# Supplementary material for: Discovery of Putative Herbicide Resistance Genes and Its Regulatory Network in Chickpea Using Transcriptome Sequencing
Source: Front Plant Sci. 2017 Jun 7;8:958. doi: 10.3389/fpls.2017.00958 (PMC5461349; doi:10.3389/fpls.2017.00958)
Supplement: Additional File 1 — Blast hits of contigs obtained from unmapped read assembly. [file Table1.XLSX]

## Sheet: Table-S1
Blast hit of Unmapped read contigs
Sequence name	Sequence desc.	Sequence length	Hit desc.	Hit ACC	E-Value	Similarity	Bit-Score	Alignment length	Positives
c2_g1_i1	type i cytoskeletal 10-like	300	gi|502118982|ref|XP_004496466.1|PREDICTED: keratin, type I cytoskeletal 10-like [Cicer arietinum]	XP_004496466	8.99396e-17	98	82.4185	97	96	Fabaceae
c3_g1_i1	Tar1p	234	gi|357488207|ref|XP_003614391.1|Tar1p [Medicago truncatula]	XP_003614391	7.63892e-33	96	128.257	59	57	Fabaceae
c4_g1_i1	cell wall-associated hydrolase	340	gi|487857679|ref|WP_001931145.1|hypothetical protein [Streptococcus agalactiae] >gi|459350491|emb|CCQ78407.1| hypothetical protein GBS90503_1756 [Streptococcus agalactiae LADL-90-503] >gi|460481392|emb|CCQ81475.1| hypothetical protein GBS1173_1870 [Streptococcus agalactiae CF01173]	WP_001931145	2.83609e-48	98	160.999	80	79	Bacteria
c5_g1_i1	senescence-associated partial	1309	gi|357488201|ref|XP_003614388.1|hypothetical protein MTR_5g051050, partial [Medicago truncatula]	XP_003614388	4.14753e-158	88	414.075	260	230	Fabaceae
c7_g1_i1	major cab protein	228	gi|746263913|ref|WP_039311834.1|hypothetical protein, partial [Paenibacillus sp. IHB B 3415] >gi|733494428|gb|KHL91111.1| hypothetical protein QW71_36575, partial [Paenibacillus sp. IHB B 3415]	WP_039311834	2.6944e-15	100	74.3294	35	35	Bacteria
c8_g1_i1	rrna intron-encoded homing endonuclease	497	gi|703137890|ref|XP_010106597.1|hypothetical protein L484_002552 [Morus notabilis] >gi|587923547|gb|EXC10888.1| hypothetical protein L484_002552 [Morus notabilis]	XP_010106597	1.18883e-62	74	203.371	147	109	Angiosperm
c9_g1_i1	rrna intron-encoded homing endonuclease	479	gi|357488199|ref|XP_003614387.1|RRNA intron-encoded homing endonuclease [Medicago truncatula]	XP_003614387	7.1269e-45	67	169.474	159	108	Fabaceae
c10_g1_i1	cell wall-associated hydrolase	376	gi|358349383|ref|XP_003638717.1|Cell wall-associated hydrolase [Medicago truncatula]	XP_003638717	4.07532e-39	96	145.976	76	73	Fabaceae
c12_g1_i1	senescence-associated protein	338	gi|657370996|gb|KEH17027.1|senescence-associated protein [Medicago truncatula]	KEH17027	3.83255e-52	96	182.956	94	91	Fabaceae
c13_g1_i1	atp synthase subunit beta	272	gi|156358531|ref|XP_001624571.1|predicted protein [Nematostella vectensis] >gi|156211360|gb|EDO32471.1| predicted protein, partial [Nematostella vectensis]	XP_001624571	5.97378e-23	85	70.4774	48	41	Edwardsiidae
c14_g1_i1	hypothetical protein	359	gi|543177109|gb|AGV54576.1|hypothetical protein [Phaseolus vulgaris]	AGV54576	3.63232e-07	76	52.373	38	29	Fabaceae
c15_g1_i1	protein phloem protein 2-like a9-like	272	gi|525313927|ref|NP_001265911.1|protein PHLOEM PROTEIN 2-LIKE A9-like [Cicer arietinum] >gi|6850934|emb|CAB71030.1| lectin-like protein [Cicer arietinum]	NP_001265911	1.42101e-35	98	130.183	65	64	Fabaceae
c16_g1_i1	polyubiquitin 11 isoform x1	570	gi|297809843|ref|XP_002872805.1|hypothetical protein ARALYDRAFT_490270 [Arabidopsis lyrata subsp. lyrata] >gi|297318642|gb|EFH49064.1| hypothetical protein ARALYDRAFT_490270, partial [Arabidopsis lyrata subsp. lyrata]	XP_002872805	1.56191e-131	100	384.03	190	190	Brassicaceae
c17_g1_i1	atp synthase subunit beta	495	gi|543177544|gb|AGV54793.1|hypothetical protein [Phaseolus vulgaris]	AGV54793	5.65458e-50	84	174.096	108	91	Fabaceae
c18_g1_i1	chk1 checkpoint-like partial	206	gi|599405018|ref|XP_007413092.1|hypothetical protein MELLADRAFT_90079 [Melampsora larici-populina 98AG31] >gi|599427384|ref|XP_007418191.1| hypothetical protein MELLADRAFT_95625 [Melampsora larici-populina 98AG31] >gi|328849357|gb|EGF98539.1| hypothetical protein MELLADRAFT_95625 [Melampsora larici-populina 98AG31] >gi|328854513|gb|EGG03645.1| hypothetical protein MELLADRAFT_90079 [Melampsora lar…	XP_007413092	1.23893e-24	81	98.5969	61	50	Melampsoraceae
c19_g1_i1	senescence-associated protein	446	gi|657370956|gb|KEH16990.1|transmembrane protein, putative [Medicago truncatula]	KEH16990	9.9207e-92	97	276.174	140	136	Fabaceae
c21_g1_i1	PREDICTED: uncharacterized protein LOC105852951	241	gi|828334941|ref|XP_012575293.1|PREDICTED: uncharacterized protein LOC105852951 [Cicer arietinum]	XP_012575293	2.33871e-23	88	100.523	80	71	Fabaceae
c22_g1_i1	PREDICTED: uncharacterized protein LOC100800557	212	gi|356564760|ref|XP_003550616.1|PREDICTED: uncharacterized protein LOC100800557 [Glycine max] >gi|734319264|gb|KHN03304.1| hypothetical protein glysoja_004330 [Glycine soja]	XP_003550616	5.71033e-22	77	91.6633	72	56	Fabaceae
c23_g1_i1	metal transporter nramp5	506	gi|358346026|ref|XP_003637074.1|Cell wall-associated hydrolase, partial [Medicago truncatula]	XP_003637074	1.12619e-31	92	130.568	89	82	Fabaceae
c24_g1_i1	unknow protein	293	gi|763809786|gb|KJB76688.1|hypothetical protein B456_012G100900 [Gossypium raimondii]	KJB76688	8.01755e-42	82	145.206	95	78	Malvaceae
c25_g1_i1	rrna intron-encoded homing endonuclease	243	gi|357488203|ref|XP_003614389.1|RRNA intron-encoded homing endonuclease [Medicago truncatula]	XP_003614389	7.67867e-34	80	130.568	80	64	Fabaceae
c26_g1_i1	unknow protein	415	gi|674913486|emb|CDY19671.1|BnaC09g29270D [Brassica napus]	CDY19671	1.12622e-43	76	155.221	114	87	Brassicaceae
c28_g1_i1	polyubiquitin	600	gi|334186377|ref|NP_001190681.1|ubiquitin 11 [Arabidopsis thaliana] >gi|357512383|ref|XP_003626480.1| Ubiquitin-like protein [Medicago truncatula] >gi|658019408|ref|XP_008345057.1| PREDICTED: polyubiquitin [Malus domestica] >gi|694353312|ref|XP_009358112.1| PREDICTED: polyubiquitin [Pyrus x bretschneideri] >gi|694353315|ref|XP_009358113.1| PREDICTED: polyubiquitin [Pyrus x bretschneideri] >gi|694…	NP_001190681	1.6895e-99	100	297.36	149	149	Fabaceae
c30_g1_i1	conserved hypothetical protein	310	gi|697989254|emb|CDZ90521.1|conserved hypothetical protein [Rhodococcus ruber] >gi|697989431|emb|CDZ90311.1| conserved hypothetical protein [Rhodococcus ruber]	CDZ90521	1.04361e-10	60	64.6994	76	46	Bacteria
c31_g1_i1	cell wall-associated hydrolase	239	gi|543177598|gb|AGV54820.1|cell wall-associated hydrolase [Phaseolus vulgaris]	AGV54820	1.55502e-24	90	104.375	62	56	Fabaceae
c32_g1_i1	thiamine thiazole synthase chloroplastic-like	215	gi|502119905|ref|XP_004496776.1|PREDICTED: thiamine thiazole synthase 2, chloroplastic-like [Cicer arietinum]	XP_004496776	1.74477e-40	100	146.747	71	71	Fabaceae
c38_g1_i1	uncharacterised protein	234	gi|171283277|gb|EDT48701.1|hypothetical protein STRINF_00001 [Streptococcus infantarius subsp. infantarius ATCC BAA-102]	EDT48701	3.20263e-25	78	100.523	73	57	Bacteria
c40_g1_i1	glyceraldehyde 3-phosphate	234	gi|726971931|ref|WP_033581575.1|glyceraldehyde-3-phosphate dehydrogenase, partial [Dickeya zeae]	WP_033581575	7.84238e-20	100	86.2705	42	42	Bacteria
c43_g1_i1	photosystem i reaction center subunit chloroplastic	321	gi|502127398|ref|XP_004499692.1|PREDICTED: photosystem I reaction center subunit V, chloroplastic [Cicer arietinum]	XP_004499692	1.48026e-70	100	219.935	107	107	Fabaceae
c44_g1_i1	uncharacterised protein	395	gi|737179223|ref|WP_035165210.1|hypothetical protein [Lactobacillus delbrueckii]	WP_035165210	8.74788e-24	80	99.3673	67	54	Bacteria
c45_g1_i1	uncharacterized protein LOC101864915	206	gi|548960399|ref|NP_001271988.1|uncharacterized protein LOC101864915 [Macaca fascicularis] >gi|90081018|dbj|BAE89989.1| unnamed protein product [Macaca fascicularis] >gi|296490511|tpg|DAA32624.1| TPA: hypothetical protein BOS_1873 [Bos taurus] >gi|296490512|tpg|DAA32625.1| TPA: hypothetical protein BOS_1874 [Bos taurus]	NP_001271988	4.66415e-41	100	141.739	68	68	Cercopithecidae
