# Supplementary material for: Discovery of Putative Herbicide Resistance Genes and Its Regulatory Network in Chickpea Using Transcriptome Sequencing
Source: Front Plant Sci. 2017 Jun 7;8:958. doi: 10.3389/fpls.2017.00958 (PMC5461349; doi:10.3389/fpls.2017.00958)
Supplement: Additional File 2 — Blast hits of Differentially Expressed Genes under different conditions. [file Table2.XLSX]

## Sheet: HT-Control vs HT-Exposed
Blast Hit of DEGs between HT-Control vs HT-Exposed Transcripts
Sequence name	Sequence desc.	Sequence length	Hit desc.	Hit ACC	E-Value	Similarity	Bit-Score	Alignment length	Positives
XLOC_016538	cell wall protein	804	gi|502146680|ref|XP_004506558.1|PREDICTED: putative cell wall protein [Cicer arietinum]	XP_004506558	4.11851e-33	100	129.028	138	138
XLOC_015502	pathogenesis-related protein 5	806	gi|525314506|ref|NP_001266038.1|thaumatin-like pathogenesis-related protein 4-like precursor [Cicer arietinum] >gi|3549693|emb|CAA09229.1| thaumatin-like protein PR-5a [Cicer arietinum]	NP_001266038	5.3805e-123	100	360.533	175	175
XLOC_019255	pathogenesis-related protein class 10	679	gi|502150891|ref|XP_004508175.1|PREDICTED: ABA-responsive protein ABR18-like [Cicer arietinum]	XP_004508175	1.25331e-105	100	313.923	158	158
XLOC_006397	thaumatin-like protein	799	gi|502184218|ref|XP_004517306.1|PREDICTED: thaumatin-like protein 1b [Cicer arietinum]	XP_004517306	3.91487e-164	100	467.618	246	246
XLOC_009093	acidic endochitinase	1085	gi|828304787|ref|XP_012570088.1|PREDICTED: LOW QUALITY PROTEIN: acidic endochitinase-like [Cicer arietinum]	XP_012570088	0	98	523.472	301	295
XLOC_003863	cytochrome p450	1183	gi|502090793|ref|XP_004489342.1|PREDICTED: cytochrome P450 82A1-like [Cicer arietinum]	XP_004489342	0	90	663.685	381	345
XLOC_001322	cysteine-rich secretory antigen 5	587	gi|502077450|ref|XP_004485656.1|PREDICTED: pathogenesis-related protein 1B-like [Cicer arietinum]	XP_004485656	1.94849e-115	100	337.806	160	160
XLOC_002339	defensin	222	gi|502084464|ref|XP_004487695.1|PREDICTED: defensin-like protein [Cicer arietinum]	XP_004487695	7.98804e-44	98	147.517	74	73
XLOC_016307	probable aldo-keto reductase 2	1020	gi|502102350|ref|XP_004492046.1|PREDICTED: probable aldo-keto reductase 2 [Cicer arietinum]	XP_004492046	0	100	705.286	339	339
XLOC_020853	pathogenesis-related protein class 10	627	gi|502150891|ref|XP_004508175.1|PREDICTED: ABA-responsive protein ABR18-like [Cicer arietinum]	XP_004508175	6.26779e-106	100	313.923	158	158
XLOC_002154	alpha-amylase subtilisin inhibitor-like	879	gi|502089664|ref|XP_004488980.1|PREDICTED: alpha-amylase/subtilisin inhibitor-like [Cicer arietinum]	XP_004488980	1.36538e-125	100	369.007	196	196
XLOC_006130	gdsl esterase lipase	639	gi|502113791|ref|XP_004494760.1|PREDICTED: GDSL esterase/lipase At5g33370 [Cicer arietinum]	XP_004494760	2.03717e-146	100	425.246	210	210
XLOC_010198	pathogenesis-related protein pr-4	562	gi|502117387|ref|XP_004495803.1|PREDICTED: pathogenesis-related protein PR-4 [Cicer arietinum]	XP_004495803	2.06384e-85	100	260.766	144	144
XLOC_006172	auxin canalization protein	1492	gi|502109770|ref|XP_004493723.1|PREDICTED: uncharacterized protein LOC101498035 [Cicer arietinum]	XP_004493723	0	99	729.169	473	472
XLOC_003148	flavonol synthase flavanone 3-hydroxylase	1292	gi|502094956|ref|XP_004490337.1|PREDICTED: protein SRG1-like [Cicer arietinum] >gi|828294649|ref|XP_012568350.1| PREDICTED: protein SRG1-like [Cicer arietinum]	XP_004490337	0	100	716.072	348	348
XLOC_018121	glucan endo- -beta-glucosidase	1248	gi|525313464|ref|NP_001266064.1|glucan endo-1,3-beta-glucosidase-like precursor [Cicer arietinum] >gi|3900936|emb|CAA10167.1| glucan endo-1,3-beta-d-glucosidase [Cicer arietinum]	NP_001266064	0	99	661.759	331	330
XLOC_002907	growth-regulating factor 5-like isoform x1	1283	gi|502156420|ref|XP_004510465.1|PREDICTED: growth-regulating factor 5-like isoform X1 [Cicer arietinum] >gi|828328410|ref|XP_012574046.1| PREDICTED: growth-regulating factor 5-like isoform X1 [Cicer arietinum]	XP_004510465	9.22492e-108	99	334.724	176	175
XLOC_015189	chalcone reductase	966	gi|502127676|ref|XP_004499795.1|PREDICTED: NAD(P)H-dependent 6'-deoxychalcone synthase-like [Cicer arietinum]	XP_004499795	0	100	652.899	315	315
XLOC_023362	caffeoyl- o-methyltransferase	929	gi|388518577|gb|AFK47350.1|unknown [Lotus japonicus]	AFK47350	1.52881e-144	92	419.468	237	220
XLOC_007469	protein gast1-like	363	gi|502108282|ref|XP_004493436.1|PREDICTED: protein GAST1 [Cicer arietinum]	XP_004493436	5.80414e-80	100	243.047	120	120
XLOC_025272	pectinesterase 2-like	1868	gi|502170521|ref|XP_004514850.1|PREDICTED: pectinesterase 2-like [Cicer arietinum]	XP_004514850	0	100	926.776	511	511
XLOC_012521	60s ribosomal protein l10	824	gi|502129687|ref|XP_004500395.1|PREDICTED: 60S ribosomal protein L10-like [Cicer arietinum]	XP_004500395	4.98936e-160	100	456.447	220	220
XLOC_000140	beta- cell wall isozyme	1356	gi|502081348|ref|XP_004486839.1|PREDICTED: beta-fructofuranosidase, cell wall isozyme-like [Cicer arietinum]	XP_004486839	0	93	713.761	378	353
XLOC_008933	transcription factor myb108-like	1171	gi|828303920|ref|XP_004495882.2|PREDICTED: transcription factor MYB108-like [Cicer arietinum]	XP_004495882	0	100	544.658	290	290
XLOC_014564	protein tprxl	835	gi|502135973|ref|XP_004502517.1|PREDICTED: uncharacterized protein LOC101496117 [Cicer arietinum]	XP_004502517	7.14295e-82	100	254.988	142	142
XLOC_013297	glycoside hydrolase family 18 protein	1311	gi|502131776|ref|XP_004501097.1|PREDICTED: acidic mammalian chitinase-like [Cicer arietinum]	XP_004501097	0	100	650.973	363	363
XLOC_007692	seed maturation protein lea 4	685	gi|525313365|ref|NP_001266059.1|18 kDa seed maturation protein-like [Cicer arietinum] >gi|315440443|gb|ADU20206.1| LEA 4 protein [Cicer arietinum] >gi|315440445|gb|ADU20207.1| LEA 4 protein [Cicer arietinum]	NP_001266059	2.16469e-79	100	247.284	142	142
XLOC_018821	beta-glucosidase 12-like	1778	gi|502148330|ref|XP_004507123.1|PREDICTED: cyanogenic beta-glucosidase-like [Cicer arietinum]	XP_004507123	0	100	1100.12	530	530
XLOC_019779	flavanone 3-hydroxylase	1104	gi|502153490|ref|XP_004509358.1|PREDICTED: naringenin,2-oxoglutarate 3-dioxygenase-like [Cicer arietinum]	XP_004509358	0	100	767.689	367	367
XLOC_010898	intracellular chloride channel	588	gi|502118050|ref|XP_004496076.1|PREDICTED: probable glutathione S-transferase isoform X1 [Cicer arietinum]	XP_004496076	5.93758e-134	87	387.111	222	195
XLOC_009683	aspartic proteinase-like protein 2	1245	gi|828339798|ref|XP_012567812.1|PREDICTED: aspartic proteinase-like protein 2 isoform X2 [Cicer arietinum]	XP_012567812	4.09407e-142	71	424.091	396	282
XLOC_024880	laccase-7-like	1638	gi|502146856|ref|XP_004506638.1|PREDICTED: laccase-7-like [Cicer arietinum]	XP_004506638	0	95	1056.2	573	545
XLOC_023102	thaumatin-like protein 1	880	gi|828330481|ref|XP_012574439.1|PREDICTED: thaumatin-like protein 1 [Cicer arietinum] >gi|692112480|gb|AIR93920.1| thaumatin [Cicer arietinum]	XP_012574439	8.90021e-161	99	459.914	222	221
XLOC_010597	3-oxo-delta( )-steroid 5-beta-reductase-like protein	1278	gi|502125652|ref|XP_004499012.1|PREDICTED: 3-oxo-Delta(4,5)-steroid 5-beta-reductase [Cicer arietinum]	XP_004499012	0	100	806.594	388	388
XLOC_027595	glutathione s-transferase	863	gi|502103841|ref|XP_004492376.1|PREDICTED: probable glutathione S-transferase [Cicer arietinum]	XP_004492376	1.40814e-125	87	369.777	224	197
XLOC_011649	syntaxin-121-like	1598	gi|502122234|ref|XP_004497645.1|PREDICTED: syntaxin-121-like [Cicer arietinum]	XP_004497645	1.67175e-169	99	494.582	271	270
XLOC_016530	trihelix transcription factor gt-3b	675	gi|502147363|ref|XP_004506754.1|PREDICTED: trihelix transcription factor GT-3b [Cicer arietinum]	XP_004506754	3.73642e-131	100	383.259	224	224
XLOC_017665	isoflavone 4 -o-methyltransferase-like	1122	gi|502142782|ref|XP_004505105.1|PREDICTED: isoflavone 4'-O-methyltransferase-like [Cicer arietinum]	XP_004505105	0	100	639.417	361	361
XLOC_018669	glutathione s- amino-terminal domain protein	815	gi|502145309|ref|XP_004505976.1|PREDICTED: probable glutathione S-transferase [Cicer arietinum]	XP_004505976	6.9849e-152	100	436.032	211	211
XLOC_018992	aba-responsive protein	815	gi|830260057|ref|NP_001296647.1|uncharacterized protein LOC101500378 [Cicer arietinum] >gi|6469115|emb|CAB61739.1| putative ABA-responsive protein [Cicer arietinum]	NP_001296647	1.87665e-91	100	280.026	157	157
XLOC_010456	auxin canalization protein	1526	gi|828302643|ref|XP_012569727.1|PREDICTED: uncharacterized protein LOC101496186 [Cicer arietinum]	XP_012569727	0	100	763.066	485	485
XLOC_009176	par1 protein	918	gi|502119272|ref|XP_004496561.1|PREDICTED: uncharacterized protein LOC101495651 [Cicer arietinum]	XP_004496561	4.23628e-138	100	401.364	197	197
XLOC_005311	wrky transcription factor-like protein	1177	gi|502102392|ref|XP_004492060.1|PREDICTED: uncharacterized protein LOC101497033 [Cicer arietinum]	XP_004492060	0	100	727.243	377	377
XLOC_027278	par1 protein	471	gi|502146888|ref|XP_004506651.1|PREDICTED: uncharacterized protein LOC101492243 [Cicer arietinum]	XP_004506651	3.05722e-109	100	321.242	156	156
XLOC_004111	chalcone reductase	1226	gi|502099977|ref|XP_004491605.1|PREDICTED: NAD(P)H-dependent 6'-deoxychalcone synthase [Cicer arietinum]	XP_004491605	0	98	640.573	315	310
XLOC_009365	cell division control protein 48 c isoform 1	2161	gi|502123616|ref|XP_004498190.1|PREDICTED: cell division control protein 48 homolog C-like [Cicer arietinum]	XP_004498190	0	95	1302.73	714	683
XLOC_012540	probable glutathione s-transferase para	660	gi|502129631|ref|XP_004500374.1|PREDICTED: probable glutathione S-transferase parA [Cicer arietinum]	XP_004500374	2.93566e-149	100	426.787	219	219
XLOC_023242	probable galacturonosyltransferase-like 1	1074	gi|593787704|ref|XP_007156891.1|hypothetical protein PHAVU_002G026000g [Phaseolus vulgaris] >gi|561030306|gb|ESW28885.1| hypothetical protein PHAVU_002G026000g [Phaseolus vulgaris]	XP_007156891	0	90	575.089	324	294
XLOC_009194	protein argonaute 10	3136	gi|502119558|ref|XP_004496660.1|PREDICTED: protein argonaute 10-like [Cicer arietinum]	XP_004496660	0	100	1992.24	976	976
XLOC_027195	class i chitinase	1345	gi|525343957|ref|NP_001265906.1|endochitinase A2-like precursor [Cicer arietinum] >gi|3892724|emb|CAA10189.1| class I chitinase [Cicer arietinum]	NP_001265906	0	100	561.992	309	309
XLOC_007035	hop-interacting protein	680	gi|502089543|ref|XP_004488942.1|PREDICTED: uncharacterized protein LOC101494321 [Cicer arietinum]	XP_004488942	2.39519e-95	100	288.115	165	165
XLOC_012669	serine threonine-protein kinase atm isoform x3	1008	gi|828314306|ref|XP_012571742.1|PREDICTED: serine/threonine-protein kinase ATM isoform X4 [Cicer arietinum]	XP_012571742	0	90	574.318	317	287
XLOC_024190	1-aminocyclopropane-1-carboxylate oxidase-like protein	1257	gi|502155614|ref|XP_004510134.1|PREDICTED: 1-aminocyclopropane-1-carboxylate oxidase homolog 12-like [Cicer arietinum]	XP_004510134	0	100	719.539	362	362
XLOC_003163	uncharacterized acetyltransferase at3g50280-like	1691	gi|502097281|ref|XP_004490956.1|PREDICTED: uncharacterized acetyltransferase At3g50280-like [Cicer arietinum]	XP_004490956	0	100	1010.75	490	490
XLOC_013008	hypothetical protein glysoja_038315	247	gi|734388616|gb|KHN25819.1|hypothetical protein glysoja_038315 [Glycine soja]	KHN25819	1.2085e-09	50	60.4622	93	47
XLOC_001192	pathogenesis-related genes transcriptional activator pti5-like	577	gi|502078167|ref|XP_004485859.1|PREDICTED: pathogenesis-related genes transcriptional activator PTI5-like [Cicer arietinum]	XP_004485859	5.55642e-83	100	255.373	170	170
XLOC_006323	grf1-interacting factor 1-like isoform x1	693	gi|828302055|ref|XP_012569645.1|PREDICTED: GRF1-interacting factor 1-like isoform X1 [Cicer arietinum] >gi|828302057|ref|XP_012569646.1| PREDICTED: GRF1-interacting factor 1-like isoform X2 [Cicer arietinum]	XP_012569645	1.00248e-51	100	179.104	216	216
XLOC_018990	pathogenesis-related protein pr10	683	gi|502084966|ref|XP_004487804.1|PREDICTED: disease resistance response protein DRRG49-C [Cicer arietinum]	XP_004487804	4.27601e-104	100	310.071	155	155
XLOC_012003	protein zinc induced facilitator-like 1-like isoform x2	1199	gi|502174137|ref|XP_004515445.1|PREDICTED: protein ZINC INDUCED FACILITATOR-LIKE 1-like isoform X2 [Cicer arietinum]	XP_004515445	0	100	601.282	310	310
XLOC_002892	probable beta-d-xylosidase 5 isoform x2	654	gi|502120184|ref|XP_004496876.1|PREDICTED: uncharacterized protein LOC101490708 [Cicer arietinum]	XP_004496876	9.74674e-46	100	159.458	113	113
XLOC_000946	desiccation-related protein pcc13-62-like	1061	gi|502080335|ref|XP_004486531.1|PREDICTED: desiccation-related protein PCC13-62-like [Cicer arietinum]	XP_004486531	0	100	579.326	305	305
XLOC_004163	cysteine proteinase inhibitor	240	gi|502098336|ref|XP_004491211.1|PREDICTED: cysteine proteinase inhibitor-like [Cicer arietinum]	XP_004491211	3.04433e-43	75	147.132	104	79
XLOC_013007	expansin a10	1146	gi|657395139|gb|KEH35551.1|expansin A10 [Medicago truncatula]	KEH35551	4.14036e-137	98	404.06	218	214
XLOC_020037	pectate lyase	1236	gi|502176321|ref|XP_004515847.1|PREDICTED: probable pectate lyase 18 [Cicer arietinum]	XP_004515847	0	100	694.886	380	380
XLOC_001621	coatomer subunit beta -2-like	1228	gi|502080953|ref|XP_004486721.1|PREDICTED: coatomer subunit beta'-2-like [Cicer arietinum]	XP_004486721	0	100	643.269	310	310
XLOC_008769	homeobox protein ath1	1907	gi|502125408|ref|XP_004498912.1|PREDICTED: homeobox protein ATH1 [Cicer arietinum]	XP_004498912	0	100	941.799	532	532
XLOC_014640	two-component response regulator arr17	1147	gi|828315463|ref|XP_004502823.2|PREDICTED: two-component response regulator ARR17 [Cicer arietinum]	XP_004502823	1.14822e-94	100	291.967	142	142
XLOC_021956	abc transporter b family protein	3858	gi|828324150|ref|XP_012573306.1|PREDICTED: ABC transporter B family member 11-like [Cicer arietinum]	XP_012573306	0	100	2343.15	1285	1285
XLOC_018501	late embryogenesis abundant protein 76-like	171	gi|525313514|ref|NP_001266073.1|late embryogenesis abundant protein 1 [Cicer arietinum] >gi|24418488|sp|O49816.1|LEA1_CICAR RecName: Full=Late embryogenesis abundant protein 1; AltName: Full=CapLEA-1 [Cicer arietinum] >gi|2909420|emb|CAA12026.1| LEA protein [Cicer arietinum]	NP_001266073	9.19181e-19	100	85.1149	39	39
XLOC_008478	PREDICTED: acanthoscurrin-2-like	402	gi|502114691|ref|XP_004495022.1|PREDICTED: acanthoscurrin-2-like [Cicer arietinum]	XP_004495022	3.71176e-18	100	85.5001	55	55
XLOC_004850	short-chain alcohol dehydrogenase	1104	gi|502091655|ref|XP_004489602.1|PREDICTED: (-)-isopiperitenol/(-)-carveol dehydrogenase, mitochondrial-like [Cicer arietinum]	XP_004489602	0	100	545.428	267	267
XLOC_024490	isoflavone-7-o-methyltransferase	1196	gi|502091368|ref|XP_004489528.1|PREDICTED: isoflavone-7-O-methyltransferase 9 [Cicer arietinum]	XP_004489528	0	100	676.781	357	357
XLOC_021444	dirigent protein 19-like	708	gi|502153699|ref|XP_004509433.1|PREDICTED: dirigent protein 19-like [Cicer arietinum]	XP_004509433	1.12083e-108	100	323.168	187	187
XLOC_014380	methionine gamma-lyase-like	447	gi|502134279|ref|XP_004502061.1|PREDICTED: methionine gamma-lyase-like [Cicer arietinum]	XP_004502061	1.7547e-66	90	220.32	140	127
XLOC_010472	basic 7s globulin	1598	gi|502115500|ref|XP_004495219.1|PREDICTED: basic 7S globulin-like [Cicer arietinum]	XP_004495219	0	100	825.083	440	440
XLOC_017491	nac domain-containing protein 2	1457	gi|502139781|ref|XP_004503901.1|PREDICTED: NAC domain-containing protein 2-like [Cicer arietinum]	XP_004503901	0	100	578.17	289	289
XLOC_023912	transposase for is1272	245	gi|555111936|gb|ESM54919.1|hypothetical protein L399_00100, partial [Klebsiella pneumoniae BWH 28]	ESM54919	8.27983e-14	79	70.0922	43	34
XLOC_025053	peroxidase a2-like	990	gi|502122767|ref|XP_004497889.1|PREDICTED: peroxidase A2-like [Cicer arietinum]	XP_004497889	0	99	561.992	329	327
XLOC_003299	lipid-transfer protein dir1	651	gi|502103829|ref|XP_004492374.1|PREDICTED: putative lipid-transfer protein DIR1 [Cicer arietinum]	XP_004492374	4.06181e-64	100	206.453	116	116
XLOC_007353	serine threonine-protein kinase	3408	gi|828299161|ref|XP_012569144.1|PREDICTED: LOW QUALITY PROTEIN: probable serine/threonine-protein kinase At1g18390 [Cicer arietinum]	XP_012569144	0	96	2137.46	1164	1126
XLOC_002139	plastocyanin-like domain protein	1040	gi|502149681|ref|XP_004507625.1|PREDICTED: cucumber peeling cupredoxin-like [Cicer arietinum]	XP_004507625	3.54905e-77	100	249.21	116	116
XLOC_006401	udp-glucosyltransferase family protein	1662	gi|502111558|ref|XP_004494093.1|PREDICTED: UDP-glycosyltransferase 73C1 [Cicer arietinum] >gi|533214652|gb|AGU14068.1| UDP-glycosyltransferase [Cicer arietinum]	XP_004494093	0	100	1040.02	506	506
XLOC_004784	mlp-like protein 423	766	gi|502093220|ref|XP_004489875.1|PREDICTED: MLP-like protein 423 [Cicer arietinum]	XP_004489875	3.50154e-97	100	293.893	155	155
XLOC_029785	PREDICTED: uncharacterized protein LOC101498071	2262	gi|502127295|ref|XP_004499641.1|PREDICTED: uncharacterized protein LOC101498071 [Cicer arietinum]	XP_004499641	0	75	607.446	452	343
XLOC_017641	abc transporter c family member 15	4432	gi|502141199|ref|XP_004504482.1|PREDICTED: putative ABC transporter C family member 15 [Cicer arietinum] >gi|828318447|ref|XP_012572354.1| PREDICTED: putative ABC transporter C family member 15 [Cicer arietinum] >gi|828318450|ref|XP_012572355.1| PREDICTED: putative ABC transporter C family member 15 [Cicer arietinum] >gi|828318453|ref|XP_012572357.1| PREDICTED: putative ABC transporter C family m…	XP_004504482	0	100	2783.82	1442	1442
XLOC_019677	isoflavone reductase homolog	1243	gi|502154024|ref|XP_004509553.1|PREDICTED: isoflavone reductase homolog [Cicer arietinum]	XP_004509553	0	100	634.41	312	312
XLOC_010473	basic 7s globulin	1596	gi|502115496|ref|XP_004495218.1|PREDICTED: basic 7S globulin [Cicer arietinum]	XP_004495218	0	100	742.651	407	407
XLOC_005065	spermidine hydroxycinnamoyl transferase-like	1419	gi|828299570|ref|XP_004493179.2|PREDICTED: spermidine hydroxycinnamoyl transferase-like [Cicer arietinum]	XP_004493179	0	100	965.681	472	472
XLOC_007962	protein yls9-like	810	gi|502112119|ref|XP_004494244.1|PREDICTED: protein YLS9-like [Cicer arietinum]	XP_004494244	7.57705e-136	100	395.586	232	232
XLOC_022743	isoflavone reductase	1086	gi|502161178|ref|XP_004512064.1|PREDICTED: isoflavone reductase-like protein [Cicer arietinum]	XP_004512064	0	100	623.624	308	308
XLOC_017121	saur-like auxin-responsive family protein	453	gi|502148009|ref|XP_004507003.1|PREDICTED: auxin-induced protein 6B-like [Cicer arietinum]	XP_004507003	2.87624e-61	100	195.667	93	93
XLOC_020739	2-methylene-furan-3-one reductase-like	1069	gi|502157851|ref|XP_004510932.1|PREDICTED: 2-methylene-furan-3-one reductase-like [Cicer arietinum]	XP_004510932	0	100	667.922	337	337
XLOC_018528	geraniol 8-hydroxylase-like	2011	gi|828338930|ref|XP_012567619.1|PREDICTED: geraniol 8-hydroxylase [Cicer arietinum]	XP_012567619	0	100	896.73	480	480
XLOC_016103	plastid movement impaired protein	1114	gi|502143206|ref|XP_004505259.1|PREDICTED: uncharacterized protein At1g66480 [Cicer arietinum]	XP_004505259	1.63126e-137	100	402.905	209	209
XLOC_000319	expansin-b3-like precursor	777	gi|502082859|ref|XP_004487295.1|PREDICTED: expansin-B3 [Cicer arietinum]	XP_004487295	0	100	535.798	258	258
XLOC_010512	micronuclear linker histone poly	1158	gi|502111376|ref|XP_004494037.1|PREDICTED: uncharacterized protein LOC101491743 [Cicer arietinum]	XP_004494037	6.22648e-179	100	511.531	278	278
XLOC_024657	ap2-like ethylene-responsive transcription factor ail6	1344	gi|502154644|ref|XP_004509770.1|PREDICTED: AP2-like ethylene-responsive transcription factor AIL6 [Cicer arietinum]	XP_004509770	0	100	755.362	447	447
XLOC_020337	lactoylglutathione lyase glyoxalase i family protein	507	gi|502151597|ref|XP_004508519.1|PREDICTED: uncharacterized protein LOC101489231 [Cicer arietinum]	XP_004508519	6.37115e-120	100	348.206	168	168
XLOC_007539	polygalacturonase-inhibiting protein	1083	gi|828299937|ref|XP_012569258.1|PREDICTED: polygalacturonase inhibitor [Cicer arietinum]	XP_012569258	0	100	636.721	329	329
XLOC_016669	heat shock 22 kda mitochondrial isoform x1	1046	gi|502146190|ref|XP_004506343.1|PREDICTED: heat shock 22 kDa protein, mitochondrial isoform X2 [Cicer arietinum]	XP_004506343	1.94814e-110	100	333.569	223	223
XLOC_006492	pectinesterase pectinesterase inhibitor 28-like	2165	gi|502113205|ref|XP_004494574.1|PREDICTED: probable pectinesterase/pectinesterase inhibitor 21 [Cicer arietinum]	XP_004494574	0	100	1220.68	586	586
XLOC_021957	abc transporter b family protein	3888	gi|502150699|ref|XP_004508080.1|PREDICTED: ABC transporter B family member 11-like isoform X2 [Cicer arietinum]	XP_004508080	0	100	2415.57	1282	1282
XLOC_000674	protein chloroplast import apparatus 2-like	912	gi|828290887|ref|XP_004487994.2|PREDICTED: protein CHLOROPLAST IMPORT APPARATUS 2-like [Cicer arietinum]	XP_004487994	5.6844e-139	100	407.527	303	303
XLOC_001544	aquaporin tip2-1	1067	gi|502081106|ref|XP_004486768.1|PREDICTED: aquaporin TIP2-1 [Cicer arietinum]	XP_004486768	1.40054e-132	100	391.349	248	248
XLOC_002106	probable calcium-binding protein cml45	653	gi|502101110|ref|XP_004491817.1|PREDICTED: probable calcium-binding protein CML45 [Cicer arietinum]	XP_004491817	9.61095e-110	100	325.865	200	200
XLOC_013765	nac domain-containing protein 8	1286	gi|502126672|ref|XP_004499395.1|PREDICTED: NAC domain-containing protein 8 [Cicer arietinum]	XP_004499395	0	100	779.245	394	394
XLOC_008012	calmodulin-binding protein	1629	gi|502113078|ref|XP_004494535.1|PREDICTED: uncharacterized protein LOC101507581 [Cicer arietinum]	XP_004494535	0	100	1097.42	530	530
XLOC_020863	PREDICTED: uncharacterized protein LOC101489667	382	gi|502150930|ref|XP_004508194.1|PREDICTED: uncharacterized protein LOC101489667 [Cicer arietinum]	XP_004508194	1.48194e-56	100	182.57	88	88
XLOC_021522	proton-dependent oligopeptide transport family protein	2165	gi|357476727|ref|XP_003608649.1|Peptide transporter PTR1 [Medicago truncatula]	XP_003608649	0	93	1050.43	600	562
XLOC_018228	saur-like auxin-responsive family protein	264	gi|828322843|ref|XP_012573103.1|PREDICTED: auxin-induced protein 10A5-like [Cicer arietinum]	XP_012573103	6.44509e-57	100	181.8	87	87
XLOC_010654	alpha-galactosidase-like protein	1538	gi|502116551|ref|XP_004495485.1|PREDICTED: alpha-galactosidase-like [Cicer arietinum]	XP_004495485	0	100	827.395	400	400
XLOC_013978	isoflavone 2 -hydroxylase-like	1760	gi|502141787|ref|XP_004504638.1|PREDICTED: isoflavone 2'-hydroxylase-like [Cicer arietinum]	XP_004504638	0	100	935.636	480	480
XLOC_006984	bag family molecular chaperone regulator 6-like	1183	gi|502102416|ref|XP_004492068.1|PREDICTED: BAG family molecular chaperone regulator 6-like [Cicer arietinum]	XP_004492068	1.05332e-148	86	438.343	378	327
XLOC_017703	isoflavone 2 -hydroxylase-like	1497	gi|830260042|ref|NP_001296581.1|isoflavone 2'-hydroxylase [Cicer arietinum] >gi|3850630|emb|CAA10067.1| cytochrome P450 [Cicer arietinum]	NP_001296581	0	99	920.613	474	473
XLOC_021817	probable xyloglucan endotransglucosylase hydrolase protein 23	1122	gi|502150196|ref|XP_004507835.1|PREDICTED: xyloglucan endotransglucosylase/hydrolase protein 22-like [Cicer arietinum]	XP_004507835	0	100	531.176	293	293
XLOC_007326	heterogeneous nuclear ribonucleoprotein q	3001	gi|502106283|ref|XP_004492906.1|PREDICTED: nucleolin-like [Cicer arietinum] >gi|828299280|ref|XP_012569169.1| PREDICTED: nucleolin-like [Cicer arietinum]	XP_004492906	0	100	1009.59	593	593
XLOC_016491	axial regulator yabby 1-like	660	gi|502145617|ref|XP_004506104.1|PREDICTED: axial regulator YABBY 1-like [Cicer arietinum]	XP_004506104	1.62606e-128	100	374.4	195	195
XLOC_018991	disease-resistance response protein	746	gi|502084969|ref|XP_004487805.1|PREDICTED: class-10 pathogenesis-related protein 1-like [Cicer arietinum]	XP_004487805	3.47265e-106	100	316.235	157	157
XLOC_006581	serine decarboxylase	993	gi|502119044|ref|XP_004496485.1|PREDICTED: serine decarboxylase-like [Cicer arietinum]	XP_004496485	0	91	585.489	333	304
XLOC_007864	probable aquaporin pip2-5	1206	gi|502111165|ref|XP_004493972.1|PREDICTED: aquaporin PIP2-5-like [Cicer arietinum]	XP_004493972	0	100	568.155	277	277
XLOC_018225	auxin-induced protein 10a5-like	282	gi|502147974|ref|XP_004506989.1|PREDICTED: auxin-induced protein 10A5-like [Cicer arietinum]	XP_004506989	5.11395e-61	100	195.667	93	93
XLOC_010193	grf1-interacting factor-like protein	447	gi|502116798|ref|XP_004495596.1|PREDICTED: GRF1-interacting factor 1 [Cicer arietinum]	XP_004495596	9.02215e-25	99	105.531	148	147
XLOC_020459	alkaline neutral invertase cinv2-like	2457	gi|502150758|ref|XP_004508109.1|PREDICTED: alkaline/neutral invertase A, mitochondrial isoform X1 [Cicer arietinum]	XP_004508109	0	100	1363.59	672	672
XLOC_018508	pebp (phosphatidylethanolamine-binding protein) family protein	542	gi|502147265|ref|XP_004506718.1|PREDICTED: uncharacterized protein LOC101496790 [Cicer arietinum] >gi|502183855|ref|XP_004517230.1| PREDICTED: uncharacterized protein LOC101498067 [Cicer arietinum]	XP_004506718	7.5816e-108	99	318.161	169	168
XLOC_017012	transcription factor bhlh63	1223	gi|502149250|ref|XP_004507453.1|PREDICTED: transcription factor bHLH63 [Cicer arietinum]	XP_004507453	0	100	730.709	363	363
XLOC_022655	receptor-like protein kinase hsl1-like	2873	gi|828332512|ref|XP_012574773.1|PREDICTED: uncharacterized protein LOC101515509 [Cicer arietinum]	XP_012574773	0	100	1762.27	956	956
XLOC_002856	wat1-related protein at1g68170-like	1216	gi|828286465|ref|XP_012568086.1|PREDICTED: WAT1-related protein At1g68170-like isoform X2 [Cicer arietinum]	XP_012568086	0	100	771.541	389	389
XLOC_028168	PREDICTED: uncharacterized protein LOC105852828	482	gi|828333849|ref|XP_012575034.1|PREDICTED: uncharacterized protein LOC105852828 [Cicer arietinum]	XP_012575034	9.09979e-12	71	68.5514	98	70
XLOC_014298	heavy metal-associated isoprenylated plant protein 26-like	471	gi|502174981|ref|XP_004515645.1|PREDICTED: heavy metal-associated isoprenylated plant protein 26 [Cicer arietinum]	XP_004515645	2.01855e-91	100	274.633	150	150
XLOC_016281	proline-rich protein 4-like	1017	gi|502144434|ref|XP_004505695.1|PREDICTED: proline-rich protein 4-like [Cicer arietinum]	XP_004505695	1.42272e-96	97	306.99	148	144
XLOC_025703	probable lrr receptor-like serine threonine-protein kinase at1g74360	2876	gi|502126978|ref|XP_004499515.1|PREDICTED: probable LRR receptor-like serine/threonine-protein kinase At1g74360 [Cicer arietinum]	XP_004499515	0	99	1196.42	653	652
XLOC_000581	basic helix-loop-helix protein	1171	gi|502125679|ref|XP_004499022.1|PREDICTED: uncharacterized protein LOC101493639 [Cicer arietinum] >gi|502125681|ref|XP_004499023.1| PREDICTED: uncharacterized protein LOC101493639 [Cicer arietinum] >gi|502125684|ref|XP_004499024.1| PREDICTED: uncharacterized protein LOC101493639 [Cicer arietinum] >gi|828309048|ref|XP_012570786.1| PREDICTED: uncharacterized protein LOC101493639 [Cicer arietinum]	XP_004499022	0	100	644.04	349	349
XLOC_018650	fatty acyl- reductase 3	1311	gi|502145724|ref|XP_004506152.1|PREDICTED: fatty acyl-CoA reductase 3-like [Cicer arietinum]	XP_004506152	0	88	830.476	490	433
XLOC_000415	kdel-tailed cysteine endopeptidase cep1-like	894	gi|502083837|ref|XP_004487579.1|PREDICTED: senescence-specific cysteine protease SAG39-like [Cicer arietinum]	XP_004487579	0	100	613.994	297	297
XLOC_026308	PREDICTED: uncharacterized protein LOC105852828	364	gi|828333849|ref|XP_012575034.1|PREDICTED: uncharacterized protein LOC105852828 [Cicer arietinum]	XP_012575034	2.6705e-57	100	184.882	103	103
XLOC_013644	glucan -beta-glucosidase	1613	gi|502127349|ref|XP_004499668.1|PREDICTED: probable glucan 1,3-beta-glucosidase A [Cicer arietinum]	XP_004499668	0	100	1029.24	497	497
XLOC_001493	wrky transcription factor 40	922	gi|502080587|ref|XP_004486612.1|PREDICTED: probable WRKY transcription factor 40 [Cicer arietinum]	XP_004486612	2.2725e-177	100	503.827	269	269
XLOC_026525	trans-resveratrol di-o-methyltransferase-like	807	gi|502096286|ref|XP_004490687.1|PREDICTED: trans-resveratrol di-O-methyltransferase-like [Cicer arietinum]	XP_004490687	2.70843e-165	100	474.937	254	254
XLOC_021822	probable mitochondrial chaperone bcs1-b	1943	gi|502150220|ref|XP_004507847.1|PREDICTED: probable mitochondrial chaperone BCS1-B [Cicer arietinum]	XP_004507847	0	100	950.273	511	511
XLOC_013166	saur-like auxin-responsive family protein	316	gi|502130748|ref|XP_004500757.1|PREDICTED: auxin-induced protein 6B-like [Cicer arietinum]	XP_004500757	3.15135e-61	100	193.741	92	92
XLOC_007307	monoglyceride lipase-like	1170	gi|502164948|ref|XP_004513342.1|PREDICTED: monoglyceride lipase-like [Cicer arietinum]	XP_004513342	0	99	798.505	391	389
XLOC_011054	probable receptor-like protein kinase at1g11050	1812	gi|502124054|ref|XP_004498364.1|PREDICTED: probable receptor-like protein kinase At1g11050 [Cicer arietinum]	XP_004498364	0	100	1185.24	589	589
XLOC_016374	saur-like auxin-responsive family protein	410	gi|502147984|ref|XP_004506993.1|PREDICTED: auxin-induced protein 15A-like [Cicer arietinum]	XP_004506993	7.23438e-60	100	191.43	92	92
XLOC_018536	high mobility group b protein 6-like	585	gi|502139083|ref|XP_004503638.1|PREDICTED: high mobility group B protein 6-like [Cicer arietinum]	XP_004503638	3.51691e-50	68	179.874	220	150
XLOC_029404	bidirectional sugar transporter sweet3	968	gi|502124125|ref|XP_004498397.1|PREDICTED: bidirectional sugar transporter SWEET3 [Cicer arietinum]	XP_004498397	3.63236e-157	100	452.981	259	259
XLOC_008092	nicotianamine synthase-like	979	gi|502116977|ref|XP_004495658.1|PREDICTED: nicotianamine synthase-like [Cicer arietinum]	XP_004495658	0	100	617.846	306	306
XLOC_001872	btb poz domain-containing protein pob1-like	654	gi|502156968|ref|XP_004510713.1|PREDICTED: BTB/POZ domain-containing protein POB1-like [Cicer arietinum]	XP_004510713	1.6927e-114	76	350.132	239	184
XLOC_007076	udp-glucosyltransferase family protein	1046	gi|502103076|ref|XP_004492195.1|PREDICTED: hydroquinone glucosyltransferase [Cicer arietinum] >gi|533214738|gb|AGU14111.1| UDP-glycosyltransferase [Cicer arietinum]	XP_004492195	5.1001e-132	97	398.282	247	240
XLOC_010204	slit protein c-	737	gi|828303768|ref|XP_012569899.1|PREDICTED: uncharacterized protein LOC101496636 isoform X1 [Cicer arietinum]	XP_012569899	2.72279e-138	100	399.823	208	208
XLOC_001237	senescence regulator	396	gi|502078496|ref|XP_004485964.1|PREDICTED: uncharacterized protein LOC101496240 [Cicer arietinum]	XP_004485964	5.86807e-62	100	197.978	116	116
XLOC_000886	epidermis-specific secreted glycoprotein ep1-like	891	gi|502089819|ref|XP_004489029.1|PREDICTED: epidermis-specific secreted glycoprotein EP1 [Cicer arietinum]	XP_004489029	1.26836e-102	84	319.316	191	162
XLOC_017035	PREDICTED: uncharacterized protein LOC101513529	589	gi|502149293|ref|XP_004507470.1|PREDICTED: uncharacterized protein LOC101513529 [Cicer arietinum]	XP_004507470	3.72623e-134	100	387.497	195	195
XLOC_004077	abc transporter c family member 3-like	4616	gi|502099483|ref|XP_004491490.1|PREDICTED: ABC transporter C family member 3-like [Cicer arietinum]	XP_004491490	0	100	2944.07	1512	1512
XLOC_001263	kinase interacting (kip1-like) family protein	1376	gi|502173142|ref|XP_004515262.1|PREDICTED: kinase-interacting family protein isoform X1 [Cicer arietinum]	XP_004515262	0	100	598.971	324	324
XLOC_029394	nucleolar gtp-binding protein 2	2658	gi|828290219|ref|XP_012572860.1|PREDICTED: LOW QUALITY PROTEIN: nuclear/nucleolar GTPase 2-like [Cicer arietinum]	XP_012572860	0	83	845.884	570	475
XLOC_006635	wrky transcription factor	1593	gi|502104373|ref|XP_004492519.1|PREDICTED: probable WRKY transcription factor 33 [Cicer arietinum]	XP_004492519	0	100	996.882	530	530
XLOC_026253	cytokinin dehydrogenase 6-like	1065	gi|502170363|ref|XP_004514814.1|PREDICTED: cytokinin dehydrogenase 6-like [Cicer arietinum]	XP_004514814	0	100	733.406	354	354
XLOC_007951	PREDICTED: uncharacterized protein LOC101488848	1438	gi|502111927|ref|XP_004494204.1|PREDICTED: uncharacterized protein LOC101488848 [Cicer arietinum]	XP_004494204	0	100	904.049	464	464
XLOC_006742	bag family molecular chaperone regulator 6-like	1086	gi|502102416|ref|XP_004492068.1|PREDICTED: BAG family molecular chaperone regulator 6-like [Cicer arietinum]	XP_004492068	0	100	525.783	361	361
XLOC_025293	probable mannitol dehydrogenase	1117	gi|502162632|ref|XP_004512563.1|PREDICTED: probable mannitol dehydrogenase [Cicer arietinum]	XP_004512563	0	100	745.347	361	361
XLOC_007093	par1 protein	687	gi|657378291|gb|KEH23077.1|PAR1 protein [Medicago truncatula]	KEH23077	1.12026e-92	91	281.567	159	146
XLOC_015159	phax rna-binding domain protein	777	gi|502132677|ref|XP_004501476.1|PREDICTED: uncharacterized protein LOC101515024 [Cicer arietinum]	XP_004501476	3.4663e-153	100	439.884	258	258
XLOC_013142	nac domain-containing protein 2	1468	gi|502137158|ref|XP_004502989.1|PREDICTED: NAC domain-containing protein 2-like [Cicer arietinum]	XP_004502989	0	100	561.607	284	284
XLOC_022204	chalcone synthase	1303	gi|3860327|emb|CAA10131.1|chalcone synthase [Cicer arietinum]	CAA10131	0	100	805.438	389	389
XLOC_012541	probable glutathione s-transferase para	537	gi|502129634|ref|XP_004500375.1|PREDICTED: probable glutathione S-transferase parA [Cicer arietinum]	XP_004500375	1.63836e-107	80	319.316	220	178
XLOC_022897	translation initiation factor eif-2b delta subunit	2186	gi|502086894|ref|XP_004488360.1|PREDICTED: translation initiation factor eIF-2B subunit delta-like isoform X2 [Cicer arietinum]	XP_004488360	0	100	1170.22	646	646
XLOC_017773	probable leucine-rich repeat receptor-like serine threonine-protein kinase at5g15730	1275	gi|502142322|ref|XP_004504900.1|PREDICTED: probable leucine-rich repeat receptor-like serine/threonine-protein kinase At5g15730 [Cicer arietinum] >gi|828319150|ref|XP_012572463.1| PREDICTED: probable leucine-rich repeat receptor-like serine/threonine-protein kinase At5g15730 [Cicer arietinum] >gi|828319153|ref|XP_012572464.1| PREDICTED: probable leucine-rich repeat receptor-like serine/threonine-…	XP_004504900	0	100	838.18	403	403
XLOC_008040	2-alkenal reductase (nadp(+)-dependent)-like	1172	gi|502122510|ref|XP_004497780.1|PREDICTED: 2-alkenal reductase (NADP(+)-dependent)-like [Cicer arietinum]	XP_004497780	0	99	702.975	344	343
XLOC_009350	mate efflux family protein	1639	gi|502120574|ref|XP_004497008.1|PREDICTED: MATE efflux family protein 9-like [Cicer arietinum]	XP_004497008	0	100	932.939	479	479
XLOC_016783	probable xyloglucan endotransglucosylase hydrolase protein 6-like	1230	gi|502152686|ref|XP_004509043.1|PREDICTED: probable xyloglucan endotransglucosylase/hydrolase protein 6 [Cicer arietinum]	XP_004509043	0	100	616.305	301	301
XLOC_016372	saur-like auxin-responsive family protein	282	gi|828322827|ref|XP_012573099.1|PREDICTED: auxin-induced protein 15A-like [Cicer arietinum]	XP_012573099	1.77244e-62	100	196.438	93	93
XLOC_006182	phospholipase a1- chloroplastic-like	942	gi|502109887|ref|XP_004493750.1|PREDICTED: phospholipase A1-Igamma2, chloroplastic-like isoform X2 [Cicer arietinum]	XP_004493750	0	100	664.07	313	313
XLOC_020002	homeobox-leucine zipper protein hat4	1114	gi|502152473|ref|XP_004508941.1|PREDICTED: homeobox-leucine zipper protein HAT4-like [Cicer arietinum]	XP_004508941	1.10871e-154	100	447.973	247	247
XLOC_021818	probable xyloglucan endotransglucosylase hydrolase protein 23	919	gi|502150198|ref|XP_004507836.1|PREDICTED: probable xyloglucan endotransglucosylase/hydrolase protein 23 [Cicer arietinum]	XP_004507836	4.26308e-180	100	511.916	296	296
XLOC_012530	cationic peroxidase 1-like	1206	gi|502129543|ref|XP_004500339.1|PREDICTED: cationic peroxidase 1-like [Cicer arietinum]	XP_004500339	0	100	608.216	298	298
XLOC_021921	protein argonaute pnh1-like isoform x2	2712	gi|502151659|ref|XP_004508550.1|PREDICTED: protein argonaute PNH1-like [Cicer arietinum] >gi|502151661|ref|XP_004508551.1| PREDICTED: protein argonaute PNH1-like [Cicer arietinum]	XP_004508550	0	92	1634.39	899	835
XLOC_007026	cobra-like protein 4	1731	gi|502101862|ref|XP_004491892.1|PREDICTED: COBRA-like protein 4 [Cicer arietinum]	XP_004491892	0	100	875.159	418	418
XLOC_024944	dna-damage-repair toleration protein drt100	1460	gi|502157974|ref|XP_004510977.1|PREDICTED: DNA-damage-repair/toleration protein DRT100 [Cicer arietinum]	XP_004510977	0	100	659.448	386	386
XLOC_013980	phd-finger family protein expressed	1545	gi|828338764|ref|XP_012567587.1|PREDICTED: uncharacterized protein LOC101495222 [Cicer arietinum]	XP_012567587	0	100	1036.94	513	513
XLOC_014762	gibberellin 20-	1320	gi|502137072|ref|XP_004502957.1|PREDICTED: gibberellin 20 oxidase 2-like [Cicer arietinum]	XP_004502957	0	100	815.839	388	388
XLOC_017401	coiled-coil domain-containing protein isoform partial	572	gi|357519949|ref|XP_003630263.1|hypothetical protein MTR_8g093620 [Medicago truncatula] >gi|355524285|gb|AET04739.1| hypothetical protein MTR_8g093620 [Medicago truncatula]	XP_003630263	5.40827e-38	82	137.887	98	81
XLOC_012091	phd zinc finger protein	3853	gi|502129806|ref|XP_004500431.1|PREDICTED: uncharacterized protein LOC101498411 [Cicer arietinum]	XP_004500431	0	100	2407.48	1187	1187
XLOC_017651	phytoalexin-deficient 4-2 protein	2203	gi|828337122|ref|XP_012567269.1|PREDICTED: uncharacterized protein LOC105851214 [Cicer arietinum]	XP_012567269	1.88915e-122	65	380.948	358	234
XLOC_004110	chalcone reductase	1208	gi|502099981|ref|XP_004491606.1|PREDICTED: NAD(P)H-dependent 6'-deoxychalcone synthase-like [Cicer arietinum]	XP_004491606	0	100	652.514	315	315
XLOC_023283	mitochondrial phosphate carrier protein mitochondrial-like	1307	gi|828338784|ref|XP_012567592.1|PREDICTED: mitochondrial phosphate carrier protein 3, mitochondrial-like [Cicer arietinum]	XP_012567592	0	100	691.804	337	337
XLOC_019477	uridine-cytidine kinase c-like	1941	gi|502154083|ref|XP_004509577.1|PREDICTED: uridine-cytidine kinase C-like isoform X2 [Cicer arietinum]	XP_004509577	0	96	1224.92	662	636
XLOC_010027	germin-like protein subfamily 2 member 4	950	gi|502117491|ref|XP_004495839.1|PREDICTED: germin-like protein subfamily 2 member 4 [Cicer arietinum]	XP_004495839	4.09421e-153	100	440.654	219	219
XLOC_003884	senescence-associated protein	576	gi|502090769|ref|XP_004489334.1|PREDICTED: senescence-associated carboxylesterase 101 isoform X1 [Cicer arietinum]	XP_004489334	1.67738e-133	100	398.667	191	191
XLOC_021067	flavin containing monooxygenase fmo gs-ox-like protein	1242	gi|502158036|ref|XP_004511004.1|PREDICTED: flavin-containing monooxygenase FMO GS-OX5-like [Cicer arietinum]	XP_004511004	0	100	562.762	271	271
XLOC_023329	caffeoylshikimate esterase-like isoform x3	1139	gi|502163700|ref|XP_004512921.1|PREDICTED: caffeoylshikimate esterase-like [Cicer arietinum]	XP_004512921	0	100	692.575	335	335
XLOC_007861	fasciclin-like arabinogalactan protein 11	1111	gi|502111132|ref|XP_004493964.1|PREDICTED: fasciclin-like arabinogalactan protein 11 [Cicer arietinum]	XP_004493964	6.05239e-147	100	428.713	253	253
XLOC_004338	elicitor-responsive protein 1	751	gi|502097042|ref|XP_004490896.1|PREDICTED: 16 kDa phloem protein 2-like [Cicer arietinum]	XP_004490896	1.32999e-105	100	314.694	154	154
XLOC_021274	cytochrome p450	750	gi|502146991|ref|XP_004506686.1|PREDICTED: cytochrome P450 71D9-like [Cicer arietinum]	XP_004506686	2.76969e-156	100	456.447	248	248
XLOC_010035	atp binding cassette subfamily b4 isoform 2	4111	gi|502117559|ref|XP_004495862.1|PREDICTED: ABC transporter B family member 21-like [Cicer arietinum] >gi|502117561|ref|XP_004495863.1| PREDICTED: ABC transporter B family member 21-like [Cicer arietinum] >gi|828303999|ref|XP_012569948.1| PREDICTED: ABC transporter B family member 21-like [Cicer arietinum]	XP_004495862	0	100	2459.87	1283	1283
XLOC_002615	gibberellin 2-beta-dioxygenase-like	1005	gi|502078680|ref|XP_004486022.1|PREDICTED: gibberellin 2-beta-dioxygenase-like [Cicer arietinum]	XP_004486022	0	100	691.804	334	334
XLOC_024868	mitochondrial chaperone bcs1-b	1627	gi|357496297|ref|XP_003618437.1|Mitochondrial chaperone BCS1 [Medicago truncatula] >gi|355493452|gb|AES74655.1| P-loop nucleoside triphosphate hydrolase superfamily protein [Medicago truncatula]	XP_003618437	0	92	777.704	462	426
XLOC_006826	glutathione s-transferase	875	gi|828298311|ref|XP_004492380.2|PREDICTED: uncharacterized protein LOC101489588 [Cicer arietinum]	XP_004492380	5.56902e-160	100	466.077	227	227
XLOC_003669	calcium-dependent protein kinase 26-like	1603	gi|502093009|ref|XP_004489857.1|PREDICTED: calcium-dependent protein kinase 26-like [Cicer arietinum]	XP_004489857	0	100	1070.84	531	531
XLOC_007531	hypothetical protein MTR_7g092340	207	gi|357509785|ref|XP_003625181.1|hypothetical protein MTR_7g092340 [Medicago truncatula] >gi|355500196|gb|AES81399.1| transmembrane protein, putative [Medicago truncatula]	XP_003625181	6.16142e-24	85	96.2857	67	57
XLOC_005801	type receptor kinase	2031	gi|502105470|ref|XP_004492813.1|PREDICTED: wall-associated receptor kinase-like 1 isoform X2 [Cicer arietinum]	XP_004492813	0	100	1350.5	676	676
XLOC_003932	mate efflux family protein	1557	gi|502090330|ref|XP_004489193.1|PREDICTED: MATE efflux family protein 8-like [Cicer arietinum]	XP_004489193	0	100	915.605	485	485
XLOC_002104	cytochrome p450 83b1	975	gi|502101155|ref|XP_004491826.1|PREDICTED: cytochrome P450 71A1-like [Cicer arietinum]	XP_004491826	0	100	607.831	317	317
XLOC_009457	lysine-rich arabinogalactan protein 19	591	gi|502123805|ref|XP_004498266.1|PREDICTED: lysine-rich arabinogalactan protein 19 [Cicer arietinum]	XP_004498266	7.74633e-20	98	94.3597	66	65
XLOC_024627	non-cyanogenic beta-glucosidase-like	1792	gi|525313883|ref|NP_001266157.1|non-cyanogenic beta-glucosidase-like precursor [Cicer arietinum] >gi|45720176|emb|CAG14979.1| non-cyanogenic beta-glucosidase [Cicer arietinum]	NP_001266157	0	100	999.194	511	511
XLOC_015973	internal alternative nad h-ubiquinone oxidoreductase mitochondrial-like	1464	gi|502142501|ref|XP_004504988.1|PREDICTED: internal alternative NAD(P)H-ubiquinone oxidoreductase A2, mitochondrial-like [Cicer arietinum]	XP_004504988	0	100	989.949	487	487
XLOC_025521	hypothetical protein glysoja_025159	506	gi|734388965|gb|KHN26061.1|hypothetical protein glysoja_025159 [Glycine soja]	KHN26061	2.2555e-16	73	80.4925	76	56
XLOC_022167	mlp-like protein 423	1037	gi|502154831|ref|XP_004509856.1|PREDICTED: MLP-like protein 423 [Cicer arietinum]	XP_004509856	1.01887e-87	100	273.092	152	152
XLOC_003999	myo-inositol-1-phosphate synthase	1275	gi|525314113|ref|NP_001265952.1|inositol-3-phosphate synthase-like [Cicer arietinum] >gi|198401804|gb|ACH87553.1| L-myo inositol-1 phosphate synthase 2 [Cicer arietinum]	NP_001265952	0	93	730.709	387	363
XLOC_022309	disease resistance protein rpm1-like	3052	gi|502162289|ref|XP_004512454.1|PREDICTED: disease resistance protein RPM1 [Cicer arietinum] >gi|564132507|gb|AHB79186.1| CC-NBS-LRR disease resistance protein [Cicer arietinum]	XP_004512454	0	100	1831.61	954	954
XLOC_000423	stress responsive a b barrel domain family protein	806	gi|502083648|ref|XP_004487522.1|PREDICTED: uncharacterized protein At5g22580 [Cicer arietinum]	XP_004487522	1.75173e-66	100	214.157	108	108
XLOC_013387	uncharacterized acetyltransferase at3g50280-like	1573	gi|502132852|ref|XP_004501559.1|PREDICTED: uncharacterized acetyltransferase At3g50280-like [Cicer arietinum]	XP_004501559	0	100	962.6	460	460
XLOC_029351	pectate lyase family protein	1915	gi|828306984|ref|XP_004497757.2|PREDICTED: probable pectate lyase 1 [Cicer arietinum]	XP_004497757	0	100	912.909	497	497
XLOC_009305	plant basic secretory protein family protein	892	gi|502120353|ref|XP_004496932.1|PREDICTED: uncharacterized protein LOC101506848 [Cicer arietinum]	XP_004496932	1.55487e-166	100	474.167	225	225
XLOC_006188	inorganic phosphate transporter 1-4	1428	gi|502109985|ref|XP_004493772.1|PREDICTED: inorganic phosphate transporter 1-4 isoform X1 [Cicer arietinum]	XP_004493772	0	87	887.871	537	472
XLOC_009190	lrr receptor-like serine threonine-protein kinase erl1	2814	gi|502119538|ref|XP_004496653.1|PREDICTED: LRR receptor-like serine/threonine-protein kinase ERL1 [Cicer arietinum]	XP_004496653	0	99	1734.54	938	931
XLOC_002590	adenosine deaminase-like protein	1258	gi|502079014|ref|XP_004486126.1|PREDICTED: adenosine deaminase-like protein [Cicer arietinum]	XP_004486126	0	100	722.235	363	363
XLOC_006773	laccase-17-like	1365	gi|502168444|ref|XP_004514389.1|PREDICTED: laccase-17-like [Cicer arietinum]	XP_004514389	0	100	637.876	311	311
XLOC_015269	u-box domain-containing protein 21-like	1281	gi|502137539|ref|XP_004503116.1|PREDICTED: U-box domain-containing protein 21 [Cicer arietinum]	XP_004503116	0	100	801.201	426	426
XLOC_001770	equilibrative nucleotide transporter 3-like	1347	gi|502083022|ref|XP_004487344.1|PREDICTED: equilibrative nucleotide transporter 3-like [Cicer arietinum]	XP_004487344	0	100	766.533	414	414
XLOC_024492	PREDICTED: LOW QUALITY PROTEIN: uncharacterized protein LOC101499002	930	gi|828328881|ref|XP_012574134.1|PREDICTED: LOW QUALITY PROTEIN: uncharacterized protein LOC101499002 [Cicer arietinum]	XP_012574134	7.93074e-134	99	391.349	191	190
XLOC_008074	galacturonosyltransferase 12	1614	gi|502143703|ref|XP_004505434.1|PREDICTED: probable galacturonosyltransferase 12 isoform X1 [Cicer arietinum]	XP_004505434	0	100	1025	533	533
XLOC_004711	protein hothead-like	1512	gi|828294376|ref|XP_012568285.1|PREDICTED: (R)-mandelonitrile lyase-like [Cicer arietinum]	XP_012568285	0	100	1005.74	503	503
XLOC_007100	gdsl esterase lipase cprd49-like	279	gi|502104120|ref|XP_004492445.1|PREDICTED: GDSL esterase/lipase CPRD49-like [Cicer arietinum]	XP_004492445	1.21168e-59	100	194.126	92	92
XLOC_000837	della protein slr1-like	1881	gi|502149683|ref|XP_004507626.1|PREDICTED: DELLA protein RHT-1-like [Cicer arietinum]	XP_004507626	0	100	1033.86	498	498
XLOC_018502	late embryogenesis abundant protein 76-like	171	gi|502184033|ref|XP_004517269.1|PREDICTED: late embryogenesis abundant protein 2-like, partial [Cicer arietinum]	XP_004517269	2.99181e-19	95	84.7297	42	40
XLOC_011201	2-hydroxyisoflavanone dehydratase	1261	gi|502119868|ref|XP_004496762.1|PREDICTED: 2-hydroxyisoflavanone dehydratase-like [Cicer arietinum]	XP_004496762	0	100	670.618	336	336
XLOC_000499	une1-like protein	1898	gi|502089774|ref|XP_004489014.1|PREDICTED: uncharacterized protein LOC101493041 [Cicer arietinum]	XP_004489014	0	100	831.247	432	432
XLOC_004634	microtubule-associated protein tortifolia1	2543	gi|502093420|ref|XP_004489938.1|PREDICTED: microtubule-associated protein TORTIFOLIA1 [Cicer arietinum]	XP_004489938	0	100	1274.23	680	680
XLOC_002074	PREDICTED: uncharacterized protein LOC101489021	414	gi|502087561|ref|XP_004488572.1|PREDICTED: uncharacterized protein LOC101489021 [Cicer arietinum]	XP_004488572	2.51072e-49	100	164.466	82	82
XLOC_027587	PREDICTED: uncharacterized protein LOC101509484	1092	gi|502104620|ref|XP_004492597.1|PREDICTED: uncharacterized protein LOC101509484 [Cicer arietinum]	XP_004492597	5.88802e-121	91	368.622	249	229
XLOC_008354	c2h2-like zinc finger protein	1456	gi|502126280|ref|XP_004499248.1|PREDICTED: uncharacterized protein LOC101513058 [Cicer arietinum]	XP_004499248	0	100	713.375	389	389
XLOC_005397	cytochrome p450 85a	1155	gi|502101871|ref|XP_004491895.1|PREDICTED: cytochrome P450 85A [Cicer arietinum]	XP_004491895	0	100	799.275	384	384
XLOC_003160	laccase-4-like	1844	gi|502097255|ref|XP_004490949.1|PREDICTED: laccase-4-like [Cicer arietinum]	XP_004490949	0	100	1144.41	554	554
XLOC_000786	serine threonine-protein kinase at5g01020-like	1389	gi|502086023|ref|XP_004488084.1|PREDICTED: serine/threonine-protein kinase At5g01020-like [Cicer arietinum]	XP_004488084	0	100	790.801	460	460
XLOC_024042	cyclic nucleotide-gated partial	569	gi|309256513|gb|ADO62384.1|putative cyclic nucleotide-gated channel, partial [Helianthus annuus] >gi|309256515|gb|ADO62385.1| putative cyclic nucleotide-gated channel, partial [Helianthus annuus]	ADO62384	1.61837e-60	88	198.364	112	99
XLOC_018229	saur-like auxin-responsive family protein	264	gi|502147996|ref|XP_004506998.1|PREDICTED: auxin-induced protein 15A-like [Cicer arietinum]	XP_004506998	3.31486e-57	100	182.57	87	87
XLOC_008309	inorganic phosphate transporter 1-4-like	1593	gi|502116149|ref|XP_004495322.1|PREDICTED: inorganic phosphate transporter 1-4-like [Cicer arietinum]	XP_004495322	0	100	972.23	530	530
XLOC_015069	b3 domain-containing protein at5g42700-like	989	gi|502132901|ref|XP_004501577.1|PREDICTED: B3 domain-containing protein At5g42700-like [Cicer arietinum]	XP_004501577	1.1583e-139	100	407.527	227	227
XLOC_003277	dna-binding protein escarola	776	gi|828295686|ref|XP_012568514.1|PREDICTED: AT-hook motif nuclear-localized protein 15-like [Cicer arietinum] >gi|828295688|ref|XP_012568515.1| PREDICTED: AT-hook motif nuclear-localized protein 15-like [Cicer arietinum]	XP_012568514	2.09715e-51	100	182.57	133	133
XLOC_020440	protein tify 10a-like	904	gi|502150563|ref|XP_004508014.1|PREDICTED: protein TIFY 10A-like [Cicer arietinum]	XP_004508014	1.31297e-152	100	439.113	213	213
XLOC_008410	cytochrome p450 78a5-like	1489	gi|502141094|ref|XP_004504443.1|PREDICTED: cytochrome P450 78A5-like [Cicer arietinum]	XP_004504443	0	99	906.746	441	440
XLOC_014161	root phototropism protein 2	2121	gi|502129677|ref|XP_004500391.1|PREDICTED: root phototropism protein 2 [Cicer arietinum]	XP_004500391	0	99	1133.63	569	568
XLOC_022361	cct motif protein	642	gi|502159894|ref|XP_004511566.1|PREDICTED: zinc finger protein CONSTANS-like [Cicer arietinum]	XP_004511566	5.52134e-136	81	394.43	261	213
XLOC_000654	expansin a10	1318	gi|525313281|ref|NP_001266044.1|expansin-A5-like precursor [Cicer arietinum] >gi|828297189|ref|XP_012568791.1| PREDICTED: expansin-A5-like isoform X1 [Cicer arietinum] >gi|45379179|emb|CAC19183.2| alpha-expansin [Cicer arietinum]	NP_001266044	2.91559e-153	100	447.203	232	232
XLOC_000939	chitinase-like protein 2	1078	gi|502084900|ref|XP_004487788.1|PREDICTED: chitinase-like protein 2 [Cicer arietinum]	XP_004487788	0	100	643.269	308	308
XLOC_007983	cell division cycle cofactor of apc complex-like	1609	gi|502112266|ref|XP_004494277.1|PREDICTED: cell division cycle 20.2, cofactor of APC complex-like [Cicer arietinum]	XP_004494277	0	100	868.611	438	438
XLOC_008546	transcription factor bhlh69-like isoform x1	1022	gi|502115793|ref|XP_004495294.1|PREDICTED: transcription factor bHLH83 [Cicer arietinum]	XP_004495294	0	100	654.055	339	339
XLOC_022007	alpha beta-hydrolases superfamily protein isoform 1	912	gi|502126540|ref|XP_004499346.1|PREDICTED: uncharacterized protein LOC101489957 isoform X3 [Cicer arietinum]	XP_004499346	4.4226e-165	91	480.33	320	293
XLOC_008379	c5a peptidase	463	gi|502119348|ref|XP_004496588.1|PREDICTED: uncharacterized protein LOC101504477 [Cicer arietinum]	XP_004496588	4.45454e-80	100	244.588	118	118
XLOC_009884	chaperonin cpn60- mitochondrial	1818	gi|502118058|ref|XP_004496080.1|PREDICTED: chaperonin CPN60-2, mitochondrial-like [Cicer arietinum]	XP_004496080	0	88	962.6	589	521
XLOC_000155	endochitinase pr4-like	777	gi|828289067|ref|XP_012570981.1|PREDICTED: endochitinase PR4-like [Cicer arietinum]	XP_012570981	0	100	536.954	258	258
XLOC_002756	g-type lectin s-receptor-like serine threonine-protein kinase b120	2070	gi|502077547|ref|XP_004485683.1|PREDICTED: G-type lectin S-receptor-like serine/threonine-protein kinase B120 [Cicer arietinum]	XP_004485683	0	96	1414.82	715	689
XLOC_016867	duf246 domain-containing protein	1875	gi|502146861|ref|XP_004506640.1|PREDICTED: uncharacterized protein At1g04910-like [Cicer arietinum]	XP_004506640	0	100	1104.35	573	573
XLOC_003119	heat shock family protein	719	gi|502098095|ref|XP_004491154.1|PREDICTED: 22.7 kDa class IV heat shock protein [Cicer arietinum]	XP_004491154	4.27326e-93	100	284.648	210	210
XLOC_020386	cellulose synthase a catalytic subunit 7	3697	gi|502150029|ref|XP_004507755.1|PREDICTED: cellulose synthase A catalytic subunit 7 [UDP-forming] [Cicer arietinum]	XP_004507755	0	100	2040	1039	1039
XLOC_001058	diphenol oxidase laccase	1407	gi|502130079|ref|XP_004500523.1|PREDICTED: laccase-12-like [Cicer arietinum]	XP_004500523	0	98	904.82	475	468
XLOC_021452	bifunctional epoxide hydrolase 2-like	1161	gi|502153382|ref|XP_004509321.1|PREDICTED: bifunctional epoxide hydrolase 2 [Cicer arietinum]	XP_004509321	0	100	668.692	322	322
XLOC_007055	2og-fe oxygenase family oxidoreductase	1197	gi|502100424|ref|XP_004491714.1|PREDICTED: 1-aminocyclopropane-1-carboxylate oxidase homolog 1-like [Cicer arietinum]	XP_004491714	0	100	741.495	373	373
XLOC_013127	amino-acid permease bat1 homolog	1653	gi|502137113|ref|XP_004502973.1|PREDICTED: amino-acid permease BAT1 homolog isoform X1 [Cicer arietinum]	XP_004502973	0	100	1080.47	539	539
XLOC_008570	calmodulin-like protein 11	642	gi|502116417|ref|XP_004495421.1|PREDICTED: calmodulin-like protein 11 [Cicer arietinum]	XP_004495421	3.06825e-100	100	299.671	150	150
XLOC_009249	duf1677 family protein	783	gi|502119712|ref|XP_004496714.1|PREDICTED: uncharacterized protein LOC101514017 [Cicer arietinum]	XP_004496714	1.79521e-57	99	191.43	123	122
XLOC_004530	phosphate-responsive 1 family protein	1199	gi|502180908|ref|XP_004516718.1|PREDICTED: protein EXORDIUM-like [Cicer arietinum]	XP_004516718	0	100	643.269	314	314
XLOC_006342	piezo-type mechanosensitive ion channel homolog isoform x1	1051	gi|828301932|ref|XP_012569618.1|PREDICTED: piezo-type mechanosensitive ion channel homolog isoform X3 [Cicer arietinum]	XP_012569618	0	100	648.277	308	308
XLOC_011595	casparian strip membrane protein 2	588	gi|502178625|ref|XP_004516298.1|PREDICTED: casparian strip membrane protein 2 [Cicer arietinum]	XP_004516298	8.82124e-85	100	261.151	169	169
XLOC_009722	internal alternative nad h-ubiquinone oxidoreductase mitochondrial-like	1464	gi|502122931|ref|XP_004497942.1|PREDICTED: internal alternative NAD(P)H-ubiquinone oxidoreductase A2, mitochondrial-like [Cicer arietinum]	XP_004497942	0	100	991.104	487	487
XLOC_004210	duf246 domain-containing protein	1254	gi|502097221|ref|XP_004490940.1|PREDICTED: uncharacterized protein At1g04910-like isoform X1 [Cicer arietinum]	XP_004490940	0	90	838.565	454	411
XLOC_023197	probable indole-3-acetic acid-amido synthetase	1841	gi|828330517|ref|XP_012574441.1|PREDICTED: LOW QUALITY PROTEIN: probable indole-3-acetic acid-amido synthetase GH3.1 [Cicer arietinum]	XP_012574441	0	98	1225.31	599	593
XLOC_018849	3beta-hydroxysteroid-dehydrogenase decarboxylase isoform 3	561	gi|828323521|ref|XP_012573226.1|PREDICTED: 3beta-hydroxysteroid-dehydrogenase/decarboxylase isoform 3 isoform X1 [Cicer arietinum] >gi|828323524|ref|XP_012573227.1| PREDICTED: 3beta-hydroxysteroid-dehydrogenase/decarboxylase isoform 3 isoform X1 [Cicer arietinum]	XP_012573226	3.11993e-86	100	276.944	172	172
XLOC_013750	atp dna-binding protein	5229	gi|502155825|ref|XP_004510206.1|PREDICTED: uncharacterized protein LOC101504115 isoform X1 [Cicer arietinum] >gi|828328219|ref|XP_012574022.1| PREDICTED: uncharacterized protein LOC101504115 isoform X2 [Cicer arietinum]	XP_004510206	0	100	3456.77	1710	1710
XLOC_013692	b3 domain-containing protein os01g0905400-like isoform x1	1504	gi|502133613|ref|XP_004501829.1|PREDICTED: uncharacterized protein LOC101495675 isoform X1 [Cicer arietinum]	XP_004501829	0	86	767.689	488	423
XLOC_015168	early nodulin-55-2-like	702	gi|502132957|ref|XP_004501596.1|PREDICTED: uncharacterized protein LOC101497627 [Cicer arietinum]	XP_004501596	1.06229e-101	100	304.294	146	146
XLOC_013311	cryptochrome chloroplastic mitochondrial	2026	gi|502132182|ref|XP_004501253.1|PREDICTED: cryptochrome DASH, chloroplastic/mitochondrial [Cicer arietinum]	XP_004501253	0	100	1149.81	558	558
XLOC_007748	disease resistance response protein	762	gi|502109348|ref|XP_004493624.1|PREDICTED: dirigent protein 2-like [Cicer arietinum]	XP_004493624	8.52501e-128	100	372.859	180	180
XLOC_005147	wound-induced protein 1	387	gi|502104390|ref|XP_004492524.1|PREDICTED: wound-induced protein 1-like [Cicer arietinum]	XP_004492524	8.49529e-91	100	272.322	128	128
XLOC_019970	invertase inhibitor	966	gi|828326192|ref|XP_012573641.1|PREDICTED: putative invertase inhibitor [Cicer arietinum]	XP_012573641	4.77232e-129	100	378.637	185	185
XLOC_006093	short-chain dehydrogenase reductase 3b-like	836	gi|502112829|ref|XP_004494456.1|PREDICTED: short-chain dehydrogenase reductase 3b-like isoform X1 [Cicer arietinum]	XP_004494456	0	100	558.14	277	277
XLOC_021468	lignin biosynthetic peroxidase	1018	gi|502155349|ref|XP_004510041.1|PREDICTED: peroxidase P7-like [Cicer arietinum]	XP_004510041	0	100	621.698	304	304
XLOC_004731	transcription factor bhlh135	646	gi|502093692|ref|XP_004490021.1|PREDICTED: transcription factor PRE6 [Cicer arietinum]	XP_004490021	1.22757e-45	100	158.303	79	79
XLOC_009678	bifunctional monodehydroascorbate reductase and carbonic anhydrase nectarin-3-like	902	gi|502176726|ref|XP_004515925.1|PREDICTED: alpha carbonic anhydrase 7-like [Cicer arietinum]	XP_004515925	0	100	577.4	279	279
XLOC_000273	fasciclin-like arabinogalactan protein	1217	gi|502082313|ref|XP_004487128.1|PREDICTED: fasciclin-like arabinogalactan protein 12 [Cicer arietinum]	XP_004487128	4.33494e-125	100	374.4	237	237
XLOC_007829	gdsl esterase lipase at1g54790-like isoform x1	1374	gi|502113400|ref|XP_004494638.1|PREDICTED: GDSL esterase/lipase At1g54790-like isoform X2 [Cicer arietinum]	XP_004494638	0	100	748.814	374	374
XLOC_013072	nac domain class transcription factor	1333	gi|502137009|ref|XP_004502931.1|PREDICTED: NAC domain-containing protein 78 isoform X1 [Cicer arietinum]	XP_004502931	0	100	655.596	354	354
XLOC_005676	bifunctional dihydroflavonol 4-reductase flavanone 4-reductase	1282	gi|502104677|ref|XP_004492614.1|PREDICTED: vestitone reductase [Cicer arietinum]	XP_004492614	0	99	667.537	327	326
XLOC_013737	vq motif protein	781	gi|502124817|ref|XP_004498685.1|PREDICTED: uncharacterized protein LOC101489304 [Cicer arietinum]	XP_004498685	6.20452e-79	100	246.899	137	137
XLOC_013044	wd repeat-containing protein 44	1889	gi|502136963|ref|XP_004502913.1|PREDICTED: WD repeat-containing protein 44-like [Cicer arietinum]	XP_004502913	0	100	1259.97	622	622
XLOC_013486	phospholipase d alpha 1-like	2283	gi|502132373|ref|XP_004501328.1|PREDICTED: phospholipase D alpha 1-like isoform X1 [Cicer arietinum] >gi|502132375|ref|XP_004501329.1| PREDICTED: phospholipase D alpha 1-like isoform X2 [Cicer arietinum]	XP_004501328	0	98	1550.03	768	758
XLOC_007832	sugar transporter erd6-like 5	1869	gi|502113427|ref|XP_004494647.1|PREDICTED: sugar transporter ERD6-like 5 [Cicer arietinum]	XP_004494647	0	100	926.776	490	490
XLOC_010305	nac domain-containing protein 8-like	893	gi|502082528|ref|XP_004487194.1|PREDICTED: NAC domain-containing protein 73-like [Cicer arietinum]	XP_004487194	0	100	561.222	286	286
XLOC_025123	trehalose-phosphate phosphatase	1342	gi|502178999|ref|XP_004516353.1|PREDICTED: trehalose-phosphate phosphatase A-like [Cicer arietinum]	XP_004516353	0	100	799.275	384	384
XLOC_004064	hxxxd-type acyl-transferase family protein	1434	gi|828296534|ref|XP_004491310.2|PREDICTED: shikimate O-hydroxycinnamoyltransferase-like [Cicer arietinum]	XP_004491310	0	99	918.687	468	465
XLOC_029309	tyrosine aminotransferase	1782	gi|502158708|ref|XP_004511252.1|PREDICTED: probable aminotransferase TAT2 [Cicer arietinum]	XP_004511252	0	100	834.328	416	416
XLOC_022057	stress induced protein	351	gi|502151351|ref|XP_004508398.1|PREDICTED: uncharacterized protein LOC101505821 [Cicer arietinum]	XP_004508398	4.6579e-73	82	226.098	139	115
XLOC_020245	transcription factor ibh1	531	gi|502150102|ref|XP_004507789.1|PREDICTED: transcription factor IBH1 [Cicer arietinum]	XP_004507789	1.7051e-121	100	352.829	176	176
XLOC_026069	serine threonine-protein phosphatase 7 long form homolog	468	gi|828337447|ref|XP_012567344.1|PREDICTED: uncharacterized protein LOC105851251 [Cicer arietinum]	XP_012567344	2.18389e-109	98	322.783	156	154
XLOC_015253	regulator of chromosome condensation repeat-containing protein isoform 1	1425	gi|502137766|ref|XP_004503178.1|PREDICTED: ultraviolet-B receptor UVR8-like [Cicer arietinum]	XP_004503178	0	100	922.154	474	474
XLOC_025504	40s ribosomal protein s8	1395	gi|828334859|ref|XP_012575268.1|PREDICTED: cationic amino acid transporter 3, mitochondrial-like isoform X1 [Cicer arietinum]	XP_012575268	2.8394e-87	94	276.174	146	138
XLOC_003908	carbonic anhydrase	615	gi|502090584|ref|XP_004489275.1|PREDICTED: carbonic anhydrase, chloroplastic isoform X2 [Cicer arietinum]	XP_004489275	2.91255e-120	77	357.066	243	188
XLOC_013346	blue copper protein	748	gi|502133207|ref|XP_004501685.1|PREDICTED: blue copper protein-like [Cicer arietinum]	XP_004501685	3.96791e-93	100	284.263	185	185
XLOC_008017	protein yls9-like	940	gi|502112115|ref|XP_004494243.1|PREDICTED: protein YLS9 [Cicer arietinum]	XP_004494243	3.97284e-137	100	400.208	227	227
XLOC_023226	myb-like dna-binding shaqkyf class protein	897	gi|502160959|ref|XP_004511970.1|PREDICTED: uncharacterized protein LOC101504567 isoform X3 [Cicer arietinum]	XP_004511970	2.76368e-171	83	491.886	345	289
XLOC_010728	protein glutamine dumper 5-like	411	gi|502125164|ref|XP_004498824.1|PREDICTED: protein GLUTAMINE DUMPER 5-like [Cicer arietinum]	XP_004498824	3.94031e-66	100	209.149	136	136
XLOC_010454	heat stress transcription factor a-6b	2404	gi|828303051|ref|XP_012569792.1|PREDICTED: heat stress transcription factor A-6b-like [Cicer arietinum] >gi|828303054|ref|XP_012569793.1| PREDICTED: heat stress transcription factor A-6b-like [Cicer arietinum] >gi|828303056|ref|XP_012569794.1| PREDICTED: heat stress transcription factor A-6b-like [Cicer arietinum]	XP_012569792	8.81411e-148	100	450.284	256	256
XLOC_002479	sodium hydrogen exchanger 6-like isoform x1	2406	gi|828288324|ref|XP_012569901.1|PREDICTED: sodium/hydrogen exchanger 6-like isoform X1 [Cicer arietinum] >gi|828288326|ref|XP_012569905.1| PREDICTED: sodium/hydrogen exchanger 6-like isoform X2 [Cicer arietinum]	XP_012569901	0	100	936.021	550	550
XLOC_015156	heat shock factor protein hsf30 isoform x1	1428	gi|828312928|ref|XP_012571529.1|PREDICTED: heat shock factor protein HSF30 [Cicer arietinum] >gi|828312931|ref|XP_012571530.1| PREDICTED: heat shock factor protein HSF30 [Cicer arietinum]	XP_012571529	0	100	663.3	367	367
XLOC_000451	chlorophyll a-b binding protein chloroplastic	1134	gi|502084262|ref|XP_004487657.1|PREDICTED: chlorophyll a-b binding protein 13, chloroplastic [Cicer arietinum]	XP_004487657	0	100	518.85	253	253
XLOC_018984	camp-regulated phosphoprotein 19-related protein isoform 1	481	gi|502084908|ref|XP_004487790.1|PREDICTED: uncharacterized protein LOC101495491 [Cicer arietinum] >gi|502084912|ref|XP_004487791.1| PREDICTED: uncharacterized protein LOC101495491 [Cicer arietinum] >gi|502084916|ref|XP_004487792.1| PREDICTED: uncharacterized protein LOC101495491 [Cicer arietinum]	XP_004487790	3.39985e-59	100	190.66	91	91
XLOC_004635	dna-3-methyladenine glycosylase i	867	gi|502094641|ref|XP_004490266.1|PREDICTED: uncharacterized protein LOC101513111 [Cicer arietinum]	XP_004490266	0	100	536.184	275	275
XLOC_017578	transcription regulators protein	682	gi|502140634|ref|XP_004504283.1|PREDICTED: uncharacterized protein LOC101493760 [Cicer arietinum]	XP_004504283	9.10181e-105	98	312.383	175	172
XLOC_005922	probable auxin efflux carrier component 1b	1607	gi|502108076|ref|XP_004493383.1|PREDICTED: probable auxin efflux carrier component 1b [Cicer arietinum]	XP_004493383	0	83	836.639	569	477
XLOC_006463	e3 ubiquitin-protein ligase pub22-like	1308	gi|502112157|ref|XP_004494254.1|PREDICTED: E3 ubiquitin-protein ligase PUB22 [Cicer arietinum]	XP_004494254	0	100	858.596	419	419
XLOC_020685	bag family molecular chaperone regulator 6	2918	gi|502156945|ref|XP_004510705.1|PREDICTED: BAG family molecular chaperone regulator 6 [Cicer arietinum] >gi|828328956|ref|XP_012574147.1| PREDICTED: BAG family molecular chaperone regulator 6 [Cicer arietinum]	XP_004510705	0	100	1907.11	953	953
XLOC_008486	abc transporter c family member 5-like	5039	gi|502114794|ref|XP_004495053.1|PREDICTED: ABC transporter C family member 5 [Cicer arietinum]	XP_004495053	0	100	2954.85	1518	1518
XLOC_022729	duf1005 family protein	1302	gi|357500935|ref|XP_003620756.1|hypothetical protein MTR_6g090060 [Medicago truncatula] >gi|355495771|gb|AES76974.1| DUF1005 family protein [Medicago truncatula]	XP_003620756	0	88	574.704	430	382
XLOC_005507	pirin-like protein	885	gi|502174702|ref|XP_004515581.1|PREDICTED: pirin-like protein isoform X1 [Cicer arietinum]	XP_004515581	0	100	607.446	294	294
XLOC_002393	flowering-promoting factor 1-like protein 3	1027	gi|502085201|ref|XP_004487862.1|PREDICTED: flowering-promoting factor 1-like protein 1 [Cicer arietinum]	XP_004487862	2.76991e-59	100	198.364	109	109
XLOC_017467	btb poz domain-containing protein dot3	1899	gi|502140137|ref|XP_004504074.1|PREDICTED: BTB/POZ domain-containing protein DOT3 isoform X2 [Cicer arietinum]	XP_004504074	0	100	1250.34	632	632
XLOC_010814	ring finger and chy zinc finger domain-containing protein 1-like	3497	gi|502124650|ref|XP_004498615.1|PREDICTED: RING finger and CHY zinc finger domain-containing protein 1-like [Cicer arietinum] >gi|502124656|ref|XP_004498617.1| PREDICTED: RING finger and CHY zinc finger domain-containing protein 1-like [Cicer arietinum] >gi|828308528|ref|XP_012570684.1| PREDICTED: RING finger and CHY zinc finger domain-containing protein 1-like [Cicer arietinum]	XP_004498615	0	100	634.41	306	306
XLOC_006068	b3 domain-containing transcription factor nga1	1029	gi|502114176|ref|XP_004494886.1|PREDICTED: B3 domain-containing transcription factor NGA1 [Cicer arietinum] >gi|502114179|ref|XP_004494887.1| PREDICTED: B3 domain-containing transcription factor NGA1 [Cicer arietinum]	XP_004494886	1.03186e-154	100	452.981	306	306
XLOC_022097	cytochrome p450 77a1	1848	gi|828323926|ref|XP_012573289.1|PREDICTED: cytochrome P450 77A1 [Cicer arietinum]	XP_012573289	0	100	1004.59	508	508
XLOC_006181	auxin-induced protein aux28	1178	gi|502109838|ref|XP_004493739.1|PREDICTED: auxin-induced protein AUX28-like [Cicer arietinum]	XP_004493739	7.47389e-168	100	482.256	246	246
XLOC_013094	hypothetical protein MTR_3g092630	255	gi|657395062|gb|AES72622.2|hypothetical protein MTR_3g092630 [Medicago truncatula]	AES72622	9.03015e-26	72	102.064	83	60
XLOC_008503	legumin b	1599	gi|502114995|ref|XP_004495100.1|PREDICTED: legumin J-like [Cicer arietinum]	XP_004495100	0	100	872.078	508	508
XLOC_024377	beta-glucosidase 12-like	1599	gi|502094174|ref|XP_004490157.1|PREDICTED: beta-glucosidase 24-like [Cicer arietinum]	XP_004490157	0	100	1078.93	520	520
XLOC_002304	vq motif protein	753	gi|502085413|ref|XP_004487911.1|PREDICTED: uncharacterized protein LOC101510521 [Cicer arietinum]	XP_004487911	3.77903e-124	100	365.54	242	242
XLOC_023623	resolvase	612	gi|496228501|ref|WP_008942536.1|MULTISPECIES: resolvase [Acinetobacter] >gi|226836035|gb|EEH68418.1| resolvase, N-terminal domain protein [Acinetobacter sp. ATCC 27244] >gi|820735597|gb|KKX35866.1| resolvase [Acinetobacter pittii]	WP_008942536	1.33888e-130	100	378.252	203	203
XLOC_018096	cinnamoyl- reductase 1-like	906	gi|502144229|ref|XP_004505624.1|PREDICTED: cinnamoyl-CoA reductase 1 [Cicer arietinum]	XP_004505624	0	92	577.015	325	301
XLOC_023103	osmotin-like protein osm34	513	gi|828330483|ref|XP_012574440.1|PREDICTED: protein P21-like [Cicer arietinum]	XP_012574440	5.07483e-119	100	348.206	170	170
XLOC_000633	PREDICTED: uncharacterized protein LOC105852082	336	gi|828310551|ref|XP_012571090.1|PREDICTED: uncharacterized protein LOC105852082 [Cicer arietinum]	XP_012571090	4.06577e-36	89	137.502	79	71
XLOC_018227	saur-like auxin-responsive family protein	279	gi|828322836|ref|XP_012573101.1|PREDICTED: auxin-induced protein 6B-like [Cicer arietinum]	XP_012573101	1.25333e-60	100	191.815	92	92
XLOC_002306	cellulose synthase a catalytic subunit 4	3489	gi|828290811|ref|XP_012573773.1|PREDICTED: LOW QUALITY PROTEIN: cellulose synthase A catalytic subunit 4 [UDP-forming]-like [Cicer arietinum]	XP_012573773	0	98	1954.1	1053	1035
XLOC_005199	pmr5 cas1p gdsl sgnh-like acyl-esterase family protein	1284	gi|502104160|ref|XP_004492458.1|PREDICTED: protein trichome birefringence-like 3 isoform X2 [Cicer arietinum]	XP_004492458	0	100	822.772	427	427
XLOC_018614	beta-amylase	1935	gi|3913034|sp|O64407.1|AMYB_VIGUNRecName: Full=Beta-amylase; AltName: Full=1,4-alpha-D-glucan maltohydrolase [Vigna unguiculata] >gi|2995395|emb|CAA12395.1| beta amylase [Vigna unguiculata]	O64407	0	100	989.564	496	496
XLOC_016446	auxin-induced protein aux22	713	gi|828322517|ref|XP_012573044.1|PREDICTED: auxin-induced protein IAA6-like isoform X1 [Cicer arietinum]	XP_012573044	3.63544e-130	100	377.867	184	184
XLOC_022318	homeobox-leucine zipper protein hat4	1492	gi|502160339|ref|XP_004511712.1|PREDICTED: homeobox-leucine zipper protein HAT4-like [Cicer arietinum]	XP_004511712	4.41867e-164	100	478.789	295	295
XLOC_000367	phragmoplast orienting kinesin 2	4077	gi|502083354|ref|XP_004487433.1|PREDICTED: phragmoplast orienting kinesin 2 [Cicer arietinum]	XP_004487433	0	100	2598.54	1358	1358
XLOC_003883	gibberellin-regulated protein 14	750	gi|502090760|ref|XP_004489331.1|PREDICTED: gibberellin-regulated protein 14 [Cicer arietinum]	XP_004489331	6.4222e-72	100	229.95	182	182
XLOC_019326	g-type lectin s-receptor-like serine threonine-protein kinase	1591	gi|828327818|ref|XP_012573952.1|PREDICTED: G-type lectin S-receptor-like serine/threonine-protein kinase At4g27290 [Cicer arietinum]	XP_012573952	0	100	924.08	447	447
XLOC_016534	caffeic acid o-methyltransferase	1095	gi|502146666|ref|XP_004506552.1|PREDICTED: (R,S)-reticuline 7-O-methyltransferase-like [Cicer arietinum] >gi|828321987|ref|XP_012572924.1| PREDICTED: (R,S)-reticuline 7-O-methyltransferase-like [Cicer arietinum]	XP_004506552	0	100	687.567	342	342
XLOC_026570	cytochrome p450	1623	gi|828295157|ref|XP_012568431.1|PREDICTED: cytochrome P450 CYP736A12-like [Cicer arietinum]	XP_012568431	0	100	1059.67	512	512
XLOC_021669	auxin-induced protein 5ng4	1161	gi|502152266|ref|XP_004508845.1|PREDICTED: WAT1-related protein At5g40240-like isoform X2 [Cicer arietinum]	XP_004508845	0	100	672.929	355	355
XLOC_021763	chaperone protein 1	2739	gi|502151934|ref|XP_004508684.1|PREDICTED: chaperone protein ClpB1 [Cicer arietinum]	XP_004508684	0	100	1777.3	901	901
XLOC_012475	PREDICTED: uncharacterized protein LOC101504502 isoform X1	1122	gi|502128086|ref|XP_004499930.1|PREDICTED: uncharacterized protein LOC101504502 isoform X1 [Cicer arietinum]	XP_004499930	0	100	709.909	351	351
XLOC_022836	pathogenesis-related protein sth-2-like	916	gi|502150899|ref|XP_004508179.1|PREDICTED: pathogenesis-related protein STH-2-like [Cicer arietinum]	XP_004508179	3.5104e-109	100	326.635	160	160
XLOC_001354	serine threonine-protein kinase	1110	gi|502077845|ref|XP_004485762.1|PREDICTED: putative serine/threonine-protein kinase [Cicer arietinum] >gi|502077848|ref|XP_004485763.1| PREDICTED: putative serine/threonine-protein kinase [Cicer arietinum] >gi|828286941|ref|XP_012574106.1| PREDICTED: putative serine/threonine-protein kinase [Cicer arietinum]	XP_004485762	0	100	766.533	369	369
XLOC_003029	f-box protein sne	513	gi|502099784|ref|XP_004491559.1|PREDICTED: F-box protein SNE [Cicer arietinum]	XP_004491559	5.72392e-91	100	274.248	149	149
XLOC_006428	avr9 cf-9 rapidly elicited	532	gi|502140208|ref|XP_004504109.1|PREDICTED: uncharacterized protein LOC101490734 [Cicer arietinum]	XP_004504109	1.81005e-95	100	285.804	149	149
XLOC_012570	2-oxoglutarate and fe -dependent oxygenase superfamily protein	1245	gi|502088383|ref|XP_004488807.1|PREDICTED: feruloyl CoA ortho-hydroxylase 1 [Cicer arietinum]	XP_004488807	0	100	749.199	364	364
XLOC_011177	gpi-anchored protein	705	gi|502119887|ref|XP_004496769.1|PREDICTED: uncharacterized GPI-anchored protein At3g06035-like [Cicer arietinum]	XP_004496769	3.96212e-140	100	403.675	199	199
XLOC_021813	pathogenesis-related protein pr-1-like	724	gi|502150166|ref|XP_004507821.1|PREDICTED: pathogenesis-related protein PR-1-like [Cicer arietinum]	XP_004507821	7.72788e-111	100	328.561	175	175
XLOC_007239	protein-lysine n-methyltransferase efm1 isoform x1	1860	gi|828298981|ref|XP_012569105.1|PREDICTED: uncharacterized protein LOC101491003 [Cicer arietinum]	XP_012569105	0	100	1087.79	547	547
XLOC_020498	stem-specific protein tsjt1-like	809	gi|502151315|ref|XP_004508380.1|PREDICTED: stem-specific protein TSJT1 [Cicer arietinum]	XP_004508380	9.83951e-172	100	486.493	236	236
XLOC_001181	sugar porter family mfs transporter	1700	gi|502078858|ref|XP_004486078.1|PREDICTED: sugar transporter ERD6-like 16 [Cicer arietinum]	XP_004486078	0	100	939.873	486	486
XLOC_015875	outer envelope protein mitochondrial	1878	gi|502142129|ref|XP_004504805.1|PREDICTED: LOW QUALITY PROTEIN: outer envelope protein 64, mitochondrial [Cicer arietinum]	XP_004504805	0	98	1150.58	606	597
XLOC_022788	proline-rich family protein	1542	gi|828330851|ref|XP_012574505.1|PREDICTED: uncharacterized protein LOC105852673 [Cicer arietinum]	XP_012574505	0	99	876.315	467	466
XLOC_007360	PREDICTED: uncharacterized protein LOC101494758	393	gi|502106536|ref|XP_004492974.1|PREDICTED: uncharacterized protein LOC101494758 [Cicer arietinum]	XP_004492974	5.52492e-90	100	269.24	130	130
XLOC_019934	isoflavone 2 -hydroxylase	1715	gi|502152792|ref|XP_004509096.1|PREDICTED: cytochrome P450 81E8-like [Cicer arietinum]	XP_004509096	0	100	935.636	500	500
XLOC_017893	best plant protein match is: (tair: )	447	gi|502143072|ref|XP_004505207.1|PREDICTED: uncharacterized protein LOC101497542 [Cicer arietinum]	XP_004505207	5.21021e-104	100	306.605	148	148
XLOC_020447	pollen ole e 1 allergen and extensin family	910	gi|502149600|ref|XP_004507594.1|PREDICTED: uncharacterized protein LOC101497330 [Cicer arietinum]	XP_004507594	3.88376e-109	100	327.405	190	190
XLOC_001224	fasciclin-like arabinogalactan protein 12	1104	gi|828287476|ref|XP_012568463.1|PREDICTED: fasciclin-like arabinogalactan protein 12 [Cicer arietinum]	XP_012568463	5.45279e-140	100	411.764	275	275
XLOC_013154	plant phospholipase-like protein	1428	gi|502130650|ref|XP_004500723.1|PREDICTED: uncharacterized protein LOC101493958 [Cicer arietinum]	XP_004500723	0	100	855.129	415	415
XLOC_009562	aquaporin tip2-1	951	gi|502178658|ref|XP_004516306.1|PREDICTED: aquaporin TIP2-1-like [Cicer arietinum]	XP_004516306	1.99e-146	100	424.861	248	248
XLOC_008524	auxin-induced protein 22b	905	gi|502115193|ref|XP_004495146.1|PREDICTED: auxin-induced protein 22D-like isoform X2 [Cicer arietinum]	XP_004495146	5.00067e-144	100	416.387	199	199
XLOC_009655	pentatricopeptide repeat-containing protein mitochondrial	2205	gi|828310893|ref|XP_012571166.1|PREDICTED: pentatricopeptide repeat-containing protein At4g32430, mitochondrial-like [Cicer arietinum]	XP_012571166	0	100	1476.07	734	734
XLOC_012956	transcription factor speechless	1266	gi|502136235|ref|XP_004502611.1|PREDICTED: transcription factor SPEECHLESS-like [Cicer arietinum]	XP_004502611	0	100	521.161	345	345
XLOC_015512	omega-hydroxypalmitate o-feruloyl transferase	1443	gi|502139451|ref|XP_004503772.1|PREDICTED: omega-hydroxypalmitate O-feruloyl transferase [Cicer arietinum]	XP_004503772	0	100	875.159	424	424
XLOC_012252	protodermal factor	855	gi|502165902|ref|XP_004513725.1|PREDICTED: protodermal factor 1 [Cicer arietinum]	XP_004513725	2.91402e-106	100	322.783	284	284
XLOC_014468	calmodulin-binding family protein	1287	gi|502135070|ref|XP_004502209.1|PREDICTED: uncharacterized protein LOC101508366 [Cicer arietinum]	XP_004502209	0	100	890.952	428	428
XLOC_014560	basic blue	850	gi|502136127|ref|XP_004502569.1|PREDICTED: basic blue protein-like [Cicer arietinum]	XP_004502569	4.37569e-70	100	224.557	126	126
XLOC_023121	duf1442 family protein	946	gi|502160148|ref|XP_004511649.1|PREDICTED: uncharacterized protein LOC101491309 [Cicer arietinum]	XP_004511649	2.99232e-163	100	466.848	228	228
XLOC_003730	5-methyltetrahydropteroyltriglutamate--homocysteine methyltransferase	2605	gi|502091962|ref|XP_004489679.1|PREDICTED: 5-methyltetrahydropteroyltriglutamate--homocysteine methyltransferase [Cicer arietinum] >gi|502091965|ref|XP_004489680.1| PREDICTED: 5-methyltetrahydropteroyltriglutamate--homocysteine methyltransferase [Cicer arietinum]	XP_004489679	0	100	1557.73	765	765
XLOC_022497	transcription factor hec2-like	890	gi|502160839|ref|XP_004511923.1|PREDICTED: transcription factor HEC2 [Cicer arietinum]	XP_004511923	8.87445e-144	100	416.772	236	236
XLOC_022744	isoflavone reductase	1226	gi|525314471|ref|NP_001266030.1|isoflavone reductase [Cicer arietinum] >gi|1708425|sp|Q00016.1|IFR_CICAR RecName: Full=Isoflavone reductase; Short=IFR; AltName: Full=2'-hydroxyisoflavone reductase; AltName: Full=NADPH:isoflavone oxidoreductase [Cicer arietinum] >gi|17949|emb|CAA43167.1| NADPH:isoflavone oxidoreductase [Cicer arietinum]	NP_001266030	0	100	654.44	318	318
XLOC_001330	receptor-like serine threonine-protein kinase sd1-8	1926	gi|502077543|ref|XP_004485682.1|PREDICTED: receptor-like serine/threonine-protein kinase SD1-8 [Cicer arietinum]	XP_004485682	0	93	1310.82	680	638
XLOC_009597	heat stress transcription factor a-3	1147	gi|502122147|ref|XP_004497602.1|PREDICTED: heat stress transcription factor A-3 [Cicer arietinum]	XP_004497602	0	100	636.721	344	344
XLOC_010117	histidine kinase 5	468	gi|828313463|ref|XP_012571608.1|PREDICTED: histidine kinase 5-like [Cicer arietinum]	XP_012571608	1.39571e-57	66	203.371	159	106
XLOC_005937	protein transparent testa 12	1600	gi|502107422|ref|XP_004493258.1|PREDICTED: protein TRANSPARENT TESTA 12-like [Cicer arietinum]	XP_004493258	0	99	860.907	486	483
XLOC_010643	kda class iv heat shock protein	596	gi|502116451|ref|XP_004495437.1|PREDICTED: 22.7 kDa class IV heat shock protein [Cicer arietinum]	XP_004495437	3.97811e-114	100	335.88	175	175
XLOC_001374	ethylene-responsive transcription factor 12	874	gi|502078011|ref|XP_004485812.1|PREDICTED: ethylene-responsive transcription factor 12 [Cicer arietinum]	XP_004485812	1.28011e-112	100	335.109	164	164
XLOC_008431	wuschel-related homeobox 4	772	gi|502125734|ref|XP_004499043.1|PREDICTED: WUSCHEL-related homeobox 4 [Cicer arietinum]	XP_004499043	2.19631e-171	100	484.952	233	233
XLOC_016373	auxin-induced protein 6b	273	gi|502147969|ref|XP_004506987.1|PREDICTED: auxin-induced protein 15A-like [Cicer arietinum]	XP_004506987	1.13521e-59	100	189.119	90	90
XLOC_005144	lrr receptor-like kinase	3206	gi|828298761|ref|XP_012569085.1|PREDICTED: probable LRR receptor-like serine/threonine-protein kinase At1g06840 isoform X1 [Cicer arietinum]	XP_012569085	0	100	1857.03	963	963
XLOC_007568	probable pectinesterase pectinesterase inhibitor 7	1726	gi|828301656|ref|XP_012569562.1|PREDICTED: probable pectinesterase/pectinesterase inhibitor 7 isoform X1 [Cicer arietinum] >gi|828301658|ref|XP_012569563.1| PREDICTED: probable pectinesterase/pectinesterase inhibitor 7 isoform X2 [Cicer arietinum]	XP_012569562	0	100	1105.89	558	558
XLOC_004748	disease resistance protein (tir-nbs-lrr class)	926	gi|828294215|ref|XP_012568257.1|PREDICTED: toll/interleukin-1 receptor-like protein [Cicer arietinum]	XP_012568257	0	100	516.153	247	247
XLOC_000136	protein hothead	1575	gi|502081309|ref|XP_004486827.1|PREDICTED: protein HOTHEAD [Cicer arietinum]	XP_004486827	0	97	1041.18	527	513
XLOC_003778	lysine histidine transporter 1-like	1197	gi|828293580|ref|XP_012568150.1|PREDICTED: lysine histidine transporter 1-like [Cicer arietinum]	XP_012568150	0	100	766.533	398	398
XLOC_013251	cbs domain-containing protein mitochondrial	664	gi|828312190|ref|XP_012571401.1|PREDICTED: CBS domain-containing protein CBSX3, mitochondrial [Cicer arietinum]	XP_012571401	1.97759e-148	100	424.476	206	206
XLOC_023240	lysm domain receptor-like kinase 4	1884	gi|828330595|ref|XP_012574452.1|PREDICTED: lysM domain receptor-like kinase 4 [Cicer arietinum]	XP_012574452	0	100	1143.64	627	627
XLOC_029950	protein nrt1 ptr family -like	1882	gi|502146559|ref|XP_004506506.1|PREDICTED: protein NRT1/ PTR FAMILY 7.3-like [Cicer arietinum]	XP_004506506	0	100	1196.42	582	582
XLOC_006388	monothiol glutaredoxin-s6-like	590	gi|502112457|ref|XP_004494337.1|PREDICTED: monothiol glutaredoxin-S6-like [Cicer arietinum]	XP_004494337	2.42834e-66	100	211.075	105	105
XLOC_019062	ap2-like ethylene-responsive transcription factor ail1	1847	gi|502156414|ref|XP_004510462.1|PREDICTED: AP2-like ethylene-responsive transcription factor AIL1 [Cicer arietinum]	XP_004510462	0	100	1012.29	590	590
XLOC_024763	senescence regulator	636	gi|502079111|ref|XP_004486158.1|PREDICTED: uncharacterized protein LOC101500992 [Cicer arietinum]	XP_004486158	3.47625e-123	100	360.147	211	211
XLOC_014497	vq motif-containing family protein	1308	gi|502135732|ref|XP_004502434.1|PREDICTED: homeobox protein 4 [Cicer arietinum]	XP_004502434	0	99	687.952	422	418
XLOC_022937	sugar transport protein 13	2019	gi|502158979|ref|XP_004511353.1|PREDICTED: sugar transport protein 13 [Cicer arietinum]	XP_004511353	0	100	1020.76	513	513
XLOC_023146	expansin-like b1	1072	gi|502160417|ref|XP_004511738.1|PREDICTED: expansin-like B1 [Cicer arietinum]	XP_004511738	0	100	520.776	251	251
XLOC_018670	fasciclin-like arabinogalactan protein 11	944	gi|502145313|ref|XP_004505977.1|PREDICTED: fasciclin-like arabinogalactan protein 12 [Cicer arietinum] >gi|502183812|ref|XP_004517220.1| PREDICTED: fasciclin-like arabinogalactan protein 12 [Cicer arietinum]	XP_004505977	3.33617e-128	100	378.637	255	255
XLOC_022858	probable carotenoid cleavage dioxygenase chloroplastic	1848	gi|502161858|ref|XP_004512308.1|PREDICTED: probable carotenoid cleavage dioxygenase 4, chloroplastic [Cicer arietinum]	XP_004512308	0	100	1016.53	552	552
XLOC_001261	pentatricopeptide repeat-containing protein at4g13650	3856	gi|502078188|ref|XP_004485865.1|PREDICTED: pentatricopeptide repeat-containing protein At4g13650 [Cicer arietinum]	XP_004485865	0	100	2187.15	1063	1063
XLOC_007511	disease resistance protein (tir-nbs-lrr class)	1061	gi|828299762|ref|XP_012569237.1|PREDICTED: LOW QUALITY PROTEIN: disease resistance protein RPS6-like [Cicer arietinum]	XP_012569237	1.21531e-155	100	489.189	230	230
XLOC_003084	bzip transcription factor	2702	gi|502098198|ref|XP_004491177.1|PREDICTED: uncharacterized protein LOC101511610 [Cicer arietinum] >gi|828296402|ref|XP_012568639.1| PREDICTED: uncharacterized protein LOC101511610 [Cicer arietinum]	XP_004491177	0	100	1510.74	747	747
XLOC_007639	ferric-chelate reductase 1	1461	gi|502113963|ref|XP_004494817.1|PREDICTED: cytochrome b561 and DOMON domain-containing protein At3g61750 isoform X1 [Cicer arietinum]	XP_004494817	0	100	782.711	413	413
XLOC_006846	methylglutaconyl- mitochondrial-like	934	gi|502102561|ref|XP_004492115.1|PREDICTED: enoyl-CoA delta isomerase 1, peroxisomal-like [Cicer arietinum]	XP_004492115	2.55904e-167	100	477.248	234	234
XLOC_020740	growth-regulating factor	1372	gi|502157860|ref|XP_004510935.1|PREDICTED: growth-regulating factor 9 [Cicer arietinum]	XP_004510935	0	100	827.395	448	448
XLOC_017996	PREDICTED: uncharacterized protein LOC101495755	798	gi|502167758|ref|XP_004514243.1|PREDICTED: uncharacterized protein LOC101495755 [Cicer arietinum]	XP_004514243	1.17906e-179	100	508.834	249	249
XLOC_022350	probable membrane-associated kinase regulator 2	1236	gi|502159828|ref|XP_004511544.1|PREDICTED: probable membrane-associated kinase regulator 2 isoform X2 [Cicer arietinum]	XP_004511544	0	100	576.63	411	411
XLOC_003019	fructose-bisphosphate cytoplasmic isozyme 1	1336	gi|502099695|ref|XP_004491539.1|PREDICTED: fructose-bisphosphate aldolase, cytoplasmic isozyme 1 [Cicer arietinum]	XP_004491539	0	100	730.324	357	357
XLOC_000072	protein nrt1 ptr family -like	1733	gi|502121673|ref|XP_004497406.1|PREDICTED: protein NRT1/ PTR FAMILY 7.1-like [Cicer arietinum] >gi|502121676|ref|XP_004497407.1| PREDICTED: protein NRT1/ PTR FAMILY 7.1-like [Cicer arietinum]	XP_004497406	0	100	1192.95	576	576
XLOC_003409	duf1262 family protein	1339	gi|502094782|ref|XP_004490296.1|PREDICTED: uncharacterized protein LOC101498337 [Cicer arietinum]	XP_004490296	0	100	667.922	398	398
XLOC_000234	expansin a10	1288	gi|502081884|ref|XP_004486999.1|PREDICTED: expansin-A6 [Cicer arietinum]	XP_004486999	3.14641e-176	100	505.753	257	257
XLOC_027687	anthranilate synthase alpha subunit chloroplastic-like	756	gi|502127883|ref|XP_004499866.1|PREDICTED: anthranilate synthase alpha subunit 1, chloroplastic-like [Cicer arietinum]	XP_004499866	1.73859e-144	99	424.091	218	217
XLOC_012750	mads-box transcription factor	696	gi|502135265|ref|XP_004502274.1|PREDICTED: MADS-box transcription factor 1 isoform X1 [Cicer arietinum]	XP_004502274	2.42361e-130	99	380.178	185	184
XLOC_014561	transcription factor myb44	429	gi|502136130|ref|XP_004502570.1|PREDICTED: transcription factor MYB44-like [Cicer arietinum]	XP_004502570	9.29333e-76	99	239.195	127	126
XLOC_011385	actin-related protein 2 3 complex subunit 2b isoform x1	945	gi|502122597|ref|XP_004497823.1|PREDICTED: actin-related protein 2/3 complex subunit 2B isoform X1 [Cicer arietinum]	XP_004497823	0	98	592.808	292	289
XLOC_026771	hypothetical protein MTR_5g089580	321	gi|357493935|ref|XP_003617256.1|hypothetical protein MTR_5g089580 [Medicago truncatula] >gi|355518591|gb|AET00215.1| hypothetical protein MTR_5g089580 [Medicago truncatula]	XP_003617256	4.6504e-09	61	59.3066	86	53
XLOC_014817	plasma membrane intrinsic protein 3	840	gi|502130652|ref|XP_004500724.1|PREDICTED: uncharacterized protein LOC101494283 [Cicer arietinum]	XP_004500724	0	98	553.518	281	276
XLOC_018063	zinc finger ccch domain-containing protein 2-like	776	gi|502144031|ref|XP_004505556.1|PREDICTED: zinc finger CCCH domain-containing protein 61-like [Cicer arietinum]	XP_004505556	1.88965e-65	100	218.779	99	99
XLOC_019861	poly rna polymerase cid14	4288	gi|502179338|ref|XP_004516411.1|PREDICTED: uncharacterized protein LOC101505434 isoform X1 [Cicer arietinum]	XP_004516411	0	99	2523.04	1342	1340
XLOC_023573	mitochondrial alternative oxidase 1	1437	gi|502162039|ref|XP_004512369.1|PREDICTED: ubiquinol oxidase 1, mitochondrial-like [Cicer arietinum]	XP_004512369	0	100	676.011	321	321
XLOC_023044	csc1-like protein at1g32090	2776	gi|502162273|ref|XP_004512449.1|PREDICTED: CSC1-like protein At1g32090 [Cicer arietinum]	XP_004512449	0	100	1428.31	776	776
XLOC_010669	ap2-like ethylene-responsive transcription factor ant	1515	gi|502125502|ref|XP_004498950.1|PREDICTED: AP2-like ethylene-responsive transcription factor ANT [Cicer arietinum]	XP_004498950	0	99	928.317	503	500
XLOC_002178	atp-dependent dna helicase q-like 3	2174	gi|502086011|ref|XP_004488080.1|PREDICTED: ATP-dependent DNA helicase Q-like 3 [Cicer arietinum]	XP_004488080	0	97	1174.46	601	587
XLOC_011585	centromere-associated protein e isoform x2	2543	gi|502122755|ref|XP_004497885.1|PREDICTED: centromere-associated protein E isoform X2 [Cicer arietinum]	XP_004497885	0	96	1620.14	881	846
XLOC_003714	proline dehydrogenase	1727	gi|502148750|ref|XP_004507254.1|PREDICTED: proline dehydrogenase 2, mitochondrial-like [Cicer arietinum]	XP_004507254	0	100	974.926	489	489
XLOC_002037	21 kda	1830	gi|502122617|ref|XP_004497833.1|PREDICTED: uncharacterized protein LOC101492979 [Cicer arietinum]	XP_004497833	1.11868e-118	86	390.963	228	198
XLOC_001581	aldehyde dehydrogenase family 3 member f1	1690	gi|502081787|ref|XP_004486968.1|PREDICTED: aldehyde dehydrogenase family 3 member F1-like [Cicer arietinum]	XP_004486968	0	100	959.903	494	494
XLOC_007031	protein yippee-like	276	gi|502104071|ref|XP_004492429.1|PREDICTED: protein yippee-like At3g08990 isoform X2 [Cicer arietinum]	XP_004492429	1.85735e-56	98	182.185	88	87
XLOC_007658	p-loop nucleoside triphosphate hydrolase superfamily protein	1455	gi|502109908|ref|XP_004493755.1|PREDICTED: uncharacterized protein LOC101508116 [Cicer arietinum]	XP_004493755	0	94	932.169	512	484
XLOC_012567	ethylene-responsive transcription factor erf012-like	636	gi|502130202|ref|XP_004500566.1|PREDICTED: ethylene-responsive transcription factor ERF014 [Cicer arietinum]	XP_004500566	1.23169e-114	100	338.191	211	211
XLOC_018878	upf0496 protein at4g34320-like	1569	gi|502149146|ref|XP_004507409.1|PREDICTED: UPF0496 protein At4g34320-like [Cicer arietinum] >gi|828323439|ref|XP_012573206.1| PREDICTED: UPF0496 protein At4g34320-like [Cicer arietinum]	XP_004507409	0	99	670.618	377	376
XLOC_019489	high affinity nitrate transporter	1638	gi|502154057|ref|XP_004509567.1|PREDICTED: high affinity nitrate transporter 2.5 [Cicer arietinum]	XP_004509567	0	100	854.358	504	504
XLOC_004353	pathogenesis-related genes transcriptional activator pti6-like	1661	gi|502096402|ref|XP_004490725.1|PREDICTED: pathogenesis-related genes transcriptional activator PTI6-like [Cicer arietinum]	XP_004490725	2.07183e-112	100	348.591	282	282
XLOC_009438	auxin efflux carrier protein	2606	gi|502123909|ref|XP_004498307.1|PREDICTED: auxin efflux carrier component 4-like [Cicer arietinum]	XP_004498307	0	99	1124.38	617	615
XLOC_021048	pap-specific phosphatase hal2-like	1137	gi|502173886|ref|XP_004515397.1|PREDICTED: PAP-specific phosphatase HAL2-like [Cicer arietinum]	XP_004515397	0	100	745.732	378	378
XLOC_010475	adenylate isopentenyltransferase chloroplastic	934	gi|502115515|ref|XP_004495223.1|PREDICTED: adenylate isopentenyltransferase 3, chloroplastic [Cicer arietinum]	XP_004495223	0	100	618.231	310	310
XLOC_029571	probable serine threonine-protein kinase wnk6	1139	gi|502136956|ref|XP_004502910.1|PREDICTED: probable serine/threonine-protein kinase WNK6 [Cicer arietinum] >gi|828315196|ref|XP_012571876.1| PREDICTED: probable serine/threonine-protein kinase WNK6 [Cicer arietinum]	XP_004502910	7.25721e-70	87	243.047	139	121
XLOC_005354	tau class glutathione s-transferase	2352	gi|828298325|ref|XP_012569003.1|PREDICTED: probable glutathione S-transferase [Cicer arietinum]	XP_012569003	2.1553e-144	100	436.032	227	227
XLOC_000872	isoflavone 2 -hydroxylase	1728	gi|502085312|ref|XP_004487888.1|PREDICTED: isoflavone 3'-hydroxylase-like [Cicer arietinum]	XP_004487888	0	100	910.598	500	500
XLOC_029818	nac domain-containing protein	216	gi|828315608|ref|XP_012571948.1|PREDICTED: uncharacterized protein LOC101492664 isoform X2 [Cicer arietinum]	XP_012571948	5.1496e-17	90	84.7297	51	46
XLOC_002932	tether containing ubx domain for	925	gi|502140100|ref|XP_004504057.1|PREDICTED: uncharacterized protein LOC101501615 [Cicer arietinum]	XP_004504057	0	100	567	275	275
XLOC_016786	transcription factor rax3-like	870	gi|502152694|ref|XP_004509047.1|PREDICTED: transcription factor RAX3 isoform X1 [Cicer arietinum]	XP_004509047	0	100	535.413	281	281
XLOC_025588	superoxide dismutase	672	gi|502151086|ref|XP_004508271.1|PREDICTED: superoxide dismutase [Fe], chloroplastic [Cicer arietinum]	XP_004508271	3.62361e-93	84	288.115	241	204
XLOC_001674	e3 ubiquitin-protein ligase xbat31	1842	gi|502081932|ref|XP_004487014.1|PREDICTED: putative E3 ubiquitin-protein ligase XBAT31 [Cicer arietinum]	XP_004487014	0	100	876.7	444	444
XLOC_016375	saur-like auxin-responsive family protein	279	gi|828322838|ref|XP_012573102.1|PREDICTED: auxin-induced protein 6B-like [Cicer arietinum]	XP_012573102	1.96348e-61	100	193.741	92	92
XLOC_000145	nac domain-containing protein 72	1412	gi|502168271|ref|XP_004514350.1|PREDICTED: NAC domain-containing protein 72 [Cicer arietinum]	XP_004514350	0	100	654.825	329	329
XLOC_008582	cytochrome p450 family protein	1599	gi|828333540|ref|XP_004513611.2|PREDICTED: alkane hydroxylase MAH1-like [Cicer arietinum]	XP_004513611	0	99	1055.43	511	509
XLOC_030199	uridine kinase-like protein chloroplastic	1908	gi|502173302|ref|XP_004515297.1|PREDICTED: uridine kinase-like protein 1, chloroplastic [Cicer arietinum]	XP_004515297	0	100	905.59	476	476
XLOC_001222	PREDICTED: uncharacterized protein LOC101513953	291	gi|502078392|ref|XP_004485930.1|PREDICTED: uncharacterized protein LOC101513953 [Cicer arietinum]	XP_004485930	4.06014e-60	100	190.66	96	96
XLOC_002429	solute carrier family 25 member 44-like	1047	gi|502080275|ref|XP_004486513.1|PREDICTED: solute carrier family 25 member 44-like [Cicer arietinum]	XP_004486513	0	99	635.95	311	308
XLOC_009058	awpm-19-like membrane family protein	664	gi|502118335|ref|XP_004496216.1|PREDICTED: uncharacterized protein LOC101497725 [Cicer arietinum]	XP_004496216	7.67352e-95	100	287.345	179	179
XLOC_015166	patatin-like protein 2	1209	gi|502132928|ref|XP_004501586.1|PREDICTED: patatin-like protein 2 [Cicer arietinum]	XP_004501586	0	85	739.954	438	373
XLOC_018253	spx domain-containing protein 3	534	gi|502146497|ref|XP_004506478.1|PREDICTED: SPX domain-containing protein 3 [Cicer arietinum]	XP_004506478	2.38103e-98	100	297.36	176	176
XLOC_009210	receptor-like kinase	1794	gi|502124167|ref|XP_004498414.1|PREDICTED: glycerophosphodiester phosphodiesterase protein kinase domain-containing GDPDL2-like [Cicer arietinum]	XP_004498414	0	100	1132.09	587	587
XLOC_010124	wrky transcription factor 40	549	gi|502132481|ref|XP_004501381.1|PREDICTED: probable WRKY transcription factor 40 [Cicer arietinum]	XP_004501381	2.16554e-111	100	332.028	158	158
XLOC_010601	jag1	756	gi|502120802|ref|XP_004497087.1|PREDICTED: zinc finger protein JAGGED [Cicer arietinum]	XP_004497087	1.16522e-100	99	306.99	232	231
XLOC_023582	cellulose synthase-like protein d3	3607	gi|502162336|ref|XP_004512470.1|PREDICTED: cellulose synthase-like protein D3 [Cicer arietinum] >gi|828331771|ref|XP_012574635.1| PREDICTED: cellulose synthase-like protein D3 [Cicer arietinum]	XP_004512470	0	100	2242.62	1130	1130
XLOC_021520	protein irx15-like	1295	gi|502152827|ref|XP_004509113.1|PREDICTED: protein IRX15-LIKE [Cicer arietinum]	XP_004509113	2.11144e-170	100	493.041	293	293
XLOC_017708	stem-specific protein tsjt1	992	gi|828319618|ref|XP_012572522.1|PREDICTED: uncharacterized protein LOC101501833 isoform X3 [Cicer arietinum]	XP_012572522	0	100	575.089	277	277
XLOC_013167	auxin-induced protein x10a-like	426	gi|502130745|ref|XP_004500756.1|PREDICTED: auxin-induced protein X10A-like [Cicer arietinum]	XP_004500756	4.84285e-41	100	143.28	80	80
XLOC_023217	clk4-associating serine arginine rich protein	1686	gi|502160853|ref|XP_004511930.1|PREDICTED: CLK4-associating serine/arginine rich protein [Cicer arietinum]	XP_004511930	0	100	665.611	474	474
XLOC_007045	auxin-induced in root cultures protein 12-like	1630	gi|502103142|ref|XP_004492212.1|PREDICTED: cytochrome b561 and DOMON domain-containing protein At3g25290 isoform X1 [Cicer arietinum] >gi|828298014|ref|XP_012568947.1| PREDICTED: cytochrome b561 and DOMON domain-containing protein At3g25290 isoform X2 [Cicer arietinum]	XP_004492212	0	100	738.413	398	398
XLOC_015862	lrr receptor-like serine threonine-protein kinase fls2	3686	gi|828318952|ref|XP_012572420.1|PREDICTED: LOW QUALITY PROTEIN: LRR receptor-like serine/threonine-protein kinase FLS2 [Cicer arietinum]	XP_012572420	0	98	1945.24	1128	1112
XLOC_015205	saur-like auxin-responsive family protein	273	gi|502148002|ref|XP_004507000.1|PREDICTED: auxin-induced protein X10A-like [Cicer arietinum]	XP_004507000	9.85188e-60	100	189.119	90	90
XLOC_006416	cytochrome p450 76a2-like	1374	gi|502111678|ref|XP_004494132.1|PREDICTED: cytochrome P450 76A1 [Cicer arietinum]	XP_004494132	0	100	944.11	457	457
XLOC_005342	salicylate o-methyltransferase	1276	gi|502153292|ref|XP_004509288.1|PREDICTED: salicylate carboxymethyltransferase-like [Cicer arietinum]	XP_004509288	0	100	755.362	364	364
XLOC_008996	mitochondrial substrate carrier family protein ucpb	1533	gi|502117902|ref|XP_004496002.1|PREDICTED: mitochondrial substrate carrier family protein ucpB [Cicer arietinum]	XP_004496002	7.39168e-178	96	515.383	282	273
XLOC_011023	peroxidase 12-like	1119	gi|502118925|ref|XP_004496443.1|PREDICTED: peroxidase 12 [Cicer arietinum]	XP_004496443	0	100	735.717	357	357
XLOC_021304	ctp synthase-like	2087	gi|502182972|ref|XP_004517031.1|PREDICTED: CTP synthase-like [Cicer arietinum]	XP_004517031	0	100	1144.41	604	604
XLOC_009783	ethylene-responsive transcription factor erf017-like	947	gi|502086093|ref|XP_004488106.1|PREDICTED: ethylene-responsive transcription factor ERF017-like [Cicer arietinum]	XP_004488106	3.9398e-144	100	417.542	213	213
XLOC_021819	probable xyloglucan endotransglucosylase hydrolase protein 23	858	gi|502150200|ref|XP_004507837.1|PREDICTED: probable xyloglucan endotransglucosylase/hydrolase protein 23 isoform X3 [Cicer arietinum] >gi|828324392|ref|XP_012573360.1| PREDICTED: probable xyloglucan endotransglucosylase/hydrolase protein 23 isoform X1 [Cicer arietinum] >gi|828324394|ref|XP_012573361.1| PREDICTED: probable xyloglucan endotransglucosylase/hydrolase protein 23 isoform X2 [Cicer arie…	XP_004507837	0	100	548.51	285	285
XLOC_012845	sulfate transporter -like	1722	gi|502135760|ref|XP_004502443.1|PREDICTED: sulfate transporter 2.1-like isoform X2 [Cicer arietinum]	XP_004502443	0	92	740.725	409	380
XLOC_010262	auxin-responsive protein iaa14-like	1203	gi|502116359|ref|XP_004495392.1|PREDICTED: auxin-responsive protein IAA14-like [Cicer arietinum]	XP_004495392	2.4424e-157	100	455.677	234	234
XLOC_008329	auxin response factor	1122	gi|502116361|ref|XP_004495393.1|PREDICTED: auxin-induced protein 22B-like [Cicer arietinum]	XP_004495393	1.2917e-126	100	374.4	183	183
XLOC_021648	protein odorant1	859	gi|502175998|ref|XP_004515780.1|PREDICTED: protein ODORANT1-like [Cicer arietinum]	XP_004515780	4.77118e-173	100	492.271	275	275
XLOC_000732	heparanase-like protein 3	1845	gi|502087386|ref|XP_004488517.1|PREDICTED: heparanase-like protein 3 [Cicer arietinum]	XP_004488517	0	99	932.554	451	450
XLOC_022502	heat shock factor protein hsf24-like	858	gi|502160859|ref|XP_004511933.1|PREDICTED: heat stress transcription factor B-1 [Cicer arietinum]	XP_004511933	3.46684e-176	100	500.745	285	285
XLOC_015680	senescence-associated protein	935	gi|828318722|ref|XP_012572384.1|PREDICTED: uncharacterized protein At4g22758 [Cicer arietinum]	XP_012572384	4.01753e-93	100	285.034	137	137
XLOC_003668	wd repeat-containing protein 74	1829	gi|828293991|ref|XP_012568220.1|PREDICTED: LOW QUALITY PROTEIN: WD repeat-containing protein DDB_G0290555-like [Cicer arietinum]	XP_012568220	0	97	808.52	419	410
XLOC_005393	gibberellin-regulated protein 4	330	gi|502101020|ref|XP_004491797.1|PREDICTED: gibberellin-regulated protein 4 [Cicer arietinum]	XP_004491797	9.33991e-65	100	203.371	109	109
XLOC_020090	serine threonine-protein kinase ht1-like	1114	gi|502152303|ref|XP_004508863.1|PREDICTED: serine/threonine-protein kinase HT1-like [Cicer arietinum]	XP_004508863	0	100	741.11	356	356
XLOC_005516	protein rik	3418	gi|502091332|ref|XP_004489517.1|PREDICTED: protein RIK [Cicer arietinum]	XP_004489517	0	97	909.057	552	537
XLOC_013318	molybdate transporter 1-like	1077	gi|828313293|ref|XP_012571576.1|PREDICTED: LOW QUALITY PROTEIN: molybdate transporter 1 [Cicer arietinum]	XP_012571576	2.05096e-89	96	288.886	185	179
XLOC_009051	leucoanthocyanidin reductase	1138	gi|502118307|ref|XP_004496202.1|PREDICTED: leucoanthocyanidin reductase-like [Cicer arietinum]	XP_004496202	0	100	729.554	352	352
XLOC_017205	nf-x1-type zinc finger protein nfxl1	3141	gi|502137998|ref|XP_004503253.1|PREDICTED: NF-X1-type zinc finger protein NFXL1-like isoform X1 [Cicer arietinum]	XP_004503253	0	100	2053.48	1042	1042
XLOC_013669	abc transporter c family member 12-like	4473	gi|828310581|ref|XP_012571102.1|PREDICTED: ABC transporter C family member 12-like [Cicer arietinum]	XP_012571102	0	96	2994.14	1540	1490
XLOC_003213	protein trichome birefringence-like 33	1548	gi|502097492|ref|XP_004491007.1|PREDICTED: protein trichome birefringence-like 33 [Cicer arietinum]	XP_004491007	0	100	866.3	428	428
XLOC_010109	transcription factor btd-like	2867	gi|502132530|ref|XP_004501405.1|PREDICTED: uncharacterized protein LOC101492996 [Cicer arietinum]	XP_004501405	0	100	640.188	405	405
XLOC_020590	plastocyanin-like domain protein	570	gi|502173488|ref|XP_004515341.1|PREDICTED: uclacyanin-2-like [Cicer arietinum]	XP_004515341	2.96568e-78	100	244.202	172	172
XLOC_027734	sulfur e2	748	gi|502135604|ref|XP_004502390.1|PREDICTED: sufE-like protein 2, chloroplastic [Cicer arietinum]	XP_004502390	4.67787e-127	100	370.933	197	197
XLOC_007751	serine-threonine protein plant-	1283	gi|502109369|ref|XP_004493629.1|PREDICTED: probably inactive leucine-rich repeat receptor-like protein kinase At2g25790 [Cicer arietinum]	XP_004493629	0	100	711.064	394	394
XLOC_016202	ist1-like protein	908	gi|828322573|ref|XP_012573057.1|PREDICTED: uncharacterized protein LOC101512015 isoform X1 [Cicer arietinum]	XP_012573057	1.05144e-149	100	436.802	274	274
XLOC_002598	arm repeat superfamily protein	2648	gi|502078963|ref|XP_004486109.1|PREDICTED: uncharacterized protein LOC101513199 [Cicer arietinum]	XP_004486109	0	100	1692.55	839	839
XLOC_025015	delta( )-delta( )-dienoyl- mitochondrial	951	gi|502121748|ref|XP_004497428.1|PREDICTED: delta(3,5)-Delta(2,4)-dienoyl-CoA isomerase, mitochondrial [Cicer arietinum]	XP_004497428	2.89254e-179	100	509.22	271	271
XLOC_011776	g patch domain-containing protein 11	1757	gi|502122837|ref|XP_004497911.1|PREDICTED: G patch domain-containing protein 11 [Cicer arietinum] >gi|502122840|ref|XP_004497912.1| PREDICTED: G patch domain-containing protein 11 [Cicer arietinum] >gi|502122855|ref|XP_004497917.1| PREDICTED: G patch domain-containing protein 11 [Cicer arietinum] >gi|502122861|ref|XP_004497919.1| PREDICTED: G patch domain-containing protein 11 [Cicer arietinum] >…	XP_004497911	2.30299e-127	97	387.111	263	256
XLOC_017615	thiamin biosynthetic enzyme	1448	gi|502140800|ref|XP_004504342.1|PREDICTED: thiamine thiazole synthase, chloroplastic-like [Cicer arietinum]	XP_004504342	0	99	662.144	338	337
XLOC_006684	dna repair protein uvh3 isoform x1	5150	gi|502170391|ref|XP_004514820.1|PREDICTED: DNA repair protein UVH3 isoform X1 [Cicer arietinum]	XP_004514820	0	100	3273.41	1667	1667
XLOC_024961	uncharacterized membrane protein at1g06890-like	1280	gi|502145404|ref|XP_004506015.1|PREDICTED: uncharacterized membrane protein At1g06890 [Cicer arietinum]	XP_004506015	0	100	665.226	332	332
XLOC_003166	leucoanthocyanidin dioxygenase-like	1359	gi|502167673|ref|XP_004514213.1|PREDICTED: leucoanthocyanidin dioxygenase-like [Cicer arietinum]	XP_004514213	0	100	751.125	362	362
XLOC_008301	ethylene receptor 2	3185	gi|502115883|ref|XP_004495309.1|PREDICTED: ethylene receptor 2 [Cicer arietinum]	XP_004495309	0	100	1471.06	762	762
XLOC_002884	pxmp2 4 family protein 4-like	669	gi|502120220|ref|XP_004496888.1|PREDICTED: PXMP2/4 family protein 4-like [Cicer arietinum]	XP_004496888	6.65615e-88	100	273.092	129	129
XLOC_026549	aldehyde dehydrogenase family 3 member h1-like	351	gi|502135871|ref|XP_004502482.1|PREDICTED: aldehyde dehydrogenase family 3 member H1-like [Cicer arietinum]	XP_004502482	1.32138e-32	93	129.028	61	57
XLOC_010243	peroxisomal membrane protein pmp22	689	gi|502116258|ref|XP_004495354.1|PREDICTED: peroxisomal membrane protein PMP22 [Cicer arietinum]	XP_004495354	2.86566e-131	100	380.178	185	185
XLOC_003045	fasciclin-like arabinogalactan protein 7	783	gi|502099989|ref|XP_004491607.1|PREDICTED: fasciclin-like arabinogalactan protein 7 [Cicer arietinum] >gi|502099993|ref|XP_004491608.1| PREDICTED: fasciclin-like arabinogalactan protein 7 [Cicer arietinum]	XP_004491607	9.84099e-108	100	324.709	260	260
XLOC_000921	peroxidase	954	gi|828288259|ref|XP_012569824.1|PREDICTED: peroxidase E5-like [Cicer arietinum]	XP_012569824	0	89	634.024	355	317
XLOC_015713	ferredoxin- chloroplastic-like	1038	gi|502140366|ref|XP_004504188.1|PREDICTED: ferredoxin [Cicer arietinum]	XP_004504188	1.09736e-91	100	283.108	136	136
XLOC_030181	f-box lrr-repeat protein 2-like	2152	gi|828337271|ref|XP_012567294.1|PREDICTED: F-box/LRR-repeat protein 2-like [Cicer arietinum]	XP_012567294	0	99	1087.79	544	542
XLOC_013900	glycerol-3-phosphate acyltransferase 1	528	gi|502179633|ref|XP_004516467.1|PREDICTED: glycerol-3-phosphate acyltransferase 1-like [Cicer arietinum]	XP_004516467	8.09903e-120	100	360.918	175	175
XLOC_003579	lysine histidine transporter 1-like	1503	gi|502170294|ref|XP_004514799.1|PREDICTED: lysine histidine transporter 1-like [Cicer arietinum]	XP_004514799	0	100	840.491	451	451
XLOC_014050	poly(adp-ribose) glycohydrolase 1-like isoform x1	1667	gi|502127939|ref|XP_004499883.1|PREDICTED: poly(ADP-ribose) glycohydrolase 1-like isoform X2 [Cicer arietinum]	XP_004499883	0	98	997.268	536	530
XLOC_007664	calcium-transporting atpase plasma membrane-type	1314	gi|502109785|ref|XP_004493726.1|PREDICTED: calcium-transporting ATPase 12, plasma membrane-type [Cicer arietinum]	XP_004493726	0	100	775.393	409	409
XLOC_017881	kda class i heat shock protein	483	gi|502142721|ref|XP_004505083.1|PREDICTED: 18.5 kDa class I heat shock protein [Cicer arietinum]	XP_004505083	4.5061e-86	100	261.536	160	160
XLOC_011488	peroxidase 21	1022	gi|502121917|ref|XP_004497489.1|PREDICTED: peroxidase 21 [Cicer arietinum]	XP_004497489	0	100	652.899	326	326
XLOC_019689	abscisic acid 8 -hydroxylase 1-like	1615	gi|502153874|ref|XP_004509492.1|PREDICTED: abscisic acid 8'-hydroxylase 1-like [Cicer arietinum]	XP_004509492	0	100	899.812	431	431
XLOC_017810	protein e6	879	gi|502142751|ref|XP_004505094.1|PREDICTED: protein E6-like [Cicer arietinum]	XP_004505094	2.99976e-121	100	361.688	279	279
XLOC_005919	nac domain-containing protein 29	1498	gi|502107035|ref|XP_004493136.1|PREDICTED: NAC transcription factor 29 [Cicer arietinum]	XP_004493136	0	100	695.271	335	335
XLOC_011215	alpha-l-fucosidase 2	2707	gi|502120328|ref|XP_004496923.1|PREDICTED: alpha-L-fucosidase 2 [Cicer arietinum]	XP_004496923	0	100	1704.88	833	833
XLOC_025177	inorganic pyrophosphatase 2-like	648	gi|657372446|gb|KEH18314.1|2,3-diketo-5-methylthio-1-phosphopentane phosphatase [Medicago truncatula]	KEH18314	6.62279e-100	71	303.523	272	194
XLOC_007282	probable protein phosphatase 2c 42-like	1227	gi|502080367|ref|XP_004486541.1|PREDICTED: probable protein phosphatase 2C 42 [Cicer arietinum]	XP_004486541	2.11531e-69	96	235.728	125	120
XLOC_007497	pq-loop protein transmembrane family protein	1141	gi|828299842|ref|XP_012569248.1|PREDICTED: uncharacterized protein LOC101492625 [Cicer arietinum]	XP_012569248	6.70039e-180	100	518.079	252	252
XLOC_010114	peroxidase 46-like	930	gi|828313402|ref|XP_012571597.1|PREDICTED: lariat debranching enzyme [Cicer arietinum]	XP_012571597	0	100	589.726	305	305
XLOC_012327	ankyrin repeat protein	1782	gi|502171221|ref|XP_004515014.1|PREDICTED: uncharacterized protein LOC101496412 isoform X3 [Cicer arietinum]	XP_004515014	0	98	985.326	501	493
XLOC_006609	mannan endo- -beta-mannosidase	1550	gi|502104539|ref|XP_004492573.1|PREDICTED: mannan endo-1,4-beta-mannosidase 6 [Cicer arietinum]	XP_004492573	0	100	933.324	463	463
XLOC_009489	protein rrp5 homolog	6123	gi|502167476|ref|XP_004514152.1|PREDICTED: protein RRP5 homolog [Cicer arietinum]	XP_004514152	0	99	3575.02	1872	1871
XLOC_020199	wd repeat-containing protein	678	gi|502152224|ref|XP_004508824.1|PREDICTED: probable E3 ubiquitin ligase complex SCF subunit sconB [Cicer arietinum]	XP_004508824	3.43734e-142	100	416.387	202	202
XLOC_002951	protodermal factor 1	546	gi|502098917|ref|XP_004491347.1|PREDICTED: leucine-rich repeat extensin-like protein 5 isoform X1 [Cicer arietinum]	XP_004491347	3.95337e-44	100	164.081	91	91
XLOC_015080	dna-binding protein escarola	1366	gi|502133051|ref|XP_004501632.1|PREDICTED: AT-hook motif nuclear-localized protein 17 [Cicer arietinum]	XP_004501632	0	100	565.844	278	278
XLOC_007479	nbs-lrr disease resistance protein	2361	gi|532127434|gb|AGT75397.1|CC-NBS-LRR disease resistance protein [Cicer arietinum]	AGT75397	0	100	1558.12	786	786
XLOC_006430	probable purple acid phosphatase 20	1278	gi|502114265|ref|XP_004494913.1|PREDICTED: probable purple acid phosphatase 20 isoform X2 [Cicer arietinum]	XP_004494913	0	100	851.277	407	407
XLOC_016673	apoptosis-inducing factor homolog a-like	1379	gi|502145876|ref|XP_004506219.1|PREDICTED: apoptosis-inducing factor homolog A-like [Cicer arietinum]	XP_004506219	0	100	696.041	340	340
XLOC_016154	expansin-a15-like precursor	1321	gi|525314485|ref|NP_001266033.1|expansin-A15-like precursor [Cicer arietinum] >gi|828320050|ref|XP_012572609.1| PREDICTED: expansin-A15-like isoform X1 [Cicer arietinum] >gi|21615409|emb|CAD33924.1| alpha-expansin 4 [Cicer arietinum]	NP_001266033	5.13451e-166	100	479.945	248	248
XLOC_016584	protein iq-domain 14	1646	gi|502164788|ref|XP_004513264.1|PREDICTED: protein IQ-DOMAIN 14-like [Cicer arietinum] >gi|828332953|ref|XP_012574861.1| PREDICTED: protein IQ-DOMAIN 14-like [Cicer arietinum] >gi|828332955|ref|XP_012574862.1| PREDICTED: protein IQ-DOMAIN 14-like [Cicer arietinum]	XP_004513264	0	100	895.575	447	447
XLOC_015602	very-long-chain 3-oxoacyl- reductase-like protein at1g24470	636	gi|828317860|ref|XP_012572265.1|PREDICTED: very-long-chain 3-oxoacyl-CoA reductase 1-like [Cicer arietinum]	XP_012572265	7.91564e-153	100	435.647	211	211
XLOC_018758	endochitinase a isoform x2	1266	gi|502148431|ref|XP_004507161.1|PREDICTED: endochitinase A isoform X2 [Cicer arietinum]	XP_004507161	0	100	604.364	421	421
XLOC_018996	myb-related protein b	2251	gi|502158643|ref|XP_004511228.1|PREDICTED: transcription factor MYB34-like isoform X2 [Cicer arietinum]	XP_004511228	0	100	888.256	454	454
XLOC_013897	dna-directed rna polymerases i and iii subunit rpac1	1167	gi|502123519|ref|XP_004498147.1|PREDICTED: DNA-directed RNA polymerases I and III subunit RPAC1-like [Cicer arietinum]	XP_004498147	0	100	797.349	388	388
XLOC_003862	zinc finger an1 domain-containing stress-associated protein 12	735	gi|502090778|ref|XP_004489337.1|PREDICTED: zinc finger AN1 domain-containing stress-associated protein 12 [Cicer arietinum]	XP_004489337	5.32199e-125	100	365.54	194	194
XLOC_010159	extended synaptotagmin-2	1706	gi|502126386|ref|XP_004499288.1|PREDICTED: synaptotagmin-2-like [Cicer arietinum]	XP_004499288	0	100	1073.15	538	538
XLOC_004948	expansin a10	961	gi|502090977|ref|XP_004489402.1|PREDICTED: expansin-A10-like [Cicer arietinum]	XP_004489402	7.64116e-170	100	485.723	253	253
XLOC_009220	duf4378 domain protein	2552	gi|502119453|ref|XP_004496625.1|PREDICTED: uncharacterized protein LOC101515221 [Cicer arietinum]	XP_004496625	0	100	978.008	565	565
XLOC_007701	PREDICTED: uncharacterized protein LOC105852162	268	gi|828311557|ref|XP_012571313.1|PREDICTED: uncharacterized protein LOC105852162 [Cicer arietinum]	XP_012571313	1.5053e-46	97	155.221	76	74
XLOC_003177	protein lyk5	2281	gi|502097964|ref|XP_004491122.1|PREDICTED: protein LYK5 [Cicer arietinum]	XP_004491122	0	99	1224.54	658	655
XLOC_012829	web family protein chloroplastic	1620	gi|502135644|ref|XP_004502404.1|PREDICTED: WEB family protein At4g27595, chloroplastic [Cicer arietinum] >gi|502135647|ref|XP_004502405.1| PREDICTED: WEB family protein At4g27595, chloroplastic [Cicer arietinum]	XP_004502404	0	100	890.182	527	527
XLOC_020351	transcriptional corepressor leunig-like isoform x2	1081	gi|502151677|ref|XP_004508559.1|PREDICTED: transcriptional corepressor LEUNIG-like isoform X2 [Cicer arietinum]	XP_004508559	0	100	734.947	353	353
XLOC_021868	growth-regulating factor 1-like isoform x2	1274	gi|828324260|ref|XP_012573323.1|PREDICTED: growth-regulating factor 1-like isoform X2 [Cicer arietinum]	XP_012573323	0	99	546.969	384	383
XLOC_009120	transferrin-like protein isoform 1	1011	gi|357443319|ref|XP_003591937.1|Serotransferrin [Medicago truncatula] >gi|355480985|gb|AES62188.1| transferrin [Medicago truncatula]	XP_003591937	1.86033e-102	68	318.546	295	201
XLOC_014156	probable galactinol--sucrose galactosyltransferase 1	698	gi|502099734|ref|XP_004491548.1|PREDICTED: probable galactinol--sucrose galactosyltransferase 1 isoform X2 [Cicer arietinum]	XP_004491548	2.1699e-82	59	272.707	306	181
XLOC_004721	nac domain-containing protein 43-like	1335	gi|502170846|ref|XP_004514930.1|PREDICTED: NAC domain-containing protein 43-like [Cicer arietinum]	XP_004514930	0	98	688.337	427	422
XLOC_010082	protein trichome birefringence-like 36	1304	gi|828306009|ref|XP_012570241.1|PREDICTED: protein trichome birefringence-like 36 [Cicer arietinum]	XP_012570241	0	100	762.296	385	385
XLOC_020565	probable protein phosphatase 2c 40	1620	gi|502150989|ref|XP_004508223.1|PREDICTED: probable protein phosphatase 2C 40 [Cicer arietinum]	XP_004508223	0	100	863.988	495	495
XLOC_013533	protein mizu-kussei 1-like	834	gi|502132952|ref|XP_004501594.1|PREDICTED: protein MIZU-KUSSEI 1 [Cicer arietinum]	XP_004501594	1.4073e-165	99	471.47	236	235
XLOC_019162	protein yls9	792	gi|502156244|ref|XP_004510378.1|PREDICTED: uncharacterized protein LOC101508817 isoform X2 [Cicer arietinum]	XP_004510378	8.45408e-157	100	448.358	231	231
XLOC_000223	carrier mitochondrial	1338	gi|502081756|ref|XP_004486958.1|PREDICTED: ADP,ATP carrier protein, mitochondrial-like [Cicer arietinum]	XP_004486958	0	100	694.501	362	362
XLOC_022917	ethylene-responsive transcription factor erf110-like isoform x1	886	gi|828309020|ref|XP_012570781.1|PREDICTED: ethylene-responsive transcription factor ERF110-like isoform X1 [Cicer arietinum] >gi|828309022|ref|XP_012570782.1| PREDICTED: ethylene-responsive transcription factor ERF110-like isoform X1 [Cicer arietinum]	XP_012570781	2.81957e-111	100	336.65	230	230
XLOC_023542	heavy metal-associated isoprenylated plant protein 26-like	751	gi|502161846|ref|XP_004512304.1|PREDICTED: heavy metal-associated isoprenylated plant protein 26-like [Cicer arietinum]	XP_004512304	8.17809e-101	100	302.368	145	145
XLOC_016799	dna polymerase epsilon catalytic subunit a	6836	gi|502145356|ref|XP_004505995.1|PREDICTED: DNA polymerase epsilon catalytic subunit A [Cicer arietinum]	XP_004505995	0	100	4564.99	2212	2212
XLOC_022185	12-oxophytodienoate reductase	1363	gi|502159080|ref|XP_004511387.1|PREDICTED: putative 12-oxophytodienoate reductase 11 [Cicer arietinum]	XP_004511387	0	100	785.793	378	378
XLOC_004752	thioredoxin h2-like	441	gi|502093505|ref|XP_004489966.1|PREDICTED: thioredoxin H2-like [Cicer arietinum]	XP_004489966	2.52271e-87	100	263.077	127	127
XLOC_023856	transposase dde domain protein	1017	gi|690978197|ref|WP_031952136.1|transposase [Acinetobacter baumannii] >gi|636481793|gb|KDM58140.1| hypothetical protein AE32_00126 [Acinetobacter baumanii BIDMC 57]	WP_031952136	0	100	694.501	338	338
XLOC_006648	ethylene-responsive transcription factor rap2-7-like	420	gi|502111031|ref|XP_004493938.1|PREDICTED: ethylene-responsive transcription factor RAP2-7-like [Cicer arietinum]	XP_004493938	7.87344e-61	85	205.682	118	101
XLOC_022933	2-hydroxyisoflavanone dehydratase-like	1131	gi|502158962|ref|XP_004511347.1|PREDICTED: 2-hydroxyisoflavanone dehydratase-like [Cicer arietinum]	XP_004511347	0	100	686.026	331	331
XLOC_009907	wall associated kinase-like protein	2077	gi|502120721|ref|XP_004497059.1|PREDICTED: probable serine/threonine-protein kinase At1g18390 [Cicer arietinum]	XP_004497059	0	99	1276.54	663	661
XLOC_005772	nad-dependent malic enzyme 59 kda mitochondrial	2168	gi|502105026|ref|XP_004492704.1|PREDICTED: NAD-dependent malic enzyme 59 kDa isoform, mitochondrial [Cicer arietinum]	XP_004492704	0	100	1160.59	600	600
XLOC_018297	glutathione s-transferase	1162	gi|502148496|ref|XP_004507184.1|PREDICTED: probable glutathione S-transferase [Cicer arietinum]	XP_004507184	9.11008e-131	100	386.726	210	210
XLOC_010259	basic 7s globulin-like	1320	gi|502116343|ref|XP_004495384.1|PREDICTED: basic 7S globulin-like [Cicer arietinum]	XP_004495384	0	100	812.757	412	412
XLOC_002669	cellulose synthase	3210	gi|502078352|ref|XP_004485917.1|PREDICTED: cellulose synthase A catalytic subunit 8 [UDP-forming]-like isoform X1 [Cicer arietinum]	XP_004485917	0	100	1850.48	977	977
XLOC_022205	chalcone synthase	1170	gi|12229610|sp|Q9SML4.1|CHS1_CICARRecName: Full=Chalcone synthase 1; AltName: Full=Naringenin-chalcone synthase 1 [Cicer arietinum] >gi|3892726|emb|CAA10190.1| chalcone synthase [Cicer arietinum]	Q9SML4	0	100	806.979	389	389
XLOC_010125	sister chromatid cohesion protein pds5 like b-b	3451	gi|828313400|ref|XP_012571596.1|PREDICTED: muscle M-line assembly protein unc-89-like [Cicer arietinum]	XP_012571596	0	99	1528.46	915	910
XLOC_015334	calmodulin-binding-like protein	1491	gi|502138363|ref|XP_004503377.1|PREDICTED: uncharacterized protein LOC101500982 isoform X2 [Cicer arietinum]	XP_004503377	0	100	980.319	488	488
XLOC_006398	tudor pwwp mbt superfamily isoform 2	960	gi|502184215|ref|XP_004517305.1|PREDICTED: uncharacterized protein LOC101495660 [Cicer arietinum]	XP_004517305	0	100	523.857	306	306
XLOC_018803	transcription factor bhlh57 -like protein	1968	gi|828336169|ref|XP_004514916.2|PREDICTED: transcription factor bHLH57-like [Cicer arietinum]	XP_004514916	0	99	624.394	365	364
XLOC_023653	proteasome activator complex subunit 4	231	gi|828311252|ref|XP_004500172.2|PREDICTED: proteasome activator subunit 4-like, partial [Cicer arietinum]	XP_004500172	4.52193e-31	98	126.331	75	74
XLOC_025073	sulfite oxidase	1380	gi|502165592|ref|XP_004513629.1|PREDICTED: sulfite oxidase-like isoform X1 [Cicer arietinum]	XP_004513629	0	100	817.765	394	394
XLOC_015211	histidine kinase 4	3849	gi|828316470|ref|XP_012572067.1|PREDICTED: histidine kinase 4 [Cicer arietinum] >gi|828316473|ref|XP_012572068.1| PREDICTED: histidine kinase 4 [Cicer arietinum]	XP_012572067	0	100	1971.44	1004	1004
XLOC_007203	palmitoyl-monogalactosyldiacylglycerol delta-7 chloroplastic	996	gi|502147877|ref|XP_004506950.1|PREDICTED: palmitoyl-monogalactosyldiacylglycerol delta-7 desaturase, chloroplastic [Cicer arietinum]	XP_004506950	0	100	672.159	322	322
XLOC_012910	2-oxoisovalerate dehydrogenase subunit alpha mitochondrial-like	1679	gi|502136106|ref|XP_004502562.1|PREDICTED: 2-oxoisovalerate dehydrogenase subunit alpha 2, mitochondrial-like [Cicer arietinum]	XP_004502562	0	100	921.383	455	455
XLOC_010859	glutathione s-transferase-like	841	gi|502117851|ref|XP_004495977.1|PREDICTED: glutathione S-transferase-like [Cicer arietinum]	XP_004495977	1.03533e-154	100	442.965	214	214
XLOC_000545	cysteine-rich tm module stress tolerance protein	237	gi|502089130|ref|XP_004488826.1|PREDICTED: cysteine-rich and transmembrane domain-containing protein B-like [Cicer arietinum]	XP_004488826	3.05356e-39	100	135.961	78	78
XLOC_026671	geraniol 8-hydroxylase-like	1587	gi|657401956|gb|KEH40908.1|cytochrome P450 family protein [Medicago truncatula]	KEH40908	0	87	761.14	496	436
XLOC_015410	long chain acyl- synthetase 4	2095	gi|502139043|ref|XP_004503625.1|PREDICTED: long chain acyl-CoA synthetase 4-like [Cicer arietinum]	XP_004503625	0	99	1363.59	663	659
XLOC_000988	accelerated cell death partial	1110	gi|502080150|ref|XP_004486475.1|PREDICTED: accelerated cell death 11-like [Cicer arietinum]	XP_004486475	0	100	533.872	256	256
XLOC_011946	dna-damage-repair toleration protein drt100	1497	gi|830260257|ref|NP_001296651.1|uncharacterized protein LOC101505004 precursor [Cicer arietinum] >gi|38566726|emb|CAE76632.1| leucine rich repeat protein [Cicer arietinum]	NP_001296651	0	100	670.618	368	368
XLOC_007601	auxin-responsive protein iaa30	528	gi|502112899|ref|XP_004494479.1|PREDICTED: auxin-responsive protein IAA30 [Cicer arietinum]	XP_004494479	6.31618e-116	100	338.576	175	175
XLOC_010467	mitochondrial rho gtpase 1-like	456	gi|502115444|ref|XP_004495205.1|PREDICTED: mitochondrial Rho GTPase 2-like [Cicer arietinum]	XP_004495205	1.66893e-71	100	238.039	133	133
XLOC_011519	PREDICTED: uncharacterized protein LOC101492207	1151	gi|502122183|ref|XP_004497620.1|PREDICTED: uncharacterized protein LOC101492207 [Cicer arietinum]	XP_004497620	0	99	657.522	349	347
XLOC_004204	flavonol synthase flavanone 3-hydroxylase	1059	gi|502094952|ref|XP_004490336.1|PREDICTED: protein SRG1-like [Cicer arietinum]	XP_004490336	0	100	723.776	352	352
XLOC_011982	isoleucine n-monooxygenase 2-like	570	gi|502153924|ref|XP_004509509.1|PREDICTED: isoleucine N-monooxygenase 2-like [Cicer arietinum]	XP_004509509	1.42115e-131	100	392.119	189	189
XLOC_012819	probable thimet oligopeptidase	2170	gi|502135435|ref|XP_004502333.1|PREDICTED: probable thimet oligopeptidase [Cicer arietinum]	XP_004502333	0	100	1352.04	689	689
XLOC_016976	thioredoxin reductase 2-like	1343	gi|502153812|ref|XP_004509471.1|PREDICTED: thioredoxin reductase NTRB-like [Cicer arietinum]	XP_004509471	0	100	684.1	387	387
XLOC_004960	crib domain-containing protein ric10-like	474	gi|502090894|ref|XP_004489375.1|PREDICTED: CRIB domain-containing protein RIC10-like [Cicer arietinum]	XP_004489375	9.48454e-73	100	227.639	141	141
XLOC_005923	transcription factor bhlh106-like	830	gi|502108080|ref|XP_004493384.1|PREDICTED: transcription factor bHLH106 [Cicer arietinum]	XP_004493384	5.22474e-164	100	467.618	240	240
XLOC_018215	wrky transcription factor	1409	gi|502148207|ref|XP_004507077.1|PREDICTED: probable WRKY transcription factor 40 [Cicer arietinum]	XP_004507077	2.75588e-158	100	463.766	315	315
XLOC_016704	ring finger protein 141	821	gi|502147407|ref|XP_004506771.1|PREDICTED: uncharacterized protein LOC101488341 isoform X1 [Cicer arietinum]	XP_004506771	5.29391e-150	100	431.795	205	205
XLOC_027832	dead-box atp-dependent rna helicase 37-like	321	gi|502135084|ref|XP_004502214.1|PREDICTED: DEAD-box ATP-dependent RNA helicase 52C-like [Cicer arietinum]	XP_004502214	4.47617e-45	94	164.466	90	85
XLOC_012390	mate efflux family protein	2134	gi|502127933|ref|XP_004499881.1|PREDICTED: MATE efflux family protein FRD3-like [Cicer arietinum]	XP_004499881	0	100	1051.58	549	549
XLOC_016933	glycoside hydrolase family 1 protein	1338	gi|828322984|ref|XP_012573129.1|PREDICTED: beta-glucosidase 12-like isoform X1 [Cicer arietinum]	XP_012573129	0	100	874.389	437	437
XLOC_000114	duf1677 family protein	588	gi|828288969|ref|XP_012570798.1|PREDICTED: uncharacterized protein LOC101493455 [Cicer arietinum]	XP_012570798	5.20212e-127	100	368.622	195	195
XLOC_017585	papain family cysteine protease	988	gi|828318052|ref|XP_012572291.1|PREDICTED: ervatamin-B-like [Cicer arietinum]	XP_012572291	0	99	603.594	310	308
XLOC_013286	alpha tubulin 1	1611	gi|502131705|ref|XP_004501073.1|PREDICTED: tubulin alpha chain [Cicer arietinum]	XP_004501073	0	100	865.529	432	432
XLOC_017684	PREDICTED: uncharacterized protein LOC101492109	558	gi|502141720|ref|XP_004504605.1|PREDICTED: uncharacterized protein LOC101492109 [Cicer arietinum]	XP_004504605	9.85703e-89	100	269.626	163	163
XLOC_020795	probable serine threonine-protein kinase vps15	654	gi|502181642|ref|XP_004516853.1|PREDICTED: uncharacterized protein LOC101502868 [Cicer arietinum] >gi|828339649|ref|XP_012567783.1| PREDICTED: uncharacterized protein LOC101502868 [Cicer arietinum]	XP_004516853	5.33863e-42	96	150.214	81	78
XLOC_018224	saur-like auxin-responsive family protein	264	gi|357473675|ref|XP_003607122.1|Auxin-induced protein 6B [Medicago truncatula] >gi|355508177|gb|AES89319.1| SAUR-like auxin-responsive family protein [Medicago truncatula]	XP_003607122	1.28471e-46	92	155.606	85	79
XLOC_018935	auxin-induced protein 15a	374	gi|502149428|ref|XP_004507523.1|PREDICTED: auxin-induced protein 15A [Cicer arietinum]	XP_004507523	5.47712e-69	100	214.542	102	102
XLOC_008489	leucine-rich repeat receptor-like protein kinase pxl2	2937	gi|502114811|ref|XP_004495057.1|PREDICTED: leucine-rich repeat receptor-like protein kinase PXL2 [Cicer arietinum]	XP_004495057	0	95	1918.66	1020	978
XLOC_005747	multiple c2 and transmembrane domain-containing protein 1	3156	gi|502105056|ref|XP_004492713.1|PREDICTED: protein QUIRKY-like [Cicer arietinum]	XP_004492713	0	100	2016.89	1012	1012
XLOC_018710	heat shock cognate 70 kda protein 2	2297	gi|502145084|ref|XP_004505872.1|PREDICTED: heat shock cognate 70 kDa protein 2 [Cicer arietinum]	XP_004505872	0	100	1219.91	649	649
XLOC_013057	protein iq-domain 1	1541	gi|502136349|ref|XP_004502654.1|PREDICTED: protein IQ-DOMAIN 1 [Cicer arietinum] >gi|502136352|ref|XP_004502655.1| PREDICTED: protein IQ-DOMAIN 1 [Cicer arietinum] >gi|828315274|ref|XP_012571891.1| PREDICTED: protein IQ-DOMAIN 1 [Cicer arietinum]	XP_004502654	0	100	721.079	413	413
XLOC_017098	structural constituent of nuclear pore isoform 1	1579	gi|502166573|ref|XP_004513928.1|PREDICTED: nuclear pore complex protein NUP62 [Cicer arietinum]	XP_004513928	6.17013e-154	100	470.7	278	278
XLOC_013822	probable lrr receptor-like serine threonine-protein kinase mrh1-like	1941	gi|502129417|ref|XP_004500296.1|PREDICTED: inactive receptor-like serine/threonine-protein kinase At2g40270 [Cicer arietinum]	XP_004500296	0	100	1035.79	549	549
XLOC_017672	rac-like gtp-binding protein rac13	1056	gi|502142812|ref|XP_004505115.1|PREDICTED: rac-like GTP-binding protein RAC13 [Cicer arietinum]	XP_004505115	7.91041e-127	100	374.4	195	195
XLOC_007675	PREDICTED: uncharacterized protein LOC101509910	387	gi|502108833|ref|XP_004493499.1|PREDICTED: uncharacterized protein LOC101509910 [Cicer arietinum]	XP_004493499	8.8687e-84	100	254.218	121	121
XLOC_015553	hypothetical protein PHAVU_001G091900g, partial	845	gi|593797346|ref|XP_007161711.1|hypothetical protein PHAVU_001G091900g, partial [Phaseolus vulgaris] >gi|561035175|gb|ESW33705.1| hypothetical protein PHAVU_001G091900g, partial [Phaseolus vulgaris]	XP_007161711	3.98056e-08	70	51.2174	41	29
XLOC_018000	plant phospholipase-like protein	1362	gi|502143771|ref|XP_004505459.1|PREDICTED: uncharacterized protein LOC101496882 isoform X1 [Cicer arietinum] >gi|502143774|ref|XP_004505460.1| PREDICTED: uncharacterized protein LOC101496882 isoform X1 [Cicer arietinum] >gi|828320114|ref|XP_012572620.1| PREDICTED: uncharacterized protein LOC101496882 isoform X1 [Cicer arietinum]	XP_004505459	0	100	898.656	453	453
XLOC_018142	PREDICTED: uncharacterized protein LOC101506771 isoform X1	2669	gi|502144305|ref|XP_004505650.1|PREDICTED: uncharacterized protein LOC101506771 isoform X1 [Cicer arietinum] >gi|828320496|ref|XP_012572686.1| PREDICTED: uncharacterized protein LOC101506771 isoform X1 [Cicer arietinum]	XP_004505650	0	96	1583.54	828	801
XLOC_007010	udp-glycosyltransferase 83a1-like	1611	gi|502091298|ref|XP_004489506.1|PREDICTED: UDP-glycosyltransferase 83A1 [Cicer arietinum] >gi|533214780|gb|AGU14132.1| UDP-glycosyltransferase [Cicer arietinum]	XP_004489506	0	100	909.057	443	443
XLOC_010400	duf3741 family protein	2969	gi|502114721|ref|XP_004495031.1|PREDICTED: uncharacterized protein LOC105851045 [Cicer arietinum]	XP_004495031	0	100	1584.7	853	853
XLOC_024299	serine mitochondrial	459	gi|502162596|ref|XP_004512553.1|PREDICTED: serine hydroxymethyltransferase, mitochondrial [Cicer arietinum]	XP_004512553	4.04974e-82	100	263.077	143	143
XLOC_014224	web family protein at2g40480-like	2049	gi|502130150|ref|XP_004500548.1|PREDICTED: WEB family protein At2g40480-like [Cicer arietinum]	XP_004500548	0	100	968.763	549	549
XLOC_017417	bidirectional sugar transporter sweet14-like	1042	gi|502139466|ref|XP_004503779.1|PREDICTED: bidirectional sugar transporter SWEET12-like [Cicer arietinum]	XP_004503779	6.71906e-159	100	459.144	281	281
XLOC_009410	duf630 family protein	2262	gi|502121109|ref|XP_004497191.1|PREDICTED: uncharacterized protein LOC101502337 [Cicer arietinum]	XP_004497191	0	99	1259.59	753	752
XLOC_022796	nucleic acid binding	444	gi|502161454|ref|XP_004512170.1|PREDICTED: uncharacterized RING finger protein ECU07_0330 [Cicer arietinum]	XP_004512170	4.90834e-93	100	277.715	134	134
XLOC_006070	atpase plasma membrane-type	3071	gi|502114188|ref|XP_004494890.1|PREDICTED: ATPase 10, plasma membrane-type [Cicer arietinum]	XP_004494890	0	97	1736.85	980	951
XLOC_001565	wd-40 repeat-containing protein msi4	1551	gi|502081313|ref|XP_004486828.1|PREDICTED: WD-40 repeat-containing protein MSI4-like [Cicer arietinum]	XP_004486828	0	100	961.059	464	464
XLOC_006787	fanconi-associated nuclease 1 homolog isoform x1	2071	gi|828297683|ref|XP_012568883.1|PREDICTED: fanconi-associated nuclease 1 homolog isoform X1 [Cicer arietinum]	XP_012568883	0	93	1412.13	736	689
XLOC_021450	abscisic acid 8 -hydroxylase 3-like	1062	gi|502153330|ref|XP_004509304.1|PREDICTED: abscisic acid 8'-hydroxylase 3-like [Cicer arietinum]	XP_004509304	0	99	676.396	329	326
XLOC_006417	plant t22k18-16	444	gi|502111688|ref|XP_004494135.1|PREDICTED: uncharacterized protein LOC101495759 [Cicer arietinum]	XP_004494135	1.05809e-93	100	280.026	147	147
XLOC_001713	basic leucine zipper 61-like	936	gi|502082485|ref|XP_004487182.1|PREDICTED: basic leucine zipper 34-like [Cicer arietinum]	XP_004487182	5.75556e-140	100	412.92	310	310
XLOC_003892	nuclear pore complex protein gp210	6225	gi|828292947|ref|XP_012568040.1|PREDICTED: nuclear pore complex protein GP210 [Cicer arietinum]	XP_012568040	0	100	3691.74	1951	1951
XLOC_007522	probable galactinol--sucrose galactosyltransferase 2	2790	gi|828300144|ref|XP_012569290.1|PREDICTED: probable galactinol--sucrose galactosyltransferase 2 [Cicer arietinum]	XP_012569290	0	100	1593.56	775	775
XLOC_014514	growth-regulating factor 4-like isoform x1	1056	gi|502162164|ref|XP_004512413.1|PREDICTED: growth-regulating factor 5-like [Cicer arietinum] >gi|502162167|ref|XP_004512414.1| PREDICTED: growth-regulating factor 5-like [Cicer arietinum]	XP_004512413	0	100	608.986	346	346
XLOC_013207	26s proteasome non-atpase regulatory subunit 3	598	gi|502131237|ref|XP_004500920.1|PREDICTED: probable 26S proteasome non-ATPase regulatory subunit 3 [Cicer arietinum]	XP_004500920	1.62288e-74	94	244.588	134	126
XLOC_018641	protein transport protein sec31	4037	gi|502178348|ref|XP_004516231.1|PREDICTED: protein transport protein SEC31 homolog B [Cicer arietinum]	XP_004516231	0	100	2013.42	1131	1131
XLOC_008625	gdsl esterase lipase at1g54790	1128	gi|828304201|ref|XP_012570001.1|PREDICTED: GDSL esterase/lipase At1g54790 [Cicer arietinum]	XP_012570001	0	100	774.237	375	375
XLOC_008793	glucomannan 4-beta-mannosyltransferase 9-like	1419	gi|502118250|ref|XP_004496174.1|PREDICTED: glucomannan 4-beta-mannosyltransferase 9-like [Cicer arietinum]	XP_004496174	0	100	924.85	457	457
XLOC_017371	bromo-adjacent domain-containing protein	2196	gi|828316931|ref|XP_012572127.1|PREDICTED: uncharacterized protein LOC101501082 [Cicer arietinum]	XP_012572127	0	100	1448.34	731	731
XLOC_021596	probable trehalose-phosphate phosphatase f	1179	gi|828339615|ref|XP_012567775.1|PREDICTED: probable trehalose-phosphate phosphatase F [Cicer arietinum]	XP_012567775	0	99	777.704	392	390
XLOC_023132	phosphatidylinositol phosphatidylcholine transfer protein sfh11-like	1332	gi|828330537|ref|XP_012574443.1|PREDICTED: phosphatidylinositol/phosphatidylcholine transfer protein SFH11 isoform X2 [Cicer arietinum]	XP_012574443	0	99	890.182	442	441
XLOC_002816	bromodomain protein	1437	gi|502077746|ref|XP_004485733.1|PREDICTED: uncharacterized protein LOC101507433 isoform X2 [Cicer arietinum]	XP_004485733	0	100	855.129	429	429
XLOC_010186	coatomer protein	2275	gi|502116758|ref|XP_004495580.1|PREDICTED: uncharacterized protein LOC101514561 [Cicer arietinum]	XP_004495580	0	100	1206.82	586	586
XLOC_010719	probable wrky transcription factor 50	722	gi|502125218|ref|XP_004498847.1|PREDICTED: probable WRKY transcription factor 50 [Cicer arietinum]	XP_004498847	1.35659e-104	100	312.383	163	163
XLOC_014531	gamma-glutamyltranspeptidase 1-like	1943	gi|502135822|ref|XP_004502464.1|PREDICTED: gamma-glutamyltranspeptidase 1-like [Cicer arietinum]	XP_004502464	0	99	1102.04	586	585
XLOC_015466	gram domain protein aba-responsive-like protein	729	gi|502138891|ref|XP_004503567.1|PREDICTED: putative GEM-like protein 8 [Cicer arietinum]	XP_004503567	2.4395e-135	100	391.349	189	189
XLOC_019943	sbp (s-ribonuclease-binding protein) family protein	714	gi|828326135|ref|XP_012573626.1|PREDICTED: uncharacterized protein LOC105852482 [Cicer arietinum]	XP_012573626	9.72021e-62	99	211.075	166	165
XLOC_023323	receptor-like kinase	921	gi|502163646|ref|XP_004512903.1|PREDICTED: probable receptor-like protein kinase At1g67000 isoform X2 [Cicer arietinum]	XP_004512903	0	100	605.905	306	306
XLOC_027050	ethylene-responsive transcription factor erf098-like	414	gi|828300530|ref|XP_012569361.1|PREDICTED: ethylene-responsive transcription factor ERF098-like [Cicer arietinum]	XP_012569361	6.83264e-45	68	153.68	137	94
XLOC_000789	g-type lectin s-receptor-like serine threonine-protein kinase rlk1	3256	gi|502088366|ref|XP_004488803.1|PREDICTED: G-type lectin S-receptor-like serine/threonine-protein kinase RLK1 [Cicer arietinum]	XP_004488803	0	100	2068.51	1030	1030
XLOC_003851	light-harvesting complex i chlorophyll a b-binding protein	1187	gi|502090944|ref|XP_004489391.1|PREDICTED: chlorophyll a-b binding protein of LHCII type 1-like [Cicer arietinum]	XP_004489391	2.18763e-180	100	515.383	252	252
XLOC_012696	probable -trehalose-phosphate synthase	2633	gi|502133944|ref|XP_004501945.1|PREDICTED: probable alpha,alpha-trehalose-phosphate synthase [UDP-forming] 9 [Cicer arietinum] >gi|502133947|ref|XP_004501946.1| PREDICTED: probable alpha,alpha-trehalose-phosphate synthase [UDP-forming] 9 [Cicer arietinum] >gi|502133950|ref|XP_004501947.1| PREDICTED: probable alpha,alpha-trehalose-phosphate synthase [UDP-forming] 9 [Cicer arietinum] >gi|502133953|…	XP_004501945	0	100	1652.88	867	867
XLOC_002713	cationic peroxidase	972	gi|502077140|ref|XP_004485565.1|PREDICTED: cationic peroxidase 2-like [Cicer arietinum]	XP_004485565	0	99	634.024	325	323
XLOC_012755	glucuronoxylan 4-o-methyltransferase 1-like	1084	gi|502135312|ref|XP_004502290.1|PREDICTED: glucuronoxylan 4-O-methyltransferase 1 [Cicer arietinum]	XP_004502290	0	100	561.607	280	280
XLOC_004115	PREDICTED: uncharacterized protein LOC101489159	528	gi|502100021|ref|XP_004491614.1|PREDICTED: uncharacterized protein LOC101489159 [Cicer arietinum]	XP_004491614	1.04726e-31	100	120.553	72	72
XLOC_026573	nad h-dependent 6 -deoxychalcone synthase	1187	gi|502134568|ref|XP_004502166.1|PREDICTED: NAD(P)H-dependent 6'-deoxychalcone synthase [Cicer arietinum]	XP_004502166	0	100	642.114	314	314
XLOC_002163	dna repair protein	1769	gi|828333245|ref|XP_004513482.2|PREDICTED: uncharacterized protein LOC101493926 [Cicer arietinum]	XP_004513482	0	100	1066.99	544	544
XLOC_012345	protein kinase chloroplastic-like	1479	gi|502169289|ref|XP_004514578.1|PREDICTED: protein kinase 2A, chloroplastic-like [Cicer arietinum]	XP_004514578	0	100	761.911	383	383
XLOC_014782	aspartic proteinase nepenthesin-1	1535	gi|502137193|ref|XP_004503002.1|PREDICTED: aspartic proteinase nepenthesin-1 [Cicer arietinum]	XP_004503002	0	100	849.351	448	448
XLOC_021553	isoflavonoid malonyl transferase	1649	gi|502126840|ref|XP_004499461.1|PREDICTED: phenolic glucoside malonyltransferase 1-like [Cicer arietinum]	XP_004499461	0	100	939.488	473	473
XLOC_006751	root phototropism protein 3-like	1714	gi|502147712|ref|XP_004506886.1|PREDICTED: root phototropism protein 3-like isoform X1 [Cicer arietinum]	XP_004506886	0	100	865.914	447	447
XLOC_018869	non-symbiotic hemoglobin 1	1661	gi|828323455|ref|XP_012573209.1|PREDICTED: uncharacterized protein LOC101500782 [Cicer arietinum]	XP_012573209	7.66422e-116	80	367.081	236	189
XLOC_006656	transcription elongation factor spt5 homolog 1	2545	gi|828298094|ref|XP_012568965.1|PREDICTED: LOW QUALITY PROTEIN: putative transcription elongation factor SPT5 homolog 1 [Cicer arietinum]	XP_012568965	0	99	1351.27	755	754
XLOC_029365	oxalate-- ligase-like	1116	gi|502170059|ref|XP_004514748.1|PREDICTED: oxalate--CoA ligase-like [Cicer arietinum]	XP_004514748	0	99	700.664	372	371
XLOC_013457	serine hydroxymethyltransferase mitochondrial-like	258	gi|357466843|ref|XP_003603706.1|hypothetical protein MTR_3g111360 [Medicago truncatula] >gi|355492754|gb|AES73957.1| hypothetical protein MTR_3g111360 [Medicago truncatula]	XP_003603706	1.24457e-25	77	101.679	70	54
XLOC_016635	vesicle-associated membrane protein 726	688	gi|502146745|ref|XP_004506588.1|PREDICTED: vesicle-associated membrane protein 721-like [Cicer arietinum]	XP_004506588	1.37071e-138	98	400.208	219	215
XLOC_029944	oxygen-evolving enhancer protein chloroplastic	1057	gi|502153108|ref|XP_004509219.1|PREDICTED: oxygen-evolving enhancer protein 1, chloroplastic [Cicer arietinum]	XP_004509219	0	100	635.565	329	329
XLOC_004952	homeobox-leucine zipper protein hat7-like	1448	gi|502090912|ref|XP_004489381.1|PREDICTED: homeobox-leucine zipper protein HAT7-like [Cicer arietinum]	XP_004489381	1.90129e-172	100	499.59	296	296
XLOC_018041	endonuclease iii-like protein 1	468	gi|828288729|ref|XP_012570442.1|PREDICTED: endonuclease III homolog 1, chloroplastic-like isoform X2 [Cicer arietinum]	XP_012570442	8.56881e-71	97	227.254	114	111
XLOC_006488	importin subunit alpha	1566	gi|502113166|ref|XP_004494562.1|PREDICTED: importin subunit alpha-4-like isoform X1 [Cicer arietinum] >gi|828301576|ref|XP_012569529.1| PREDICTED: importin subunit alpha-4-like isoform X1 [Cicer arietinum]	XP_004494562	0	100	978.778	521	521
XLOC_008355	type i inositol -trisphosphate 5-phosphatase 11	1275	gi|828309340|ref|XP_012570823.1|PREDICTED: type I inositol 1,4,5-trisphosphate 5-phosphatase 11 [Cicer arietinum]	XP_012570823	9.73937e-115	100	352.058	166	166
XLOC_021352	gibberellin 3-beta-dioxygenase 4	960	gi|502157190|ref|XP_004510788.1|PREDICTED: gibberellin 3-beta-dioxygenase 4-like [Cicer arietinum]	XP_004510788	0	100	657.907	319	319
XLOC_022513	lob domain-containing protein 36-like	924	gi|502160941|ref|XP_004511963.1|PREDICTED: LOB domain-containing protein 36-like [Cicer arietinum] >gi|502160944|ref|XP_004511964.1| PREDICTED: LOB domain-containing protein 36-like [Cicer arietinum]	XP_004511963	1.88564e-147	100	429.483	307	307
XLOC_029614	probable serine threonine-protein kinase wnk4	2176	gi|502096362|ref|XP_004490711.1|PREDICTED: probable serine/threonine-protein kinase WNK4 [Cicer arietinum]	XP_004490711	0	100	1142.87	586	586
XLOC_024337	cinnamyl alcohol dehydrogenase-like protein	1206	gi|502162625|ref|XP_004512561.1|PREDICTED: probable mannitol dehydrogenase [Cicer arietinum]	XP_004512561	0	100	683.33	362	362
XLOC_004220	laccase-5-like	1841	gi|502097482|ref|XP_004491004.1|PREDICTED: laccase-5 [Cicer arietinum]	XP_004491004	0	100	1150.58	569	569
XLOC_026423	allene oxide chloroplastic-like	1485	gi|502123596|ref|XP_004498182.1|PREDICTED: allene oxide synthase, chloroplastic-like [Cicer arietinum]	XP_004498182	0	99	986.482	485	484
XLOC_005490	transcription factor myb39	1095	gi|502101167|ref|XP_004491832.1|PREDICTED: myb-related protein Myb4-like isoform X1 [Cicer arietinum]	XP_004491832	0	100	729.939	364	364
XLOC_019756	dynamin-related protein 5a	1818	gi|502156855|ref|XP_004510671.1|PREDICTED: dynamin-related protein 5A-like [Cicer arietinum]	XP_004510671	0	99	1243.8	609	605
XLOC_004112	14 protein	733	gi|830260313|ref|NP_001296599.1|uncharacterized protein LOC101514326 [Cicer arietinum] >gi|3129939|emb|CAA06792.1| hypothetical protein [Cicer arietinum]	NP_001296599	1.73851e-25	100	108.612	61	61
XLOC_013432	PREDICTED: uncharacterized protein LOC101508048 isoform X1	1683	gi|502131305|ref|XP_004500942.1|PREDICTED: uncharacterized protein LOC101508048 isoform X1 [Cicer arietinum]	XP_004500942	0	99	1037.33	549	546
XLOC_010301	membrane family protein	725	gi|502165210|ref|XP_004513471.1|PREDICTED: uncharacterized protein LOC101490686 [Cicer arietinum]	XP_004513471	1.01326e-58	100	193.741	119	119
XLOC_015044	u-box domain-containing protein 4-like	998	gi|502132777|ref|XP_004501523.1|PREDICTED: U-box domain-containing protein 4-like [Cicer arietinum]	XP_004501523	0	100	597.045	300	300
XLOC_025592	probable folate-biopterin transporter chloroplastic	1877	gi|502178864|ref|XP_004516336.1|PREDICTED: probable folate-biopterin transporter 8, chloroplastic [Cicer arietinum]	XP_004516336	0	98	927.932	560	552
XLOC_008249	upf0496 protein at1g20180-like	603	gi|502126423|ref|XP_004499302.1|PREDICTED: UPF0496 protein At1g20180-like [Cicer arietinum]	XP_004499302	7.57084e-106	100	321.242	200	200
XLOC_011151	protein networked 1a-like	5154	gi|502119654|ref|XP_004496692.1|PREDICTED: protein NETWORKED 1A-like [Cicer arietinum] >gi|502119656|ref|XP_004496693.1| PREDICTED: protein NETWORKED 1A-like [Cicer arietinum]	XP_004496692	0	98	3128.96	1747	1717
XLOC_017659	mterf domain-containing protein mitochondrial-like	708	gi|502086805|ref|XP_004488332.1|PREDICTED: uncharacterized protein LOC101499821 [Cicer arietinum]	XP_004488332	2.59957e-156	100	449.899	235	235
XLOC_019199	k+-h+ exchange-like protein	829	gi|502156670|ref|XP_004510589.1|PREDICTED: uncharacterized protein C23H3.12c [Cicer arietinum]	XP_004510589	6.36671e-151	100	435.647	228	228
XLOC_001250	bag family molecular chaperone regulator 2-like	987	gi|502078563|ref|XP_004485986.1|PREDICTED: BAG family molecular chaperone regulator 3-like [Cicer arietinum]	XP_004485986	0	100	515.383	250	250
XLOC_023940	o-acyltransferase wsd1-like	252	gi|502180624|ref|XP_004516680.1|PREDICTED: O-acyltransferase WSD1-like [Cicer arietinum]	XP_004516680	2.41116e-50	100	175.637	84	84
XLOC_006427	growth-regulating factor 3-like	1273	gi|502111733|ref|XP_004494150.1|PREDICTED: growth-regulating factor 4 [Cicer arietinum]	XP_004494150	0	100	684.871	385	385
XLOC_013098	1-aminocyclopropane-1-carboxylate oxidase 5	1215	gi|502136643|ref|XP_004502767.1|PREDICTED: 1-aminocyclopropane-1-carboxylate oxidase 5 [Cicer arietinum]	XP_004502767	0	100	705.671	340	340
XLOC_014109	transposon-like protein	3309	gi|502170655|ref|XP_004514879.1|PREDICTED: uncharacterized protein LOC101496630 [Cicer arietinum]	XP_004514879	0	65	924.08	912	599
XLOC_017586	adp-ribosylation factor gtpase-activating protein agd12-like	966	gi|502140446|ref|XP_004504220.1|PREDICTED: ADP-ribosylation factor GTPase-activating protein AGD12-like [Cicer arietinum]	XP_004504220	0	99	655.596	320	317
XLOC_022901	von willebrand factor a domain-containing protein ddb_g0286969-like	833	gi|502130481|ref|XP_004500664.1|PREDICTED: uncharacterized protein LOC101501288 [Cicer arietinum]	XP_004500664	1.26293e-172	100	489.189	237	237
XLOC_014401	disease resistance protein (tir-nbs-lrr class)	3291	gi|828314540|ref|XP_012571778.1|PREDICTED: protein SUPPRESSOR OF npr1-1, CONSTITUTIVE 1-like isoform X2 [Cicer arietinum] >gi|828314543|ref|XP_012571779.1| PREDICTED: protein SUPPRESSOR OF npr1-1, CONSTITUTIVE 1-like isoform X2 [Cicer arietinum] >gi|828314545|ref|XP_012571780.1| PREDICTED: protein SUPPRESSOR OF npr1-1, CONSTITUTIVE 1-like isoform X2 [Cicer arietinum] >gi|828314547|ref|XP_01257178…	XP_012571778	0	99	2143.62	1082	1081
XLOC_026673	nbs-lrr protein	1856	gi|828311597|ref|XP_012571323.1|PREDICTED: uncharacterized protein LOC101501286 isoform X2 [Cicer arietinum]	XP_012571323	0	94	1209.51	653	617
XLOC_010100	ferritin- chloroplastic	1106	gi|828322445|ref|XP_004506799.2|PREDICTED: ferritin-3, chloroplastic [Cicer arietinum]	XP_004506799	8.91562e-137	100	402.905	256	256
XLOC_013508	kda class ii heat shock	692	gi|502132606|ref|XP_004501443.1|PREDICTED: 17.1 kDa class II heat shock protein [Cicer arietinum]	XP_004501443	3.83703e-87	100	267.314	157	157
XLOC_011862	glycosyl hydrolase family 10 protein	1799	gi|502120179|ref|XP_004496874.1|PREDICTED: uncharacterized protein LOC101490045 [Cicer arietinum]	XP_004496874	0	100	1227.62	587	587
XLOC_014834	saur-like auxin-responsive family protein	441	gi|828312355|ref|XP_012571437.1|PREDICTED: auxin-induced protein X10A-like [Cicer arietinum]	XP_012571437	5.29227e-49	100	164.466	92	92
XLOC_024365	transmembrane protein, putative	307	gi|657401981|gb|KEH40933.1|transmembrane protein, putative [Medicago truncatula]	KEH40933	4.75977e-11	94	64.3142	67	63
XLOC_016887	drought responsive element binding protein 5	984	gi|502180197|ref|XP_004516587.1|PREDICTED: uncharacterized protein LOC101497734 [Cicer arietinum]	XP_004516587	0	100	632.869	327	327
XLOC_012547	werner syndrome atp-dependent helicase-like	2730	gi|502129734|ref|XP_004500407.1|PREDICTED: putative ATP-dependent DNA helicase Q1 [Cicer arietinum]	XP_004500407	0	99	1884	909	906
XLOC_023085	ethylene-responsive transcription factor crf2-like	969	gi|502159786|ref|XP_004511530.1|PREDICTED: ethylene-responsive transcription factor CRF2-like [Cicer arietinum]	XP_004511530	0	100	620.928	315	315
XLOC_024842	hydroxyproline-rich glycoprotein	686	gi|502162563|ref|XP_004512543.1|PREDICTED: uncharacterized protein At5g65660 [Cicer arietinum]	XP_004512543	4.89146e-67	100	214.927	120	120
XLOC_021916	cytochrome p450 734a1	1092	gi|502151631|ref|XP_004508536.1|PREDICTED: cytochrome P450 734A1 [Cicer arietinum]	XP_004508536	0	100	734.176	354	354
XLOC_011849	protein trichome birefringence-like	1554	gi|502121530|ref|XP_004497358.1|PREDICTED: protein trichome birefringence-like 1 [Cicer arietinum]	XP_004497358	0	100	1017.3	517	517
XLOC_018263	alpha-ketoglutarate-dependent dioxygenase	809	gi|502169184|ref|XP_004514555.1|PREDICTED: uncharacterized protein LOC101492962 [Cicer arietinum]	XP_004514555	6.30516e-152	84	445.662	268	226
XLOC_017103	xyloglucan endotransglucosylase hydrolase protein 32	1355	gi|502145522|ref|XP_004506064.1|PREDICTED: probable xyloglucan endotransglucosylase/hydrolase protein 32 [Cicer arietinum]	XP_004506064	0	100	551.977	291	291
XLOC_017487	duf668 family protein	2318	gi|502139732|ref|XP_004503877.1|PREDICTED: uncharacterized protein LOC101498298 isoform X1 [Cicer arietinum]	XP_004503877	0	100	1133.63	638	638
XLOC_017353	hypothetical protein MTR_8g083450	632	gi|357518705|ref|XP_003629641.1|hypothetical protein MTR_8g083450 [Medicago truncatula] >gi|357521029|ref|XP_003630803.1| hypothetical protein MTR_8g103590 [Medicago truncatula] >gi|355523663|gb|AET04117.1| hypothetical protein MTR_8g083450 [Medicago truncatula]	XP_003629641	3.95645e-20	85	92.0485	55	47
XLOC_007409	calcium-binding mitochondrial carrier protein s -1-a	1554	gi|502106934|ref|XP_004493103.1|PREDICTED: uncharacterized protein LOC101489051 [Cicer arietinum]	XP_004493103	0	100	990.334	517	517
XLOC_008881	formin-like protein 6	4539	gi|828308914|ref|XP_012570764.1|PREDICTED: LOW QUALITY PROTEIN: formin-like protein 18 [Cicer arietinum]	XP_012570764	0	99	1706.81	951	950
XLOC_015929	serine arginine repetitive matrix protein 2-like	678	gi|657389417|gb|KEH31133.1|hypothetical protein MTR_4g089190 [Medicago truncatula]	KEH31133	7.90104e-65	65	213.386	244	159
XLOC_011428	auxin-induced protein	927	gi|502123146|ref|XP_004498012.1|PREDICTED: auxin-induced protein IAA4-like [Cicer arietinum]	XP_004498012	4.65504e-128	99	375.941	195	194
XLOC_002755	receptor-like serine threonine-protein kinase sd1-8	2565	gi|502077540|ref|XP_004485681.1|PREDICTED: receptor-like serine/threonine-protein kinase SD1-8 [Cicer arietinum]	XP_004485681	0	99	1653.26	817	814
XLOC_014592	lrr receptor-like serine threonine-protein kinase rch1	3405	gi|502136204|ref|XP_004502597.1|PREDICTED: LRR receptor-like serine/threonine-protein kinase RCH1 [Cicer arietinum]	XP_004502597	0	100	2066.58	1075	1075
XLOC_010315	myb-related protein 308-like	936	gi|502119317|ref|XP_004496577.1|PREDICTED: myb-related protein Myb4-like isoform X1 [Cicer arietinum]	XP_004496577	0	100	605.52	305	305
XLOC_011111	3-ketoacyl- synthase 5-like	816	gi|502120086|ref|XP_004496843.1|PREDICTED: 3-ketoacyl-CoA synthase 5-like [Cicer arietinum]	XP_004496843	0	100	562.762	271	271
XLOC_021831	villin-4	2940	gi|502150286|ref|XP_004507880.1|PREDICTED: villin-4-like isoform X1 [Cicer arietinum] >gi|502150289|ref|XP_004507881.1| PREDICTED: villin-4-like isoform X1 [Cicer arietinum]	XP_004507880	0	95	1901.33	991	946
XLOC_002611	serine threonine-protein kinase ulk4-like	3834	gi|728835242|gb|KHG14685.1|Serine/threonine-protein kinase ULK4 [Gossypium arboreum]	KHG14685	0	81	1702.18	1213	993
XLOC_006412	embryonic protein dc-8	1024	gi|502111651|ref|XP_004494123.1|PREDICTED: embryonic protein DC-8 [Cicer arietinum] >gi|828301461|ref|XP_012569509.1| PREDICTED: embryonic protein DC-8 [Cicer arietinum]	XP_004494123	7.05437e-161	100	465.307	316	316
XLOC_007902	PREDICTED: uncharacterized protein LOC101494570	330	gi|502112382|ref|XP_004494313.1|PREDICTED: uncharacterized protein LOC101494570 [Cicer arietinum]	XP_004494313	3.69703e-60	99	192.2	109	108
XLOC_008850	plasma membrane h+-atpase	2147	gi|502124563|ref|XP_004498580.1|PREDICTED: plasma membrane ATPase-like [Cicer arietinum]	XP_004498580	0	100	1313.13	675	675
XLOC_009959	cysteine-rich receptor-like protein kinase 10	1375	gi|502123826|ref|XP_004498275.1|PREDICTED: putative receptor-like protein kinase At4g00960 isoform X1 [Cicer arietinum]	XP_004498275	0	98	735.717	403	397
XLOC_014452	protein root primordium defective 1	1434	gi|828314691|ref|XP_012571807.1|PREDICTED: protein ROOT PRIMORDIUM DEFECTIVE 1 [Cicer arietinum]	XP_012571807	0	100	838.565	403	403
XLOC_015301	wuschel-related homeobox 1	1116	gi|828316361|ref|XP_012572051.1|PREDICTED: WUSCHEL-related homeobox 1 isoform X4 [Cicer arietinum]	XP_012572051	0	96	663.685	371	359
XLOC_019284	disease resistance protein rga1	1201	gi|564113527|gb|AHB64358.1|NBS-LRR protein [Cicer arietinum]	AHB64358	0	100	717.227	351	351
XLOC_022524	duf4228 domain protein	603	gi|502161030|ref|XP_004511991.1|PREDICTED: uncharacterized protein LOC101511835 [Cicer arietinum]	XP_004511991	1.29184e-85	100	262.692	167	167
XLOC_024259	transcription initiation factor tfiid subunit 4b-like isoform x1	648	gi|828327578|ref|XP_012573890.1|PREDICTED: transcription initiation factor TFIID subunit 4b-like isoform X1 [Cicer arietinum] >gi|828327580|ref|XP_012573891.1| PREDICTED: transcription initiation factor TFIID subunit 4b-like isoform X1 [Cicer arietinum] >gi|828327582|ref|XP_012573892.1| PREDICTED: transcription initiation factor TFIID subunit 4b-like isoform X1 [Cicer arietinum] >gi|828327584|ref…	XP_012573890	8.25761e-126	99	367.466	215	214
XLOC_008076	retrotransposon ty3-gypsy subclass	872	gi|590567146|ref|XP_007010432.1|Uncharacterized protein TCM_044240 [Theobroma cacao] >gi|508727345|gb|EOY19242.1| Uncharacterized protein TCM_044240 [Theobroma cacao]	XP_007010432	3.12307e-72	70	239.58	207	145
XLOC_005887	PREDICTED: uncharacterized protein LOC101494553	1061	gi|502105763|ref|XP_004492881.1|PREDICTED: uncharacterized protein LOC101494553 [Cicer arietinum]	XP_004492881	4.3547e-167	100	478.789	249	249
XLOC_014955	mate efflux family protein 5-like	1071	gi|502131692|ref|XP_004501069.1|PREDICTED: MATE efflux family protein 5-like [Cicer arietinum]	XP_004501069	3.56953e-125	100	383.645	215	215
XLOC_002078	oxidoreductase transition metal ion binding protein	432	gi|502087572|ref|XP_004488575.1|PREDICTED: uncharacterized protein LOC101490534 [Cicer arietinum]	XP_004488575	5.59437e-36	100	131.724	120	120
XLOC_014354	g patch domain-containing protein 8 isoform x3	2421	gi|502099219|ref|XP_004491420.1|PREDICTED: splicing factor, suppressor of white-apricot homolog isoform X2 [Cicer arietinum]	XP_004491420	0	100	978.393	534	534
XLOC_024740	cystathionine beta- chloroplastic-like isoform x1	654	gi|502169960|ref|XP_004514725.1|PREDICTED: cystathionine beta-lyase, chloroplastic [Cicer arietinum]	XP_004514725	3.96967e-91	100	287.73	151	151
XLOC_022763	cytochrome p450 84a1-like	1816	gi|502161259|ref|XP_004512097.1|PREDICTED: cytochrome P450 84A1 [Cicer arietinum]	XP_004512097	0	100	1024.62	527	527
XLOC_005915	omega-hydroxypalmitate o-feruloyl transferase	1482	gi|502106999|ref|XP_004493124.1|PREDICTED: omega-hydroxypalmitate O-feruloyl transferase [Cicer arietinum]	XP_004493124	0	100	926.006	447	447
XLOC_003686	chlorophyll a-b binding protein chloroplastic	1101	gi|502130535|ref|XP_004500683.1|PREDICTED: chlorophyll a-b binding protein CP29.3, chloroplastic [Cicer arietinum]	XP_004500683	7.47091e-177	100	505.368	266	266
XLOC_006947	serine threonine-protein phosphatase 7 long form homolog	972	gi|502148156|ref|XP_004507058.1|PREDICTED: serine/threonine-protein phosphatase 7 long form homolog [Cicer arietinum]	XP_004507058	3.17651e-139	81	412.535	249	204
XLOC_019240	pre-mrna 3 -end-processing factor fip1	3210	gi|828324330|ref|XP_012573349.1|PREDICTED: LOW QUALITY PROTEIN: FIP1[III]-like protein [Cicer arietinum]	XP_012573349	0	97	2007.26	1069	1041
XLOC_017158	ribulose bisphosphate carboxylase oxygenase chloroplastic	1613	gi|502137718|ref|XP_004503161.1|PREDICTED: ribulose bisphosphate carboxylase/oxygenase activase 2, chloroplastic [Cicer arietinum]	XP_004503161	0	96	891.338	451	436
XLOC_007077	hydroquinone glucosyltransferase	1628	gi|502103080|ref|XP_004492196.1|PREDICTED: hydroquinone glucosyltransferase [Cicer arietinum] >gi|533214748|gb|AGU14116.1| UDP-glycosyltransferase [Cicer arietinum]	XP_004492196	0	100	936.406	475	475
XLOC_021871	membrane lipoprotein	576	gi|502150519|ref|XP_004507993.1|PREDICTED: uncharacterized protein LOC101509549 [Cicer arietinum]	XP_004507993	7.69317e-81	87	251.521	189	166
XLOC_007136	l-type lectin-domain containing receptor kinase -like	2070	gi|502102987|ref|XP_004492168.1|PREDICTED: L-type lectin-domain containing receptor kinase IV.1-like [Cicer arietinum]	XP_004492168	0	100	1201.04	675	675
XLOC_003982	receptor-like protein kinase at1g72540	1116	gi|502156448|ref|XP_004510479.1|PREDICTED: putative receptor-like protein kinase At1g72540 [Cicer arietinum]	XP_004510479	0	99	642.114	351	350
XLOC_009105	probable inactive leucine-rich repeat receptor-like protein kinase at1g66830	1527	gi|502119158|ref|XP_004496523.1|PREDICTED: probable inactive leucine-rich repeat receptor-like protein kinase At1g66830 [Cicer arietinum]	XP_004496523	0	100	892.493	475	475
XLOC_025824	gibberellin 20 oxidase 1	1069	gi|828319816|ref|XP_004505174.2|PREDICTED: codeine O-demethylase-like [Cicer arietinum]	XP_004505174	0	100	711.064	355	355
XLOC_020433	zinc-finger homeodomain protein 4-like	957	gi|502126579|ref|XP_004499360.1|PREDICTED: zinc-finger homeodomain protein 2 [Cicer arietinum]	XP_004499360	2.04189e-169	100	486.108	318	318
XLOC_000976	reticuline oxidase-like protein	1736	gi|828288001|ref|XP_012569359.1|PREDICTED: reticuline oxidase-like protein isoform X3 [Cicer arietinum]	XP_012569359	0	100	1026.54	515	515
XLOC_026321	calmodulin-binding protein 60-d	1946	gi|502089498|ref|XP_004488927.1|PREDICTED: uncharacterized protein LOC101515712 isoform X1 [Cicer arietinum] >gi|502089501|ref|XP_004488928.1| PREDICTED: uncharacterized protein LOC101515712 isoform X2 [Cicer arietinum] >gi|828292412|ref|XP_012567963.1| PREDICTED: uncharacterized protein LOC101515712 isoform X3 [Cicer arietinum] >gi|828292414|ref|XP_012567964.1| PREDICTED: uncharacterized protein…	XP_004488927	0	100	1256.12	609	609
XLOC_017688	probable potassium transporter 17	2436	gi|502141738|ref|XP_004504614.1|PREDICTED: probable potassium transporter 17 [Cicer arietinum]	XP_004504614	0	100	1416.75	711	711
XLOC_015757	methyltransferase-like protein 13	2358	gi|502140829|ref|XP_004504352.1|PREDICTED: methyltransferase-like protein 13 [Cicer arietinum]	XP_004504352	0	92	1302.73	788	731
XLOC_010565	histidine-containing phosphotransfer protein 1-like	469	gi|502117263|ref|XP_004495760.1|PREDICTED: histidine-containing phosphotransfer protein 1-like [Cicer arietinum]	XP_004495760	4.32185e-102	100	301.597	149	149
XLOC_012967	u-box domain-containing protein 6	2676	gi|502135372|ref|XP_004502310.1|PREDICTED: U-box domain-containing protein 45-like [Cicer arietinum] >gi|502135375|ref|XP_004502311.1| PREDICTED: U-box domain-containing protein 45-like [Cicer arietinum]	XP_004502310	0	100	1427.15	739	739
XLOC_022810	alpha beta fold hydrolase	657	gi|828330761|ref|XP_012574491.1|PREDICTED: uncharacterized protein LOC101502715 isoform X2 [Cicer arietinum]	XP_012574491	1.78044e-136	100	395.586	214	214
XLOC_015079	aspartic proteinase nepenthesin-1	1675	gi|502133045|ref|XP_004501630.1|PREDICTED: protein ASPARTIC PROTEASE IN GUARD CELL 2 [Cicer arietinum]	XP_004501630	0	100	812.372	437	437
XLOC_024861	peroxidase 4-like	1274	gi|502096332|ref|XP_004490701.1|PREDICTED: peroxidase 4-like [Cicer arietinum]	XP_004490701	0	100	640.958	311	311
XLOC_022888	urea-proton symporter dur3	1869	gi|502162042|ref|XP_004512370.1|PREDICTED: urea-proton symporter DUR3 [Cicer arietinum]	XP_004512370	0	100	1141.72	619	619
XLOC_008825	PREDICTED: uncharacterized protein LOC101493840	1065	gi|502125231|ref|XP_004498853.1|PREDICTED: uncharacterized protein LOC101493840 [Cicer arietinum]	XP_004498853	0	100	579.326	354	354
XLOC_006827	glutathione s-transferase	998	gi|828298311|ref|XP_004492380.2|PREDICTED: uncharacterized protein LOC101489588 [Cicer arietinum]	XP_004492380	6.48057e-155	100	454.907	225	225
XLOC_003506	serine threonine-protein phosphatase 7 long form homolog	813	gi|828337447|ref|XP_012567344.1|PREDICTED: uncharacterized protein LOC105851251 [Cicer arietinum]	XP_012567344	2.18e-114	94	340.502	188	178
XLOC_019939	PREDICTED: uncharacterized protein LOC101506354	793	gi|502152730|ref|XP_004509065.1|PREDICTED: uncharacterized protein LOC101506354 [Cicer arietinum]	XP_004509065	4.08108e-129	100	377.867	227	227
XLOC_020069	PREDICTED: uncharacterized protein LOC101497660	627	gi|502152329|ref|XP_004508875.1|PREDICTED: uncharacterized protein LOC101497660 [Cicer arietinum]	XP_004508875	3.27514e-152	100	438.728	208	208
XLOC_015823	glutamine synthetase	1172	gi|502096790|ref|XP_004490827.1|PREDICTED: glutamine synthetase nodule isozyme-like [Cicer arietinum]	XP_004490827	0	100	702.205	339	339
XLOC_021843	serine threonine-protein kinase chloroplastic	2070	gi|502150358|ref|XP_004507915.1|PREDICTED: probable serine/threonine-protein kinase Cx32, chloroplastic isoform X1 [Cicer arietinum]	XP_004507915	0	100	807.749	433	433
XLOC_024729	lob domain-containing protein 25-like isoform x2	501	gi|828297505|ref|XP_012568850.1|PREDICTED: LOB domain-containing protein 25-like isoform X1 [Cicer arietinum]	XP_012568850	3.77807e-121	100	351.288	166	166
XLOC_001357	splicing factor 3b subunit 2	1746	gi|502077860|ref|XP_004485767.1|PREDICTED: splicing factor 3B subunit 2-like [Cicer arietinum]	XP_004485767	0	100	970.304	557	557
XLOC_021432	extra-large guanine nucleotide-binding protein 1	2564	gi|502153042|ref|XP_004509194.1|PREDICTED: extra-large guanine nucleotide-binding protein 1-like isoform X1 [Cicer arietinum]	XP_004509194	0	96	1501.11	838	807
XLOC_013579	phosphoribosylamine--glycine ligase isoform x2	1649	gi|502123844|ref|XP_004498282.1|PREDICTED: phosphoribosylamine--glycine ligase-like isoform X1 [Cicer arietinum]	XP_004498282	0	99	1072	526	523
XLOC_003326	mitogen-activated protein kinase kinase kinase npk1-like	1287	gi|502096075|ref|XP_004490618.1|PREDICTED: protein kinase byr2 [Cicer arietinum]	XP_004490618	0	100	814.683	428	428
XLOC_011449	protein argonaute 5	3003	gi|502145565|ref|XP_004506082.1|PREDICTED: protein argonaute 5 [Cicer arietinum]	XP_004506082	0	100	1806.57	966	966
XLOC_012681	unknown	579	gi|388498552|gb|AFK37342.1|unknown [Lotus japonicus]	AFK37342	3.46918e-17	88	82.8037	60	53
XLOC_010000	cyclin-like protein	2937	gi|502116960|ref|XP_004495652.1|PREDICTED: uncharacterized protein LOC101508441 [Cicer arietinum] >gi|502116963|ref|XP_004495653.1| PREDICTED: uncharacterized protein LOC101508441 [Cicer arietinum] >gi|502116968|ref|XP_004495655.1| PREDICTED: uncharacterized protein LOC101508441 [Cicer arietinum]	XP_004495652	0	98	2018.43	994	978
XLOC_020835	probable wrky transcription factor 48	1203	gi|828324279|ref|XP_012573326.1|PREDICTED: probable WRKY transcription factor 71 [Cicer arietinum]	XP_012573326	0	100	615.15	400	400
XLOC_018862	pentatricopeptide repeat-containing protein mitochondrial	2172	gi|502149055|ref|XP_004507375.1|PREDICTED: pentatricopeptide repeat-containing protein At2g15630, mitochondrial [Cicer arietinum]	XP_004507375	0	100	1219.14	666	666
XLOC_003033	chlorophyll a-b binding protein chloroplastic	1281	gi|502099853|ref|XP_004491575.1|PREDICTED: chlorophyll a-b binding protein 215, chloroplastic [Cicer arietinum]	XP_004491575	2.37999e-175	100	503.442	265	265
XLOC_023524	methionine-s-oxide reductase	518	gi|502161486|ref|XP_004512181.1|PREDICTED: uncharacterized protein At4g08330, chloroplastic [Cicer arietinum]	XP_004512181	7.20178e-87	100	263.077	125	125
XLOC_020530	ankyrin repeat family isoform 1	389	gi|502149847|ref|XP_004507686.1|PREDICTED: uncharacterized protein LOC101499103 [Cicer arietinum]	XP_004507686	6.70033e-42	100	144.821	72	72
XLOC_001040	u-box domain-containing protein 35	961	gi|502079768|ref|XP_004486362.1|PREDICTED: U-box domain-containing protein 35 [Cicer arietinum]	XP_004486362	1.18255e-157	99	453.366	232	231
XLOC_003370	alpha beta hydrolase domain-containing protein 17b	1425	gi|502162357|ref|XP_004512477.1|PREDICTED: alpha/beta hydrolase domain-containing protein 17B [Cicer arietinum]	XP_004512477	0	100	643.654	408	408
XLOC_023444	transmembrane protein 53-like	385	gi|502161168|ref|XP_004512059.1|PREDICTED: transmembrane protein 53-like [Cicer arietinum]	XP_004512059	1.32661e-85	100	266.929	126	126
XLOC_005361	heat shock cognate 70 kda protein 2	1950	gi|502102570|ref|XP_004492118.1|PREDICTED: heat shock cognate 70 kDa protein 2-like [Cicer arietinum]	XP_004492118	0	100	1311.21	649	649
XLOC_019956	potassium transporter 5	2715	gi|502152526|ref|XP_004508966.1|PREDICTED: potassium transporter 5 [Cicer arietinum]	XP_004508966	0	100	1633.62	819	819
XLOC_021845	PREDICTED: uncharacterized protein LOC105852464	554	gi|828324788|ref|XP_012573438.1|PREDICTED: uncharacterized protein LOC105852464 [Cicer arietinum]	XP_012573438	6.32812e-71	100	222.631	107	107
XLOC_011869	myb family transcription factor	930	gi|502121054|ref|XP_004497172.1|PREDICTED: putative Myb family transcription factor At1g14600 [Cicer arietinum]	XP_004497172	0	99	639.802	309	307
XLOC_001371	late embryogenesis abundant protein	817	gi|502077972|ref|XP_004485799.1|PREDICTED: uncharacterized protein ECU03_1610 [Cicer arietinum]	XP_004485799	2.52073e-142	100	411.764	226	226
XLOC_008359	methyltransferase-like protein 2	1308	gi|502125956|ref|XP_004499129.1|PREDICTED: methyltransferase-like protein 2 [Cicer arietinum] >gi|502125958|ref|XP_004499130.1| PREDICTED: methyltransferase-like protein 2 [Cicer arietinum]	XP_004499129	0	100	861.677	435	435
XLOC_030044	acyl-activating enzyme 19 isoform x1	1005	gi|502157836|ref|XP_004510927.1|PREDICTED: putative acyl-activating enzyme 19 isoform X1 [Cicer arietinum]	XP_004510927	0	100	557.37	269	269
XLOC_007164	probable serine threonine-protein kinase wnk5	1680	gi|502104467|ref|XP_004492549.1|PREDICTED: probable serine/threonine-protein kinase WNK5 [Cicer arietinum]	XP_004492549	0	100	1070.46	559	559
XLOC_014992	14 kda proline-rich protein	524	gi|502132414|ref|XP_004501348.1|PREDICTED: 14 kDa proline-rich protein DC2.15-like [Cicer arietinum]	XP_004501348	3.96108e-68	100	216.083	142	142
XLOC_002983	lipid-transfer protein dir1	605	gi|502099309|ref|XP_004491449.1|PREDICTED: putative lipid-transfer protein DIR1 [Cicer arietinum]	XP_004491449	3.38096e-57	100	187.963	104	104
XLOC_003489	tpr repeat-containing thioredoxin ttl1-like	2178	gi|828335998|ref|XP_004514861.2|PREDICTED: TPR repeat-containing thioredoxin TTL1-like [Cicer arietinum]	XP_004514861	0	97	1343.18	710	692
XLOC_004254	kda class i heat shock	510	gi|502097184|ref|XP_004490930.1|PREDICTED: 17.5 kDa class I heat shock protein-like [Cicer arietinum]	XP_004490930	2.89617e-81	100	249.595	153	153
XLOC_015804	squamosa promoter-binding-like protein 12	1439	gi|828318259|ref|XP_004504410.2|PREDICTED: squamosa promoter-binding-like protein 2 [Cicer arietinum]	XP_004504410	0	96	793.112	445	431
XLOC_016915	scarecrow-like protein 14	1053	gi|502148479|ref|XP_004507178.1|PREDICTED: scarecrow-like protein 33 [Cicer arietinum]	XP_004507178	0	100	698.353	350	350
XLOC_003086	hydroxyacyl-thioester dehydratase type mitochondrial	700	gi|828296228|ref|XP_004491188.2|PREDICTED: hydroxyacyl-thioester dehydratase type 2, mitochondrial [Cicer arietinum] >gi|828296231|ref|XP_012568602.1| PREDICTED: hydroxyacyl-thioester dehydratase type 2, mitochondrial [Cicer arietinum] >gi|828296233|ref|XP_012568603.1| PREDICTED: hydroxyacyl-thioester dehydratase type 2, mitochondrial [Cicer arietinum]	XP_004491188	2.79886e-113	100	333.954	161	161
XLOC_015694	une1-like protein	1422	gi|828318076|ref|XP_012572293.1|PREDICTED: LOW QUALITY PROTEIN: uncharacterized protein LOC101510400 [Cicer arietinum]	XP_012572293	0	96	851.277	469	451
XLOC_019496	dna-3-methyladenine glycosylase i	1058	gi|502155079|ref|XP_004509952.1|PREDICTED: uncharacterized protein LOC101488571 [Cicer arietinum]	XP_004509952	1.53684e-177	91	508.064	317	291
XLOC_017422	mitochondrial phosphate carrier protein mitochondrial-like	885	gi|502139508|ref|XP_004503796.1|PREDICTED: mitochondrial phosphate carrier protein 3, mitochondrial-like [Cicer arietinum]	XP_004503796	0	95	538.88	296	282
XLOC_003017	probable lrr receptor-like serine threonine-protein kinase at4g26540	3108	gi|502099668|ref|XP_004491533.1|PREDICTED: probable LRR receptor-like serine/threonine-protein kinase At4g26540 [Cicer arietinum]	XP_004491533	0	99	1861.66	933	932
XLOC_009542	coiled-coil domain-containing protein 132-like isoform x1	246	gi|502145571|ref|XP_004506085.1|PREDICTED: coiled-coil domain-containing protein 132 isoform X1 [Cicer arietinum]	XP_004506085	5.19503e-47	100	171.4	81	81
XLOC_019279	polynucleotide 3 -phosphatase zdp	1185	gi|502177429|ref|XP_004516081.1|PREDICTED: polynucleotide 3'-phosphatase ZDP [Cicer arietinum] >gi|502177433|ref|XP_004516082.1| PREDICTED: polynucleotide 3'-phosphatase ZDP [Cicer arietinum]	XP_004516081	0	100	692.575	335	335
XLOC_004779	udp-glycosyltransferase 74b1-like	2205	gi|828339295|ref|XP_012567708.1|PREDICTED: LOW QUALITY PROTEIN: UDP-glycosyltransferase 74B1-like [Cicer arietinum]	XP_012567708	0	95	877.47	451	431
XLOC_013434	transcription factor e2fc isoform x1	1284	gi|502131318|ref|XP_004500946.1|PREDICTED: transcription factor E2FC isoform X1 [Cicer arietinum]	XP_004500946	0	99	707.983	344	343
XLOC_004716	PREDICTED: uncharacterized protein LOC101492980	357	gi|502122824|ref|XP_004497907.1|PREDICTED: uncharacterized protein LOC101492980 [Cicer arietinum]	XP_004497907	1.16556e-20	71	91.6633	85	61
XLOC_000078	signal transducer and transcription activator isoform 1	336	gi|502121639|ref|XP_004497395.1|PREDICTED: uncharacterized protein LOC101495445 [Cicer arietinum] >gi|502121645|ref|XP_004497397.1| PREDICTED: uncharacterized protein LOC101495445 [Cicer arietinum] >gi|828306460|ref|XP_012570310.1| PREDICTED: uncharacterized protein LOC101495445 [Cicer arietinum]	XP_004497395	1.81608e-65	100	206.068	98	98
XLOC_004728	homeobox-leucine zipper protein athb-13	1032	gi|502093681|ref|XP_004490019.1|PREDICTED: homeobox-leucine zipper protein ATHB-13 [Cicer arietinum]	XP_004490019	0	100	522.702	278	278
XLOC_020534	heat shock 70 kda protein	1641	gi|502150025|ref|XP_004507753.1|PREDICTED: heat shock 70 kDa protein [Cicer arietinum]	XP_004507753	0	100	902.894	511	511
XLOC_006400	udp-glycosyltransferase 73c2-like	1682	gi|502111555|ref|XP_004494092.1|PREDICTED: UDP-glycosyltransferase 73C2-like [Cicer arietinum]	XP_004494092	0	100	937.176	496	496
XLOC_016605	calcium-binding protein pbp1-like	435	gi|502165377|ref|XP_004513552.1|PREDICTED: calcium-binding protein PBP1-like [Cicer arietinum]	XP_004513552	1.01661e-74	100	230.72	115	115
XLOC_006258	cation h(+) antiporter 20-like	1317	gi|828300917|ref|XP_012569428.1|PREDICTED: LOW QUALITY PROTEIN: cation/H(+) antiporter 20-like [Cicer arietinum]	XP_012569428	0	100	915.605	438	438
XLOC_029938	universal stress protein a-like protein	823	gi|502096617|ref|XP_004490794.1|PREDICTED: universal stress protein A-like protein [Cicer arietinum]	XP_004490794	3.26851e-116	100	343.199	166	166
XLOC_021591	nitrate transporter	1863	gi|502181584|ref|XP_004516839.1|PREDICTED: protein NRT1/ PTR FAMILY 6.3 [Cicer arietinum]	XP_004516839	0	100	1160.59	592	592
XLOC_010828	wrky transcription factor 23	999	gi|502117666|ref|XP_004495894.1|PREDICTED: probable WRKY transcription factor 23 [Cicer arietinum]	XP_004495894	1.53581e-168	100	484.567	319	319
XLOC_016112	nac domain protein	1226	gi|828320053|ref|XP_012572610.1|PREDICTED: NAC transcription factor 29-like [Cicer arietinum]	XP_012572610	0	100	538.88	256	256
XLOC_000320	probable protein phosphatase 2c 52	1861	gi|828289876|ref|XP_012572196.1|PREDICTED: probable protein phosphatase 2C 52 [Cicer arietinum]	XP_012572196	0	100	889.412	443	443
XLOC_019924	integrase-type dna-binding superfamily partial	972	gi|502152836|ref|XP_004509117.1|PREDICTED: floral homeotic protein APETALA 2-like [Cicer arietinum]	XP_004509117	0	100	522.702	317	317
XLOC_015146	ferredoxin-like protein	1150	gi|502132584|ref|XP_004501432.1|PREDICTED: uncharacterized protein LOC101501292 [Cicer arietinum]	XP_004501432	7.04631e-166	100	476.478	230	230
XLOC_013977	isoflavone 2 -hydroxylase-like	1888	gi|502141785|ref|XP_004504637.1|PREDICTED: isoflavone 2'-hydroxylase-like [Cicer arietinum]	XP_004504637	0	100	926.391	493	493
XLOC_003355	carboxy-terminal region remorin	735	gi|502094162|ref|XP_004490154.1|PREDICTED: junction-mediating and -regulatory protein-like [Cicer arietinum]	XP_004490154	5.69685e-86	99	269.626	213	212
XLOC_017819	disease resistance protein rga2-like	2934	gi|502141946|ref|XP_004504716.1|PREDICTED: putative disease resistance protein RGA4 [Cicer arietinum]	XP_004504716	0	100	1676.76	858	858
XLOC_001296	pyruvate decarboxylase	1974	gi|502077275|ref|XP_004485602.1|PREDICTED: pyruvate decarboxylase 1-like [Cicer arietinum]	XP_004485602	0	100	1176	602	602
XLOC_011475	protein upstream of flc-like	762	gi|828306229|ref|XP_004497302.2|PREDICTED: uncharacterized protein LOC101493418 [Cicer arietinum] >gi|828306231|ref|XP_012570264.1| PREDICTED: uncharacterized protein LOC101493418 [Cicer arietinum]	XP_004497302	6.99077e-179	100	504.597	253	253
XLOC_017496	kinetochore protein nuf2	1402	gi|502140318|ref|XP_004504164.1|PREDICTED: kinetochore protein nuf2 [Cicer arietinum]	XP_004504164	0	98	770.385	460	455
XLOC_024078	dna polymerase beta isoform x1	184	gi|502181322|ref|XP_004516778.1|PREDICTED: DNA polymerase beta isoform X4 [Cicer arietinum]	XP_004516778	1.39352e-31	98	123.635	60	59
XLOC_026147	folylpolyglutamate synthase	928	gi|828316220|ref|XP_012572032.1|PREDICTED: LOW QUALITY PROTEIN: folylpolyglutamate synthase, partial [Cicer arietinum]	XP_012572032	3.67374e-156	67	460.299	413	278
XLOC_026266	short-chain dehydrogenase reductase 2a-like	930	gi|502104387|ref|XP_004492523.1|PREDICTED: short-chain dehydrogenase reductase 2a-like [Cicer arietinum]	XP_004492523	0	94	587.415	309	293
XLOC_029591	glutaredoxin-c11	471	gi|502117880|ref|XP_004495991.1|PREDICTED: glutaredoxin-C11 [Cicer arietinum]	XP_004495991	1.44242e-68	100	214.927	102	102
XLOC_021336	protein brevis radix	1099	gi|502154008|ref|XP_004509546.1|PREDICTED: protein BREVIS RADIX-like [Cicer arietinum] >gi|502154010|ref|XP_004509547.1| PREDICTED: protein BREVIS RADIX-like [Cicer arietinum]	XP_004509546	0	100	607.06	337	337
XLOC_020334	peroxidase 25	1066	gi|502151563|ref|XP_004508502.1|PREDICTED: peroxidase 25 [Cicer arietinum]	XP_004508502	0	100	619.387	321	321
XLOC_014831	auxin-induced protein x10a-like	382	gi|502130723|ref|XP_004500748.1|PREDICTED: auxin-induced protein X10A-like [Cicer arietinum]	XP_004500748	1.90861e-59	100	190.274	92	92
XLOC_019764	protein mid1-complementing activity 1-like	1349	gi|502153583|ref|XP_004509394.1|PREDICTED: protein MID1-COMPLEMENTING ACTIVITY 1-like [Cicer arietinum] >gi|502153586|ref|XP_004509395.1| PREDICTED: protein MID1-COMPLEMENTING ACTIVITY 1-like [Cicer arietinum] >gi|502153589|ref|XP_004509396.1| PREDICTED: protein MID1-COMPLEMENTING ACTIVITY 1-like [Cicer arietinum]	XP_004509394	0	99	848.581	424	423
XLOC_022387	cpd photolyase	1840	gi|502160136|ref|XP_004511645.1|PREDICTED: deoxyribodipyrimidine photo-lyase [Cicer arietinum]	XP_004511645	0	100	1021.54	486	486
XLOC_020962	phytochrome kinase substrate	1475	gi|502158592|ref|XP_004511209.1|PREDICTED: protein PHYTOCHROME KINASE SUBSTRATE 1 [Cicer arietinum]	XP_004511209	0	100	901.738	449	449
XLOC_017122	beta-galactosidase 17	894	gi|502081330|ref|XP_004486833.1|PREDICTED: beta-galactosidase 17 [Cicer arietinum]	XP_004486833	3.41039e-138	99	419.853	202	201
XLOC_026276	hypothetical protein glysoja_036767	1200	gi|734406332|gb|KHN33960.1|hypothetical protein glysoja_036767 [Glycine soja]	KHN33960	1.31125e-97	73	307.76	278	205
XLOC_000122	protein iq-domain 14-like	1080	gi|502081176|ref|XP_004486789.1|PREDICTED: protein IQ-DOMAIN 14-like [Cicer arietinum] >gi|828289091|ref|XP_012571029.1| PREDICTED: protein IQ-DOMAIN 14-like [Cicer arietinum]	XP_004486789	0	100	754.592	359	359
XLOC_007640	duf1442 family protein	717	gi|657380517|gb|KEH24630.1|DUF1442 family protein [Medicago truncatula]	KEH24630	1.40064e-123	88	362.844	234	208
XLOC_009200	epidermal patterning factor-like protein 5	330	gi|502119633|ref|XP_004496685.1|PREDICTED: EPIDERMAL PATTERNING FACTOR-like protein 5 [Cicer arietinum]	XP_004496685	4.26829e-55	100	178.718	109	109
XLOC_026194	lysine histidine transporter 1-like	1750	gi|502170290|ref|XP_004514798.1|PREDICTED: lysine histidine transporter 1-like [Cicer arietinum]	XP_004514798	0	99	862.448	441	440
XLOC_018361	fkbp-type peptidyl-prolyl cis-trans isomerase	2437	gi|502146327|ref|XP_004506405.1|PREDICTED: peptidyl-prolyl cis-trans isomerase FKBP43-like isoform X3 [Cicer arietinum]	XP_004506405	0	99	1153.27	660	659
XLOC_004041	protein lateral root primordium 1-like	1262	gi|828296108|ref|XP_004491303.2|PREDICTED: protein LATERAL ROOT PRIMORDIUM 1-like, partial [Cicer arietinum]	XP_004491303	1.03479e-166	99	487.263	360	359
XLOC_000314	transcription activator glk1	1870	gi|502082539|ref|XP_004487197.1|PREDICTED: probable transcription factor GLK1 [Cicer arietinum]	XP_004487197	0	100	796.193	424	424
XLOC_028203	ethylene-responsive transcription factor erf110-like isoform x1	1051	gi|502118939|ref|XP_004496448.1|PREDICTED: ethylene-responsive transcription factor ERF110-like isoform X2 [Cicer arietinum]	XP_004496448	1.94128e-161	89	468.389	348	313
XLOC_005978	PREDICTED: uncharacterized protein LOC101515199	431	gi|502108278|ref|XP_004493435.1|PREDICTED: uncharacterized protein LOC101515199 [Cicer arietinum]	XP_004493435	1.70025e-55	100	181.03	102	102
XLOC_020190	transcription factor bhlh79-like	841	gi|502152178|ref|XP_004508802.1|PREDICTED: transcription factor bHLH79 isoform X1 [Cicer arietinum]	XP_004508802	7.43252e-164	100	466.848	229	229
XLOC_013354	rna pseudouridine synthase 7	1492	gi|502133332|ref|XP_004501725.1|PREDICTED: RNA pseudouridine synthase 7 [Cicer arietinum]	XP_004501725	0	100	778.474	370	370
XLOC_015593	e3 ubiquitin-protein ligase rglg2	1562	gi|502140272|ref|XP_004504141.1|PREDICTED: E3 ubiquitin-protein ligase RGLG2-like isoform X2 [Cicer arietinum]	XP_004504141	0	100	833.173	448	448
XLOC_004667	mate efflux family protein 5-like	1122	gi|502095626|ref|XP_004490498.1|PREDICTED: MATE efflux family protein 5-like [Cicer arietinum]	XP_004490498	0	100	576.63	298	298
XLOC_000783	probable serine threonine-protein kinase wnk9	2672	gi|502119775|ref|XP_004496735.1|PREDICTED: probable serine/threonine-protein kinase WNK9 [Cicer arietinum]	XP_004496735	0	100	1534.62	733	733
XLOC_021086	protein trichome birefringence-like 2	1242	gi|502154067|ref|XP_004509571.1|PREDICTED: protein trichome birefringence-like 2 [Cicer arietinum]	XP_004509571	0	99	847.04	405	401
XLOC_005224	heterogeneous nuclear ribonucleoprotein u-like protein 1-like	1353	gi|502112524|ref|XP_004494359.1|PREDICTED: cyclin-dependent kinase 12-like [Cicer arietinum]	XP_004494359	3.43653e-117	98	357.836	306	300
XLOC_021922	two-component response regulator arr18	1350	gi|502151669|ref|XP_004508555.1|PREDICTED: uncharacterized protein LOC101500047 [Cicer arietinum]	XP_004508555	0	100	742.651	449	449
XLOC_010269	duf506 family protein	1192	gi|502116387|ref|XP_004495406.1|PREDICTED: uncharacterized protein LOC101515752 [Cicer arietinum]	XP_004495406	0	100	801.201	392	392
XLOC_003238	pectate lyase	1467	gi|502093633|ref|XP_004490003.1|PREDICTED: pectate lyase [Cicer arietinum]	XP_004490003	0	100	849.736	450	450
XLOC_009902	auxin-responsive protein iaa32	549	gi|502120678|ref|XP_004497045.1|PREDICTED: auxin-responsive protein IAA32 isoform X1 [Cicer arietinum]	XP_004497045	2.51342e-119	98	348.206	170	168
XLOC_008330	u-box domain-containing protein 43-like	3042	gi|502116379|ref|XP_004495402.1|PREDICTED: U-box domain-containing protein 44-like [Cicer arietinum]	XP_004495402	0	100	1946.4	1013	1013
XLOC_006276	gibberellin receptor gid1b-like	846	gi|502109365|ref|XP_004493628.1|PREDICTED: gibberellin receptor GID1B-like [Cicer arietinum]	XP_004493628	8.42309e-179	80	509.605	348	281
XLOC_010154	ubiquinol mitochondrial-like	1093	gi|502142117|ref|XP_004504799.1|PREDICTED: alternative oxidase 3, mitochondrial-like [Cicer arietinum]	XP_004504799	0	100	593.578	316	316
XLOC_003172	ubiquitin-binding wiyld domain protein	741	gi|502097359|ref|XP_004490975.1|PREDICTED: uncharacterized protein LOC101498341 isoform X4 [Cicer arietinum]	XP_004490975	8.86931e-176	100	496.893	246	246
XLOC_010283	auxin response factor 5	2802	gi|828309389|ref|XP_012570835.1|PREDICTED: auxin response factor 5 [Cicer arietinum]	XP_012570835	0	98	1813.51	933	915
XLOC_004679	chorismate mutase chloroplastic	1189	gi|502094063|ref|XP_004490130.1|PREDICTED: chorismate mutase 3, chloroplastic [Cicer arietinum]	XP_004490130	0	100	593.193	298	298
XLOC_009319	mfs transporter	1545	gi|502120912|ref|XP_004497124.1|PREDICTED: uncharacterized protein LOC101508657 [Cicer arietinum]	XP_004497124	0	84	903.664	607	514
XLOC_025907	stress-induced receptor-like kinase	1437	gi|502124180|ref|XP_004498419.1|PREDICTED: G-type lectin S-receptor-like serine/threonine-protein kinase At4g27290 isoform X2 [Cicer arietinum]	XP_004498419	0	99	709.138	349	347
XLOC_005083	cyclic dof factor 3-like	1134	gi|502107320|ref|XP_004493227.1|PREDICTED: cyclic dof factor 3-like [Cicer arietinum]	XP_004493227	0	100	697.197	375	375
XLOC_014046	flavonoid 3 5 -hydroxylase	1704	gi|828332867|ref|XP_004513234.2|PREDICTED: flavonoid 3',5'-hydroxylase 2-like [Cicer arietinum]	XP_004513234	0	100	1065.45	514	514
XLOC_015705	probable inactive poly	732	gi|502141025|ref|XP_004504414.1|PREDICTED: probable inactive poly [ADP-ribose] polymerase SRO2 [Cicer arietinum]	XP_004504414	1.31368e-145	84	421.394	286	241
XLOC_017092	calcium ion-binding	514	gi|502173594|ref|XP_004515366.1|PREDICTED: uncharacterized protein LOC101493080 [Cicer arietinum]	XP_004515366	4.45775e-117	100	341.273	167	167
XLOC_020636	ubx domain-containing protein 1-like	759	gi|593263876|ref|XP_007134116.1|hypothetical protein PHAVU_010G020300g [Phaseolus vulgaris] >gi|561007161|gb|ESW06110.1| hypothetical protein PHAVU_010G020300g [Phaseolus vulgaris]	XP_007134116	1.93106e-76	68	246.128	307	210
XLOC_006871	platz transcription factor family protein	468	gi|502167651|ref|XP_004514208.1|PREDICTED: uncharacterized protein LOC101508954 [Cicer arietinum]	XP_004514208	3.36129e-78	73	244.588	179	131
XLOC_012920	amino acid permease 3-like	1065	gi|657394856|gb|KEH35328.1|transmembrane amino acid transporter family protein [Medicago truncatula]	KEH35328	0	90	567.77	327	295
XLOC_023321	probable serine threonine-protein kinase at1g18390	1454	gi|502163624|ref|XP_004512896.1|PREDICTED: probable serine/threonine-protein kinase At1g18390 [Cicer arietinum]	XP_004512896	0	100	816.994	425	425
XLOC_024688	dihydropyrimidine dehydrogenase	330	gi|502154276|ref|XP_004509644.1|PREDICTED: dihydropyrimidine dehydrogenase (NADP(+)), chloroplastic-like [Cicer arietinum] >gi|502154281|ref|XP_004509646.1| PREDICTED: dihydropyrimidine dehydrogenase (NADP(+)), chloroplastic-like [Cicer arietinum] >gi|502154284|ref|XP_004509647.1| PREDICTED: dihydropyrimidine dehydrogenase (NADP(+)), chloroplastic-like [Cicer arietinum] >gi|502154286|ref|XP_00450…	XP_004509644	6.26225e-70	100	216.853	105	105
XLOC_024755	trehalose-6-phosphate phosphatase	1149	gi|502165992|ref|XP_004513754.1|PREDICTED: probable trehalose-phosphate phosphatase C [Cicer arietinum]	XP_004513754	0	100	723.391	359	359
XLOC_029517	PREDICTED: uncharacterized protein LOC101508556	621	gi|502125577|ref|XP_004498980.1|PREDICTED: uncharacterized protein LOC101508556 [Cicer arietinum]	XP_004498980	9.00037e-99	100	296.204	165	165
XLOC_017830	nac transcription factor 25 isoform x2	408	gi|502142046|ref|XP_004504766.1|PREDICTED: NAC transcription factor ONAC010 [Cicer arietinum]	XP_004504766	3.96339e-61	100	198.364	91	91
XLOC_026397	beta-amyrin 24-hydroxylase	1692	gi|695271660|ref|NP_001289203.1|beta-amyrin 24-hydroxylase-like [Cicer arietinum] >gi|682022776|gb|AIN25417.1| beta-amyrin 24-hydroxylase CYP93E5 [Cicer arietinum]	NP_001289203	0	100	1013.83	508	508
XLOC_001869	nucleolar gtp-binding protein 1-like	669	gi|356538952|ref|XP_003537964.1|PREDICTED: nucleolar GTP-binding protein 1-like [Glycine max] >gi|734378222|gb|KHN21907.1| Nucleolar GTP-binding protein 1 [Glycine soja]	XP_003537964	1.17628e-28	76	123.635	109	83
XLOC_007977	glutaredoxin family	1009	gi|502112195|ref|XP_004494260.1|PREDICTED: uncharacterized protein At5g39865-like [Cicer arietinum]	XP_004494260	2.86569e-167	100	478.789	246	246
XLOC_008333	beta-galactosidase 5	2871	gi|525343932|ref|NP_001265904.1|beta-galactosidase 5-like precursor [Cicer arietinum] >gi|3860321|emb|CAA10128.1| beta-galactosidase [Cicer arietinum]	NP_001265904	0	100	1531.54	745	745
XLOC_014687	phosphatidylinositol 4-kinase gamma 3	2231	gi|502136318|ref|XP_004502643.1|PREDICTED: phosphatidylinositol 4-kinase gamma 3 [Cicer arietinum]	XP_004502643	0	100	1210.67	584	584
XLOC_013242	high mobility group b protein 9	1239	gi|502131177|ref|XP_004500901.1|PREDICTED: high mobility group B protein 9 [Cicer arietinum]	XP_004500901	0	100	590.497	324	324
XLOC_014111	duf4228 domain protein	656	gi|502165096|ref|XP_004513414.1|PREDICTED: uncharacterized protein LOC101497264 [Cicer arietinum]	XP_004513414	1.60305e-139	100	402.134	217	217
XLOC_001280	chlorophyll a-b binding protein cp24 chloroplastic	1220	gi|502077136|ref|XP_004485563.1|PREDICTED: chlorophyll a-b binding protein CP24 10A, chloroplastic [Cicer arietinum]	XP_004485563	1.56839e-165	100	477.633	260	260
XLOC_012123	dihydroflavonol reductase	1316	gi|502129455|ref|XP_004500311.1|PREDICTED: cinnamoyl-CoA reductase 1 [Cicer arietinum]	XP_004500311	0	100	619.772	319	319
XLOC_002184	formin-like protein 14	1842	gi|502165184|ref|XP_004513458.1|PREDICTED: formin-like protein 14 [Cicer arietinum]	XP_004513458	0	100	738.413	549	549
XLOC_027915	ferulate 5- partial	648	gi|502153414|ref|XP_004509332.1|PREDICTED: cytochrome P450 84A1-like [Cicer arietinum]	XP_004509332	2.30727e-118	99	359.377	204	203
XLOC_010887	e3 ubiquitin-protein ligase rf298	2545	gi|502118024|ref|XP_004496063.1|PREDICTED: putative E3 ubiquitin-protein ligase RF4 [Cicer arietinum]	XP_004496063	0	100	1447.18	746	746
XLOC_007152	tropomyosin- isoforms 33 34	1275	gi|502104620|ref|XP_004492597.1|PREDICTED: uncharacterized protein LOC101509484 [Cicer arietinum]	XP_004492597	0	100	692.189	424	424
XLOC_021770	probable lrr receptor-like serine threonine-protein kinase at1g74360	3288	gi|502151983|ref|XP_004508707.1|PREDICTED: probable LRR receptor-like serine/threonine-protein kinase At1g74360 [Cicer arietinum]	XP_004508707	0	100	2031.14	1095	1095
XLOC_014491	oxidation resistance protein 1	1996	gi|502135705|ref|XP_004502425.1|PREDICTED: oxidation resistance protein 1 [Cicer arietinum]	XP_004502425	0	100	775.778	372	372
XLOC_015208	auxin-induced protein 10a5-like	282	gi|828322833|ref|XP_012573100.1|PREDICTED: auxin-induced protein 10A5-like [Cicer arietinum]	XP_012573100	3.02444e-62	100	195.667	93	93
XLOC_018226	saur-like auxin-responsive family protein	273	gi|502148002|ref|XP_004507000.1|PREDICTED: auxin-induced protein X10A-like [Cicer arietinum]	XP_004507000	2.96309e-59	100	187.963	90	90
XLOC_018884	glucan endo- -beta-glucosidase	1107	gi|502149181|ref|XP_004507424.1|PREDICTED: glucan endo-1,3-beta-glucosidase 7 [Cicer arietinum]	XP_004507424	0	99	707.212	352	350
XLOC_026419	beta-glucosidase d4	1632	gi|502081670|ref|XP_004486932.1|PREDICTED: beta-glucosidase 12-like [Cicer arietinum]	XP_004486932	0	100	991.104	487	487
XLOC_014862	xylem cysteine proteinase 2	1247	gi|502130968|ref|XP_004500831.1|PREDICTED: xylem cysteine proteinase 2 [Cicer arietinum]	XP_004500831	0	100	732.635	353	353
XLOC_006139	protein curvature thylakoid chloroplastic	276	gi|502113849|ref|XP_004494779.1|PREDICTED: protein CURVATURE THYLAKOID 1A, chloroplastic [Cicer arietinum]	XP_004494779	6.30029e-38	100	136.346	81	81
XLOC_016706	chlorophyll a-b binding protein chloroplastic	1091	gi|828322353|ref|XP_004506774.2|PREDICTED: chlorophyll a-b binding protein CP29.1, chloroplastic [Cicer arietinum]	XP_004506774	0	100	567	278	278
XLOC_005660	endo- -beta-glucanase 2	1230	gi|502091354|ref|XP_004489524.1|PREDICTED: endo-1,3(4)-beta-glucanase 1-like [Cicer arietinum]	XP_004489524	0	100	816.224	409	409
XLOC_017875	udp-glycosyltransferase 73c3-like	2130	gi|502111311|ref|XP_004494017.1|PREDICTED: UDP-glycosyltransferase 73C3-like [Cicer arietinum]	XP_004494017	0	99	844.343	434	431
XLOC_013487	phospholipase d alpha 1-like isoform x1	2398	gi|502132379|ref|XP_004501331.1|PREDICTED: phospholipase D alpha 1-like isoform X2 [Cicer arietinum]	XP_004501331	0	100	1634	798	798
XLOC_024886	alpha-galactosidase-like protein	1053	gi|502163021|ref|XP_004512698.1|PREDICTED: alpha-galactosidase-like [Cicer arietinum]	XP_004512698	0	100	586.26	285	285
XLOC_009185	protein fam135b-like isoform x1	2335	gi|502124262|ref|XP_004498450.1|PREDICTED: protein FAM135B-like isoform X1 [Cicer arietinum]	XP_004498450	0	100	1331.24	670	670
XLOC_007860	protein trichome birefringence-like 31	1256	gi|502111124|ref|XP_004493962.1|PREDICTED: protein trichome birefringence-like 31 [Cicer arietinum]	XP_004493962	0	100	852.432	415	415
XLOC_005102	cytochrome p450 family 71 protein	618	gi|502142581|ref|XP_004505028.1|PREDICTED: cytochrome P450 71A26-like isoform X1 [Cicer arietinum]	XP_004505028	6.66011e-146	100	428.328	205	205
XLOC_009931	PREDICTED: uncharacterized protein LOC101498936	461	gi|502120816|ref|XP_004497092.1|PREDICTED: uncharacterized protein LOC101498936 [Cicer arietinum]	XP_004497092	2.89705e-67	100	213.001	142	142
XLOC_017572	tau class glutathione s-transferase	1197	gi|657375314|gb|KEH20685.1|glutathione S-transferase [Medicago truncatula]	KEH20685	1.21107e-125	91	374.4	228	208
XLOC_005292	laccase 17	1839	gi|502168456|ref|XP_004514392.1|PREDICTED: laccase-17-like [Cicer arietinum]	XP_004514392	0	100	1109.36	576	576
XLOC_008396	dna polymerase epsilon catalytic subunit	844	gi|502126072|ref|XP_004499169.1|PREDICTED: uncharacterized protein LOC101489629 [Cicer arietinum]	XP_004499169	1.02702e-98	100	298.13	146	146
XLOC_020577	alpha beta hydrolase domain-containing protein 17b-like	1641	gi|502149917|ref|XP_004507710.1|PREDICTED: alpha/beta hydrolase domain-containing protein 17C [Cicer arietinum]	XP_004507710	0	100	578.17	292	292
XLOC_023404	chlorophyll a-b binding protein chloroplastic	1063	gi|502162710|ref|XP_004512591.1|PREDICTED: chlorophyll a-b binding protein CP26, chloroplastic [Cicer arietinum]	XP_004512591	4.32953e-162	100	468.003	277	277
XLOC_001771	cytochrome b6-f complex iron-sulfur chloroplastic-like	360	gi|658036060|ref|XP_008353571.1|PREDICTED: cytochrome b6-f complex iron-sulfur subunit, chloroplastic-like [Malus domestica]	XP_008353571	1.90628e-33	86	125.946	113	98
XLOC_015210	and peptidoglycan-binding domain-containing 3	1629	gi|502138195|ref|XP_004503320.1|PREDICTED: uncharacterized protein LOC101511046 [Cicer arietinum]	XP_004503320	0	100	868.996	483	483
XLOC_002984	glycerophosphoryl diester phosphodiesterase 3	2373	gi|502099313|ref|XP_004491450.1|PREDICTED: glycerophosphodiester phosphodiesterase GDPDL3-like [Cicer arietinum]	XP_004491450	0	100	1409.82	738	738
XLOC_010624	pre-mrna-processing factor 39	843	gi|828300647|ref|XP_012569384.1|PREDICTED: pre-mRNA-processing factor 39 isoform X2 [Cicer arietinum]	XP_012569384	8.5909e-112	91	353.599	195	178
XLOC_014506	clathrin assembly protein at4g40080	1216	gi|502135621|ref|XP_004502396.1|PREDICTED: putative clathrin assembly protein At4g40080 [Cicer arietinum]	XP_004502396	0	100	680.248	331	331
XLOC_017691	protein nrt1 ptr family -like	1746	gi|702273422|ref|XP_010043898.1|PREDICTED: protein NRT1/ PTR FAMILY 8.3 [Eucalyptus grandis] >gi|629121428|gb|KCW85918.1| hypothetical protein EUGRSUZ_B02629 [Eucalyptus grandis]	XP_010043898	0	83	841.262	583	488
XLOC_024210	mitochondrial metalloendopeptidase oma1-like	723	gi|502146088|ref|XP_004506299.1|PREDICTED: mitochondrial metalloendopeptidase OMA1-like [Cicer arietinum]	XP_004506299	4.4231e-117	75	350.132	277	210
XLOC_000479	fiber protein fb34	527	gi|388491300|gb|AFK33716.1|unknown [Lotus japonicus]	AFK33716	1.12133e-65	95	145.976	90	86
XLOC_013612	geraniol 8-hydroxylase-like	576	gi|502147285|ref|XP_004506725.1|PREDICTED: geraniol 8-hydroxylase-like [Cicer arietinum]	XP_004506725	2.73477e-135	100	400.979	191	191
XLOC_000108	protein plant cadmium resistance 8-like	498	gi|502081060|ref|XP_004486754.1|PREDICTED: protein PLANT CADMIUM RESISTANCE 8 [Cicer arietinum]	XP_004486754	4.89017e-100	100	297.745	152	152
XLOC_002026	PREDICTED: uncharacterized protein LOC101488468	225	gi|502086264|ref|XP_004488161.1|PREDICTED: uncharacterized protein LOC101488468 [Cicer arietinum]	XP_004488161	2.33024e-48	100	159.073	74	74
XLOC_017882	kda class i heat shock protein	483	gi|502142727|ref|XP_004505085.1|PREDICTED: 18.5 kDa class I heat shock protein-like [Cicer arietinum]	XP_004505085	2.08503e-90	100	272.707	160	160
XLOC_021797	adenine nucleotide alpha hydrolase superfamily protein	507	gi|502151877|ref|XP_004508657.1|PREDICTED: uncharacterized protein LOC101508168 [Cicer arietinum]	XP_004508657	2.54604e-111	98	328.561	165	162
XLOC_008115	germin-like protein 5-1	988	gi|502117451|ref|XP_004495826.1|PREDICTED: rhicadhesin receptor [Cicer arietinum]	XP_004495826	4.38948e-151	100	436.032	218	218
XLOC_017020	fructose-bisphosphate aldolase chloroplastic	1525	gi|502149386|ref|XP_004507507.1|PREDICTED: fructose-bisphosphate aldolase 1, chloroplastic [Cicer arietinum]	XP_004507507	0	100	815.068	399	399
XLOC_017865	f-box protein at1g61340-like	1035	gi|502142471|ref|XP_004504974.1|PREDICTED: F-box protein At1g61340 [Cicer arietinum] >gi|502142473|ref|XP_004504975.1| PREDICTED: F-box protein At1g61340 [Cicer arietinum]	XP_004504974	2.87661e-105	100	317.775	155	155
XLOC_009110	aquaporin tip4-1	987	gi|502124305|ref|XP_004498471.1|PREDICTED: aquaporin TIP4-1-like isoform X1 [Cicer arietinum] >gi|828308353|ref|XP_012570663.1| PREDICTED: aquaporin TIP4-1-like isoform X2 [Cicer arietinum]	XP_004498471	6.0676e-161	100	462.225	247	247
XLOC_020253	protein glutamine dumper 3-like	927	gi|502150144|ref|XP_004507810.1|PREDICTED: protein GLUTAMINE DUMPER 3 [Cicer arietinum]	XP_004507810	2.1065e-45	100	163.696	167	167
XLOC_000941	glucan endo- -beta-glucosidase	1383	gi|502084830|ref|XP_004487771.1|PREDICTED: glucan endo-1,3-beta-glucosidase [Cicer arietinum] >gi|4883425|emb|CAA10287.2| glucan-endo-1,3-beta-glucosidase [Cicer arietinum]	XP_004487771	0	100	764.992	372	372
XLOC_021410	kinesin-related protein 4	2895	gi|502153443|ref|XP_004509341.1|PREDICTED: kinesin-like protein NACK1 isoform X2 [Cicer arietinum]	XP_004509341	0	100	1930.22	960	960
XLOC_010189	leucine-rich repeat receptor-like protein kinase pxl1	3006	gi|502116782|ref|XP_004495591.1|PREDICTED: leucine-rich repeat receptor-like protein kinase PXL1 [Cicer arietinum]	XP_004495591	0	96	1832.38	1021	981
XLOC_007413	glyceraldehyde-3-phosphate dehydrogenase chloroplastic	1545	gi|502106975|ref|XP_004493116.1|PREDICTED: glyceraldehyde-3-phosphate dehydrogenase A, chloroplastic [Cicer arietinum]	XP_004493116	0	100	761.525	405	405
XLOC_016739	protein yls3-like	540	gi|502158397|ref|XP_004511135.1|PREDICTED: protein YLS3-like [Cicer arietinum]	XP_004511135	2.72418e-97	95	292.352	188	179
XLOC_013239	l-ascorbate oxidase homolog	2268	gi|502131162|ref|XP_004500896.1|PREDICTED: L-ascorbate oxidase homolog [Cicer arietinum]	XP_004500896	0	100	1062.75	548	548
XLOC_018488	lactoylglutathione lyase	829	gi|502147770|ref|XP_004506908.1|PREDICTED: uncharacterized protein LOC101506997 [Cicer arietinum]	XP_004506908	1.30106e-106	100	318.931	167	167
XLOC_001663	gras family transcription factor	2564	gi|502081864|ref|XP_004486993.1|PREDICTED: uncharacterized protein LOC101504630 [Cicer arietinum]	XP_004486993	0	100	1200.27	651	651
XLOC_011825	probable leucine-rich repeat receptor-like protein kinase at1g68400	2601	gi|502122129|ref|XP_004497593.1|PREDICTED: leucine-rich repeat receptor-like protein kinase PXC1 [Cicer arietinum]	XP_004497593	0	100	1105.89	680	680
XLOC_017095	oxygen-evolving enhancer protein chloroplastic-like	967	gi|502173623|ref|XP_004515373.1|PREDICTED: oxygen-evolving enhancer protein 3, chloroplastic-like [Cicer arietinum]	XP_004515373	7.37706e-129	100	380.178	236	236
XLOC_005239	dnaj protein erdj3a	1949	gi|502104227|ref|XP_004492471.1|PREDICTED: dnaJ protein ERDJ3A [Cicer arietinum]	XP_004492471	0	100	731.865	376	376
XLOC_010119	early nodulin-like protein 1	543	gi|502132497|ref|XP_004501389.1|PREDICTED: early nodulin-like protein 1 [Cicer arietinum]	XP_004501389	5.86658e-98	99	293.508	180	179
XLOC_012831	serine threonine-protein kinase sapk2	693	gi|502135656|ref|XP_004502408.1|PREDICTED: serine/threonine-protein kinase SAPK2-like isoform X2 [Cicer arietinum]	XP_004502408	3.69641e-115	68	344.739	328	224
XLOC_026768	PREDICTED: holotricin-3-like	549	gi|502168512|ref|XP_004514405.1|PREDICTED: holotricin-3-like [Cicer arietinum]	XP_004514405	3.07336e-25	100	106.301	49	49
XLOC_016194	leucine-rich repeat extensin-like protein 4	1251	gi|502144046|ref|XP_004505561.1|PREDICTED: leucine-rich repeat extensin-like protein 4 [Cicer arietinum]	XP_004505561	0	100	775.393	416	416
XLOC_024815	disease resistance protein (tir-nbs-lrr class)	554	gi|828291730|ref|XP_012575500.1|PREDICTED: TMV resistance protein N-like isoform X1 [Cicer arietinum] >gi|828291733|ref|XP_012575503.1| PREDICTED: TMV resistance protein N-like isoform X1 [Cicer arietinum] >gi|828291736|ref|XP_012575507.1| PREDICTED: TMV resistance protein N-like isoform X1 [Cicer arietinum] >gi|828291738|ref|XP_012575510.1| PREDICTED: TMV resistance protein N-like isoform X1 [Ci…	XP_012575500	9.10661e-82	96	273.478	137	132
XLOC_015158	protein ndr1-like	1209	gi|502132661|ref|XP_004501469.1|PREDICTED: uncharacterized protein LOC101512541 [Cicer arietinum]	XP_004501469	1.34624e-151	100	442.195	259	259
XLOC_016455	protein nrt1 ptr family -like	1858	gi|502148518|ref|XP_004507194.1|PREDICTED: protein NRT1/ PTR FAMILY 5.6-like [Cicer arietinum]	XP_004507194	0	100	1222.22	593	593
XLOC_019212	protein weak chloroplast movement under blue light 1	2236	gi|502154223|ref|XP_004509626.1|PREDICTED: protein WEAK CHLOROPLAST MOVEMENT UNDER BLUE LIGHT 1-like [Cicer arietinum] >gi|502154225|ref|XP_004509627.1| PREDICTED: protein WEAK CHLOROPLAST MOVEMENT UNDER BLUE LIGHT 1-like [Cicer arietinum]	XP_004509626	0	100	815.839	620	620
XLOC_011252	heat shock protein 83	2317	gi|502181726|ref|XP_004516872.1|PREDICTED: heat shock protein 83 [Cicer arietinum]	XP_004516872	0	100	1233.39	699	699
XLOC_016753	PREDICTED: uncharacterized protein LOC101502581	332	gi|502145859|ref|XP_004506211.1|PREDICTED: uncharacterized protein LOC101502581 [Cicer arietinum]	XP_004506211	8.8045e-51	100	167.933	108	108
XLOC_025640	ethylene-responsive transcription factor erf034	593	gi|502103052|ref|XP_004492188.1|PREDICTED: ethylene-responsive transcription factor ERF034 [Cicer arietinum]	XP_004492188	8.24973e-98	100	295.819	196	196
XLOC_023519	peroxidase 64	1394	gi|502161465|ref|XP_004512174.1|PREDICTED: peroxidase 64-like [Cicer arietinum]	XP_004512174	0	100	625.55	316	316
XLOC_006261	wat1-related protein at2g37460-like	1224	gi|502110521|ref|XP_004493898.1|PREDICTED: WAT1-related protein At2g37460-like isoform X1 [Cicer arietinum]	XP_004493898	0	100	785.023	382	382
XLOC_019078	1-deoxy-d-xylulose 5-phosphate reductoisomerase	1647	gi|502155936|ref|XP_004510245.1|PREDICTED: 1-deoxy-D-xylulose 5-phosphate reductoisomerase, chloroplastic-like [Cicer arietinum]	XP_004510245	0	100	979.548	476	476
XLOC_013048	udp-glucuronate:xylan alpha-glucuronosyltransferase 1-like	2659	gi|502136977|ref|XP_004502919.1|PREDICTED: UDP-glucuronate:xylan alpha-glucuronosyltransferase 1 [Cicer arietinum]	XP_004502919	0	100	1379	680	680
XLOC_005536	alcohol dehydrogenase-like 3	1536	gi|502104095|ref|XP_004492437.1|PREDICTED: alcohol dehydrogenase-like 4 [Cicer arietinum] >gi|502104098|ref|XP_004492438.1| PREDICTED: alcohol dehydrogenase-like 4 [Cicer arietinum]	XP_004492437	0	100	707.597	392	392
XLOC_013298	protein sawadee homeodomain homolog 1-like	800	gi|502131790|ref|XP_004501102.1|PREDICTED: protein SAWADEE HOMEODOMAIN HOMOLOG 1-like [Cicer arietinum]	XP_004501102	2.18518e-159	100	455.292	218	218
XLOC_023336	rac-like gtp-binding protein arac7	976	gi|502163978|ref|XP_004513008.1|PREDICTED: rac-like GTP-binding protein ARAC7 [Cicer arietinum]	XP_004513008	1.43337e-151	100	436.802	210	210
XLOC_010768	glycine-rich domain-containing protein 2	2182	gi|502117071|ref|XP_004495689.1|PREDICTED: glycine-rich domain-containing protein 2 [Cicer arietinum]	XP_004495689	0	93	1290.79	756	706
XLOC_005359	auxin transporter-like protein 2	1173	gi|763809259|gb|KJB76161.1|hypothetical protein B456_012G076100 [Gossypium raimondii]	KJB76161	0	89	608.601	379	341
XLOC_010722	calcineurin b-like protein-interacting protein kinase	1730	gi|502125148|ref|XP_004498818.1|PREDICTED: CBL-interacting serine/threonine-protein kinase 25 [Cicer arietinum]	XP_004498818	0	100	854.358	418	418
XLOC_002928	glucan -beta-glucosidase a	1311	gi|502140084|ref|XP_004504050.1|PREDICTED: glucan 1,3-beta-glucosidase A-like [Cicer arietinum]	XP_004504050	0	100	867.84	436	436
XLOC_000889	ddb1- and cul4-associated factor 4-like	1797	gi|502086450|ref|XP_004488222.1|PREDICTED: DDB1- and CUL4-associated factor 4 isoform X2 [Cicer arietinum]	XP_004488222	0	88	879.396	516	456
XLOC_001381	wound-responsive family protein	731	gi|388509746|gb|AFK42939.1|unknown [Medicago truncatula] >gi|657396547|gb|KEH36507.1| wound-responsive family protein [Medicago truncatula]	AFK42939	2.24139e-38	84	140.584	89	75
XLOC_004840	annexin a7-like	632	gi|502091973|ref|XP_004489682.1|PREDICTED: annexin A13-like [Cicer arietinum]	XP_004489682	8.68197e-151	100	434.491	209	209
XLOC_010954	gdsl esterase lipase at5g03610-like	962	gi|502178206|ref|XP_004516199.1|PREDICTED: GDSL esterase/lipase At5g03610-like [Cicer arietinum]	XP_004516199	0	100	629.787	318	318
XLOC_011819	aspartic proteinase-like protein 2	390	gi|502122105|ref|XP_004497581.1|PREDICTED: aspartic proteinase-like protein 2 [Cicer arietinum]	XP_004497581	5.51828e-70	67	220.32	185	124
XLOC_012145	myosin tail region-interacting protein mti1-like	930	gi|828335421|ref|XP_012575421.1|PREDICTED: uncharacterized protein LOC101515527 [Cicer arietinum]	XP_012575421	9.1969e-97	96	296.204	164	159
XLOC_012529	protein chloroplastic-like	3203	gi|502129546|ref|XP_004500340.1|PREDICTED: protein TIC110, chloroplastic-like [Cicer arietinum]	XP_004500340	0	99	1763.81	986	985
XLOC_012723	zip zinc iron transport family protein	1136	gi|502134356|ref|XP_004502089.1|PREDICTED: zinc transporter 5-like [Cicer arietinum]	XP_004502089	0	100	636.721	353	353
XLOC_013183	protein radialis-like 3	295	gi|502130902|ref|XP_004500809.1|PREDICTED: protein RADIALIS-like 6 [Cicer arietinum]	XP_004500809	1.52814e-51	100	168.318	81	81
XLOC_013713	abscisic acid-insensitive 5-like protein 2	936	gi|502127505|ref|XP_004499737.1|PREDICTED: ABSCISIC ACID-INSENSITIVE 5-like protein 2 [Cicer arietinum] >gi|828310444|ref|XP_012571062.1| PREDICTED: ABSCISIC ACID-INSENSITIVE 5-like protein 2 [Cicer arietinum]	XP_004499737	0	100	550.436	311	311
XLOC_014377	endoglucanase 1	1506	gi|502134271|ref|XP_004502058.1|PREDICTED: endoglucanase 1-like [Cicer arietinum]	XP_004502058	0	100	976.082	476	476
XLOC_015611	zinc finger protein stop1 homolog	852	gi|502140154|ref|XP_004504082.1|PREDICTED: zinc finger protein STOP1 homolog [Cicer arietinum]	XP_004504082	0	100	558.91	283	283
XLOC_016468	frigida-like protein	2754	gi|502146809|ref|XP_004506617.1|PREDICTED: trichohyalin isoform X1 [Cicer arietinum]	XP_004506617	0	87	1161.75	767	670
XLOC_021851	hypothetical protein MTR_4g126310	481	gi|657391194|gb|KEH32525.1|hypothetical protein MTR_4g126310 [Medicago truncatula]	KEH32525	1.27875e-23	81	100.138	102	83
XLOC_025319	superkiller viralicidic activity 2-like 2	1842	gi|828310497|ref|XP_012571080.1|PREDICTED: LOW QUALITY PROTEIN: ATP-dependent RNA helicase DOB1-like [Cicer arietinum]	XP_012571080	0	80	1051.97	755	607
XLOC_005512	bidirectional sugar transporter n3-like	414	gi|502100288|ref|XP_004491680.1|PREDICTED: bidirectional sugar transporter N3-like [Cicer arietinum]	XP_004491680	2.49107e-81	91	252.292	150	137
XLOC_008304	ethylene-responsive transcription factor erf098-like	424	gi|502116126|ref|XP_004495317.1|PREDICTED: ethylene-responsive transcription factor ERF096-like [Cicer arietinum]	XP_004495317	4.02219e-44	100	152.91	136	136
XLOC_008499	serine threonine-protein kinase 19 isoform 1	483	gi|502114944|ref|XP_004495088.1|PREDICTED: serine/threonine-protein kinase 19 isoform X2 [Cicer arietinum]	XP_004495088	8.53015e-31	100	122.865	60	60
XLOC_009368	zinc-binding family protein	741	gi|502151370|ref|XP_004508407.1|PREDICTED: uncharacterized protein LOC101509020 [Cicer arietinum]	XP_004508407	6.2886e-175	100	494.197	246	246
XLOC_013237	lysine histidine transporter-like 8	1530	gi|502131159|ref|XP_004500895.1|PREDICTED: lysine histidine transporter-like 8 [Cicer arietinum]	XP_004500895	0	100	1036.17	509	509
XLOC_015096	pentatricopeptide repeat-containing protein at3g12770-like	815	gi|828312337|ref|XP_012571431.1|PREDICTED: pentatricopeptide repeat-containing protein At3g12770-like [Cicer arietinum] >gi|828312339|ref|XP_012571432.1| PREDICTED: pentatricopeptide repeat-containing protein At3g12770-like [Cicer arietinum] >gi|828312341|ref|XP_012571433.1| PREDICTED: pentatricopeptide repeat-containing protein At3g12770-like [Cicer arietinum] >gi|828312343|ref|XP_012571434.1| P…	XP_012571431	1.17405e-127	83	278.87	171	142
XLOC_018369	atp-dependent dna helicase mph1	843	gi|828321696|ref|XP_012572862.1|PREDICTED: Fanconi anemia group M protein homolog [Cicer arietinum]	XP_012572862	2.19725e-115	100	372.089	181	181
XLOC_019040	PREDICTED: uncharacterized protein LOC101512577	990	gi|502151210|ref|XP_004508329.1|PREDICTED: uncharacterized protein LOC101512577 [Cicer arietinum]	XP_004508329	1.04287e-126	100	374.785	229	229
XLOC_020656	serine threonine-protein kinase oxi1-like	1173	gi|828328137|ref|XP_012574005.1|PREDICTED: LOW QUALITY PROTEIN: serine/threonine-protein kinase OXI1-like [Cicer arietinum]	XP_012574005	0	95	655.596	384	368
XLOC_021776	pentatricopeptide repeat-containing protein at5g66520-like	1383	gi|828325572|ref|XP_012573556.1|PREDICTED: pentatricopeptide repeat-containing protein At5g66520-like isoform X1 [Cicer arietinum] >gi|828325574|ref|XP_012573557.1| PREDICTED: pentatricopeptide repeat-containing protein At5g66520-like isoform X2 [Cicer arietinum] >gi|828325576|ref|XP_012573558.1| PREDICTED: pentatricopeptide repeat-containing protein At5g66520-like isoform X1 [Cicer arietinum] >g…	XP_012573556	0	84	711.835	448	378
XLOC_003805	cytochrome p450 85a-like	1092	gi|502148845|ref|XP_004507292.1|PREDICTED: cytochrome P450 85A-like [Cicer arietinum]	XP_004507292	0	100	744.191	360	360
XLOC_006747	pleiotropic drug resistance protein 1-like	4329	gi|502147696|ref|XP_004506880.1|PREDICTED: pleiotropic drug resistance protein 1 isoform X2 [Cicer arietinum]	XP_004506880	0	99	2784.98	1425	1424
XLOC_008051	u3 small nucleolar ribonucleoprotein protein imp4	1386	gi|502127749|ref|XP_004499820.1|PREDICTED: U3 small nucleolar ribonucleoprotein protein IMP4 [Cicer arietinum]	XP_004499820	0	100	573.933	293	293
XLOC_009271	cysteine-rich receptor-like protein kinase 10	1891	gi|358347994|ref|XP_003638035.1|Cysteine-rich receptor-like protein kinase [Medicago truncatula]	XP_003638035	0	87	906.36	622	543
XLOC_023244	calcium uniporter protein mitochondrial-like	1053	gi|502161060|ref|XP_004512006.1|PREDICTED: calcium uniporter protein 2, mitochondrial-like [Cicer arietinum] >gi|502183728|ref|XP_004517200.1| PREDICTED: calcium uniporter protein 2, mitochondrial-like [Cicer arietinum]	XP_004512006	0	100	647.892	342	342
XLOC_020181	peptide nitrate transporter	1917	gi|502152134|ref|XP_004508781.1|PREDICTED: protein NRT1/ PTR FAMILY 2.9-like [Cicer arietinum]	XP_004508781	0	100	1118.61	598	598
XLOC_003824	pentatricopeptide repeat-containing protein mitochondrial-like	1227	gi|828333095|ref|XP_004513355.2|PREDICTED: pentatricopeptide repeat-containing protein At3g56030-like isoform X1 [Cicer arietinum] >gi|828333098|ref|XP_004513354.2| PREDICTED: pentatricopeptide repeat-containing protein At3g56030-like isoform X2 [Cicer arietinum]	XP_004513355	0	99	526.554	256	255
XLOC_012448	protein trichome birefringence-like 33	460	gi|502130064|ref|XP_004500518.1|PREDICTED: protein trichome birefringence-like 33 [Cicer arietinum]	XP_004500518	1.19014e-65	96	217.238	107	103
XLOC_010498	28 kda chloroplastic	816	gi|828307063|ref|XP_012570426.1|PREDICTED: 28 kDa ribonucleoprotein, chloroplastic [Cicer arietinum]	XP_012570426	3.00001e-140	100	408.297	271	271
XLOC_016098	o-fucosyltransferase family protein	2469	gi|502143282|ref|XP_004505284.1|PREDICTED: uncharacterized protein At1g04910 [Cicer arietinum]	XP_004505284	0	100	1062.75	549	549
XLOC_010135	polygalacturonase at1g48100-like	2032	gi|502092925|ref|XP_004489829.1|PREDICTED: polygalacturonase At1g48100-like [Cicer arietinum]	XP_004489829	0	100	984.941	532	532
XLOC_013202	glyceraldehyde-3-phosphate dehydrogenase chloroplastic	1768	gi|502131017|ref|XP_004500847.1|PREDICTED: glyceraldehyde-3-phosphate dehydrogenase B, chloroplastic [Cicer arietinum]	XP_004500847	0	100	963.37	490	490
XLOC_006022	guanylate kinase	1478	gi|502108903|ref|XP_004493515.1|PREDICTED: guanylate kinase 2 [Cicer arietinum] >gi|502108906|ref|XP_004493516.1| PREDICTED: guanylate kinase 2 [Cicer arietinum]	XP_004493515	0	100	793.882	387	387
XLOC_018168	general transcription factor 3c polypeptide 3-like isoform x1	315	gi|828320626|ref|XP_012572710.1|PREDICTED: uncharacterized protein LOC105852308 [Cicer arietinum]	XP_012572710	1.09371e-42	100	154.836	103	103
XLOC_014621	probable beta- -xylosyltransferase irx10l	1398	gi|502139573|ref|XP_004503820.1|PREDICTED: probable beta-1,4-xylosyltransferase IRX10L [Cicer arietinum]	XP_004503820	0	100	837.41	416	416
XLOC_013481	wrky transcription factor 11	1094	gi|502132126|ref|XP_004501235.1|PREDICTED: probable WRKY transcription factor 17 [Cicer arietinum]	XP_004501235	1.74964e-132	100	365.925	235	235
XLOC_030016	c-5 cytosine-specific dna methylase vacuolar protein sorting-associated protein	744	gi|828333777|ref|XP_012575024.1|PREDICTED: uncharacterized protein LOC101509905 isoform X6 [Cicer arietinum]	XP_012575024	2.32043e-140	83	447.973	295	247
XLOC_007657	ethylene-responsive transcription factor 8-like	651	gi|502109900|ref|XP_004493753.1|PREDICTED: ethylene-responsive transcription factor 8-like [Cicer arietinum]	XP_004493753	1.17463e-77	100	241.891	130	130
XLOC_010171	l-ascorbate oxidase homolog	1698	gi|502126474|ref|XP_004499321.1|PREDICTED: L-ascorbate oxidase homolog [Cicer arietinum]	XP_004499321	0	97	985.712	514	503
XLOC_014822	e3 ubiquitin-protein ligase upl3	3498	gi|828312450|ref|XP_012571447.1|PREDICTED: E3 ubiquitin-protein ligase UPL3 [Cicer arietinum] >gi|828312452|ref|XP_012571448.1| PREDICTED: E3 ubiquitin-protein ligase UPL3 [Cicer arietinum] >gi|828312455|ref|XP_012571449.1| PREDICTED: E3 ubiquitin-protein ligase UPL3 [Cicer arietinum]	XP_012571447	0	99	1224.54	705	702
XLOC_004970	probable galacturonosyltransferase-like 10	1282	gi|502090814|ref|XP_004489349.1|PREDICTED: probable galacturonosyltransferase-like 9 [Cicer arietinum]	XP_004489349	0	100	652.899	350	350
XLOC_005624	desumoylating isopeptidase 1-like	1176	gi|502103553|ref|XP_004492309.1|PREDICTED: desumoylating isopeptidase 1 [Cicer arietinum] >gi|502103557|ref|XP_004492310.1| PREDICTED: desumoylating isopeptidase 1 [Cicer arietinum] >gi|828298207|ref|XP_012568980.1| PREDICTED: desumoylating isopeptidase 1 [Cicer arietinum]	XP_004492309	6.89624e-173	100	496.508	284	284
XLOC_003560	f-box fbd lrr-repeat protein at1g13570-like	1302	gi|502094848|ref|XP_004490312.1|PREDICTED: F-box/FBD/LRR-repeat protein At1g13570-like isoform X1 [Cicer arietinum]	XP_004490312	0	100	865.529	433	433
XLOC_008914	duf581 family protein	1308	gi|502124659|ref|XP_004498618.1|PREDICTED: uncharacterized protein LOC101497948 [Cicer arietinum]	XP_004498618	0	100	638.647	334	334
XLOC_024674	lysine histidine transporter-like 6	570	gi|502145020|ref|XP_004505841.1|PREDICTED: lysine histidine transporter-like 6 isoform X1 [Cicer arietinum]	XP_004505841	4.86574e-110	100	333.954	174	174
XLOC_007719	photosystem i reaction center subunit iv chloroplastic-like	600	gi|502110313|ref|XP_004493851.1|PREDICTED: photosystem I reaction center subunit IV, chloroplastic-like [Cicer arietinum]	XP_004493851	2.89647e-66	100	212.231	140	140
XLOC_001624	biotin carboxyl carrier protein of acetyl- carboxylase chloroplastic-like	831	gi|502080825|ref|XP_004486692.1|PREDICTED: biotin carboxyl carrier protein of acetyl-CoA carboxylase 1, chloroplastic isoform X1 [Cicer arietinum]	XP_004486692	3.11591e-167	100	477.248	276	276
XLOC_017385	aquaporin pip1-2	1000	gi|502139259|ref|XP_004503705.1|PREDICTED: probable aquaporin PIP1-2 [Cicer arietinum]	XP_004503705	0	100	570.081	281	281
XLOC_012360	dead-box atp-dependent rna helicase 53-like	2109	gi|502128431|ref|XP_004499961.1|PREDICTED: DEAD-box ATP-dependent RNA helicase 53-like [Cicer arietinum]	XP_004499961	0	100	927.932	451	451
XLOC_014371	endoglucanase 11	1512	gi|502134209|ref|XP_004502038.1|PREDICTED: endoglucanase 11 [Cicer arietinum]	XP_004502038	0	100	552.362	269	269
XLOC_013194	polyol transporter 5-like	1867	gi|502130938|ref|XP_004500821.1|PREDICTED: polyol transporter 5-like [Cicer arietinum]	XP_004500821	0	100	969.918	517	517
XLOC_009450	translocation protein	2341	gi|502123781|ref|XP_004498256.1|PREDICTED: uncharacterized protein LOC101515113 [Cicer arietinum]	XP_004498256	0	99	1341.25	652	649
XLOC_015007	alcohol dehydrogenase-like 2	1302	gi|502133238|ref|XP_004501693.1|PREDICTED: alcohol dehydrogenase-like 2 [Cicer arietinum]	XP_004501693	0	100	722.235	389	389
XLOC_019165	beta- cell wall isozyme	1844	gi|502156268|ref|XP_004510389.1|PREDICTED: beta-fructofuranosidase, cell wall isozyme-like [Cicer arietinum]	XP_004510389	0	100	1160.21	561	561
XLOC_004742	phytochrome kinase substrate	1424	gi|502093758|ref|XP_004490043.1|PREDICTED: protein PHYTOCHROME KINASE SUBSTRATE 1 [Cicer arietinum]	XP_004490043	0	100	887.486	447	447
XLOC_017540	branched-chain amino acid aminotransferase	689	gi|502132704|ref|XP_004501489.1|PREDICTED: branched-chain-amino-acid aminotransferase 2, chloroplastic [Cicer arietinum]	XP_004501489	3.52193e-46	84	169.088	106	90
XLOC_009569	2-oxoglutarate mitochondrial-like	3197	gi|502121391|ref|XP_004497299.1|PREDICTED: 2-oxoglutarate dehydrogenase, mitochondrial [Cicer arietinum] >gi|828306290|ref|XP_012570275.1| PREDICTED: 2-oxoglutarate dehydrogenase, mitochondrial [Cicer arietinum]	XP_004497299	0	99	2107.41	1024	1023
XLOC_029395	hypothetical protein (mitochondrion)	427	gi|442803189|gb|AGC78924.1|hypothetical protein (mitochondrion) [Vicia faba] >gi|442803296|gb|AGC79031.1| hypothetical protein (mitochondrion) [Vicia faba]	AGC78924	6.36596e-39	97	139.428	98	96
XLOC_005638	potassium channel kat1-like	1902	gi|502158392|ref|XP_004511133.1|PREDICTED: potassium channel KAT3-like [Cicer arietinum]	XP_004511133	0	84	1121.69	690	584
XLOC_025294	probable mannitol dehydrogenase	1077	gi|502162634|ref|XP_004512564.1|PREDICTED: probable mannitol dehydrogenase [Cicer arietinum]	XP_004512564	0	100	707.212	358	358
XLOC_001160	glycoside hydrolase family 17 protein	912	gi|692112440|gb|AIR93900.1|glucanase [Cicer arietinum]	AIR93900	0	100	562.377	296	296
XLOC_013783	probable wrky transcription factor 33	1662	gi|502129504|ref|XP_004500327.1|PREDICTED: probable WRKY transcription factor 25 [Cicer arietinum]	XP_004500327	0	100	836.254	502	502
XLOC_003656	metalloendoproteinase 1-like	1011	gi|502141260|ref|XP_004504503.1|PREDICTED: metalloendoproteinase 1 [Cicer arietinum]	XP_004504503	0	100	637.876	336	336
XLOC_004996	denticleless protein homolog	2032	gi|828292875|ref|XP_012568028.1|PREDICTED: denticleless protein homolog [Cicer arietinum]	XP_012568028	0	100	1023.85	509	509
XLOC_005099	dof zinc finger protein	1113	gi|502146756|ref|XP_004506593.1|PREDICTED: dof zinc finger protein DOF2.4-like [Cicer arietinum]	XP_004506593	0	100	550.821	370	370
XLOC_005190	chromodomain-helicase-dna-binding protein 1-like	3030	gi|828329249|ref|XP_012574204.1|PREDICTED: uncharacterized protein LOC105852603 [Cicer arietinum]	XP_012574204	7.51295e-146	72	475.322	359	259
XLOC_006501	four act domain act domain protein which protein	1206	gi|502111501|ref|XP_004494076.1|PREDICTED: ACT domain-containing protein ACR10-like [Cicer arietinum]	XP_004494076	0	99	755.362	405	401
XLOC_010776	l-type lectin-domain containing receptor kinase -like	2167	gi|502125091|ref|XP_004498794.1|PREDICTED: L-type lectin-domain containing receptor kinase IX.1-like [Cicer arietinum]	XP_004498794	0	100	1221.07	636	636
XLOC_020446	nudix hydrolase 2-like isoform x1	940	gi|502149596|ref|XP_004507592.1|PREDICTED: nudix hydrolase 2-like isoform X1 [Cicer arietinum]	XP_004507592	0	100	568.926	289	289
XLOC_020803	zinc finger ccch domain-containing protein 62-like	1426	gi|502156562|ref|XP_004510536.1|PREDICTED: zinc finger CCCH domain-containing protein 62-like [Cicer arietinum]	XP_004510536	0	100	931.784	473	473
XLOC_022225	e3 ubiquitin-protein ligase ring1-like isoform x1	942	gi|502126695|ref|XP_004499404.1|PREDICTED: E3 ubiquitin-protein ligase RING1-like isoform X1 [Cicer arietinum] >gi|828309728|ref|XP_012570891.1| PREDICTED: E3 ubiquitin-protein ligase RING1-like isoform X1 [Cicer arietinum]	XP_004499404	0	99	606.675	313	311
XLOC_023548	bon1-associated-like protein	375	gi|502157379|ref|XP_004510855.1|PREDICTED: BON1-associated protein 2-like [Cicer arietinum]	XP_004510855	9.00829e-85	100	256.914	124	124
XLOC_025410	plant t32m21-140 protein	1596	gi|502122135|ref|XP_004497596.1|PREDICTED: uncharacterized protein LOC101511231 [Cicer arietinum]	XP_004497596	0	100	1057.74	531	531
XLOC_029664	non-structural maintenance of chromosomes element 1 homolog	1314	gi|502134034|ref|XP_004501976.1|PREDICTED: non-structural maintenance of chromosomes element 1 homolog [Cicer arietinum] >gi|502134036|ref|XP_004501977.1| PREDICTED: non-structural maintenance of chromosomes element 1 homolog [Cicer arietinum] >gi|502134038|ref|XP_004501978.1| PREDICTED: non-structural maintenance of chromosomes element 1 homolog [Cicer arietinum] >gi|828314321|ref|XP_012571744.1…	XP_004501976	0	100	735.332	354	354
XLOC_011766	pentatricopeptide repeat-containing protein mitochondrial-like	495	gi|828310760|ref|XP_012571138.1|PREDICTED: pentatricopeptide repeat-containing protein At1g80270, mitochondrial-like [Cicer arietinum]	XP_012571138	1.3625e-83	87	257.684	172	151
XLOC_025338	pentatricopeptide repeat-containing protein mitochondrial	1152	gi|502183277|ref|XP_004517102.1|PREDICTED: pentatricopeptide repeat-containing protein At1g62910-like [Cicer arietinum]	XP_004517102	0	86	655.21	392	341
XLOC_014673	ring-h2 finger protein atl78-like	612	gi|502136938|ref|XP_004502903.1|PREDICTED: RING-H2 finger protein ATL78-like [Cicer arietinum]	XP_004502903	3.48272e-125	90	365.155	225	203
XLOC_010617	transcription factor lim1	947	gi|502125605|ref|XP_004498991.1|PREDICTED: LIM domain-containing protein WLIM1-like [Cicer arietinum]	XP_004498991	4.54979e-139	100	404.06	195	195
XLOC_013244	plastocyanin	935	gi|502131189|ref|XP_004500905.1|PREDICTED: plastocyanin B'/B''-like [Cicer arietinum]	XP_004500905	1.52281e-96	100	294.664	167	167
XLOC_011134	mate efflux family protein	456	gi|502119393|ref|XP_004496604.1|PREDICTED: MATE efflux family protein LAL5 [Cicer arietinum]	XP_004496604	1.03342e-41	76	156.377	126	97
XLOC_025729	protein os-9 homolog	519	gi|502087373|ref|XP_004488513.1|PREDICTED: protein OS-9 homolog [Cicer arietinum]	XP_004488513	3.51828e-44	86	159.458	97	84
XLOC_007286	pb1 domain protein	1284	gi|502095528|ref|XP_004490475.1|PREDICTED: uncharacterized protein LOC101512371 [Cicer arietinum]	XP_004490475	0	100	741.495	408	408
XLOC_012282	probable sucrose-phosphate synthase 3-like	3129	gi|502128496|ref|XP_004499982.1|PREDICTED: probable sucrose-phosphate synthase 2 [Cicer arietinum]	XP_004499982	0	100	2060.8	1042	1042
XLOC_021174	protein ycf2-like	651	gi|502155122|ref|XP_004509967.1|PREDICTED: uncharacterized protein LOC101495282 [Cicer arietinum]	XP_004509967	2.033e-122	100	376.711	217	217
XLOC_018725	probable not transcription complex subunit vip2 isoform x1	2295	gi|828320904|ref|XP_012572755.1|PREDICTED: probable NOT transcription complex subunit VIP2 isoform X2 [Cicer arietinum]	XP_012572755	0	81	818.92	635	519
XLOC_025560	atp-dependent dna helicase 2 subunit ku80-like	1581	gi|828332728|ref|XP_012574810.1|PREDICTED: ATP-dependent DNA helicase 2 subunit KU80-like, partial [Cicer arietinum]	XP_012574810	0	100	1086.25	526	526
XLOC_005080	xylosyltransferase 1-like	408	gi|828299512|ref|XP_012569200.1|PREDICTED: xylosyltransferase 2-like isoform X2 [Cicer arietinum]	XP_012569200	6.86293e-64	100	211.846	127	127
XLOC_023564	PREDICTED: uncharacterized protein LOC101498814 isoform X1	550	gi|502161993|ref|XP_004512353.1|PREDICTED: uncharacterized protein LOC101498814 isoform X1 [Cicer arietinum]	XP_004512353	4.84778e-93	100	279.256	134	134
XLOC_022615	non-specific lipid-transfer protein 2-like	752	gi|502163612|ref|XP_004512892.1|PREDICTED: non-specific lipid-transfer protein 2 [Cicer arietinum]	XP_004512892	3.81155e-54	100	181.415	92	92
XLOC_005044	bel1-like homeodomain protein 8	1080	gi|502145470|ref|XP_004506043.1|PREDICTED: BEL1-like homeodomain protein 8 [Cicer arietinum] >gi|502145473|ref|XP_004506044.1| PREDICTED: BEL1-like homeodomain protein 8 [Cicer arietinum]	XP_004506043	0	100	546.199	358	358
XLOC_008236	multiprotein-bridging factor 1c	438	gi|502163838|ref|XP_004512966.1|PREDICTED: multiprotein-bridging factor 1c [Cicer arietinum]	XP_004512966	4.313e-98	100	291.197	145	145
XLOC_007524	carboxy-terminal region remorin	807	gi|502108893|ref|XP_004493513.1|PREDICTED: remorin-like [Cicer arietinum]	XP_004493513	1.62608e-147	100	426.402	268	268
XLOC_025847	receptor-like cytosolic serine threonine-protein kinase rbk1	1425	gi|502154635|ref|XP_004509768.1|PREDICTED: receptor-like cytosolic serine/threonine-protein kinase RBK1 [Cicer arietinum] >gi|502154638|ref|XP_004509769.1| PREDICTED: receptor-like cytosolic serine/threonine-protein kinase RBK1 [Cicer arietinum]	XP_004509768	0	100	853.973	452	452
XLOC_006876	PREDICTED: uncharacterized protein LOC101507381	975	gi|502171362|ref|XP_004515037.1|PREDICTED: uncharacterized protein LOC101507381 [Cicer arietinum]	XP_004515037	0	100	548.51	323	323
XLOC_009223	gibberellin 20-oxidase	1512	gi|502119482|ref|XP_004496635.1|PREDICTED: gibberellin 20 oxidase 2 [Cicer arietinum]	XP_004496635	0	100	782.711	373	373
XLOC_020187	hipl1 protein	2459	gi|502152166|ref|XP_004508796.1|PREDICTED: HIPL1 protein-like [Cicer arietinum]	XP_004508796	0	100	1315.83	649	649
XLOC_000710	protein lurp-one-related 6	931	gi|502085999|ref|XP_004488076.1|PREDICTED: protein LURP-one-related 6 [Cicer arietinum]	XP_004488076	4.08547e-143	100	414.461	203	203
XLOC_007667	photosystem ii reaction center w chloroplastic-like	482	gi|502109878|ref|XP_004493748.1|PREDICTED: photosystem II reaction center W protein, chloroplastic-like [Cicer arietinum]	XP_004493748	7.83509e-83	100	252.677	125	125
XLOC_015293	purple acid phosphatase 3	1008	gi|502137988|ref|XP_004503250.1|PREDICTED: purple acid phosphatase 3 isoform X1 [Cicer arietinum]	XP_004503250	0	100	665.996	335	335
XLOC_011845	copper-binding periplasmic protein	1008	gi|502121348|ref|XP_004497280.1|PREDICTED: uncharacterized protein LOC101506517 [Cicer arietinum]	XP_004497280	2.25835e-104	92	318.546	260	241
XLOC_003120	hsp20 alpha crystallin family protein	606	gi|502098103|ref|XP_004491156.1|PREDICTED: mucin-7-like [Cicer arietinum] >gi|502184010|ref|XP_004517265.1| PREDICTED: mucin-7-like [Cicer arietinum]	XP_004491156	8.53173e-100	100	303.523	149	149
XLOC_000285	helicase protein mom1-like	2645	gi|828289293|ref|XP_004487086.2|PREDICTED: helicase protein MOM1-like [Cicer arietinum]	XP_004487086	0	94	981.86	557	524
XLOC_001912	nac domain-containing protein 72	1538	gi|502084384|ref|XP_004487679.1|PREDICTED: NAC domain-containing protein 72 [Cicer arietinum]	XP_004487679	0	100	663.685	339	339
XLOC_006479	probable glutamate carboxypeptidase 2	1227	gi|502112334|ref|XP_004494296.1|PREDICTED: probable glutamate carboxypeptidase 2 [Cicer arietinum]	XP_004494296	0	99	771.926	393	391
XLOC_017133	PREDICTED: uncharacterized protein LOC101506207	1334	gi|502137882|ref|XP_004503217.1|PREDICTED: uncharacterized protein LOC101506207 [Cicer arietinum]	XP_004503217	0	100	846.655	433	433
XLOC_022646	avr9 cf-9 rapidly elicited protein	1126	gi|502164054|ref|XP_004513033.1|PREDICTED: uncharacterized protein LOC101510669 [Cicer arietinum]	XP_004513033	5.26952e-117	100	350.517	202	202
XLOC_009198	early light-induced-like protein	549	gi|502119590|ref|XP_004496671.1|PREDICTED: early light-induced protein, chloroplastic-like [Cicer arietinum]	XP_004496671	4.39712e-89	96	271.552	165	159
XLOC_022533	probable vacuolar amino acid transporter ypq1	1416	gi|502161054|ref|XP_004512003.1|PREDICTED: seven transmembrane protein 1 [Cicer arietinum]	XP_004512003	0	100	647.121	382	382
XLOC_006898	e3 ubiquitin-protein ligase xbat35	1713	gi|828334747|ref|XP_012575238.1|PREDICTED: uncharacterized protein LOC101489056 [Cicer arietinum]	XP_012575238	0	94	728.013	447	421
XLOC_008892	aberrant root formation protein 4	2063	gi|502125041|ref|XP_004498773.1|PREDICTED: aberrant root formation protein 4 [Cicer arietinum]	XP_004498773	0	96	1126.69	616	592
XLOC_018766	transcription factor myb46	1015	gi|502148247|ref|XP_004507092.1|PREDICTED: transcription factor MYB46 [Cicer arietinum]	XP_004507092	0	100	604.749	331	331
XLOC_020124	uridine kinase-like protein chloroplastic	1550	gi|502176210|ref|XP_004515823.1|PREDICTED: uridine kinase-like protein 2, chloroplastic [Cicer arietinum]	XP_004515823	0	100	876.315	446	446
XLOC_005756	PREDICTED: uncharacterized protein LOC101511624	744	gi|502105245|ref|XP_004492759.1|PREDICTED: uncharacterized protein LOC101511624 [Cicer arietinum]	XP_004492759	2.10552e-160	92	458.373	268	247
XLOC_017633	non-specific lipid-transfer protein	878	gi|502142066|ref|XP_004504776.1|PREDICTED: non-specific lipid-transfer protein-like protein At5g64080 [Cicer arietinum]	XP_004504776	7.54367e-90	100	277.715	188	188
XLOC_026145	splicing factor u2af large subunit a-like isoform x4	1884	gi|828321770|ref|XP_012572879.1|PREDICTED: splicing factor U2af large subunit A-like isoform X5 [Cicer arietinum]	XP_012572879	0	97	911.753	489	477
XLOC_023279	plant f1m20-13 protein	1589	gi|502178279|ref|XP_004516214.1|PREDICTED: uncharacterized protein LOC101494894 [Cicer arietinum]	XP_004516214	0	100	691.804	382	382
XLOC_021720	serine arginine repetitive matrix protein	719	gi|502152279|ref|XP_004508851.1|PREDICTED: uncharacterized protein LOC101489558 [Cicer arietinum]	XP_004508851	1.75021e-106	100	316.62	151	151
XLOC_010790	cytochrome p450 78a5-like	1879	gi|502094387|ref|XP_004490206.1|PREDICTED: cytochrome P450 78A5 [Cicer arietinum]	XP_004490206	0	100	1038.1	521	521
XLOC_006499	probable xyloglucan endotransglucosylase hydrolase protein 32	849	gi|502111482|ref|XP_004494070.1|PREDICTED: probable xyloglucan endotransglucosylase/hydrolase protein 32 [Cicer arietinum]	XP_004494070	0	100	559.296	282	282
XLOC_001334	cation h(+) antiporter 15	2232	gi|502079434|ref|XP_004486258.1|PREDICTED: cation/H(+) antiporter 15-like [Cicer arietinum]	XP_004486258	0	99	1433.7	714	713
XLOC_001836	prohibitin- mitochondrial-like	831	gi|502084659|ref|XP_004487731.1|PREDICTED: prohibitin-2, mitochondrial-like [Cicer arietinum]	XP_004487731	9.04352e-176	100	498.819	276	276
XLOC_002631	sgf11 (transcriptional regulation protein) protein	1043	gi|828286877|ref|XP_012573160.1|PREDICTED: uncharacterized protein LOC101500028 isoform X1 [Cicer arietinum]	XP_012573160	0	98	699.123	339	335
XLOC_006123	zinc ion isoform 2	1484	gi|502113742|ref|XP_004494744.1|PREDICTED: zinc finger CCCH domain-containing protein 44-like [Cicer arietinum]	XP_004494744	0	84	919.072	555	468
XLOC_006402	udp-glycosyltransferase 73c3	412	gi|502111561|ref|XP_004494094.1|PREDICTED: UDP-glycosyltransferase 73C3-like [Cicer arietinum]	XP_004494094	2.42337e-49	95	176.022	117	112
XLOC_008086	atp-dependent dna helicase q-like 1	1743	gi|502117018|ref|XP_004495672.1|PREDICTED: ATP-dependent DNA helicase Q-like 1 [Cicer arietinum] >gi|828303567|ref|XP_012569873.1| PREDICTED: ATP-dependent DNA helicase Q-like 1 [Cicer arietinum]	XP_004495672	0	95	1129.78	607	578
XLOC_008678	#NAME?	3300	gi|502123725|ref|XP_004498234.1|PREDICTED: alpha,alpha-trehalose-phosphate synthase [UDP-forming] 6-like isoform X1 [Cicer arietinum]	XP_004498234	0	99	1685.62	851	850
XLOC_017627	receptor-like kinase	2936	gi|502140925|ref|XP_004504378.1|PREDICTED: probable receptor protein kinase TMK1 [Cicer arietinum]	XP_004504378	0	99	1702.57	883	879
XLOC_026042	atp-dependent 6-phosphofructokinase chloroplastic	1769	gi|502092757|ref|XP_004489766.1|PREDICTED: ATP-dependent 6-phosphofructokinase 5, chloroplastic [Cicer arietinum]	XP_004489766	0	100	1038.1	524	524
XLOC_000348	calcium-binding protein pbp1-like	347	gi|502083083|ref|XP_004487354.1|PREDICTED: calcium-binding protein PBP1-like [Cicer arietinum]	XP_004487354	2.0224e-62	100	197.978	100	100
XLOC_001573	epidermal patterning factor-like protein 3	408	gi|502081358|ref|XP_004486842.1|PREDICTED: EPIDERMAL PATTERNING FACTOR-like protein 3 [Cicer arietinum] >gi|828289100|ref|XP_012571052.1| PREDICTED: EPIDERMAL PATTERNING FACTOR-like protein 3 [Cicer arietinum]	XP_004486842	6.82695e-71	100	221.09	135	135
XLOC_005263	heat shock protein	1857	gi|357503381|ref|XP_003621979.1|Heat shock protein [Medicago truncatula] >gi|357503415|ref|XP_003621996.1| Heat shock protein [Medicago truncatula] >gi|355496994|gb|AES78197.1| heat shock cognate 70 kDa protein [Medicago truncatula]	XP_003621979	0	90	975.696	614	556
XLOC_006551	hypothetical protein glysoja_015001	545	gi|734433495|gb|KHN46750.1|hypothetical protein glysoja_015001 [Glycine soja]	KHN46750	1.13206e-06	55	53.9138	79	44
XLOC_007614	transcription factor myb86	1083	gi|502112976|ref|XP_004494503.1|PREDICTED: myb-related protein 308-like [Cicer arietinum]	XP_004494503	0	100	604.749	360	360
XLOC_013842	pentatricopeptide repeat-containing protein at5g15280	3248	gi|502128845|ref|XP_004500100.1|PREDICTED: pentatricopeptide repeat-containing protein At5g15280 [Cicer arietinum]	XP_004500100	0	100	2174.82	1078	1078
XLOC_014458	rho gdp-dissociation inhibitor 1	681	gi|502134557|ref|XP_004502162.1|PREDICTED: rho GDP-dissociation inhibitor 1-like [Cicer arietinum]	XP_004502162	5.66201e-166	100	469.929	226	226
XLOC_015363	micronuclear linker histone poly isoform x2	708	gi|502133591|ref|XP_004501821.1|PREDICTED: uncharacterized protein LOC101493219 [Cicer arietinum]	XP_004501821	1.6033e-101	98	317.775	184	182
XLOC_016069	probable inorganic phosphate transporter 1-9	1726	gi|502143386|ref|XP_004505321.1|PREDICTED: probable inorganic phosphate transporter 1-9 [Cicer arietinum]	XP_004505321	0	99	974.541	518	515
XLOC_017834	beta-xylosidase alpha-l-arabinofuranosidase 1-like	2680	gi|502142062|ref|XP_004504774.1|PREDICTED: beta-xylosidase/alpha-L-arabinofuranosidase 2 [Cicer arietinum]	XP_004504774	0	100	1536.16	774	774
XLOC_018861	serine threonine-protein kinase smg1	627	gi|502149058|ref|XP_004507376.1|PREDICTED: uncharacterized protein LOC101509867 isoform X1 [Cicer arietinum]	XP_004507376	7.28559e-121	96	358.221	200	192
XLOC_019783	pathogenesis-related thaumatin family protein	891	gi|502153511|ref|XP_004509365.1|PREDICTED: pathogenesis-related protein 5 isoform X1 [Cicer arietinum]	XP_004509365	0	97	600.897	305	296
XLOC_023840	protein 18b-like	647	gi|502084997|ref|XP_004487811.1|PREDICTED: protein LlR18B-like [Cicer arietinum]	XP_004487811	3.86451e-110	100	325.094	160	160
XLOC_026075	platelet glycoprotein ib alpha chain-like	243	gi|828307092|ref|XP_012570432.1|PREDICTED: uncharacterized protein LOC101492645 [Cicer arietinum]	XP_012570432	2.23466e-10	80	65.4698	88	71
XLOC_027271	cation h(+) antiporter 28	1641	gi|502174396|ref|XP_004515504.1|PREDICTED: cation/H(+) antiporter 28-like [Cicer arietinum]	XP_004515504	0	100	892.108	451	451
XLOC_029472	gaba transporter 1-like	416	gi|502145670|ref|XP_004506126.1|PREDICTED: GABA transporter 1-like [Cicer arietinum]	XP_004506126	3.22436e-91	100	284.263	138	138
XLOC_019598	PREDICTED: uncharacterized protein LOC101513856	489	gi|502157912|ref|XP_004510953.1|PREDICTED: uncharacterized protein LOC101513856 [Cicer arietinum]	XP_004510953	2.72858e-73	100	228.024	127	127
XLOC_013455	rhamnogalacturonate lyase	1338	gi|502131870|ref|XP_004501130.1|PREDICTED: probable rhamnogalacturonate lyase B [Cicer arietinum]	XP_004501130	0	80	803.897	550	445
XLOC_013690	micronuclear linker histone poly	507	gi|502133591|ref|XP_004501821.1|PREDICTED: uncharacterized protein LOC101493219 [Cicer arietinum]	XP_004501821	2.21579e-35	100	139.428	102	102
XLOC_018231	saur-like auxin-responsive family protein	279	gi|828322838|ref|XP_012573102.1|PREDICTED: auxin-induced protein 6B-like [Cicer arietinum]	XP_012573102	5.22885e-48	85	159.458	92	79
XLOC_020802	auxin-repressed kda protein isoform x1	375	gi|502156582|ref|XP_004510546.1|PREDICTED: auxin-repressed 12.5 kDa protein isoform X1 [Cicer arietinum]	XP_004510546	1.69473e-84	100	254.988	124	124
XLOC_024780	glycerol-3-phosphate 2-o-acyltransferase 6-like	1743	gi|502166475|ref|XP_004513904.1|PREDICTED: glycerol-3-phosphate 2-O-acyltransferase 6-like [Cicer arietinum]	XP_004513904	0	100	927.932	495	495
XLOC_013813	internal alternative nad h-ubiquinone oxidoreductase mitochondrial-like	1587	gi|502129360|ref|XP_004500274.1|PREDICTED: internal alternative NAD(P)H-ubiquinone oxidoreductase A1, mitochondrial [Cicer arietinum]	XP_004500274	0	93	909.057	496	465
XLOC_016364	aquaporin nip6-1-like	534	gi|828322936|ref|XP_012573121.1|PREDICTED: aquaporin NIP6-1-like [Cicer arietinum]	XP_012573121	3.71123e-83	100	258.84	159	159
XLOC_012771	uncharacterized membrane protein at3g27390	612	gi|502134389|ref|XP_004502102.1|PREDICTED: uncharacterized membrane protein At3g27390 [Cicer arietinum]	XP_004502102	4.87927e-110	100	338.191	203	203
XLOC_008454	2-hydroxymuconic semialdehyde hydrolase	1563	gi|502116599|ref|XP_004495509.1|PREDICTED: uncharacterized protein LOC101492854 [Cicer arietinum]	XP_004495509	0	100	976.082	477	477
XLOC_021426	disease resistance protein	1866	gi|574460698|gb|AHG28993.1|NBS-LRR protein [Cicer arietinum]	AHG28993	0	100	1276.54	621	621
XLOC_020569	pectinesterase 2	1476	gi|502170529|ref|XP_004514851.1|PREDICTED: pectinesterase 2-like [Cicer arietinum]	XP_004514851	0	100	989.564	491	491
XLOC_020768	u-box domain-containing protein 33-like isoform x3	1386	gi|729354976|ref|XP_010544727.1|PREDICTED: U-box domain-containing protein 33-like isoform X3 [Tarenaya hassleriana]	XP_010544727	1.30761e-132	62	414.461	521	324
XLOC_022548	down syndrome critical region protein 3 homolog	1011	gi|502163161|ref|XP_004512746.1|PREDICTED: Down syndrome critical region protein 3 homolog [Cicer arietinum]	XP_004512746	0	92	572.778	316	292
XLOC_015033	PREDICTED: uncharacterized protein LOC101496334	486	gi|502132741|ref|XP_004501506.1|PREDICTED: uncharacterized protein LOC101496334 [Cicer arietinum]	XP_004501506	3.23564e-42	100	147.902	91	91
XLOC_022431	vacuolar protein sorting-associated protein 13a	1350	gi|502160469|ref|XP_004511755.1|PREDICTED: uncharacterized protein LOC101495071 [Cicer arietinum]	XP_004511755	0	79	660.218	432	344
XLOC_016022	PREDICTED: uncharacterized protein At4g18490 isoform X1	2387	gi|502142851|ref|XP_004505128.1|PREDICTED: uncharacterized protein At4g18490 isoform X1 [Cicer arietinum] >gi|502142854|ref|XP_004505129.1| PREDICTED: uncharacterized protein At4g18490 isoform X1 [Cicer arietinum] >gi|828320046|ref|XP_012572607.1| PREDICTED: uncharacterized protein At4g18490 isoform X1 [Cicer arietinum]	XP_004505128	0	99	1160.59	657	656
XLOC_016104	10 kda chaperonin-like	659	gi|502143277|ref|XP_004505282.1|PREDICTED: 10 kDa chaperonin [Cicer arietinum]	XP_004505282	1.75614e-59	100	194.126	97	97
XLOC_023206	probable beta- -xylosyltransferase irx14	1745	gi|502160779|ref|XP_004511893.1|PREDICTED: probable beta-1,4-xylosyltransferase IRX14H [Cicer arietinum]	XP_004511893	0	100	936.406	497	497
XLOC_019127	beach domain-containing protein lvsc	2749	gi|828329354|ref|XP_012574228.1|PREDICTED: BEACH domain-containing protein lvsC-like isoform X3 [Cicer arietinum]	XP_012574228	0	93	1378.23	771	724
XLOC_001793	myb family transcription factor family protein	1481	gi|502083567|ref|XP_004487498.1|PREDICTED: uncharacterized protein LOC101506129 isoform X3 [Cicer arietinum]	XP_004487498	0	100	742.265	409	409
XLOC_016296	h aca ribonucleoprotein complex subunit 4	2109	gi|502144807|ref|XP_004505757.1|PREDICTED: H/ACA ribonucleoprotein complex subunit 4 [Cicer arietinum]	XP_004505757	0	100	973	580	580
XLOC_020077	gonadotropin beta chain	692	gi|502152252|ref|XP_004508838.1|PREDICTED: snakin-2-like [Cicer arietinum]	XP_004508838	1.67744e-58	100	192.586	94	94
XLOC_022177	heat shock 70 kda protein 8	1732	gi|502158988|ref|XP_004511356.1|PREDICTED: heat shock 70 kDa protein 8 [Cicer arietinum]	XP_004511356	0	100	1112.44	570	570
XLOC_008331	3-ketoacyl- synthase 11	1778	gi|502116381|ref|XP_004495403.1|PREDICTED: 3-ketoacyl-CoA synthase 11 [Cicer arietinum]	XP_004495403	0	100	1073.54	514	514
XLOC_002924	heavy metal-associated isoprenylated plant protein 26-like	700	gi|502140068|ref|XP_004504043.1|PREDICTED: heavy metal-associated isoprenylated plant protein 26 [Cicer arietinum]	XP_004504043	2.22515e-95	100	288.115	154	154
XLOC_006063	protein curvature thylakoid chloroplastic-like	570	gi|502114139|ref|XP_004494874.1|PREDICTED: protein CURVATURE THYLAKOID 1B, chloroplastic-like [Cicer arietinum] >gi|502183674|ref|XP_004517187.1| PREDICTED: protein CURVATURE THYLAKOID 1B, chloroplastic-like [Cicer arietinum]	XP_004494874	8.42532e-78	100	243.047	172	172
XLOC_020345	potassium channel akt1-like	1994	gi|502151637|ref|XP_004508539.1|PREDICTED: potassium channel AKT1 [Cicer arietinum]	XP_004508539	0	100	1322.76	640	640
XLOC_018782	imp dehydrogenase gmp	1043	gi|502148396|ref|XP_004507150.1|PREDICTED: uncharacterized protein LOC101510297 [Cicer arietinum]	XP_004507150	0	100	562.377	338	338
XLOC_025912	dna binding isoform 1	642	gi|502133448|ref|XP_004501768.1|PREDICTED: transcription factor DIVARICATA-like [Cicer arietinum] >gi|502183631|ref|XP_004517177.1| PREDICTED: transcription factor DIVARICATA-like [Cicer arietinum]	XP_004501768	8.61446e-157	100	445.277	213	213
XLOC_007258	abscisic acid 8 -hydroxylase 2	1119	gi|657401972|gb|KEH40924.1|cytochrome P450 family ABA 8'-hydroxylase [Medicago truncatula]	KEH40924	3.3869e-168	76	491.5	427	325
XLOC_013698	pectinesterase pectinesterase inhibitor	1627	gi|502165090|ref|XP_004513411.1|PREDICTED: probable pectinesterase/pectinesterase inhibitor 7 [Cicer arietinum]	XP_004513411	0	100	962.6	541	541
XLOC_019787	cytochrome p450 84a1-like	861	gi|502153414|ref|XP_004509332.1|PREDICTED: cytochrome P450 84A1-like [Cicer arietinum]	XP_004509332	0	99	548.895	268	266
XLOC_003881	PREDICTED: uncharacterized protein LOC101493138 isoform X2	681	gi|828293399|ref|XP_012568123.1|PREDICTED: uncharacterized protein LOC101493138 isoform X2 [Cicer arietinum]	XP_012568123	3.4554e-144	100	416.387	222	222
XLOC_024989	nucleotide-diphospho-sugar transferase family protein	1414	gi|502173133|ref|XP_004515260.1|PREDICTED: uncharacterized protein At4g15970-like isoform X1 [Cicer arietinum]	XP_004515260	0	100	795.808	378	378
XLOC_007427	myb-related protein 306	1199	gi|502107386|ref|XP_004493248.1|PREDICTED: myb-related protein 306 [Cicer arietinum]	XP_004493248	0	100	535.413	327	327
XLOC_012709	glucan endo- -beta-glucosidase 12	1345	gi|502134239|ref|XP_004502047.1|PREDICTED: glucan endo-1,3-beta-glucosidase 11 [Cicer arietinum]	XP_004502047	0	100	712.99	354	354
XLOC_020219	geranylgeranyl diphosphate chloroplastic	1831	gi|502152032|ref|XP_004508730.1|PREDICTED: geranylgeranyl diphosphate reductase, chloroplastic [Cicer arietinum]	XP_004508730	0	100	909.442	462	462
XLOC_005884	phosphoglycolate phosphatase chloroplastic-like	705	gi|502105712|ref|XP_004492869.1|PREDICTED: phosphoglycolate phosphatase 1B, chloroplastic-like [Cicer arietinum]	XP_004492869	1.49192e-170	100	487.263	234	234
XLOC_004698	wrky transcription factor 11-	635	gi|502091057|ref|XP_004489428.1|PREDICTED: uncharacterized protein LOC101498671 isoform X1 [Cicer arietinum]	XP_004489428	1.03463e-68	84	228.794	198	168
XLOC_012272	probable lrr receptor-like serine threonine-protein kinase at4g26540	3373	gi|502129028|ref|XP_004500157.1|PREDICTED: probable LRR receptor-like serine/threonine-protein kinase At4g26540 [Cicer arietinum]	XP_004500157	0	100	1942.16	1095	1095
XLOC_002565	probable wrky transcription factor 31	1857	gi|502079172|ref|XP_004486177.1|PREDICTED: probable WRKY transcription factor 31 [Cicer arietinum]	XP_004486177	0	91	863.603	584	533
XLOC_009731	protein trichome birefringence-like 36	1278	gi|502169944|ref|XP_004514721.1|PREDICTED: protein trichome birefringence-like 36 [Cicer arietinum]	XP_004514721	0	100	815.839	388	388
XLOC_020227	dof zinc finger protein	924	gi|502151865|ref|XP_004508651.1|PREDICTED: dof zinc finger protein DOF5.4 [Cicer arietinum]	XP_004508651	3.45459e-168	100	482.256	307	307
XLOC_020707	gdsl esterase lipase apg	1306	gi|502156134|ref|XP_004510325.1|PREDICTED: GDSL esterase/lipase APG [Cicer arietinum]	XP_004510325	0	100	675.241	346	346
XLOC_009634	magnesium-chelatase subunit chloroplastic	4689	gi|502166320|ref|XP_004513857.1|PREDICTED: magnesium-chelatase subunit ChlH, chloroplastic [Cicer arietinum]	XP_004513857	0	100	2826.97	1383	1383
XLOC_010478	probable glutathione peroxidase 4	539	gi|502115537|ref|XP_004495228.1|PREDICTED: probable glutathione peroxidase 4 [Cicer arietinum]	XP_004495228	4.26134e-123	100	357.066	171	171
XLOC_014440	probable e3 ubiquitin-protein ligase xerico	1065	gi|502134409|ref|XP_004502109.1|PREDICTED: probable E3 ubiquitin-protein ligase XERICO [Cicer arietinum] >gi|828314105|ref|XP_012571714.1| PREDICTED: probable E3 ubiquitin-protein ligase XERICO [Cicer arietinum]	XP_004502109	1.15493e-97	100	298.901	159	159
XLOC_015138	g-type lectin s-receptor-like serine threonine-protein kinase sd2-5	2409	gi|502132389|ref|XP_004501336.1|PREDICTED: G-type lectin S-receptor-like serine/threonine-protein kinase SD2-5 [Cicer arietinum]	XP_004501336	0	100	1580.46	802	802
XLOC_015721	glutelin type-b-like protein	918	gi|502140356|ref|XP_004504183.1|PREDICTED: glutelin type-A 2-like [Cicer arietinum] >gi|828317849|ref|XP_012572263.1| PREDICTED: glutelin type-A 2-like [Cicer arietinum]	XP_004504183	0	100	621.313	305	305
XLOC_011389	neuroguidin-b-like isoform x1	858	gi|502164737|ref|XP_004513240.1|PREDICTED: neuroguidin-like [Cicer arietinum]	XP_004513240	1.45799e-171	88	490.345	317	280
XLOC_020524	glucose-1-phosphate adenylyltransferase large subunit chloroplastic amyloplastic	1803	gi|525343555|ref|NP_001266131.1|glucose-1-phosphate adenylyltransferase large subunit 1, chloroplastic-like [Cicer arietinum] >gi|13487783|gb|AAK27718.1|AF356002_1 ADP-glucose pyrophosphorylase [Cicer arietinum]	NP_001266131	0	100	1059.67	525	525
XLOC_008006	dormancy auxin associated protein	777	gi|502113229|ref|XP_004494582.1|PREDICTED: uncharacterized protein LOC101493722 isoform X2 [Cicer arietinum]	XP_004494582	1.04143e-80	100	250.751	124	124
XLOC_011239	zinc finger ccch domain-containing protein 15	1494	gi|502120608|ref|XP_004497020.1|PREDICTED: zinc finger CCCH domain-containing protein 15 isoform X1 [Cicer arietinum]	XP_004497020	0	100	680.248	362	362
XLOC_000274	fasciclin-like arabinogalactan protein 11	855	gi|502082317|ref|XP_004487129.1|PREDICTED: fasciclin-like arabinogalactan protein 12 [Cicer arietinum]	XP_004487129	6.22864e-116	100	347.436	284	284
XLOC_010901	chaperonin cpn60- mitochondrial	708	gi|502118058|ref|XP_004496080.1|PREDICTED: chaperonin CPN60-2, mitochondrial-like [Cicer arietinum]	XP_004496080	7.26083e-121	77	368.237	273	211
XLOC_008668	zinc finger protein zat10	1420	gi|502125640|ref|XP_004499007.1|PREDICTED: zinc finger protein ZAT10 [Cicer arietinum] >gi|226427139|gb|ACO54859.1| zinc finger protein ZF2 [Cicer arietinum]	XP_004499007	6.40075e-134	100	398.667	232	232
XLOC_000294	fasciclin-like arabinogalactan protein 13	985	gi|502082512|ref|XP_004487189.1|PREDICTED: fasciclin-like arabinogalactan protein 13 [Cicer arietinum]	XP_004487189	1.81723e-150	100	436.802	265	265
XLOC_022556	pentatricopeptide repeat-containing protein mitochondrial-like	3068	gi|828340062|ref|XP_012567873.1|PREDICTED: pentatricopeptide repeat-containing protein At1g63330-like [Cicer arietinum] >gi|828340064|ref|XP_012567874.1| PREDICTED: pentatricopeptide repeat-containing protein At1g63330-like [Cicer arietinum] >gi|828340066|ref|XP_012567875.1| PREDICTED: pentatricopeptide repeat-containing protein At1g63330-like [Cicer arietinum]	XP_012567873	0	100	1154.04	591	591
XLOC_014772	beta-galactosidase 10	2819	gi|828315758|ref|XP_012571969.1|PREDICTED: beta-galactosidase 10 [Cicer arietinum]	XP_012571969	0	99	1709.5	827	824
XLOC_017961	gdp-fucose protein o-fucosyltransferase	1569	gi|502143411|ref|XP_004505333.1|PREDICTED: uncharacterized protein LOC101508156 [Cicer arietinum]	XP_004505333	0	100	877.47	425	425
XLOC_025299	dnaj protein erdj3b	381	gi|828333047|ref|XP_012574885.1|PREDICTED: uncharacterized protein LOC101515512 [Cicer arietinum]	XP_012574885	8.55877e-59	100	193.356	97	97
XLOC_004121	chlorophyll a-b binding protein chloroplastic	1524	gi|502100074|ref|XP_004491629.1|PREDICTED: chlorophyll a-b binding protein 3, chloroplastic [Cicer arietinum]	XP_004491629	2.28213e-157	100	461.455	276	276
XLOC_021639	PREDICTED: uncharacterized protein LOC101497512 isoform X1	541	gi|502175895|ref|XP_004515761.1|PREDICTED: uncharacterized protein LOC101497512 isoform X1 [Cicer arietinum]	XP_004515761	6.4144e-125	100	361.688	174	174
XLOC_003683	nucleobase-ascorbate transporter 6-like	1602	gi|502093232|ref|XP_004489879.1|PREDICTED: nucleobase-ascorbate transporter 6-like [Cicer arietinum]	XP_004489879	0	100	1021.54	533	533
XLOC_005030	microtubule-associated protein futsch-like	1023	gi|502180163|ref|XP_004516580.1|PREDICTED: uncharacterized protein LOC101494681 [Cicer arietinum]	XP_004516580	2.36794e-93	96	296.59	180	174
XLOC_008504	ethylene-responsive transcription factor erf098-like	441	gi|502115014|ref|XP_004495105.1|PREDICTED: ethylene-responsive transcription factor ERF098-like [Cicer arietinum]	XP_004495105	7.97902e-50	100	167.933	139	139
XLOC_012614	late embryogenesis abundant hydroxyproline-rich glycoprotein	573	gi|502159723|ref|XP_004511509.1|PREDICTED: uncharacterized protein LOC101503027 [Cicer arietinum]	XP_004511509	1.06969e-105	100	313.923	190	190
XLOC_013861	copia-type polyprotein	1405	gi|4753889|emb|CAB42059.1|Tpv2-1c [Phaseolus vulgaris]	CAB42059	5.07964e-163	89	478.404	275	246
XLOC_014208	calcium uniporter mitochondrial	951	gi|828311681|ref|XP_004500409.2|PREDICTED: calcium uniporter protein 5, mitochondrial-like isoform X3 [Cicer arietinum]	XP_004500409	8.31451e-99	100	306.605	161	161
XLOC_016295	pentatricopeptide repeat-containing protein at1g50270	1545	gi|502144953|ref|XP_004505808.1|PREDICTED: pentatricopeptide repeat-containing protein At1g50270 [Cicer arietinum]	XP_004505808	0	100	1073.54	514	514
XLOC_021243	redox-regulatory protein fam213a-like protein	1233	gi|357516841|ref|XP_003628709.1|hypothetical protein MTR_8g065720 [Medicago truncatula]	XP_003628709	0	94	739.184	395	373
XLOC_021909	nucleic acid binding	1563	gi|502151599|ref|XP_004508520.1|PREDICTED: zinc finger CCCH domain-containing protein 32-like [Cicer arietinum]	XP_004508520	0	100	988.793	520	520
XLOC_029422	apo protein mitochondrial-like	1603	gi|502163387|ref|XP_004512824.1|PREDICTED: APO protein 3, mitochondrial-like [Cicer arietinum] >gi|502163390|ref|XP_004512825.1| PREDICTED: APO protein 3, mitochondrial-like [Cicer arietinum]	XP_004512824	0	100	811.987	405	405
XLOC_020858	chaperone protein dnaj 49	807	gi|502150913|ref|XP_004508186.1|PREDICTED: uncharacterized protein LOC101514723 [Cicer arietinum]	XP_004508186	0	100	564.303	268	268
XLOC_025819	xylulose 5-phosphate phosphate chloroplastic-like	792	gi|502080030|ref|XP_004486439.1|PREDICTED: xylulose 5-phosphate/phosphate translocator, chloroplastic-like [Cicer arietinum]	XP_004486439	6.23515e-166	100	478.789	251	251
XLOC_022165	homeobox-leucine zipper protein roc3	3119	gi|502162390|ref|XP_004512486.1|PREDICTED: homeobox-leucine zipper protein ROC3 [Cicer arietinum]	XP_004512486	0	100	1586.62	810	810
XLOC_010002	acyl- -binding domain-containing protein 4-like isoform x2	1911	gi|502116942|ref|XP_004495646.1|PREDICTED: uncharacterized protein LOC101506949 [Cicer arietinum]	XP_004495646	0	97	1256.89	649	636
XLOC_029284	expansin a10	1024	gi|525314205|ref|NP_001265970.1|expansin-A8-like precursor [Cicer arietinum] >gi|11932092|emb|CAC19184.1| alpha-expansin [Cicer arietinum]	NP_001265970	1.89114e-170	100	487.263	249	249
XLOC_009533	protein sieve element occlusion b-like	2382	gi|502123149|ref|XP_004498013.1|PREDICTED: protein SIEVE ELEMENT OCCLUSION B-like [Cicer arietinum]	XP_004498013	0	100	1467.6	705	705
XLOC_018886	probable receptor-like serine threonine-protein kinase at4g34500	1677	gi|502149185|ref|XP_004507426.1|PREDICTED: probable receptor-like serine/threonine-protein kinase At4g34500 [Cicer arietinum]	XP_004507426	0	100	812.372	414	414
XLOC_006932	udp-rhamnose:rhamnosyltransferase 1	1436	gi|502090007|ref|XP_004489091.1|PREDICTED: putative UDP-rhamnose:rhamnosyltransferase 1 [Cicer arietinum]	XP_004489091	0	100	939.873	456	456
XLOC_017019	fructose-bisphosphate aldolase chloroplastic	1200	gi|502149389|ref|XP_004507508.1|PREDICTED: fructose-bisphosphate aldolase 1, chloroplastic [Cicer arietinum]	XP_004507508	0	100	795.038	387	387
XLOC_015678	aldolase-type tim barrel family protein isoform 1	1434	gi|502141606|ref|XP_004504562.1|PREDICTED: peroxisomal (S)-2-hydroxy-acid oxidase GLO1-like [Cicer arietinum]	XP_004504562	0	100	696.041	368	368
XLOC_022215	cell division cycle cofactor of apc complex-like	2067	gi|502159296|ref|XP_004511458.1|PREDICTED: cell division cycle 20.2, cofactor of APC complex-like [Cicer arietinum]	XP_004511458	0	99	692.96	358	356
XLOC_016829	calcium-transporting atpase plasma membrane-type	3630	gi|502160676|ref|XP_004511843.1|PREDICTED: calcium-transporting ATPase 2, plasma membrane-type-like [Cicer arietinum]	XP_004511843	0	100	2033.07	1016	1016
XLOC_006627	dehydration-responsive element-binding protein 2a-like	1530	gi|502104319|ref|XP_004492501.1|PREDICTED: uncharacterized protein LOC101505842 [Cicer arietinum]	XP_004492501	0	100	873.233	487	487
XLOC_013316	potassium channel kat3	1557	gi|502132213|ref|XP_004501264.1|PREDICTED: potassium channel KAT3 isoform X1 [Cicer arietinum]	XP_004501264	0	95	1019.22	534	510
XLOC_016229	probable wrky transcription factor 31	1656	gi|502145961|ref|XP_004506257.1|PREDICTED: probable WRKY transcription factor 31 [Cicer arietinum]	XP_004506257	0	99	865.144	472	471
XLOC_000896	sericin 1-like	744	gi|828290603|ref|XP_012573435.1|PREDICTED: LOW QUALITY PROTEIN: uncharacterized protein DDB_G0271670 [Cicer arietinum]	XP_012573435	1.45009e-74	94	243.432	247	233
XLOC_016890	probable udp-n-acetylglucosamine--peptide n-acetylglucosaminyltransferase spindly	2838	gi|502133628|ref|XP_004501835.1|PREDICTED: probable UDP-N-acetylglucosamine--peptide N-acetylglucosaminyltransferase SPINDLY [Cicer arietinum]	XP_004501835	0	99	1087.79	620	618
XLOC_029775	math and lrr domain-containing protein isoform 2	1303	gi|502158235|ref|XP_004511077.1|PREDICTED: uncharacterized protein LOC101508928 [Cicer arietinum]	XP_004511077	0	100	596.275	297	297
XLOC_010721	thermospermine synthase acaulis5	1200	gi|502125233|ref|XP_004498854.1|PREDICTED: thermospermine synthase ACAULIS5 [Cicer arietinum]	XP_004498854	0	100	729.169	350	350
XLOC_022020	duf581 family protein	1300	gi|502150567|ref|XP_004508016.1|PREDICTED: uncharacterized protein LOC101489014 [Cicer arietinum]	XP_004508016	1.21361e-171	100	493.812	251	251
XLOC_006650	lactoylglutathione lyase glyoxalase i family protein	784	gi|502103308|ref|XP_004492251.1|PREDICTED: uncharacterized protein At5g48480 [Cicer arietinum]	XP_004492251	2.54656e-89	100	274.248	163	163
XLOC_010900	chaperonin cpn60- mitochondrial	297	gi|502118058|ref|XP_004496080.1|PREDICTED: chaperonin CPN60-2, mitochondrial-like [Cicer arietinum]	XP_004496080	5.11958e-50	100	177.178	98	98
XLOC_020708	inositol oxygenase 1	1544	gi|502156137|ref|XP_004510326.1|PREDICTED: inositol oxygenase 1-like [Cicer arietinum]	XP_004510326	0	100	634.795	305	305
XLOC_007926	pyruvate cytosolic isozyme-like	2122	gi|657379804|gb|KEH24100.1|pyruvate kinase family protein [Medicago truncatula]	KEH24100	0	99	1057.74	527	523
XLOC_022589	clp protease-related protein chloroplastic	1063	gi|502171103|ref|XP_004514986.1|PREDICTED: clp protease-related protein At4g12060, chloroplastic [Cicer arietinum]	XP_004514986	4.75944e-175	100	498.819	243	243
XLOC_020137	protein phosphatase	1034	gi|502176384|ref|XP_004515862.1|PREDICTED: uncharacterized protein LOC101502004 [Cicer arietinum]	XP_004515862	0	100	598.586	305	305
XLOC_001658	pumilio homolog 2-like	3662	gi|502081839|ref|XP_004486985.1|PREDICTED: pumilio homolog 2-like [Cicer arietinum]	XP_004486985	0	100	1902.87	1050	1050
XLOC_003034	PREDICTED: uncharacterized protein LOC101505296	351	gi|502099857|ref|XP_004491576.1|PREDICTED: uncharacterized protein LOC101505296 [Cicer arietinum]	XP_004491576	8.70074e-62	99	196.438	116	115
XLOC_007976	nuclear transcription factor y subunit a-10	1231	gi|502112191|ref|XP_004494259.1|PREDICTED: nuclear transcription factor Y subunit A-10-like [Cicer arietinum]	XP_004494259	0	100	666.381	333	333
XLOC_009314	aluminum-activated malate transporter 4	1668	gi|502120863|ref|XP_004497108.1|PREDICTED: aluminum-activated malate transporter 4 [Cicer arietinum]	XP_004497108	0	100	1117.06	555	555
XLOC_029504	transcription factor bhlh130-like	1093	gi|828307191|ref|XP_012570450.1|PREDICTED: transcription factor bHLH130 [Cicer arietinum]	XP_012570450	0	100	634.41	308	308
XLOC_007386	PREDICTED: uncharacterized protein LOC101491005	939	gi|828299000|ref|XP_004492870.2|PREDICTED: uncharacterized protein LOC101491005 [Cicer arietinum]	XP_004492870	9.78044e-143	100	414.846	217	217
XLOC_023016	kunitz type trypsin inhibitor miraculin	537	gi|502171559|ref|XP_004515059.1|PREDICTED: miraculin-like [Cicer arietinum]	XP_004515059	1.13666e-118	87	347.051	204	178
XLOC_024771	protein chloroplastic	2961	gi|502181365|ref|XP_004516787.1|PREDICTED: protein CHUP1, chloroplastic-like [Cicer arietinum]	XP_004516787	0	100	1576.99	986	986
XLOC_006144	indole-3-acetic acid-amido synthetase	2033	gi|502113924|ref|XP_004494804.1|PREDICTED: probable indole-3-acetic acid-amido synthetase GH3.5 [Cicer arietinum]	XP_004494804	0	100	1206.05	580	580
XLOC_011433	dna-binding protein smubp-2	2772	gi|502171137|ref|XP_004514995.1|PREDICTED: DNA-binding protein SMUBP-2 [Cicer arietinum]	XP_004514995	0	100	1836.23	923	923
XLOC_000858	pentatricopeptide repeat-containing protein mitochondrial	1830	gi|502087841|ref|XP_004488659.1|PREDICTED: pentatricopeptide repeat-containing protein At1g53600, mitochondrial [Cicer arietinum]	XP_004488659	0	94	1229.16	642	609
XLOC_001623	zinc finger protein	540	gi|502080823|ref|XP_004486691.1|PREDICTED: zinc finger protein 36, C3H1 type-like 2 [Cicer arietinum]	XP_004486691	3.37499e-110	100	324.324	179	179
XLOC_002612	ankyrin repeat protein	1622	gi|828287232|ref|XP_012568138.1|PREDICTED: uncharacterized protein LOC101501840 isoform X1 [Cicer arietinum]	XP_012568138	0	98	978.393	539	533
XLOC_005609	stress response protein nst1-like	369	gi|502126955|ref|XP_004499506.1|PREDICTED: uncharacterized protein LOC101500112 isoform X2 [Cicer arietinum]	XP_004499506	1.91173e-23	100	98.2117	60	60
XLOC_005687	lipid transfer protein	470	gi|502104473|ref|XP_004492551.1|PREDICTED: non-specific lipid-transfer protein 1-like [Cicer arietinum]	XP_004492551	2.00156e-81	100	248.44	121	121
XLOC_006445	nac domain-containing protein 90-like	744	gi|502111964|ref|XP_004494211.1|PREDICTED: NAC domain-containing protein 90-like [Cicer arietinum]	XP_004494211	1.00778e-179	100	506.523	247	247
XLOC_007706	leucine-rich repeat receptor-like protein kinase pxl2	3069	gi|502110241|ref|XP_004493833.1|PREDICTED: leucine-rich repeat receptor-like protein kinase PXL2 [Cicer arietinum]	XP_004493833	0	100	1904.41	1022	1022
XLOC_008660	ankyrin repeat protein	1146	gi|828327539|ref|XP_012573884.1|PREDICTED: ankyrin repeat-containing protein At3g12360-like [Cicer arietinum]	XP_012573884	0	100	782.711	381	381
XLOC_011812	probable serine threonine-protein kinase at1g18390	1627	gi|502141658|ref|XP_004504581.1|PREDICTED: probable serine/threonine-protein kinase At1g18390 [Cicer arietinum]	XP_004504581	0	99	1011.13	539	535
XLOC_014309	probable udp-n-acetylglucosamine--peptide n-acetylglucosaminyltransferase spindly	2013	gi|502133628|ref|XP_004501835.1|PREDICTED: probable UDP-N-acetylglucosamine--peptide N-acetylglucosaminyltransferase SPINDLY [Cicer arietinum]	XP_004501835	0	99	1105.89	636	630
XLOC_015110	hypothetical protein MTR_3g111460	331	gi|357466859|ref|XP_003603714.1|hypothetical protein MTR_3g111460 [Medicago truncatula] >gi|355492762|gb|AES73965.1| hypothetical protein MTR_3g111460 [Medicago truncatula]	XP_003603714	1.61674e-22	74	95.5153	108	80
XLOC_015150	PREDICTED: uncharacterized protein LOC101502881	1077	gi|502132594|ref|XP_004501437.1|PREDICTED: uncharacterized protein LOC101502881 [Cicer arietinum]	XP_004501437	0	100	562.762	358	358
XLOC_018310	disease resistance protein (tir-nbs-lrr class)	1719	gi|828322115|ref|XP_012572962.1|PREDICTED: uncharacterized protein LOC101511908 isoform X2 [Cicer arietinum] >gi|828322117|ref|XP_012572963.1| PREDICTED: uncharacterized protein LOC101511908 isoform X2 [Cicer arietinum] >gi|828322119|ref|XP_012572964.1| PREDICTED: uncharacterized protein LOC101511908 isoform X2 [Cicer arietinum] >gi|828322121|ref|XP_012572965.1| PREDICTED: uncharacterized protein…	XP_012572962	0	100	1119.76	572	572
XLOC_030142	phospholipid:diacylglycerol acyltransferase 2	2164	gi|502145658|ref|XP_004506121.1|PREDICTED: putative phospholipid:diacylglycerol acyltransferase 2 [Cicer arietinum]	XP_004506121	0	100	1239.17	633	633
XLOC_017174	utp--glucose-1-phosphate uridylyltransferase	1037	gi|502137463|ref|XP_004503091.1|PREDICTED: UTP--glucose-1-phosphate uridylyltransferase-like [Cicer arietinum]	XP_004503091	0	99	559.296	282	280
XLOC_003996	peptidyl-prolyl cis-trans isomerase fkbp16- chloroplastic	913	gi|828317785|ref|XP_012572248.1|PREDICTED: photosynthetic NDH subunit of lumenal location 4, chloroplastic [Cicer arietinum] >gi|828317787|ref|XP_012572249.1| PREDICTED: photosynthetic NDH subunit of lumenal location 4, chloroplastic [Cicer arietinum]	XP_012572248	4.03757e-138	100	401.749	210	210
XLOC_022051	dicer-like protein 4	4973	gi|828325372|ref|XP_012573521.1|PREDICTED: dicer-like protein 4 [Cicer arietinum]	XP_012573521	0	98	3224.49	1639	1620
XLOC_022342	ethylene-responsive transcription factor erf061	1252	gi|828330182|ref|XP_012574386.1|PREDICTED: ethylene-responsive transcription factor ERF061 [Cicer arietinum]	XP_012574386	5.08465e-157	94	458.373	314	297
XLOC_010242	tetratricopeptide repeat protein 7a-like	2100	gi|502116242|ref|XP_004495349.1|PREDICTED: tetratricopeptide repeat protein 7A-like [Cicer arietinum] >gi|502116245|ref|XP_004495350.1| PREDICTED: tetratricopeptide repeat protein 7A-like [Cicer arietinum] >gi|502116248|ref|XP_004495351.1| PREDICTED: tetratricopeptide repeat protein 7A-like [Cicer arietinum] >gi|502116251|ref|XP_004495352.1| PREDICTED: tetratricopeptide repeat protein 7A-like [Ci…	XP_004495349	0	100	1405.96	699	699
XLOC_006246	myosin-j heavy chain	4461	gi|828300675|ref|XP_012569386.1|PREDICTED: myosin-6-like [Cicer arietinum]	XP_012569386	0	96	2843.91	1500	1446
XLOC_008695	phytosulfokine precursor protein	334	gi|502125572|ref|XP_004498978.1|PREDICTED: phytosulfokines-like [Cicer arietinum]	XP_004498978	9.42661e-20	100	87.4261	58	58
XLOC_013306	acyl-protein thioesterase 2-like	1056	gi|502132333|ref|XP_004501308.1|PREDICTED: acyl-protein thioesterase 1 homolog 1-like [Cicer arietinum] >gi|828313317|ref|XP_012571578.1| PREDICTED: acyl-protein thioesterase 1 homolog 1-like [Cicer arietinum] >gi|828313319|ref|XP_012571579.1| PREDICTED: acyl-protein thioesterase 1 homolog 1-like [Cicer arietinum] >gi|828313321|ref|XP_012571580.1| PREDICTED: acyl-protein thioesterase 1 homolog 1-…	XP_004501308	1.13718e-172	100	493.426	239	239
XLOC_004069	protein enhanced downy mildew 2-like isoform x2	2484	gi|502099294|ref|XP_004491445.1|PREDICTED: protein ENHANCED DOWNY MILDEW 2-like isoform X2 [Cicer arietinum] >gi|828296599|ref|XP_012568672.1| PREDICTED: protein ENHANCED DOWNY MILDEW 2-like isoform X2 [Cicer arietinum]	XP_004491445	0	96	929.858	503	485
XLOC_029809	phospholipid glycerol acyltransferase family protein	1006	gi|502153842|ref|XP_004509481.1|PREDICTED: N-acylphosphatidylethanolamine synthase [Cicer arietinum]	XP_004509481	0	96	577.785	291	281
XLOC_019180	dishevelled egl-10 leckstrin domain protein	1906	gi|657373263|gb|KEH19013.1|dishevelled/Egl-10/leckstrin domain protein [Medicago truncatula]	KEH19013	0	85	934.48	637	546
XLOC_022883	protein tprxl	986	gi|502162013|ref|XP_004512360.1|PREDICTED: uncharacterized protein DDB_G0281497 [Cicer arietinum]	XP_004512360	4.77229e-151	100	439.884	321	321
XLOC_008163	omega 6 fatty acid desaturase	1140	gi|502120961|ref|XP_004497140.1|PREDICTED: omega-6 fatty acid desaturase, endoplasmic reticulum isozyme 1-like [Cicer arietinum]	XP_004497140	0	100	780.015	379	379
XLOC_018524	pirin-like protein	1015	gi|502146309|ref|XP_004506397.1|PREDICTED: pirin-like protein At2g43120 [Cicer arietinum]	XP_004506397	0	100	620.928	300	300
XLOC_004754	protein nrt1 ptr family -like	2154	gi|502093511|ref|XP_004489968.1|PREDICTED: protein NRT1/ PTR FAMILY 2.13-like [Cicer arietinum]	XP_004489968	0	100	1194.87	610	610
XLOC_022970	glutathione s-transferase	660	gi|502088028|ref|XP_004488707.1|PREDICTED: probable glutathione S-transferase [Cicer arietinum]	XP_004488707	3.25491e-148	100	424.091	219	219
XLOC_004916	chlorophyll a-b binding protein chloroplastic	935	gi|502166466|ref|XP_004513901.1|PREDICTED: chlorophyll a-b binding protein P4, chloroplastic [Cicer arietinum]	XP_004513901	0	100	516.153	252	252
XLOC_002913	sucrose-phosphate synthase 3	1431	gi|502098821|ref|XP_004491325.1|PREDICTED: probable sucrose-phosphate synthase 2 [Cicer arietinum]	XP_004491325	0	97	847.425	474	463
XLOC_012979	magnesium protoporphyrin ix chloroplastic	1285	gi|828317289|ref|XP_012572181.1|PREDICTED: magnesium protoporphyrin IX methyltransferase, chloroplastic [Cicer arietinum]	XP_012572181	1.35046e-174	99	432.18	226	224
XLOC_004517	cucumisin-like	864	gi|828295713|ref|XP_012568523.1|PREDICTED: cucumisin-like, partial [Cicer arietinum]	XP_012568523	5.1947e-132	81	402.519	294	240
XLOC_030121	cbs domain-containing protein chloroplastic-like	1129	gi|502143182|ref|XP_004505249.1|PREDICTED: CBS domain-containing protein CBSX2, chloroplastic-like [Cicer arietinum]	XP_004505249	1.08421e-158	100	457.603	226	226
XLOC_025647	tetrapyrrole-binding chloroplastic	1323	gi|502148951|ref|XP_004507334.1|PREDICTED: tetrapyrrole-binding protein, chloroplastic [Cicer arietinum]	XP_004507334	1.05239e-150	100	441.039	256	256
XLOC_024526	rho guanine nucleotide exchange factor 8-like	1611	gi|502163900|ref|XP_004512987.1|PREDICTED: rho guanine nucleotide exchange factor 8-like [Cicer arietinum]	XP_004512987	0	100	1108.21	536	536
XLOC_003559	uridine-cytidine kinase c-like	2103	gi|502094836|ref|XP_004490309.1|PREDICTED: uridine-cytidine kinase C-like [Cicer arietinum]	XP_004490309	0	94	1305.43	700	663
XLOC_022923	cellulose synthase a catalytic subunit 7	3075	gi|828327474|ref|XP_012573870.1|PREDICTED: cellulose synthase A catalytic subunit 7 [UDP-forming]-like isoform X2 [Cicer arietinum]	XP_012573870	0	100	1926.37	990	990
XLOC_009871	u-box domain-containing protein 72	2085	gi|502122567|ref|XP_004497808.1|PREDICTED: pre-mRNA-processing factor 19 homolog 2 [Cicer arietinum]	XP_004497808	0	99	1018.45	521	520
XLOC_005891	lrr receptor-like kinase family protein	2403	gi|828299114|ref|XP_012569130.1|PREDICTED: probable LRR receptor-like serine/threonine-protein kinase At4g08850 isoform X1 [Cicer arietinum]	XP_012569130	0	100	1499.18	800	800
XLOC_006238	probable u3 small nucleolar rna-associated protein 11	618	gi|502110237|ref|XP_004493832.1|PREDICTED: probable U3 small nucleolar RNA-associated protein 11 [Cicer arietinum]	XP_004493832	1.27692e-100	100	301.597	172	172
XLOC_006801	duf506 family protein	900	gi|502103481|ref|XP_004492292.1|PREDICTED: uncharacterized protein LOC101514428 [Cicer arietinum]	XP_004492292	0	99	582.408	299	298
XLOC_017463	glucan endo- -beta-glucosidase 13-like	688	gi|502140296|ref|XP_004504153.1|PREDICTED: major pollen allergen Ole e 10-like [Cicer arietinum]	XP_004504153	2.75763e-117	100	344.354	176	176
XLOC_020617	acyl- -binding domain-containing protein 4-like isoform x2	1482	gi|502151145|ref|XP_004508300.1|PREDICTED: acyl-CoA-binding domain-containing protein 4-like isoform X3 [Cicer arietinum]	XP_004508300	0	84	863.988	520	438
XLOC_021415	pentatricopeptide repeat-containing protein mitochondrial-like	778	gi|828316374|ref|XP_004503312.2|PREDICTED: putative pentatricopeptide repeat-containing protein At5g59900 [Cicer arietinum]	XP_004503312	2.99997e-55	80	198.749	134	108
XLOC_021666	otu domain-containing protein 3 isoform x1	401	gi|502152850|ref|XP_004509124.1|PREDICTED: OTU domain-containing protein 3 isoform X2 [Cicer arietinum]	XP_004509124	7.59439e-38	66	141.739	154	103
XLOC_026727	probable methyltransferase pmt19	1053	gi|502096879|ref|XP_004490854.1|PREDICTED: uncharacterized protein LOC101488583 [Cicer arietinum]	XP_004490854	0	90	543.117	385	349
XLOC_027886	ethylene-responsive transcription factor erf114-like	534	gi|502133424|ref|XP_004501759.1|PREDICTED: ethylene-responsive transcription factor ERF114-like [Cicer arietinum]	XP_004501759	9.8927e-72	100	229.18	170	170
XLOC_017176	sucrose synthase 5-like	2547	gi|502137478|ref|XP_004503096.1|PREDICTED: sucrose synthase 5-like [Cicer arietinum]	XP_004503096	0	100	1692.94	810	810
XLOC_012172	neutral alkaline non-lysosomal ceramidase	858	gi|502129161|ref|XP_004500205.1|PREDICTED: neutral ceramidase isoform X1 [Cicer arietinum] >gi|502129164|ref|XP_004500206.1| PREDICTED: neutral ceramidase isoform X1 [Cicer arietinum] >gi|502129167|ref|XP_004500207.1| PREDICTED: neutral ceramidase isoform X1 [Cicer arietinum]	XP_004500205	0	99	573.548	278	277
XLOC_014289	gdsl esterase lipase at4g10955-like	1057	gi|502159729|ref|XP_004511511.1|PREDICTED: GDSL esterase/lipase At4g10955-like [Cicer arietinum] >gi|502159731|ref|XP_004511512.1| PREDICTED: GDSL esterase/lipase At4g10955-like [Cicer arietinum] >gi|502159734|ref|XP_004511513.1| PREDICTED: GDSL esterase/lipase At4g10955-like [Cicer arietinum]	XP_004511511	0	100	677.552	337	337
XLOC_012924	1-aminocyclopropane-1-carboxylate oxidase 5	1565	gi|525313602|ref|NP_001266092.1|1-aminocyclopropane-1-carboxylate oxidase 5-like [Cicer arietinum] >gi|28949891|emb|CAD70622.1| 1-aminocyclopropane-1-carboxylic acid oxidase [Cicer arietinum]	NP_001266092	0	100	640.188	308	308
XLOC_020175	ylp motif-containing protein 1 isoform x2	1921	gi|828325811|ref|XP_012573587.1|PREDICTED: YLP motif-containing protein 1 isoform X2 [Cicer arietinum]	XP_012573587	0	96	1104.35	639	614
XLOC_016094	dnaj homolog subfamily b member 7-like	480	gi|502143216|ref|XP_004505262.1|PREDICTED: uncharacterized J domain-containing protein C4H3.01 [Cicer arietinum]	XP_004505262	4.8494e-113	100	330.102	159	159
XLOC_019056	low quality protein: midasin	11044	gi|828328546|ref|XP_012574078.1|PREDICTED: LOW QUALITY PROTEIN: midasin [Cicer arietinum]	XP_012574078	0	99	7305.68	3672	3639
XLOC_024873	saur-like auxin-responsive family protein	444	gi|502156590|ref|XP_004510550.1|PREDICTED: uncharacterized protein LOC101510435 [Cicer arietinum]	XP_004510550	1.85397e-58	100	189.504	118	118
XLOC_008098	plant f25p12-18 protein	847	gi|828304078|ref|XP_004495638.2|PREDICTED: uncharacterized protein LOC101504472 [Cicer arietinum]	XP_004495638	1.36476e-91	100	281.182	137	137
XLOC_008203	protein glutamine dumper 5-like	652	gi|502132518|ref|XP_004501399.1|PREDICTED: protein GLUTAMINE DUMPER 5 [Cicer arietinum]	XP_004501399	9.88689e-54	100	181.03	126	126
XLOC_020925	ac099402_3 nadh dehydrogenase 49kda protein	617	gi|667751901|gb|AIG89988.1|hypothetical protein (mitochondrion) [Capsicum annuum]	AIG89988	8.46904e-14	86	75.0998	45	39
XLOC_003834	beta-glucan-binding protein	2191	gi|828335104|ref|XP_012575348.1|PREDICTED: putative endo-1,3(4)-beta-glucanase 2 isoform X1 [Cicer arietinum]	XP_012575348	0	100	1373.99	713	713
XLOC_021124	phosphate transporter pho1 homolog 1	2486	gi|502154108|ref|XP_004509586.1|PREDICTED: phosphate transporter PHO1 homolog 1 [Cicer arietinum]	XP_004509586	0	100	1575.45	774	774
XLOC_000477	PREDICTED: uncharacterized protein LOC101512525	1719	gi|502183395|ref|XP_004517128.1|PREDICTED: uncharacterized protein LOC101512525 [Cicer arietinum]	XP_004517128	0	99	617.076	302	299
XLOC_005172	pentatricopeptide repeat-containing protein at3g18020	2484	gi|502104340|ref|XP_004492508.1|PREDICTED: pentatricopeptide repeat-containing protein At3g18020 [Cicer arietinum]	XP_004492508	0	99	1294.64	621	619
XLOC_006725	lrr receptor-like serine threonine-protein kinase gso1	3252	gi|502168882|ref|XP_004514486.1|PREDICTED: leucine-rich repeat receptor protein kinase MSP1-like isoform X1 [Cicer arietinum]	XP_004514486	0	91	1924.83	1165	1065
XLOC_017472	haloacid dehalogenase-like hydrolase domain-containing protein at4g39970	1074	gi|502140180|ref|XP_004504095.1|PREDICTED: haloacid dehalogenase-like hydrolase domain-containing protein At4g39970 [Cicer arietinum]	XP_004504095	5.09748e-176	100	504.212	241	241
XLOC_024796	disease resistance protein (tir-nbs-lrr class)	255	gi|357509573|ref|XP_003625075.1|TMV resistance protein N [Medicago truncatula]	XP_003625075	8.72067e-24	73	75.0998	49	36
XLOC_023474	l-ascorbate peroxidase peroxisomal-like	926	gi|502161400|ref|XP_004512151.1|PREDICTED: L-ascorbate peroxidase 3, peroxisomal-like [Cicer arietinum]	XP_004512151	0	100	550.051	279	279
XLOC_000204	g2 mitotic-specific cyclin s13-7-like	1424	gi|502081685|ref|XP_004486936.1|PREDICTED: G2/mitotic-specific cyclin S13-7-like [Cicer arietinum]	XP_004486936	0	100	920.228	443	443
XLOC_006031	transcription factor bhlh130	1106	gi|502109029|ref|XP_004493549.1|PREDICTED: transcription factor bHLH130-like isoform X1 [Cicer arietinum]	XP_004493549	0	100	593.193	303	303
XLOC_020035	ninja-family protein afp3	1549	gi|502091358|ref|XP_004489525.1|PREDICTED: ninja-family protein AFP3 [Cicer arietinum]	XP_004489525	2.45727e-171	100	500.745	360	360
XLOC_012664	phospholipase c	3135	gi|502129981|ref|XP_004500490.1|PREDICTED: phosphoinositide phospholipase C 2 isoform X1 [Cicer arietinum]	XP_004500490	0	100	1178.31	595	595
XLOC_024431	growth-regulating factor 4-like	1442	gi|502146660|ref|XP_004506550.1|PREDICTED: growth-regulating factor 4-like [Cicer arietinum]	XP_004506550	0	100	538.88	312	312
XLOC_017743	chlorophyll a b binding protein	1339	gi|525313688|ref|NP_001266111.1|chlorophyll a-b binding protein AB80, chloroplastic-like [Cicer arietinum] >gi|3928140|emb|CAA10284.1| chlorophyll a/b binding protein [Cicer arietinum]	NP_001266111	0	99	522.316	256	255
XLOC_022547	phosphoethanolamine n-methyltransferase	1356	gi|502163154|ref|XP_004512744.1|PREDICTED: phosphoethanolamine N-methyltransferase-like isoform X1 [Cicer arietinum]	XP_004512744	0	90	883.634	497	451
XLOC_011381	swi snf-related matrix-associated actin-dependent regulator of chromatin subfamily a member 3-like 3	3414	gi|502122623|ref|XP_004497836.1|PREDICTED: putative SWI/SNF-related matrix-associated actin-dependent regulator of chromatin subfamily A member 3-like 3 [Cicer arietinum]	XP_004497836	0	100	2298.09	1121	1121
XLOC_021373	cell cycle checkpoint protein rad17	2170	gi|502153551|ref|XP_004509381.1|PREDICTED: cell cycle checkpoint protein RAD17 isoform X1 [Cicer arietinum]	XP_004509381	0	90	1142.1	625	565
XLOC_020108	atp synthase delta chloroplastic	972	gi|502176166|ref|XP_004515812.1|PREDICTED: ATP synthase delta chain, chloroplastic [Cicer arietinum]	XP_004515812	9.81997e-146	100	423.705	252	252
XLOC_024784	kda class iii heat shock protein	981	gi|502156594|ref|XP_004510552.1|PREDICTED: 17.4 kDa class III heat shock protein [Cicer arietinum]	XP_004510552	3.63993e-101	100	306.605	149	149
XLOC_003764	blue copper protein	832	gi|502091663|ref|XP_004489604.1|PREDICTED: mavicyanin [Cicer arietinum]	XP_004489604	1.32532e-94	100	288.886	174	174
XLOC_025795	ring-h2 finger protein atl54-like	1066	gi|502095170|ref|XP_004490389.1|PREDICTED: RING-H2 finger protein ATL54 [Cicer arietinum]	XP_004490389	0	100	689.493	354	354
XLOC_024494	cytochrome p450 78a3	1758	gi|502156756|ref|XP_004510631.1|PREDICTED: cytochrome P450 78A3 [Cicer arietinum]	XP_004510631	0	100	1086.63	550	550
XLOC_001146	plant f10n7-170	1611	gi|502078883|ref|XP_004486086.1|PREDICTED: uncharacterized protein LOC101505806 [Cicer arietinum]	XP_004486086	4.53315e-100	100	312.768	181	181
XLOC_002024	phosphoglycerate chloroplastic-like	1908	gi|502088191|ref|XP_004488763.1|PREDICTED: phosphoglycerate kinase, cytosolic-like [Cicer arietinum]	XP_004488763	0	100	847.425	445	445
XLOC_001932	protein iq-domain 1	1091	gi|502089889|ref|XP_004489052.1|PREDICTED: protein IQ-DOMAIN 1 isoform X2 [Cicer arietinum]	XP_004489052	0	100	531.176	271	271
XLOC_007891	recovery protein 3 isoform 3	5968	gi|828301636|ref|XP_012569554.1|PREDICTED: DNA polymerase zeta catalytic subunit [Cicer arietinum]	XP_012569554	0	93	3727.95	1974	1842
XLOC_020961	centromere c-like protein	2082	gi|502158582|ref|XP_004511206.1|PREDICTED: uncharacterized protein LOC101510656, partial [Cicer arietinum]	XP_004511206	0	100	1197.19	608	608
XLOC_010234	ring-h2 finger protein atl16-like	1477	gi|502116119|ref|XP_004495316.1|PREDICTED: RING-H2 finger protein ATL16 [Cicer arietinum]	XP_004495316	0	100	608.986	365	365
XLOC_018888	respiratory burst oxidase like protein c	1797	gi|502139680|ref|XP_004503856.1|PREDICTED: respiratory burst oxidase homolog protein D-like [Cicer arietinum]	XP_004503856	0	91	1139.41	631	576
XLOC_029619	nucleoporin nup188 homolog isoform x1	6373	gi|502144440|ref|XP_004505697.1|PREDICTED: uncharacterized protein LOC101494201 [Cicer arietinum]	XP_004505697	0	99	2428.67	1263	1252
XLOC_021694	zinc finger ccch domain-containing protein 48-like isoform x1	1287	gi|502157414|ref|XP_004510869.1|PREDICTED: zinc finger CCCH domain-containing protein 48-like [Cicer arietinum]	XP_004510869	0	100	824.313	428	428
XLOC_026240	hypothetical protein VITISV_020360	195	gi|147843781|emb|CAN81607.1|hypothetical protein VITISV_020360 [Vitis vinifera]	CAN81607	1.07207e-08	71	59.3066	78	56
XLOC_015839	ring-h2 finger protein atl74-like	357	gi|502141813|ref|XP_004504651.1|PREDICTED: RING-H2 finger protein ATL73-like [Cicer arietinum]	XP_004504651	4.03035e-64	98	203.371	117	115
XLOC_009606	chalcone isomerase	899	gi|502121454|ref|XP_004497326.1|PREDICTED: chalcone--flavonone isomerase 2 [Cicer arietinum]	XP_004497326	9.31043e-161	100	459.529	224	224
XLOC_016631	protein strubbelig-receptor family 3	2424	gi|502148542|ref|XP_004507203.1|PREDICTED: protein STRUBBELIG-RECEPTOR FAMILY 3-like [Cicer arietinum]	XP_004507203	0	95	1170.99	794	761
XLOC_006533	oxygen-evolving enhancer protein chloroplastic-like	1082	gi|502127023|ref|XP_004499534.1|PREDICTED: oxygen-evolving enhancer protein 2, chloroplastic [Cicer arietinum]	XP_004499534	0	100	549.666	265	265
XLOC_006580	vacuolar iron transporter homolog 1-like	728	gi|502119042|ref|XP_004496484.1|PREDICTED: vacuolar iron transporter homolog 2-like [Cicer arietinum]	XP_004496484	5.61387e-118	100	348.591	220	220
XLOC_024541	zinc-finger homeodomain protein 1-like	1228	gi|502092759|ref|XP_004489767.1|PREDICTED: zinc-finger homeodomain protein 1-like [Cicer arietinum]	XP_004489767	2.08662e-146	100	429.098	244	244
XLOC_015449	cytidine deaminase 1-like	974	gi|502138812|ref|XP_004503537.1|PREDICTED: cytidine deaminase 1-like [Cicer arietinum]	XP_004503537	7.11875e-171	100	488.804	289	289
XLOC_008320	phosphate transporter pho1	2648	gi|502116262|ref|XP_004495355.1|PREDICTED: phosphate transporter PHO1 [Cicer arietinum]	XP_004495355	0	100	1523.06	771	771
XLOC_018897	adp-ribosylation factor-like protein 8a	765	gi|502160652|ref|XP_004511831.1|PREDICTED: ADP-ribosylation factor-like protein 8A [Cicer arietinum] >gi|828331111|ref|XP_012574549.1| PREDICTED: ADP-ribosylation factor-like protein 8A [Cicer arietinum]	XP_004511831	6.00928e-130	100	377.867	184	184
XLOC_019456	probable polygalacturonase non-catalytic subunit jp650	1970	gi|502154766|ref|XP_004509826.1|PREDICTED: probable polygalacturonase non-catalytic subunit JP650 [Cicer arietinum]	XP_004509826	0	100	1194.1	636	636
XLOC_010646	#NAME?	970	gi|502116461|ref|XP_004495442.1|PREDICTED: extradiol ring-cleavage dioxygenase-like isoform X1 [Cicer arietinum] >gi|828303185|ref|XP_012569817.1| PREDICTED: extradiol ring-cleavage dioxygenase-like isoform X2 [Cicer arietinum]	XP_004495442	0	100	600.127	289	289
XLOC_000206	leucine-rich repeat receptor-like protein	1398	gi|502081722|ref|XP_004486948.1|PREDICTED: DNA-damage-repair/toleration protein DRT100 [Cicer arietinum]	XP_004486948	0	100	722.235	371	371
XLOC_005610	PREDICTED: uncharacterized protein LOC101503250	1482	gi|828291527|ref|XP_012575016.1|PREDICTED: uncharacterized protein LOC101503250 [Cicer arietinum]	XP_012575016	5.89019e-23	79	112.849	69	55
XLOC_018457	dead-box atp-dependent rna helicase 56 isoform x1	1862	gi|828322663|ref|XP_012573070.1|PREDICTED: DEAD-box ATP-dependent RNA helicase 56 isoform X1 [Cicer arietinum]	XP_012573070	0	99	737.643	358	357
XLOC_006789	phosphoglycerate mutase family protein	1152	gi|502178496|ref|XP_004516268.1|PREDICTED: uncharacterized protein LOC101492307 [Cicer arietinum]	XP_004516268	0	100	597.045	287	287
XLOC_001900	cotton fiber	1281	gi|502084324|ref|XP_004487665.1|PREDICTED: uncharacterized protein LOC101502389 [Cicer arietinum]	XP_004487665	0	100	572.392	340	340
XLOC_006693	cysteine-rich repeat secretory protein 15	933	gi|502101954|ref|XP_004491922.1|PREDICTED: cysteine-rich repeat secretory protein 15 [Cicer arietinum]	XP_004491922	0	100	529.25	289	289
XLOC_002383	mterf protein	932	gi|828290718|ref|XP_004487877.2|PREDICTED: uncharacterized protein LOC101500469 isoform X3 [Cicer arietinum]	XP_004487877	5.42155e-172	95	494.582	259	247
XLOC_010731	chd3-type chromatin-remodeling factor pickle	749	gi|828308977|ref|XP_012570773.1|PREDICTED: CHD3-type chromatin-remodeling factor PICKLE isoform X1 [Cicer arietinum]	XP_012570773	6.71416e-88	100	294.664	143	143
XLOC_027890	PREDICTED: uncharacterized protein LOC101512926	1847	gi|828301004|ref|XP_012569447.1|PREDICTED: uncharacterized protein LOC101512926 [Cicer arietinum]	XP_012569447	0	77	751.895	546	425
XLOC_030085	gamma-tubulin complex component 2	2178	gi|828328313|ref|XP_012574032.1|PREDICTED: gamma-tubulin complex component 2 isoform X1 [Cicer arietinum]	XP_012574032	0	100	1266.14	663	663
XLOC_024582	f-box kelch-repeat protein at3g27150	1589	gi|502167348|ref|XP_004514113.1|PREDICTED: F-box/kelch-repeat protein At3g27150 [Cicer arietinum]	XP_004514113	0	100	832.402	405	405
XLOC_009837	serine arginine repetitive matrix protein 1-like	1059	gi|828332398|ref|XP_012574757.1|PREDICTED: uncharacterized protein LOC105852719 [Cicer arietinum]	XP_012574757	1.18592e-143	86	430.254	299	260
XLOC_010037	pectinesterase pectinesterase inhibitor	1734	gi|502117576|ref|XP_004495868.1|PREDICTED: pectinesterase-like [Cicer arietinum]	XP_004495868	0	100	1140.18	571	571
XLOC_012333	ethylene-responsive transcription factor erf098-like	387	gi|502085492|ref|XP_004487930.1|PREDICTED: ethylene-responsive transcription factor ERF096-like [Cicer arietinum]	XP_004487930	5.79421e-70	100	218.394	128	128
XLOC_015472	germin-like protein subfamily 1 member 7-like	700	gi|502165336|ref|XP_004513532.1|PREDICTED: germin-like protein subfamily 1 member 17 [Cicer arietinum]	XP_004513532	2.85393e-157	100	447.973	221	221
XLOC_016272	ankyrin and armadillo repeat-containing	1977	gi|828320545|ref|XP_012572691.1|PREDICTED: uncharacterized protein LOC105852305 [Cicer arietinum]	XP_012572691	0	100	1273.84	658	658
XLOC_027563	pto-interacting protein 1	1079	gi|502112847|ref|XP_004494462.1|PREDICTED: pto-interacting protein 1-like isoform X1 [Cicer arietinum]	XP_004494462	0	92	644.81	355	329
XLOC_003008	web family protein at5g55860-like	2117	gi|502099606|ref|XP_004491520.1|PREDICTED: WEB family protein At5g55860 [Cicer arietinum]	XP_004491520	0	98	1009.59	660	651
XLOC_003664	duf1262 family protein	1178	gi|357486145|ref|XP_003613360.1|hypothetical protein MTR_5g035670 [Medicago truncatula]	XP_003613360	0	89	655.596	381	342
XLOC_006051	pentatricopeptide repeat-containing protein mitochondrial-like	201	gi|828316374|ref|XP_004503312.2|PREDICTED: putative pentatricopeptide repeat-containing protein At5g59900 [Cicer arietinum]	XP_004503312	5.76107e-25	94	107.842	59	56
XLOC_007690	peptide transporter ptr3-a	2075	gi|502110149|ref|XP_004493811.1|PREDICTED: protein NRT1/ PTR FAMILY 5.2-like isoform X1 [Cicer arietinum]	XP_004493811	0	100	1124.38	588	588
XLOC_009693	f-box lrr-repeat protein at1g67190-like isoform x1	1586	gi|502111347|ref|XP_004494029.1|PREDICTED: F-box/LRR-repeat protein At1g67190-like isoform X1 [Cicer arietinum] >gi|502111350|ref|XP_004494030.1| PREDICTED: F-box/LRR-repeat protein At1g67190-like isoform X2 [Cicer arietinum]	XP_004494029	0	100	827.78	419	419
XLOC_012938	wall-associated receptor kinase-like protein	2112	gi|502136069|ref|XP_004502549.1|PREDICTED: LOW QUALITY PROTEIN: wall-associated receptor kinase 2-like [Cicer arietinum]	XP_004502549	0	95	1335.09	733	703
XLOC_016791	pentatricopeptide repeat-containing protein at1g34160	1797	gi|502176852|ref|XP_004515953.1|PREDICTED: pentatricopeptide repeat-containing protein At1g34160 [Cicer arietinum]	XP_004515953	0	100	1078.54	529	529
XLOC_021182	1-orf1-orf2 protein	1134	gi|828329556|ref|XP_012574277.1|PREDICTED: uncharacterized protein LOC105852624 [Cicer arietinum]	XP_012574277	2.19916e-60	100	204.912	92	92
XLOC_021337	protein nrt1 ptr family -like	1398	gi|828321940|ref|XP_012572910.1|PREDICTED: protein NRT1/ PTR FAMILY 7.3-like isoform X2 [Cicer arietinum]	XP_012572910	0	100	796.579	430	430
XLOC_021436	pyridine nucleotide-disulfide oxidoreductase domain-containing protein 2-like	1828	gi|502153220|ref|XP_004509261.1|PREDICTED: pyridine nucleotide-disulfide oxidoreductase domain-containing protein 2 [Cicer arietinum]	XP_004509261	0	100	1137.87	564	564
XLOC_022404	plant intracellular ras-group-related lrr protein 3	1031	gi|502092782|ref|XP_004489777.1|PREDICTED: plant intracellular Ras-group-related LRR protein 3 [Cicer arietinum]	XP_004489777	0	100	586.645	311	311
XLOC_022419	probable receptor-like protein kinase at5g47070	756	gi|502160457|ref|XP_004511751.1|PREDICTED: probable receptor-like protein kinase At5g47070 [Cicer arietinum]	XP_004511751	0	100	514.227	247	247
XLOC_027300	protein shoot gravitropism 6-like	249	gi|502111305|ref|XP_004494015.1|PREDICTED: protein SHOOT GRAVITROPISM 6-like [Cicer arietinum]	XP_004494015	3.49214e-46	100	169.859	82	82
XLOC_030041	glycerophosphoryl diester phosphodiesterase family protein	1135	gi|828320948|ref|XP_012572765.1|PREDICTED: uncharacterized protein LOC101491157 [Cicer arietinum]	XP_012572765	2.52554e-107	70	333.569	336	237
XLOC_002569	chitin elicitor receptor kinase 1-like	1842	gi|502079195|ref|XP_004486184.1|PREDICTED: chitin elicitor receptor kinase 1-like [Cicer arietinum]	XP_004486184	0	100	1202.96	613	613
XLOC_004476	disease resistance protein (tir-nbs-lrr class)	1749	gi|502156370|ref|XP_004510440.1|PREDICTED: putative disease resistance protein At4g11170 isoform X2 [Cicer arietinum]	XP_004510440	0	100	1046.96	555	555
XLOC_005145	pentatricopeptide repeat-containing protein mitochondrial-like	1782	gi|502104605|ref|XP_004492592.1|PREDICTED: pentatricopeptide repeat-containing protein At1g56690, mitochondrial-like [Cicer arietinum] >gi|828298531|ref|XP_012569040.1| PREDICTED: pentatricopeptide repeat-containing protein At1g56690, mitochondrial-like [Cicer arietinum] >gi|828298535|ref|XP_012569041.1| PREDICTED: pentatricopeptide repeat-containing protein At1g56690, mitochondrial-like [Cicer a…	XP_004492592	0	100	990.334	498	498
XLOC_006358	endochitinase a isoform x1	2421	gi|502111054|ref|XP_004493944.1|PREDICTED: uncharacterized protein LOC101513137 [Cicer arietinum]	XP_004493944	0	100	1252.65	756	756
XLOC_008956	transcription factor myb12	1255	gi|149728070|gb|ABR28345.1|MYB transcription factor MYB112 [Medicago truncatula]	ABR28345	2.10283e-131	68	395.586	405	279
XLOC_011757	e3 ubiquitin-protein ligase herc1	3252	gi|828307119|ref|XP_012570436.1|PREDICTED: uncharacterized protein LOC101502133 [Cicer arietinum]	XP_012570436	0	99	2022.67	1083	1082
XLOC_012727	vacuolar cation proton exchanger 3-like	1296	gi|502134382|ref|XP_004502099.1|PREDICTED: vacuolar cation/proton exchanger 3-like isoform X1 [Cicer arietinum]	XP_004502099	0	94	760.755	449	423
XLOC_012932	probable calcium-binding protein cml44	471	gi|502137303|ref|XP_004503039.1|PREDICTED: probable calcium-binding protein CML44 [Cicer arietinum]	XP_004503039	3.52427e-93	100	280.026	140	140
XLOC_015896	aspartic proteinase-like protein 2 isoform x1	888	gi|828339798|ref|XP_012567812.1|PREDICTED: aspartic proteinase-like protein 2 isoform X2 [Cicer arietinum]	XP_012567812	2.4934e-175	95	503.827	280	266
XLOC_021456	probable calcium-binding protein cml41	561	gi|502153148|ref|XP_004509234.1|PREDICTED: probable calcium-binding protein CML41 [Cicer arietinum]	XP_004509234	4.28134e-99	100	296.975	186	186
XLOC_021838	clathrin assembly protein at5g57200	1623	gi|502150317|ref|XP_004507895.1|PREDICTED: putative clathrin assembly protein At5g57200 [Cicer arietinum]	XP_004507895	0	99	917.146	510	509
XLOC_022212	adp-ribosylation factor 1-like 2	645	gi|502159224|ref|XP_004511434.1|PREDICTED: ADP-ribosylation factor-like [Cicer arietinum]	XP_004511434	8.02267e-126	86	365.925	214	186
XLOC_022920	leucoanthocyanidin dioxygenase-like	1110	gi|502147360|ref|XP_004506753.1|PREDICTED: leucoanthocyanidin dioxygenase-like [Cicer arietinum]	XP_004506753	0	100	763.837	369	369
XLOC_023514	dna repair protein rad51 homolog	1231	gi|502150634|ref|XP_004508049.1|PREDICTED: DNA repair protein RAD51 homolog 1 [Cicer arietinum]	XP_004508049	0	100	694.115	340	340
XLOC_023566	serine threonine-protein kinase at5g01020	1321	gi|502162008|ref|XP_004512358.1|PREDICTED: serine/threonine-protein kinase At5g01020 [Cicer arietinum]	XP_004512358	0	100	838.565	420	420
XLOC_024318	vacuolar-sorting receptor 1-like	2451	gi|502155514|ref|XP_004510100.1|PREDICTED: vacuolar-sorting receptor 1-like [Cicer arietinum]	XP_004510100	0	100	1086.25	540	540
XLOC_025548	udp-glucosyltransferase family protein	1431	gi|533214806|gb|AGU14145.1|UDP-glycosyltransferase [Cicer arietinum]	AGU14145	0	100	952.584	476	476
XLOC_029416	external alternative nad h-ubiquinone oxidoreductase mitochondrial-like	1734	gi|828287650|ref|XP_012568745.1|PREDICTED: external alternative NAD(P)H-ubiquinone oxidoreductase B2, mitochondrial-like [Cicer arietinum]	XP_012568745	0	100	1202.19	577	577
XLOC_004791	pmr5 cas1p gdsl sgnh-like acyl-esterase family protein	548	gi|502093229|ref|XP_004489878.1|PREDICTED: protein ALTERED XYLOGLUCAN 4-like [Cicer arietinum]	XP_004489878	3.92294e-109	100	331.257	158	158
XLOC_005709	probable lrr receptor-like serine threonine-protein kinase at5g48740	2712	gi|502167921|ref|XP_004514284.1|PREDICTED: probable LRR receptor-like serine/threonine-protein kinase At5g48740 isoform X2 [Cicer arietinum]	XP_004514284	0	100	1779.61	903	903
XLOC_005744	glyoxylate hydroxypyruvate reductase hpr3-like	1014	gi|502104859|ref|XP_004492665.1|PREDICTED: glyoxylate/hydroxypyruvate reductase HPR3-like isoform X1 [Cicer arietinum]	XP_004492665	0	100	696.427	337	337
XLOC_008773	protein root uvb sensitive chloroplastic	300	gi|703158175|ref|XP_010111920.1|hypothetical protein L484_009804 [Morus notabilis] >gi|587945554|gb|EXC31954.1| hypothetical protein L484_009804 [Morus notabilis]	XP_010111920	1.49076e-22	58	99.7525	126	74
XLOC_008799	bhlh transcription factor-like protein	1041	gi|502118345|ref|XP_004496221.1|PREDICTED: transcription factor bHLH133 isoform X2 [Cicer arietinum]	XP_004496221	8.87149e-128	100	389.037	200	200
XLOC_009989	plasma membrane atpase 4	1134	gi|359806248|ref|NP_001241468.1|TMV resistance protein N-like [Glycine max] >gi|223452617|gb|ACM89635.1| disease-resistance protein [Glycine max]	NP_001241468	1.09406e-48	75	184.111	149	112
XLOC_015231	sedoheptulose- - chloroplastic	1385	gi|502137914|ref|XP_004503228.1|PREDICTED: sedoheptulose-1,7-bisphosphatase, chloroplastic [Cicer arietinum]	XP_004503228	0	100	719.539	378	378
XLOC_015402	probable wrky transcription factor 41	1532	gi|828317245|ref|XP_012572172.1|PREDICTED: probable WRKY transcription factor 41 [Cicer arietinum]	XP_012572172	0	100	733.406	364	364
XLOC_001372	PREDICTED: uncharacterized protein LOC105851660	576	gi|828287528|ref|XP_012568552.1|PREDICTED: uncharacterized protein LOC105851660 [Cicer arietinum]	XP_012568552	1.92278e-126	100	366.696	191	191
XLOC_009066	hypothetical protein MTR_1g095730	735	gi|357443379|ref|XP_003591967.1|hypothetical protein MTR_1g095730 [Medicago truncatula] >gi|355481015|gb|AES62218.1| hypothetical protein MTR_1g095730 [Medicago truncatula]	XP_003591967	1.35761e-78	74	249.595	263	195
XLOC_012025	pentatricopeptide repeat-containing protein at3g18970	918	gi|502179009|ref|XP_004516355.1|PREDICTED: pentatricopeptide repeat-containing protein At3g18970 [Cicer arietinum]	XP_004516355	0	100	637.106	305	305
XLOC_013116	pentatricopeptide repeat-containing protein at5g08490 isoform x1	2625	gi|502137256|ref|XP_004503024.1|PREDICTED: putative pentatricopeptide repeat-containing protein At5g08490 [Cicer arietinum]	XP_004503024	0	100	1761.5	874	874
XLOC_014167	plant f17o14-7 protein	1286	gi|502129708|ref|XP_004500399.1|PREDICTED: uncharacterized protein LOC101515021 [Cicer arietinum]	XP_004500399	0	100	562.762	314	314
XLOC_014226	p-loop nucleoside triphosphate hydrolase superfamily	3672	gi|502130169|ref|XP_004500554.1|PREDICTED: uncharacterized protein LOC101491991 isoform X2 [Cicer arietinum]	XP_004500554	0	99	2409.79	1207	1204
XLOC_015174	pollen-specific leucine-rich repeat extensin-like protein 3	1728	gi|502132982|ref|XP_004501605.1|PREDICTED: pollen-specific leucine-rich repeat extensin-like protein 3 [Cicer arietinum]	XP_004501605	0	100	764.222	391	391
XLOC_018696	glycosyltransferase family 2 protein	2460	gi|502174424|ref|XP_004515514.1|PREDICTED: uncharacterized protein LOC101506183 [Cicer arietinum]	XP_004515514	0	96	1634.77	852	819
XLOC_000096	telomerase reverse transcriptase	2034	gi|828310805|ref|XP_012571150.1|PREDICTED: telomerase reverse transcriptase [Cicer arietinum]	XP_012571150	0	96	1362.82	702	677
XLOC_006916	o-acyltransferase wsd1-like	1111	gi|502090206|ref|XP_004489155.1|PREDICTED: O-acyltransferase WSD1-like [Cicer arietinum]	XP_004489155	0	100	657.136	361	361
XLOC_012013	deoxyhypusine synthase	720	gi|502127285|ref|XP_004499636.1|PREDICTED: deoxyhypusine synthase-like [Cicer arietinum]	XP_004499636	3.00172e-115	77	347.051	233	181
XLOC_014314	pachytene checkpoint protein 2 homolog	1480	gi|502133733|ref|XP_004501872.1|PREDICTED: pachytene checkpoint protein 2 homolog [Cicer arietinum]	XP_004501872	0	100	899.812	452	452
XLOC_016945	calcium-dependent protein kinase 24	1822	gi|502148918|ref|XP_004507321.1|PREDICTED: calcium-dependent protein kinase 24 [Cicer arietinum]	XP_004507321	0	100	1068.53	543	543
XLOC_022900	proteasome subunit beta type-1	531	gi|502146552|ref|XP_004506503.1|PREDICTED: proteasome subunit beta type-1-like [Cicer arietinum] >gi|828321842|ref|XP_012572893.1| PREDICTED: proteasome subunit beta type-1-like [Cicer arietinum]	XP_004506503	1.15059e-115	100	339.732	170	170
XLOC_023492	copper amine oxidase	2186	gi|525345013|ref|NP_001265996.1|primary amine oxidase-like precursor [Cicer arietinum] >gi|3819099|emb|CAA08855.1| copper amine oxidase [Cicer arietinum]	NP_001265996	0	100	1385.93	670	670
XLOC_027501	dna rna polymerases superfamily protein	1173	gi|14716946|emb|CAC44142.1|putative polyprotein [Cicer arietinum]	CAC44142	0	97	595.504	296	289
XLOC_027623	calcium-binding protein cml38	432	gi|828334275|ref|XP_012575139.1|PREDICTED: LOW QUALITY PROTEIN: putative calcium-binding protein CML19 [Cicer arietinum]	XP_012575139	3.06603e-73	92	228.024	143	132
XLOC_030120	abc transporter b family member 15-like	1413	gi|502103217|ref|XP_004492229.1|PREDICTED: ABC transporter B family member 15-like [Cicer arietinum]	XP_004492229	0	100	857.825	444	444
XLOC_011296	blue copper protein	483	gi|502121081|ref|XP_004497181.1|PREDICTED: mavicyanin-like [Cicer arietinum]	XP_004497181	1.34539e-113	99	332.798	160	159
XLOC_015399	subtilisin-like protease	207	gi|502139057|ref|XP_004503630.1|PREDICTED: subtilisin-like protease SBT2.5 [Cicer arietinum]	XP_004503630	6.10045e-36	98	127.872	66	65
XLOC_007013	histone	411	gi|565487241|ref|XP_006301260.1|hypothetical protein CARUB_v10021660mg, partial [Capsella rubella] >gi|482569970|gb|EOA34158.1| hypothetical protein CARUB_v10021660mg, partial [Capsella rubella]	XP_006301260	2.47445e-91	100	274.248	136	136
XLOC_013894	proteasome activator complex subunit-like protein	2178	gi|828311339|ref|XP_012571271.1|PREDICTED: LOW QUALITY PROTEIN: proteasome activator subunit 4-like [Cicer arietinum]	XP_012571271	0	97	1347.03	721	700
XLOC_021486	btb poz domain-containing protein	1278	gi|502152758|ref|XP_004509079.1|PREDICTED: BTB/POZ domain-containing protein At5g67385-like isoform X2 [Cicer arietinum]	XP_004509079	0	100	859.751	417	417
XLOC_020559	udp-glucosyltransferase family protein	1627	gi|657390823|gb|KEH32252.1|UDP-glucosyltransferase family protein [Medicago truncatula]	KEH32252	0	85	715.687	487	416
XLOC_026196	interaptin-like isoform x4	489	gi|828294809|ref|XP_004490395.2|PREDICTED: uncharacterized protein LOC101512041 [Cicer arietinum]	XP_004490395	4.39956e-56	60	196.823	243	146
XLOC_006113	protein nrt1 ptr family -like	2211	gi|502112967|ref|XP_004494500.1|PREDICTED: protein NRT1/ PTR FAMILY 4.5-like [Cicer arietinum]	XP_004494500	0	100	1126.69	579	579
XLOC_008530	sulfate transporter -like	2330	gi|502115325|ref|XP_004495176.1|PREDICTED: sulfate transporter 3.1 [Cicer arietinum]	XP_004495176	0	100	1278.85	656	656
XLOC_019273	cytochrome c-type biogenesis ccda-like chloroplastic protein	1177	gi|502179546|ref|XP_004516450.1|PREDICTED: cytochrome c-type biogenesis ccda-like chloroplastic protein 1 isoform X1 [Cicer arietinum]	XP_004516450	0	100	672.159	348	348
XLOC_006704	casp-like protein 2d1	390	gi|502111288|ref|XP_004494011.1|PREDICTED: CASP-like protein 2D1 isoform X2 [Cicer arietinum]	XP_004494011	7.70077e-77	76	237.654	168	129
XLOC_024999	ribulose bisphosphate carboxylase oxygenase chloroplastic isoform x1	2085	gi|502096955|ref|XP_004490873.1|PREDICTED: ribulose bisphosphate carboxylase/oxygenase activase, chloroplastic [Cicer arietinum]	XP_004490873	0	100	933.71	469	469
XLOC_001604	aleurone layer morphogenesis protein	2070	gi|828288689|ref|XP_012570399.1|PREDICTED: uncharacterized protein LOC101510515 isoform X4 [Cicer arietinum]	XP_012570399	0	99	1324.69	663	659
XLOC_015089	glycerol-3-phosphate 2-o-acyltransferase 6-like	1682	gi|657378368|gb|AES79440.2|glycerol-3-phosphate acyltransferase [Medicago truncatula]	AES79440	0	94	925.235	497	472
XLOC_011292	lrr receptor-like serine threonine-protein kinase gso1	2214	gi|502121291|ref|XP_004497258.1|PREDICTED: LRR receptor-like serine/threonine-protein kinase GSO1 [Cicer arietinum] >gi|502121293|ref|XP_004497259.1| PREDICTED: LRR receptor-like serine/threonine-protein kinase GSO1 [Cicer arietinum]	XP_004497258	0	100	1079.32	593	593
XLOC_027844	uncharacterized aarf domain-containing protein kinase chloroplastic	993	gi|502174259|ref|XP_004515472.1|PREDICTED: uncharacterized aarF domain-containing protein kinase At1g79600, chloroplastic-like [Cicer arietinum]	XP_004515472	3.17051e-117	98	366.696	182	180
XLOC_002031	periodic tryptophan protein 2 homolog	3237	gi|502086603|ref|XP_004488269.1|PREDICTED: periodic tryptophan protein 2 homolog [Cicer arietinum]	XP_004488269	0	100	1714.89	884	884
XLOC_021543	serine threonine-protein phosphatase bsl3	1712	gi|502145891|ref|XP_004506226.1|PREDICTED: serine/threonine-protein phosphatase BSL3 [Cicer arietinum] >gi|502145893|ref|XP_004506227.1| PREDICTED: serine/threonine-protein phosphatase BSL3 [Cicer arietinum] >gi|828321420|ref|XP_012572830.1| PREDICTED: serine/threonine-protein phosphatase BSL3 [Cicer arietinum]	XP_004506226	0	99	714.531	361	358
XLOC_000441	nbs-lrr type disease resistance protein	3141	gi|502127626|ref|XP_004499777.1|PREDICTED: disease resistance protein RPM1 [Cicer arietinum] >gi|532127446|gb|AGT75403.1| CC-NBS-LRR disease resistance protein [Cicer arietinum]	XP_004499777	0	100	1805.42	943	943
XLOC_004904	udp-glucose 6-dehydrogenase 1	1582	gi|502091135|ref|XP_004489453.1|PREDICTED: UDP-glucose 6-dehydrogenase 1 [Cicer arietinum] >gi|828293163|ref|XP_012568077.1| PREDICTED: UDP-glucose 6-dehydrogenase 1 [Cicer arietinum]	XP_004489453	0	100	990.334	480	480
XLOC_000707	beta-hexosaminidase 2	1810	gi|502087608|ref|XP_004488586.1|PREDICTED: beta-hexosaminidase 2 [Cicer arietinum]	XP_004488586	0	100	1076.23	564	564
XLOC_023554	auxin efflux carrier family protein	1248	gi|502161788|ref|XP_004512284.1|PREDICTED: uncharacterized transporter YBR287W-like [Cicer arietinum]	XP_004512284	0	98	815.068	420	413
XLOC_006150	cyclic nucleotide-gated ion channel 1	1830	gi|502113948|ref|XP_004494812.1|PREDICTED: cyclic nucleotide-gated ion channel 1 [Cicer arietinum]	XP_004494812	0	90	1167.14	675	609
XLOC_027603	transcription factor gamyb	1447	gi|502168039|ref|XP_004514305.1|PREDICTED: transcription factor GAMYB-like [Cicer arietinum] >gi|502168049|ref|XP_004514307.1| PREDICTED: transcription factor GAMYB-like [Cicer arietinum] >gi|828334938|ref|XP_012575292.1| PREDICTED: transcription factor GAMYB-like [Cicer arietinum]	XP_004514305	0	99	861.292	430	429
XLOC_016110	anaphase-promoting complex subunit 2	3231	gi|657389006|gb|KEH30784.1|anaphase promoting complex subunit 2 [Medicago truncatula]	KEH30784	0	95	1643.63	885	846
XLOC_017821	reticuline oxidase-like protein	1137	gi|502141958|ref|XP_004504722.1|PREDICTED: tetrahydrocannabinolic acid synthase-like [Cicer arietinum]	XP_004504722	0	100	741.88	377	377
XLOC_002082	growth-regulating factor-like protein	729	gi|828333297|ref|XP_012574926.1|PREDICTED: growth-regulating factor 1 isoform X2 [Cicer arietinum]	XP_012574926	2.48966e-63	100	213.386	161	161
XLOC_029438	zinc finger c3h1 domain-containing	2486	gi|502102514|ref|XP_004492099.1|PREDICTED: uncharacterized protein LOC101514217 isoform X1 [Cicer arietinum]	XP_004492099	0	98	1538.47	787	775
XLOC_020088	protein executer chloroplastic-like	1629	gi|502152372|ref|XP_004508896.1|PREDICTED: protein EXECUTER 2, chloroplastic-like [Cicer arietinum]	XP_004508896	0	100	1048.11	542	542
XLOC_020760	peptidoglycan-binding domain protein	509	gi|502157472|ref|XP_004510888.1|PREDICTED: uncharacterized protein LOC101515289 [Cicer arietinum]	XP_004510888	1.94734e-63	95	202.986	117	112
XLOC_018015	basic leucine zipper 61-like	1216	gi|502143935|ref|XP_004505521.1|PREDICTED: basic leucine zipper 61 [Cicer arietinum]	XP_004505521	5.89986e-149	99	437.573	265	264
XLOC_023826	integrase core domain protein	945	gi|499383676|ref|WP_011071243.1|transposase [Shewanella oneidensis] >gi|414561836|ref|NP_716595.2| ISSod2 transposase TnpA_ISSod2 [Shewanella oneidensis MR-1] >gi|414561984|ref|YP_007001351.1| ISSod2 transposase TnpA_ISSod2 [Shewanella oneidensis MR-1] >gi|414562005|ref|NP_717761.2| ISSod2 transposase TnpA_ISSod2 [Shewanella oneidensis MR-1] >gi|414562248|ref|NP_719795.2| ISSod2 transposase TnpA_…	WP_011071243	0	82	536.184	341	283
XLOC_002482	ferric reduction oxidase chloroplastic-like	2568	gi|502079951|ref|XP_004486416.1|PREDICTED: ferric reduction oxidase 7, chloroplastic-like [Cicer arietinum]	XP_004486416	0	100	1442.56	740	740
XLOC_006418	glucomannan 4-beta-mannosyltransferase 9-like	2197	gi|502111691|ref|XP_004494136.1|PREDICTED: glucomannan 4-beta-mannosyltransferase 9-like [Cicer arietinum]	XP_004494136	0	100	1073.54	533	533
XLOC_030200	spermidine synthase	1107	gi|502154787|ref|XP_004509836.1|PREDICTED: spermidine synthase 2 [Cicer arietinum]	XP_004509836	0	89	646.736	368	329
XLOC_000054	calcium-transporting atpase plasma membrane-type	3393	gi|502080501|ref|XP_004486584.1|PREDICTED: calcium-transporting ATPase 9, plasma membrane-type-like [Cicer arietinum]	XP_004486584	0	96	1954.1	1101	1063
XLOC_025661	hva22-like protein f	552	gi|502128528|ref|XP_004499993.1|PREDICTED: HVA22-like protein f [Cicer arietinum]	XP_004499993	5.98078e-112	100	328.176	158	158
XLOC_008691	cell division protein homolog 2- chloroplastic-like	1917	gi|502111361|ref|XP_004494033.1|PREDICTED: cell division protein FtsZ homolog 2-2, chloroplastic-like [Cicer arietinum]	XP_004494033	0	100	885.56	484	484
XLOC_012610	zinc finger ccch domain-containing protein 55	831	gi|502159699|ref|XP_004511501.1|PREDICTED: zinc finger CCCH domain-containing protein 55 [Cicer arietinum]	XP_004511501	1.86483e-169	100	497.664	276	276
XLOC_006142	protein yls9-like	732	gi|828301727|ref|XP_004494970.2|PREDICTED: uncharacterized protein LOC101509920 [Cicer arietinum]	XP_004494970	2.79977e-118	100	350.517	224	224
XLOC_016376	saur-like auxin-responsive family protein	264	gi|502148002|ref|XP_004507000.1|PREDICTED: auxin-induced protein X10A-like [Cicer arietinum]	XP_004507000	8.05619e-47	88	156.377	90	80
XLOC_004085	nicotinamide mononucleotide adenylyltransferase isoform x1	976	gi|502099593|ref|XP_004491517.1|PREDICTED: nicotinamide/nicotinic acid mononucleotide adenylyltransferase [Cicer arietinum] >gi|828296706|ref|XP_012568694.1| PREDICTED: nicotinamide/nicotinic acid mononucleotide adenylyltransferase [Cicer arietinum]	XP_004491517	0	99	514.227	249	248
XLOC_024942	abc transporter b family member 2-like	3817	gi|502162460|ref|XP_004512509.1|PREDICTED: ABC transporter B family member 2-like [Cicer arietinum]	XP_004512509	0	100	2424.82	1214	1214
XLOC_015985	kda class i heat shock protein	483	gi|502142733|ref|XP_004505087.1|PREDICTED: 18.5 kDa class I heat shock protein-like [Cicer arietinum]	XP_004505087	2.34219e-86	100	262.307	160	160
XLOC_004875	calcium-transporting atpase plasma membrane-type	2148	gi|502148780|ref|XP_004507266.1|PREDICTED: putative calcium-transporting ATPase 13, plasma membrane-type [Cicer arietinum]	XP_004507266	0	88	1249.57	784	690
XLOC_019854	phosphatidylinositol phosphatidylcholine transfer protein sfh12-like	1983	gi|502153342|ref|XP_004509308.1|PREDICTED: phosphatidylinositol/phosphatidylcholine transfer protein SFH12 [Cicer arietinum] >gi|502153346|ref|XP_004509309.1| PREDICTED: phosphatidylinositol/phosphatidylcholine transfer protein SFH12 [Cicer arietinum]	XP_004509308	0	100	1066.6	556	556
XLOC_017236	pectinesterase pectinesterase inhibitor 6	1779	gi|502138372|ref|XP_004503381.1|PREDICTED: pectinesterase [Cicer arietinum]	XP_004503381	0	100	984.556	546	546
XLOC_000927	insoluble matrix shell protein 4-like	690	gi|502084812|ref|XP_004487768.1|PREDICTED: uncharacterized protein LOC101515474 [Cicer arietinum]	XP_004487768	3.23602e-52	100	176.022	105	105
XLOC_014854	transcription factor bhlh63-like	1498	gi|502130899|ref|XP_004500808.1|PREDICTED: transcription factor bHLH63-like [Cicer arietinum]	XP_004500808	0	100	696.427	333	333
XLOC_015379	mitogen-activated protein kinase 4	1522	gi|502139204|ref|XP_004503681.1|PREDICTED: mitogen-activated protein kinase homolog MMK2 [Cicer arietinum] >gi|502139206|ref|XP_004503682.1| PREDICTED: mitogen-activated protein kinase homolog MMK2 [Cicer arietinum] >gi|828317073|ref|XP_012572149.1| PREDICTED: mitogen-activated protein kinase homolog MMK2 [Cicer arietinum]	XP_004503681	0	100	735.332	382	382
XLOC_019812	l-ascorbate oxidase homolog	1779	gi|502152971|ref|XP_004509174.1|PREDICTED: L-ascorbate oxidase homolog [Cicer arietinum]	XP_004509174	0	100	1040.41	541	541
XLOC_010336	f-box kelch-repeat protein at1g67480	1801	gi|502141116|ref|XP_004504452.1|PREDICTED: F-box/kelch-repeat protein At1g67480 [Cicer arietinum] >gi|502141118|ref|XP_004504453.1| PREDICTED: F-box/kelch-repeat protein At1g67480 [Cicer arietinum]	XP_004504452	0	100	783.097	377	377
XLOC_019105	subtilisin-like serine protease	1178	gi|502170834|ref|XP_004514927.1|PREDICTED: subtilisin-like protease SBT1.6 [Cicer arietinum]	XP_004514927	7.23923e-162	86	486.108	296	255
XLOC_018756	protein tic chloroplastic	2509	gi|502148421|ref|XP_004507159.1|PREDICTED: protein TIC 62, chloroplastic [Cicer arietinum]	XP_004507159	0	100	829.321	527	527
XLOC_008348	s-adenosyl-l-methionine-dependent methyltransferases superfamily protein	657	gi|502126245|ref|XP_004499234.1|PREDICTED: uncharacterized protein LOC101508990 [Cicer arietinum]	XP_004499234	1.54185e-113	99	343.584	188	187
XLOC_024988	sucrose synthase 7-like isoform x1	2347	gi|502173125|ref|XP_004515258.1|PREDICTED: sucrose synthase 5-like [Cicer arietinum]	XP_004515258	0	100	1634	781	781
XLOC_020598	acid phosphatase 1-like	993	gi|502155496|ref|XP_004510091.1|PREDICTED: acid phosphatase 1-like isoform X2 [Cicer arietinum]	XP_004510091	1.67803e-175	97	500.745	284	278
XLOC_007964	protein yls9-like	1084	gi|502112122|ref|XP_004494245.1|PREDICTED: protein YLS9-like [Cicer arietinum]	XP_004494245	3.64618e-115	100	345.895	210	210
XLOC_027408	receptor-like protein kinase	2065	gi|828296094|ref|XP_012568575.1|PREDICTED: receptor-like protein kinase isoform X1 [Cicer arietinum]	XP_012568575	0	96	1371.68	715	687
XLOC_013055	probable pectinesterase pectinesterase inhibitor 34	2062	gi|828315865|ref|XP_012571985.1|PREDICTED: probable pectinesterase/pectinesterase inhibitor 34 [Cicer arietinum]	XP_012571985	0	99	1177.16	595	594
XLOC_001681	disease resistance protein rga3-like	1531	gi|124360098|gb|ABN08114.1|Disease resistance protein; Calcium-binding EF-hand [Medicago truncatula]	ABN08114	6.37703e-66	73	232.646	182	134
XLOC_023172	aluminum-activated malate transporter 12-like	1820	gi|502160547|ref|XP_004511781.1|PREDICTED: aluminum-activated malate transporter 12-like [Cicer arietinum]	XP_004511781	0	100	1091.64	545	545
XLOC_026438	probable inactive receptor kinase at5g67200	1908	gi|502152829|ref|XP_004509114.1|PREDICTED: probable inactive receptor kinase At5g67200 [Cicer arietinum]	XP_004509114	0	100	1220.3	635	635
XLOC_001479	p-loop nucleoside triphosphate hydrolase superfamily protein	7412	gi|502089626|ref|XP_004488969.1|PREDICTED: uncharacterized protein LOC101504865 [Cicer arietinum]	XP_004488969	0	98	4613.91	2335	2302
XLOC_000455	calcium-binding protein pbp1	583	gi|502084187|ref|XP_004487642.1|PREDICTED: calcium-binding protein PBP1-like [Cicer arietinum]	XP_004487642	1.78184e-71	100	224.172	113	113
XLOC_027811	g-type lectin s-receptor-like serine threonine-kinase	914	gi|828334885|ref|XP_012575276.1|PREDICTED: G-type lectin S-receptor-like serine/threonine-protein kinase At1g11330 [Cicer arietinum]	XP_012575276	3.69318e-99	98	320.857	159	156
XLOC_027125	methyltransferase type 11	816	gi|502088280|ref|XP_004488786.1|PREDICTED: uncharacterized protein LOC101513848 [Cicer arietinum]	XP_004488786	0	100	565.074	271	271
XLOC_025926	fructose- - chloroplastic-like	1379	gi|502103909|ref|XP_004492392.1|PREDICTED: fructose-1,6-bisphosphatase, chloroplastic [Cicer arietinum]	XP_004492392	0	100	816.224	397	397
XLOC_001486	4-coumarate: ligase	1644	gi|502080529|ref|XP_004486593.1|PREDICTED: 4-coumarate--CoA ligase 1 [Cicer arietinum]	XP_004486593	0	96	991.49	568	547
XLOC_021412	heterogeneous nuclear ribonucleoprotein q	2842	gi|502153452|ref|XP_004509345.1|PREDICTED: nucleolin-like [Cicer arietinum]	XP_004509345	0	98	1140.95	610	603
XLOC_021313	long-chain-alcohol oxidase fao4a-like	2373	gi|502153883|ref|XP_004509495.1|PREDICTED: long-chain-alcohol oxidase FAO4A-like [Cicer arietinum]	XP_004509495	0	95	1488.4	808	773
XLOC_021559	serine arginine repetitive matrix protein 1-like	978	gi|502152475|ref|XP_004508942.1|PREDICTED: glutamic acid-rich protein [Cicer arietinum]	XP_004508942	1.57632e-129	99	390.578	312	311
XLOC_025419	phosphate transporter	2023	gi|502134512|ref|XP_004502147.1|PREDICTED: inorganic phosphate transporter 1-4-like [Cicer arietinum]	XP_004502147	0	100	1013.83	541	541
XLOC_001898	alpha-crystallin domain of heat shock protein	1289	gi|502084289|ref|XP_004487661.1|PREDICTED: increased DNA methylation 3 [Cicer arietinum]	XP_004487661	0	100	793.497	391	391
XLOC_002561	f-box plant-like	1041	gi|502079154|ref|XP_004486171.1|PREDICTED: probable F-box protein At4g22030 [Cicer arietinum]	XP_004486171	0	100	638.647	331	331
XLOC_006363	syntaxin-71	809	gi|828300764|ref|XP_012569396.1|PREDICTED: LOW QUALITY PROTEIN: syntaxin-71 [Cicer arietinum]	XP_012569396	5.11777e-127	99	374.015	185	184
XLOC_011315	pentatricopeptide repeat-containing protein mitochondrial	2448	gi|502121228|ref|XP_004497230.1|PREDICTED: uncharacterized protein LOC101514261 isoform X2 [Cicer arietinum]	XP_004497230	0	99	1647.1	813	810
XLOC_014363	snakin-2-like	441	gi|502133978|ref|XP_004501957.1|PREDICTED: snakin-2-like [Cicer arietinum]	XP_004501957	1.97466e-47	100	160.999	98	98
XLOC_014884	kinesin-like protein nack1	3084	gi|828312881|ref|XP_012571522.1|PREDICTED: kinesin-like protein NACK1 [Cicer arietinum]	XP_012571522	0	100	1904.03	947	947
XLOC_015625	transcription factor tga2-like	966	gi|828317506|ref|XP_004503896.2|PREDICTED: transcription factor HBP-1b(c38)-like [Cicer arietinum]	XP_004503896	0	100	550.436	277	277
XLOC_017044	dof zinc finger protein	1113	gi|502154464|ref|XP_004509709.1|PREDICTED: dof zinc finger protein DOF5.7 [Cicer arietinum]	XP_004509709	2.59128e-178	100	511.916	347	347
XLOC_017731	gibberellin 2-beta-dioxygenase	1079	gi|502141870|ref|XP_004504679.1|PREDICTED: gibberellin 2-beta-dioxygenase-like isoform X1 [Cicer arietinum]	XP_004504679	0	100	702.205	338	338
XLOC_019898	conserved hypothetical protein	2298	gi|255590341|ref|XP_002535243.1|conserved hypothetical protein [Ricinus communis] >gi|223523668|gb|EEF27140.1| conserved hypothetical protein [Ricinus communis]	XP_002535243	8.14355e-74	64	251.521	257	166
XLOC_021603	bag family molecular chaperone regulator 1-like	860	gi|502176087|ref|XP_004515796.1|PREDICTED: BAG family molecular chaperone regulator 1-like [Cicer arietinum]	XP_004515796	0	100	521.161	285	285
XLOC_021740	wrky transcription factor 72	1755	gi|502152108|ref|XP_004508768.1|PREDICTED: probable WRKY transcription factor 72 [Cicer arietinum]	XP_004508768	0	100	930.243	570	570
XLOC_028066	PREDICTED: uncharacterized protein LOC101515527	396	gi|828335421|ref|XP_012575421.1|PREDICTED: uncharacterized protein LOC101515527 [Cicer arietinum]	XP_012575421	2.46728e-76	97	236.884	132	129
XLOC_017822	reticuline oxidase-like protein	1347	gi|502141960|ref|XP_004504723.1|PREDICTED: reticuline oxidase-like protein [Cicer arietinum]	XP_004504723	0	100	880.937	441	441
XLOC_024519	kinase interacting (kip1-like) family protein	2796	gi|502095426|ref|XP_004490452.1|PREDICTED: protein NETWORKED 2A-like [Cicer arietinum]	XP_004490452	0	99	1748.02	931	930
XLOC_005851	testis-expressed sequence 11	2805	gi|828299092|ref|XP_012569126.1|PREDICTED: LOW QUALITY PROTEIN: TPR repeat-containing protein ZIP4 [Cicer arietinum]	XP_012569126	0	98	1759.58	934	920
XLOC_016509	probable aldo-keto reductase 2	744	gi|828297653|ref|XP_012568879.1|PREDICTED: LOW QUALITY PROTEIN: auxin-induced protein PCNT115-like [Cicer arietinum]	XP_012568879	1.89636e-166	85	476.478	280	239
XLOC_020167	transcription factor tcp14-like	1326	gi|502152074|ref|XP_004508751.1|PREDICTED: transcription factor TCP14 [Cicer arietinum]	XP_004508751	0	100	546.584	441	441
XLOC_001313	probable sphingolipid transporter spinster homolog 2 isoform x2	1270	gi|502077403|ref|XP_004485640.1|PREDICTED: probable sphingolipid transporter spinster homolog 2 isoform X1 [Cicer arietinum]	XP_004485640	0	100	688.337	382	382
XLOC_019732	secoisolariciresinol dehydrogenase-like	816	gi|502145849|ref|XP_004506206.1|PREDICTED: secoisolariciresinol dehydrogenase-like [Cicer arietinum]	XP_004506206	0	100	549.666	271	271
XLOC_022424	PREDICTED: uncharacterized protein LOC101514532	752	gi|502160623|ref|XP_004511817.1|PREDICTED: uncharacterized protein LOC101514532 [Cicer arietinum]	XP_004511817	1.46228e-60	100	200.675	144	144
XLOC_022922	transcription factor fama	1167	gi|502094758|ref|XP_004490291.1|PREDICTED: transcription factor FAMA [Cicer arietinum] >gi|502094764|ref|XP_004490292.1| PREDICTED: transcription factor FAMA [Cicer arietinum]	XP_004490291	0	96	704.516	399	386
XLOC_021733	microtubule-associated protein rp eb family member 1a	852	gi|502152080|ref|XP_004508754.1|PREDICTED: microtubule-associated protein RP/EB family member 1A [Cicer arietinum]	XP_004508754	3.96893e-153	100	442.58	236	236
XLOC_017269	constans-like zinc finger protein	1467	gi|502163502|ref|XP_004512860.1|PREDICTED: zinc finger protein CONSTANS-LIKE 16 [Cicer arietinum]	XP_004512860	0	100	756.518	388	388
XLOC_011028	cupredoxin superfamily protein isoform 1	690	gi|502118955|ref|XP_004496456.1|PREDICTED: uncharacterized protein LOC101490484 [Cicer arietinum]	XP_004496456	5.0577e-133	96	386.726	229	220
XLOC_012972	alcohol dehydrogenase	1382	gi|502136153|ref|XP_004502578.1|PREDICTED: alcohol dehydrogenase 1-like [Cicer arietinum]	XP_004502578	0	100	758.829	380	380
XLOC_012040	phospholipid-transporting atpase 1-like	3850	gi|502127216|ref|XP_004499606.1|PREDICTED: phospholipid-transporting ATPase 1-like [Cicer arietinum]	XP_004499606	0	100	2326.21	1217	1217
XLOC_006201	rho gdp-dissociation inhibitor 1-like	894	gi|502110137|ref|XP_004493808.1|PREDICTED: rho GDP-dissociation inhibitor 1-like [Cicer arietinum]	XP_004493808	4.92996e-158	99	452.981	229	228
XLOC_014865	dolichyl-diphosphooligosaccharide--protein glycosyltransferase subunit 1a	5535	gi|502130990|ref|XP_004500838.1|PREDICTED: dolichyl-diphosphooligosaccharide--protein glycosyltransferase subunit 1A [Cicer arietinum]	XP_004500838	0	100	1198.73	602	602
XLOC_025238	carboxy-terminal region remorin	876	gi|502166052|ref|XP_004513774.1|PREDICTED: uncharacterized protein At3g61260-like [Cicer arietinum]	XP_004513774	4.51938e-140	100	409.453	291	291
XLOC_016687	thermospermine synthase acaulis5-like	495	gi|502148673|ref|XP_004507225.1|PREDICTED: uncharacterized protein LOC101509770 [Cicer arietinum] >gi|828323199|ref|XP_012573176.1| PREDICTED: uncharacterized protein LOC101509770 [Cicer arietinum] >gi|828323201|ref|XP_012573177.1| PREDICTED: uncharacterized protein LOC101509770 [Cicer arietinum]	XP_004507225	2.56795e-34	72	129.798	104	75
XLOC_027907	e3 ubiquitin-protein ligase rnf4 isoform x7	480	gi|828297055|ref|XP_012568760.1|PREDICTED: E3 ubiquitin-protein ligase complex slx8-rfp subunit rfp2-like [Cicer arietinum]	XP_012568760	5.00927e-90	99	271.552	159	158
XLOC_000413	kdel-tailed cysteine endopeptidase cep1-like	1017	gi|502083828|ref|XP_004487576.1|PREDICTED: ervatamin-B-like [Cicer arietinum]	XP_004487576	0	100	674.855	338	338
XLOC_000469	phytosulfokine receptor 2	3599	gi|828292183|ref|XP_012567889.1|PREDICTED: LOW QUALITY PROTEIN: phytosulfokine receptor 2 [Cicer arietinum]	XP_012567889	0	99	1951.79	1059	1055
XLOC_001369	transcriptional corepressor leunig-like isoform x1	2076	gi|828287007|ref|XP_012575062.1|PREDICTED: transcriptional corepressor LEUNIG-like isoform X1 [Cicer arietinum]	XP_012575062	0	99	1403.27	676	672
XLOC_002703	glutamate receptor	2685	gi|502078177|ref|XP_004485862.1|PREDICTED: glutamate receptor 2.7-like [Cicer arietinum]	XP_004485862	0	99	1650.95	850	849
XLOC_003344	abc transporter g family member 31-like	4185	gi|502096003|ref|XP_004490594.1|PREDICTED: ABC transporter G family member 31-like [Cicer arietinum]	XP_004490594	0	96	2713.72	1438	1391
XLOC_004834	cationic amino acid transporter vacuolar protein	1284	gi|502091870|ref|XP_004489656.1|PREDICTED: cationic amino acid transporter 2, vacuolar-like [Cicer arietinum]	XP_004489656	0	96	821.617	427	413
XLOC_007704	leucine-rich repeat receptor-like protein kinase pxl2	1494	gi|502110241|ref|XP_004493833.1|PREDICTED: leucine-rich repeat receptor-like protein kinase PXL2 [Cicer arietinum]	XP_004493833	0	83	625.165	436	363
XLOC_008055	protein mos2	1262	gi|502123464|ref|XP_004498120.1|PREDICTED: protein MOS2 [Cicer arietinum] >gi|502123466|ref|XP_004498121.1| PREDICTED: protein MOS2 [Cicer arietinum] >gi|828307640|ref|XP_012570543.1| PREDICTED: protein MOS2 [Cicer arietinum]	XP_004498120	0	100	643.654	387	387
XLOC_010590	ap-1 complex subunit gamma-2-like isoform x1	987	gi|502154809|ref|XP_004509845.1|PREDICTED: AP-1 complex subunit gamma-2-like isoform X2 [Cicer arietinum]	XP_004509845	2.00192e-78	86	268.085	161	140
XLOC_011598	PREDICTED: LOW QUALITY PROTEIN: uncharacterized protein LOC101497176	2958	gi|828336838|ref|XP_012567222.1|PREDICTED: LOW QUALITY PROTEIN: uncharacterized protein LOC101497176 [Cicer arietinum]	XP_012567222	0	97	581.252	288	281
XLOC_012331	formin-like protein 20	653	gi|828309966|ref|XP_012570944.1|PREDICTED: formin-like protein 20 isoform X1 [Cicer arietinum]	XP_012570944	8.81922e-96	96	317.005	179	172
XLOC_013559	f-box kelch-repeat protein at3g06240-like	2016	gi|828310551|ref|XP_012571090.1|PREDICTED: uncharacterized protein LOC105852082 [Cicer arietinum]	XP_012571090	0	87	577.4	328	288
XLOC_016735	serine threonine-protein phosphatase 7 long form homolog	1401	gi|828290133|ref|XP_012572739.1|PREDICTED: uncharacterized protein LOC105852317 [Cicer arietinum]	XP_012572739	0	64	544.658	581	375
XLOC_018427	wrky transcription factor	708	gi|502147550|ref|XP_004506827.1|PREDICTED: probable WRKY transcription factor 33 [Cicer arietinum]	XP_004506827	5.28847e-172	100	495.738	235	235
XLOC_024893	ureide permease 1-like isoform x1	1353	gi|502094326|ref|XP_004490191.1|PREDICTED: ureide permease 1-like isoform X1 [Cicer arietinum] >gi|828294548|ref|XP_012568328.1| PREDICTED: ureide permease 1-like isoform X2 [Cicer arietinum]	XP_004490191	0	100	734.176	400	400
XLOC_027881	narbonin-like 2s protein	1177	gi|502092725|ref|XP_004489754.1|PREDICTED: ruBisCO-associated protein-like [Cicer arietinum] >gi|828294142|ref|XP_012568248.1| PREDICTED: ruBisCO-associated protein-like [Cicer arietinum]	XP_004489754	0	100	517.694	275	275
XLOC_028272	60s acidic ribosomal protein p1-like	258	gi|502177017|ref|XP_004515990.1|PREDICTED: 60S acidic ribosomal protein P1-2-like [Cicer arietinum]	XP_004515990	1.42437e-21	98	92.0485	85	84
XLOC_017175	utp--glucose-1-phosphate uridylyltransferase	327	gi|502137463|ref|XP_004503091.1|PREDICTED: UTP--glucose-1-phosphate uridylyltransferase-like [Cicer arietinum]	XP_004503091	8.88675e-50	100	175.637	105	105
XLOC_008071	anthocyanidin 3-o-glucosyltransferase	1401	gi|502083852|ref|XP_004487584.1|PREDICTED: anthocyanidin 3-O-glucoside 2''-O-glucosyltransferase-like [Cicer arietinum]	XP_004487584	0	100	945.266	458	458
XLOC_013217	auxin-induced protein 5ng4	1546	gi|502131378|ref|XP_004500966.1|PREDICTED: protein WALLS ARE THIN 1 [Cicer arietinum]	XP_004500966	0	100	701.819	394	394
XLOC_006889	stress-induced protein kin2-like	288	gi|502100895|ref|XP_004491768.1|PREDICTED: stress-induced protein KIN2-like [Cicer arietinum]	XP_004491768	5.77977e-29	100	110.153	66	66
XLOC_000228	hypothetical protein PHAVU_011G058200g	304	gi|593160629|ref|XP_007131999.1|hypothetical protein PHAVU_011G058200g [Phaseolus vulgaris] >gi|561004999|gb|ESW03993.1| hypothetical protein PHAVU_011G058200g [Phaseolus vulgaris]	XP_007131999	1.82098e-07	78	55.0694	38	30
XLOC_025088	retrotransposon expressed	1974	gi|40644190|emb|CAC95126.1|gag-pol polyprotein [Populus deltoides]	CAC95126	5.01838e-139	82	452.595	307	254
XLOC_012285	serine arginine-rich splicing factor sr45a-like isoform x1	999	gi|502129194|ref|XP_004500218.1|PREDICTED: serine/arginine-rich splicing factor SR45a isoform X1 [Cicer arietinum]	XP_004500218	2.91965e-53	100	190.66	102	102
XLOC_003914	enhanced downy mildew isoform 1	2914	gi|502182798|ref|XP_004516998.1|PREDICTED: protein ENHANCED DOWNY MILDEW 2-like isoform X2 [Cicer arietinum]	XP_004516998	0	97	1907.49	951	928
XLOC_029572	probable udp-arabinopyranose mutase 5	1890	gi|502178377|ref|XP_004516238.1|PREDICTED: probable UDP-arabinopyranose mutase 5 [Cicer arietinum]	XP_004516238	0	99	762.296	385	384
XLOC_014948	rna polymerase sigma factor rpod	2241	gi|502130608|ref|XP_004500709.1|PREDICTED: RNA polymerase sigma factor sigB [Cicer arietinum]	XP_004500709	0	92	707.212	491	453
XLOC_002753	flavoprotein wrba	459	gi|502077532|ref|XP_004485679.1|PREDICTED: probable NAD(P)H dehydrogenase (quinone) FQR1-like 1 [Cicer arietinum]	XP_004485679	2.608e-93	100	281.182	152	152
XLOC_009788	hypothetical protein PHAVU_007G255700g	529	gi|593690070|ref|XP_007145636.1|hypothetical protein PHAVU_007G255700g [Phaseolus vulgaris] >gi|561018826|gb|ESW17630.1| hypothetical protein PHAVU_007G255700g [Phaseolus vulgaris]	XP_007145636	1.01828e-28	91	112.464	68	62
XLOC_015112	calcineurin-binding protein cabin-1	6177	gi|502131747|ref|XP_004501088.1|PREDICTED: uncharacterized protein LOC101498624 [Cicer arietinum]	XP_004501088	0	99	3753.76	1955	1944
XLOC_003846	myb-related protein 306-like	1474	gi|502091005|ref|XP_004489411.1|PREDICTED: transcription factor MYB34 [Cicer arietinum]	XP_004489411	0	100	790.03	421	421
XLOC_013922	zinc transporter 11-like	1370	gi|502123495|ref|XP_004498135.1|PREDICTED: zinc transporter 11-like [Cicer arietinum]	XP_004498135	0	100	658.292	351	351
XLOC_024193	polyamine oxidase 1	1854	gi|502128056|ref|XP_004499921.1|PREDICTED: polyamine oxidase 1 [Cicer arietinum]	XP_004499921	0	100	907.516	505	505
XLOC_006253	p-hydroxybenzoic acid efflux pump subunit aaeb	2660	gi|828300922|ref|XP_012569430.1|PREDICTED: uncharacterized protein LOC101495526 [Cicer arietinum]	XP_012569430	0	95	1555.42	828	791
XLOC_019398	iron-sulfur cluster biosynthesis family protein isoform 1	495	gi|502165291|ref|XP_004513511.1|PREDICTED: uncharacterized protein At5g03900, chloroplastic [Cicer arietinum]	XP_004513511	1.53923e-70	99	234.187	162	161
XLOC_003877	nodulin 21 -like transporter family protein	1089	gi|828292843|ref|XP_012568024.1|PREDICTED: WAT1-related protein At3g28050-like isoform X1 [Cicer arietinum]	XP_012568024	0	100	694.886	362	362
XLOC_021554	ubiquitin carboxyl-terminal hydrolase isozyme l3	1043	gi|502152490|ref|XP_004508949.1|PREDICTED: ubiquitin carboxyl-terminal hydrolase isozyme L3 [Cicer arietinum]	XP_004508949	1.3884e-166	100	476.478	229	229
XLOC_021698	nucleolar protein 56-like	1906	gi|828337797|ref|XP_012567414.1|PREDICTED: nucleolar protein 56 [Cicer arietinum]	XP_012567414	0	100	927.546	510	510
XLOC_024319	serine threonine-protein kinase chloroplastic-like	1419	gi|502155506|ref|XP_004510096.1|PREDICTED: serine/threonine-protein kinase STN8, chloroplastic-like [Cicer arietinum] >gi|502155508|ref|XP_004510097.1| PREDICTED: serine/threonine-protein kinase STN8, chloroplastic-like [Cicer arietinum]	XP_004510096	0	100	844.729	472	472
XLOC_006699	fimbrin-like protein 2	1880	gi|502103311|ref|XP_004492252.1|PREDICTED: fimbrin-2 [Cicer arietinum]	XP_004492252	0	97	1262.28	631	618
XLOC_016851	3-ketoacyl- synthase 12	1678	gi|502145172|ref|XP_004505912.1|PREDICTED: 3-ketoacyl-CoA synthase 3-like [Cicer arietinum]	XP_004505912	0	100	913.294	472	472
XLOC_001601	probable fructokinase-4	1280	gi|502081609|ref|XP_004486913.1|PREDICTED: probable fructokinase-4 [Cicer arietinum]	XP_004486913	0	100	664.455	328	328
XLOC_006353	multisubstrate pseudouridine synthase 7	2504	gi|502113544|ref|XP_004494684.1|PREDICTED: multisubstrate pseudouridine synthase 7 [Cicer arietinum]	XP_004494684	0	100	1329.69	698	698
XLOC_013534	transcription factor myb44-like	1100	gi|502132955|ref|XP_004501595.1|PREDICTED: transcriptional activator Myb-like [Cicer arietinum]	XP_004501595	8.92069e-137	100	402.134	226	226
XLOC_026382	long chain acyl- synthetase 2-like	2373	gi|502123601|ref|XP_004498184.1|PREDICTED: long chain acyl-CoA synthetase 2-like [Cicer arietinum]	XP_004498184	0	99	1370.53	662	661
XLOC_001891	nudix hydrolase 2-like isoform x1	1338	gi|502079727|ref|XP_004486349.1|PREDICTED: nudix hydrolase 2-like isoform X1 [Cicer arietinum]	XP_004486349	0	100	678.322	346	346
XLOC_003051	phenylalanine ammonia lyase	2244	gi|502100067|ref|XP_004491627.1|PREDICTED: phenylalanine ammonia-lyase class 3 [Cicer arietinum]	XP_004491627	0	100	1449.49	714	714
XLOC_000815	plasma membrane atpase 4	3154	gi|502085572|ref|XP_004487948.1|PREDICTED: plasma membrane ATPase 4-like [Cicer arietinum]	XP_004487948	0	100	1740.7	895	895
XLOC_017511	protein sco1 homolog mitochondrial-like	1192	gi|502140115|ref|XP_004504063.1|PREDICTED: protein SCO1 homolog 2, mitochondrial isoform X1 [Cicer arietinum] >gi|828317614|ref|XP_012572221.1| PREDICTED: protein SCO1 homolog 2, mitochondrial isoform X2 [Cicer arietinum]	XP_004504063	0	100	516.924	266	266
XLOC_015793	isoflavone synthase	1732	gi|502142794|ref|XP_004505109.1|PREDICTED: 2-hydroxyisoflavanone synthase-like [Cicer arietinum]	XP_004505109	0	100	942.569	501	501
XLOC_003808	cobra-like protein 4	1296	gi|657381130|gb|KEH25135.1|COBRA-like protein 2 precursor [Medicago truncatula]	KEH25135	0	97	822.387	411	401
XLOC_002310	aldolase-type tim barrel family protein isoform 1	1687	gi|502087988|ref|XP_004488699.1|PREDICTED: peroxisomal (S)-2-hydroxy-acid oxidase isoform X1 [Cicer arietinum] >gi|828292141|ref|XP_012567821.1| PREDICTED: peroxisomal (S)-2-hydroxy-acid oxidase isoform X1 [Cicer arietinum]	XP_004488699	0	100	741.11	371	371
XLOC_002294	haloacid dehalogenase-like hydrolase domain-containing protein 3	702	gi|502085366|ref|XP_004487900.1|PREDICTED: haloacid dehalogenase-like hydrolase domain-containing protein 3 [Cicer arietinum]	XP_004487900	2.16333e-165	94	469.544	246	232
XLOC_010184	protein light-dependent short hypocotyls 1-like	534	gi|502116743|ref|XP_004495575.1|PREDICTED: protein LIGHT-DEPENDENT SHORT HYPOCOTYLS 1 [Cicer arietinum]	XP_004495575	9.14554e-75	100	234.187	161	161
XLOC_003711	rna-binding protein 25 isoform x3	2766	gi|502092999|ref|XP_004489852.1|PREDICTED: RNA-binding protein 25 isoform X3 [Cicer arietinum] >gi|502093001|ref|XP_004489853.1| PREDICTED: RNA-binding protein 25 isoform X3 [Cicer arietinum] >gi|502093003|ref|XP_004489854.1| PREDICTED: RNA-binding protein 25 isoform X3 [Cicer arietinum]	XP_004489852	0	98	727.628	392	387
XLOC_004700	lamin-like protein	432	gi|502091076|ref|XP_004489434.1|PREDICTED: lamin-like protein [Cicer arietinum]	XP_004489434	7.29968e-98	95	291.582	147	141
XLOC_015798	protein low psii accumulation chloroplastic	492	gi|502146797|ref|XP_004506611.1|PREDICTED: protein LOW PSII ACCUMULATION 2, chloroplastic isoform X1 [Cicer arietinum]	XP_004506611	1.44985e-99	99	296.204	163	162
XLOC_009999	homeobox protein knotted-1-like 1	1102	gi|502116971|ref|XP_004495656.1|PREDICTED: homeobox protein knotted-1-like 1 [Cicer arietinum] >gi|502116974|ref|XP_004495657.1| PREDICTED: homeobox protein knotted-1-like 1 [Cicer arietinum] >gi|828303540|ref|XP_012569869.1| PREDICTED: homeobox protein knotted-1-like 1 [Cicer arietinum]	XP_004495656	4.03353e-175	100	500.36	262	262
XLOC_016346	pentatricopeptide repeat-containing protein at5g56310	1500	gi|502123379|ref|XP_004498089.1|PREDICTED: pentatricopeptide repeat-containing protein At5g56310 [Cicer arietinum]	XP_004498089	0	99	998.423	499	498
XLOC_021547	methyltransferase tarbp1	1555	gi|502152519|ref|XP_004508963.1|PREDICTED: uncharacterized protein LOC101498987 isoform X1 [Cicer arietinum] >gi|828326214|ref|XP_012573645.1| PREDICTED: uncharacterized protein LOC101498987 isoform X2 [Cicer arietinum]	XP_004508963	0	100	949.888	495	495
XLOC_022492	pi-plc x domain-containing protein at5g67130-like	1841	gi|502160817|ref|XP_004511912.1|PREDICTED: PI-PLC X domain-containing protein At5g67130-like [Cicer arietinum]	XP_004511912	0	100	814.683	422	422
XLOC_018700	burp domain-containing protein 3-like	1071	gi|502149169|ref|XP_004507419.1|PREDICTED: BURP domain-containing protein 3-like [Cicer arietinum]	XP_004507419	0	100	578.941	278	278
XLOC_009813	gamma-irradiation and mitomycin c induced isoform 1	3384	gi|502124402|ref|XP_004498513.1|PREDICTED: uncharacterized protein LOC101490815 isoform X2 [Cicer arietinum]	XP_004498513	0	98	2261.49	1146	1124
XLOC_011937	cytochrome b6-f complex subunit 7	650	gi|502123588|ref|XP_004498178.1|PREDICTED: uncharacterized protein LOC101488973 [Cicer arietinum]	XP_004498178	1.16118e-56	100	187.963	106	106
XLOC_015490	tubulin beta-1 chain	1627	gi|502139309|ref|XP_004503723.1|PREDICTED: tubulin beta-1 chain [Cicer arietinum]	XP_004503723	0	100	878.241	431	431
XLOC_008441	alpha amylase family protein	1608	gi|502125777|ref|XP_004499059.1|PREDICTED: alpha-amylase-like [Cicer arietinum]	XP_004499059	0	99	855.129	420	417
XLOC_002327	heat stress transcription factor b-	756	gi|502087835|ref|XP_004488657.1|PREDICTED: uncharacterized protein LOC101496473 [Cicer arietinum]	XP_004488657	5.50193e-102	100	305.834	152	152
XLOC_000767	dna ligase 4 isoform x2	3010	gi|502085757|ref|XP_004487997.1|PREDICTED: DNA ligase 4 isoform X2 [Cicer arietinum]	XP_004487997	0	99	1746.1	883	878
XLOC_015634	probable lysine-specific demethylase jmj14-like isoform x1	3353	gi|828317827|ref|XP_012572259.1|PREDICTED: probable lysine-specific demethylase JMJ14 [Cicer arietinum]	XP_012572259	0	100	2039.62	1037	1037
XLOC_019347	ap-1 complex subunit gamma-2-like isoform x1	1131	gi|502154805|ref|XP_004509843.1|PREDICTED: AP-1 complex subunit gamma-2-like isoform X1 [Cicer arietinum] >gi|502154807|ref|XP_004509844.1| PREDICTED: AP-1 complex subunit gamma-2-like isoform X1 [Cicer arietinum] >gi|828327534|ref|XP_012573883.1| PREDICTED: AP-1 complex subunit gamma-2-like isoform X1 [Cicer arietinum]	XP_004509843	0	92	548.125	378	348
XLOC_004405	probable wrky transcription factor 33	1954	gi|502096268|ref|XP_004490681.1|PREDICTED: probable WRKY transcription factor 33 [Cicer arietinum]	XP_004490681	0	100	1048.88	555	555
XLOC_024766	duf246 domain-containing protein	2537	gi|502087340|ref|XP_004488503.1|PREDICTED: uncharacterized protein At1g04910-like [Cicer arietinum]	XP_004488503	0	100	1074.31	515	515
XLOC_018359	fatty acyl- reductase 3	750	gi|502173681|ref|XP_004515386.1|PREDICTED: fatty acyl-CoA reductase 3-like [Cicer arietinum]	XP_004515386	1.13342e-180	100	518.464	249	249
XLOC_023737	photosystem i reaction center subunit chloroplastic	879	gi|502079900|ref|XP_004486401.1|PREDICTED: photosystem I reaction center subunit III, chloroplastic [Cicer arietinum]	XP_004486401	3.78957e-138	100	402.134	223	223
XLOC_025247	caffeic acid o-methyltransferase	481	gi|502165460|ref|XP_004513588.1|PREDICTED: isoliquiritigenin 2'-O-methyltransferase-like [Cicer arietinum]	XP_004513588	1.51235e-109	99	328.946	159	158
XLOC_002596	hypothetical protein glysoja_007284	485	gi|734415169|gb|KHN37581.1|hypothetical protein glysoja_007284 [Glycine soja]	KHN37581	2.12126e-16	93	80.1073	43	40
XLOC_019671	phosphoglycerate mutase-like protein	979	gi|828292822|ref|XP_012568021.1|PREDICTED: inositol hexakisphosphate and diphosphoinositol-pentakisphosphate kinase 2-like isoform X2 [Cicer arietinum]	XP_012568021	1.85531e-84	94	286.96	152	143
XLOC_022791	gdsl esterase lipase exl3-like	1166	gi|502161414|ref|XP_004512156.1|PREDICTED: GDSL esterase/lipase EXL3-like [Cicer arietinum]	XP_004512156	0	100	743.421	361	361
XLOC_002315	ethylene-responsive transcription factor erf017-like	741	gi|502086087|ref|XP_004488104.1|PREDICTED: ethylene-responsive transcription factor ERF017-like [Cicer arietinum]	XP_004488104	1.97943e-136	100	394.815	204	204
XLOC_008266	dna-directed rna polymerase iii subunit rpc4	1045	gi|502116752|ref|XP_004495578.1|PREDICTED: DNA-directed RNA polymerase III subunit RPC4-like [Cicer arietinum]	XP_004495578	0	100	543.888	284	284
XLOC_008930	protein nim1-interacting 1-like	342	gi|502117974|ref|XP_004496038.1|PREDICTED: protein NIM1-INTERACTING 1-like [Cicer arietinum]	XP_004496038	8.35623e-50	100	165.622	113	113
XLOC_010742	probable 2-oxoglutarate-dependent dioxygenase aop1	1070	gi|502124705|ref|XP_004498637.1|PREDICTED: probable 2-oxoglutarate-dependent dioxygenase AOP1 [Cicer arietinum]	XP_004498637	0	100	663.685	319	319
XLOC_013517	protein iq-domain 1	1555	gi|502132640|ref|XP_004501460.1|PREDICTED: protein IQ-DOMAIN 1 isoform X1 [Cicer arietinum]	XP_004501460	0	100	697.197	445	445
XLOC_014928	bark storage protein a-like	942	gi|828313335|ref|XP_012571582.1|PREDICTED: bark storage protein A-like [Cicer arietinum]	XP_012571582	0	88	633.254	352	313
XLOC_017552	heavy metal-associated isoprenylated plant protein 26-like	381	gi|502140697|ref|XP_004504303.1|PREDICTED: heavy metal-associated isoprenylated plant protein 26-like [Cicer arietinum]	XP_004504303	8.30746e-89	100	266.159	126	126
XLOC_017853	u-box domain-containing protein 8-like	1405	gi|502142430|ref|XP_004504954.1|PREDICTED: U-box domain-containing protein 8 [Cicer arietinum]	XP_004504954	0	100	667.922	372	372
XLOC_021821	probable beta- -galactosyltransferase 16	939	gi|502150212|ref|XP_004507843.1|PREDICTED: uncharacterized protein LOC101492465 [Cicer arietinum]	XP_004507843	0	100	633.254	312	312
XLOC_023153	ap2-like ethylene-responsive transcription factor ant	1443	gi|502160603|ref|XP_004511807.1|PREDICTED: AP2-like ethylene-responsive transcription factor ANT isoform X2 [Cicer arietinum]	XP_004511807	0	90	872.848	528	480
XLOC_023662	probable ccr4-associated factor 1 homolog 11	869	gi|502183543|ref|XP_004517160.1|PREDICTED: probable CCR4-associated factor 1 homolog 11 [Cicer arietinum] >gi|828289993|ref|XP_012572423.1| PREDICTED: probable CCR4-associated factor 1 homolog 11 [Cicer arietinum] >gi|828289995|ref|XP_012572426.1| PREDICTED: probable CCR4-associated factor 1 homolog 11 [Cicer arietinum]	XP_004517160	0	100	572.778	274	274
XLOC_029396	zinc transporter 1-like	1186	gi|502087477|ref|XP_004488546.1|PREDICTED: zinc transporter 1 [Cicer arietinum]	XP_004488546	0	100	620.157	355	355
XLOC_000291	cysteine protease	804	gi|828289647|ref|XP_012571860.1|PREDICTED: LOW QUALITY PROTEIN: zingipain-2 [Cicer arietinum]	XP_012571860	0	85	536.184	310	266
XLOC_001631	bromo-adjacent domain-containing isoform 2	593	gi|502080850|ref|XP_004486702.1|PREDICTED: uncharacterized protein LOC101496570 isoform X1 [Cicer arietinum] >gi|828288899|ref|XP_012570716.1| PREDICTED: uncharacterized protein LOC101496570 isoform X1 [Cicer arietinum]	XP_004486702	1.32563e-139	100	414.846	195	195
XLOC_002191	nuclease harbi1	1515	gi|502165156|ref|XP_004513444.1|PREDICTED: uncharacterized protein LOC101510445 [Cicer arietinum]	XP_004513444	0	100	1006.13	503	503
XLOC_007817	pentatricopeptide repeat-containing protein at3g05340	1695	gi|502113345|ref|XP_004494620.1|PREDICTED: pentatricopeptide repeat-containing protein At3g05340 [Cicer arietinum]	XP_004494620	0	100	1170.22	564	564
XLOC_008361	lysophospholipid acyltransferase lpeat1-like isoform x2	699	gi|502125965|ref|XP_004499133.1|PREDICTED: lysophospholipid acyltransferase LPEAT1-like isoform X2 [Cicer arietinum]	XP_004499133	1.74244e-141	99	413.69	231	230
XLOC_013228	probable serine threonine-protein kinase nak isoform x1	768	gi|828312164|ref|XP_012571397.1|PREDICTED: probable serine/threonine-protein kinase Cx32, chloroplastic isoform X2 [Cicer arietinum]	XP_012571397	1.58426e-169	94	485.723	254	241
XLOC_015094	upf0496 protein at1g20180-like	567	gi|502131243|ref|XP_004500922.1|PREDICTED: UPF0496 protein At1g20180 [Cicer arietinum]	XP_004500922	5.29382e-103	100	314.309	162	162
XLOC_019103	system protein c	640	gi|502170830|ref|XP_004514926.1|PREDICTED: uncharacterized protein LOC101488730 [Cicer arietinum]	XP_004514926	4.01072e-115	96	339.347	180	174
XLOC_023077	cysteine-rich receptor-like protein kinase 25	1065	gi|828329923|ref|XP_004511327.2|PREDICTED: uncharacterized protein LOC101500396 [Cicer arietinum]	XP_004511327	9.04289e-178	100	544.658	279	279
XLOC_024563	seed maturation protein	381	gi|502152648|ref|XP_004509025.1|PREDICTED: uncharacterized protein LOC101490213 [Cicer arietinum]	XP_004509025	9.60575e-31	100	117.472	95	95
XLOC_026014	ctd small phosphatase-like protein	828	gi|502129992|ref|XP_004500494.1|PREDICTED: CTD nuclear envelope phosphatase 1 homolog [Cicer arietinum]	XP_004500494	0	100	513.072	275	275
XLOC_019369	alpha-amylase chloroplastic-like	2697	gi|502170163|ref|XP_004514772.1|PREDICTED: alpha-amylase 3, chloroplastic-like [Cicer arietinum]	XP_004514772	0	93	1659.81	936	871
XLOC_023481	protein phloem protein 2-like a10-like	1631	gi|502160609|ref|XP_004511810.1|PREDICTED: protein PHLOEM PROTEIN 2-LIKE A10-like [Cicer arietinum]	XP_004511810	0	100	803.512	419	419
XLOC_020142	cysteine proteinase	1233	gi|502176338|ref|XP_004515851.1|PREDICTED: vignain-like [Cicer arietinum]	XP_004515851	0	100	724.546	360	360
XLOC_022360	e3 ubiquitin-protein ligase rha1b-like	514	gi|502159890|ref|XP_004511565.1|PREDICTED: RING-H2 zinc finger protein RHA1a [Cicer arietinum]	XP_004511565	2.43254e-78	100	241.121	119	119
XLOC_005583	hydroquinone glucosyltransferase-like	1410	gi|502103060|ref|XP_004492190.1|PREDICTED: hydroquinone glucosyltransferase [Cicer arietinum] >gi|533214732|gb|AGU14108.1| UDP-glycosyltransferase [Cicer arietinum]	XP_004492190	0	90	727.628	469	423
XLOC_008748	glucan endo- -beta-glucosidase 12-like	1621	gi|502122244|ref|XP_004497650.1|PREDICTED: glucan endo-1,3-beta-glucosidase 12-like [Cicer arietinum] >gi|692112454|gb|AIR93907.1| glucanase [Cicer arietinum]	XP_004497650	0	99	920.228	449	448
XLOC_018009	beta-glucosidase 41	1528	gi|502143671|ref|XP_004505421.1|PREDICTED: putative beta-glucosidase 41 [Cicer arietinum]	XP_004505421	0	100	1061.21	508	508
XLOC_023246	geranylgeranyl pyrophosphate chloroplastic-like	867	gi|502161062|ref|XP_004512007.1|PREDICTED: heterodimeric geranylgeranyl pyrophosphate synthase large subunit 1, chloroplastic [Cicer arietinum]	XP_004512007	0	100	587.415	288	288
XLOC_001948	gmp synthase	1603	gi|828340190|ref|XP_004517238.2|PREDICTED: uncharacterized protein LOC101500749 [Cicer arietinum]	XP_004517238	0	100	747.273	389	389
XLOC_008985	p-loop nucleoside triphosphate hydrolase superfamily protein	3478	gi|502117756|ref|XP_004495930.1|PREDICTED: kinesin-4 [Cicer arietinum]	XP_004495930	0	100	2009.19	1009	1009
XLOC_009125	probable aquaporin nip5-1	1605	gi|502118877|ref|XP_004496427.1|PREDICTED: probable aquaporin NIP5-1 [Cicer arietinum]	XP_004496427	0	100	527.709	297	297
XLOC_006164	cytochrome p450 94a1-like	1572	gi|502109913|ref|XP_004493756.1|PREDICTED: cytochrome P450 94A1-like [Cicer arietinum]	XP_004493756	0	100	976.467	487	487
XLOC_006867	g-type lectin s-receptor-like serine threonine-kinase	1107	gi|657377838|gb|KEH22682.1|S-locus lectin kinase family protein [Medicago truncatula]	KEH22682	2.9091e-164	86	488.804	306	264
XLOC_021691	arm repeat superfamily protein isoform 1	1745	gi|502157400|ref|XP_004510864.1|PREDICTED: uncharacterized protein LOC101508294 [Cicer arietinum] >gi|502157403|ref|XP_004510865.1| PREDICTED: uncharacterized protein LOC101508294 [Cicer arietinum]	XP_004510864	0	100	1049.65	559	559
XLOC_002438	nuclear export mediator factor nemf	3559	gi|502080302|ref|XP_004486521.1|PREDICTED: nuclear export mediator factor NEMF isoform X1 [Cicer arietinum]	XP_004486521	0	100	2205.64	1115	1115
XLOC_006595	auxin-induced in root cultures protein 12-like	1459	gi|502149639|ref|XP_004507609.1|PREDICTED: cytochrome b561 and DOMON domain-containing protein At4g17280-like isoform X1 [Cicer arietinum]	XP_004507609	0	100	766.533	401	401
XLOC_010915	u3 small nucleolar rna-associated protein 15 homolog	1987	gi|502117906|ref|XP_004496004.1|PREDICTED: protein SLOW WALKER 1 [Cicer arietinum]	XP_004496004	0	100	976.467	520	520
XLOC_002415	probable wrky transcription factor 48	1149	gi|828288117|ref|XP_012569522.1|PREDICTED: probable WRKY transcription factor 23 [Cicer arietinum]	XP_012569522	0	99	541.962	371	370
XLOC_001991	protein mei2-like 5	2958	gi|502086765|ref|XP_004488319.1|PREDICTED: protein MEI2-like 5 isoform X1 [Cicer arietinum] >gi|828291498|ref|XP_012574964.1| PREDICTED: protein MEI2-like 5 isoform X1 [Cicer arietinum]	XP_004488319	0	100	1679.07	866	866
XLOC_019428	protein aspartic protease in guard cell 2-like	1578	gi|502158130|ref|XP_004511040.1|PREDICTED: protein ASPARTIC PROTEASE IN GUARD CELL 2-like [Cicer arietinum]	XP_004511040	0	100	827.009	434	434
XLOC_029402	probable inactive serine threonine-protein kinase lvsg	1743	gi|502119578|ref|XP_004496667.1|PREDICTED: probable inactive serine/threonine-protein kinase lvsG [Cicer arietinum]	XP_004496667	0	99	880.552	452	449
XLOC_013185	probable receptor-like serine threonine-protein kinase at4g34500	1613	gi|502130911|ref|XP_004500812.1|PREDICTED: probable receptor-like serine/threonine-protein kinase At4g34500 [Cicer arietinum]	XP_004500812	0	100	881.322	449	449
XLOC_002185	abscisic acid insensitivity 1b	1682	gi|502165170|ref|XP_004513451.1|PREDICTED: probable protein phosphatase 2C 53 [Cicer arietinum]	XP_004513451	0	100	1098.96	531	531
XLOC_018874	protein tic chloroplastic	2028	gi|502149124|ref|XP_004507400.1|PREDICTED: protein TIC 62, chloroplastic isoform X2 [Cicer arietinum]	XP_004507400	0	100	1015.37	583	583
XLOC_011969	serine threonine-protein kinase bri1-like 1	3266	gi|502127369|ref|XP_004499678.1|PREDICTED: serine/threonine-protein kinase BRI1-like 1 [Cicer arietinum]	XP_004499678	0	100	1964.5	1025	1025
XLOC_008004	epoxide hydrolase	981	gi|502113214|ref|XP_004494577.1|PREDICTED: bifunctional epoxide hydrolase 2 [Cicer arietinum]	XP_004494577	0	93	621.313	347	326
XLOC_013895	cellulose synthase-like protein e1	1504	gi|502123509|ref|XP_004498142.1|PREDICTED: cellulose synthase-like protein E1 [Cicer arietinum]	XP_004498142	0	99	948.732	468	467
XLOC_019186	nuclear pore complex protein nup107	1218	gi|502156558|ref|XP_004510534.1|PREDICTED: nuclear pore complex protein NUP107 isoform X2 [Cicer arietinum]	XP_004510534	0	98	810.446	405	399
XLOC_008528	protein phosphatase 2c family protein	3756	gi|828302844|ref|XP_012569760.1|PREDICTED: uncharacterized protein LOC101494572 isoform X1 [Cicer arietinum]	XP_012569760	0	96	2125.9	1066	1029
XLOC_010847	21 kda	784	gi|502117810|ref|XP_004495957.1|PREDICTED: 21 kDa protein-like [Cicer arietinum]	XP_004495957	6.6757e-129	100	376.326	198	198
XLOC_003737	glutamate dehydrogenase 1	1325	gi|502092083|ref|XP_004489708.1|PREDICTED: probable glutamate dehydrogenase 3 [Cicer arietinum]	XP_004489708	0	100	816.224	405	405
XLOC_014993	14 kda proline-rich protein	438	gi|502132416|ref|XP_004501349.1|PREDICTED: lipid transfer protein EARLI 1-like [Cicer arietinum]	XP_004501349	2.16403e-64	100	205.297	145	145
XLOC_011981	probable acyl-activating enzyme 2	1500	gi|828326773|ref|XP_012573733.1|PREDICTED: probable acyl-activating enzyme 2 isoform X1 [Cicer arietinum]	XP_012573733	0	97	956.822	494	480
XLOC_021902	nitrate transporter	2050	gi|502151577|ref|XP_004508509.1|PREDICTED: protein NRT1/ PTR FAMILY 6.2 [Cicer arietinum]	XP_004508509	0	100	1033.86	581	581
XLOC_023133	aspartic proteinase nepenthesin-1	1623	gi|828330539|ref|XP_012574444.1|PREDICTED: aspartic proteinase nepenthesin-1-like [Cicer arietinum]	XP_012574444	0	99	820.846	467	466
XLOC_006341	piezo-type mechanosensitive ion channel homolog isoform x1	3969	gi|828301935|ref|XP_012569619.1|PREDICTED: piezo-type mechanosensitive ion channel homolog isoform X4 [Cicer arietinum]	XP_012569619	0	87	1942.16	1219	1071
XLOC_006451	pentatricopeptide repeat-containing protein at5g37570	1002	gi|502112047|ref|XP_004494227.1|PREDICTED: putative pentatricopeptide repeat-containing protein At5g37570 [Cicer arietinum] >gi|828302270|ref|XP_012569677.1| PREDICTED: putative pentatricopeptide repeat-containing protein At5g37570 [Cicer arietinum] >gi|828302272|ref|XP_012569678.1| PREDICTED: putative pentatricopeptide repeat-containing protein At5g37570 [Cicer arietinum]	XP_004494227	9.94951e-171	76	499.204	370	284
XLOC_000127	PREDICTED: uncharacterized protein LOC101502273	225	gi|502081224|ref|XP_004486803.1|PREDICTED: uncharacterized protein LOC101502273 [Cicer arietinum]	XP_004486803	1.40489e-25	100	100.908	74	74
XLOC_000574	protein gamete expressed 1	1071	gi|502087689|ref|XP_004488611.1|PREDICTED: protein GAMETE EXPRESSED 1 [Cicer arietinum]	XP_004488611	0	100	678.707	343	343
XLOC_001557	receptor-like protein kinase	2650	gi|502081220|ref|XP_004486802.1|PREDICTED: putative leucine-rich repeat receptor-like protein kinase At2g19210 [Cicer arietinum]	XP_004486802	0	100	1209.9	618	618
XLOC_001896	cyclic nucleotide-gated ion channel 4	1185	gi|828290186|ref|XP_004487653.2|PREDICTED: cyclic nucleotide-gated ion channel 4 [Cicer arietinum]	XP_004487653	0	100	779.245	394	394
XLOC_003773	gag-pol polyprotein	795	gi|40644190|emb|CAC95126.1|gag-pol polyprotein [Populus deltoides]	CAC95126	1.67777e-58	63	213.001	246	156
XLOC_006657	gibberellin 2-beta-dioxygenase 8-like	1288	gi|502103196|ref|XP_004492225.1|PREDICTED: gibberellin 2-beta-dioxygenase 8-like [Cicer arietinum]	XP_004492225	0	100	696.812	346	346
XLOC_007376	pentatricopeptide repeat-containing protein at2g01510	2439	gi|502106834|ref|XP_004493071.1|PREDICTED: putative pentatricopeptide repeat-containing protein At2g01510 [Cicer arietinum]	XP_004493071	0	100	1687.55	812	812
XLOC_007426	transcription factor myb44	1264	gi|502107358|ref|XP_004493239.1|PREDICTED: myb-related protein Myb4 isoform X3 [Cicer arietinum]	XP_004493239	0	100	608.986	333	333
XLOC_009088	protein gamete expressed 2	3387	gi|502119995|ref|XP_004496812.1|PREDICTED: protein GAMETE EXPRESSED 2 [Cicer arietinum]	XP_004496812	0	100	2189.85	1106	1106
XLOC_009933	probable acyl-activating enzyme 6	810	gi|502096476|ref|XP_004490749.1|PREDICTED: probable acyl-activating enzyme 6 [Cicer arietinum]	XP_004490749	3.19976e-113	99	349.362	181	180
XLOC_010339	endoplasmic reticulum metallopeptidase 1	519	gi|502141100|ref|XP_004504445.1|PREDICTED: endoplasmic reticulum metallopeptidase 1 [Cicer arietinum] >gi|828318412|ref|XP_012572347.1| PREDICTED: endoplasmic reticulum metallopeptidase 1 [Cicer arietinum] >gi|828318415|ref|XP_012572348.1| PREDICTED: endoplasmic reticulum metallopeptidase 1 [Cicer arietinum]	XP_004504445	4.56389e-114	99	355.91	171	170
XLOC_011110	subtilisin-like protease	2145	gi|502119507|ref|XP_004496643.1|PREDICTED: subtilisin-like protease SBT1.7 [Cicer arietinum]	XP_004496643	0	100	1415.98	714	714
XLOC_011155	dcd (development and cell death) domain-like protein isoform 1	755	gi|502133422|ref|XP_004501758.1|PREDICTED: uncharacterized protein LOC101492997 [Cicer arietinum]	XP_004501758	2.96131e-166	100	483.026	227	227
XLOC_012535	protein yls9	890	gi|502129771|ref|XP_004500420.1|PREDICTED: protein YLS9 [Cicer arietinum]	XP_004500420	1.26457e-161	100	462.996	256	256
XLOC_014788	phosphatidylinositol 4-phosphate 5-kinase 1-like	2259	gi|502137205|ref|XP_004503007.1|PREDICTED: phosphatidylinositol 4-phosphate 5-kinase 1-like [Cicer arietinum]	XP_004503007	0	100	1248.42	712	712
XLOC_015871	copper transport protein atx1-like	276	gi|502142095|ref|XP_004504790.1|PREDICTED: copper transport protein ATX1-like isoform X2 [Cicer arietinum]	XP_004504790	4.2294e-60	100	190.274	91	91
XLOC_016187	pentatricopeptide repeat-containing protein at1g10330	1179	gi|502144025|ref|XP_004505554.1|PREDICTED: putative pentatricopeptide repeat-containing protein At1g10330 [Cicer arietinum]	XP_004505554	0	100	812.757	392	392
XLOC_018697	cytokinin riboside 5 -monophosphate phosphoribohydrolase log1	657	gi|828321106|ref|XP_012572790.1|PREDICTED: cytokinin riboside 5'-monophosphate phosphoribohydrolase LOG1-like [Cicer arietinum]	XP_012572790	6.56869e-130	93	378.637	200	187
XLOC_021271	serine threonine-protein phosphatase 7 long form homolog	723	gi|828322149|ref|XP_012572969.1|PREDICTED: uncharacterized protein LOC101492457 isoform X1 [Cicer arietinum]	XP_012572969	9.91923e-64	100	224.942	118	118
XLOC_022645	dehydration-responsive element-binding protein 3-like	920	gi|828332504|ref|XP_012574770.1|PREDICTED: dehydration-responsive element-binding protein 3-like [Cicer arietinum]	XP_012574770	9.2291e-92	100	284.648	225	225
XLOC_023175	malate glyoxysomal	447	gi|502160585|ref|XP_004511798.1|PREDICTED: malate dehydrogenase, glyoxysomal isoform X2 [Cicer arietinum]	XP_004511798	3.42426e-83	90	260.766	151	136
XLOC_024172	auxin-responsive protein iaa26-like	812	gi|828328452|ref|XP_012574055.1|PREDICTED: auxin-responsive protein IAA26-like isoform X2 [Cicer arietinum]	XP_012574055	4.59489e-169	100	479.945	233	233
XLOC_029914	upf0496 protein at4g34320-like	1296	gi|502123614|ref|XP_004498189.1|PREDICTED: UPF0496 protein At4g34320-like [Cicer arietinum]	XP_004498189	0	99	646.736	373	371
XLOC_010826	probable glycerol-3-phosphate acyltransferase 2-like	1053	gi|502117653|ref|XP_004495891.1|PREDICTED: probable glycerol-3-phosphate acyltransferase 2 [Cicer arietinum]	XP_004495891	0	99	619.772	317	314
XLOC_012406	abc transporter g family member 23	1962	gi|502166681|ref|XP_004513954.1|PREDICTED: ABC transporter G family member 23 [Cicer arietinum]	XP_004513954	0	100	1214.13	653	653
XLOC_027682	PREDICTED: uncharacterized protein LOC101510790	234	gi|502174214|ref|XP_004515462.1|PREDICTED: uncharacterized protein LOC101510790 [Cicer arietinum]	XP_004515462	1.48025e-47	98	157.147	77	76
XLOC_009849	pentatricopeptide repeat-containing protein chloroplastic	2019	gi|502167500|ref|XP_004514160.1|PREDICTED: pentatricopeptide repeat-containing protein At2g45350, chloroplastic [Cicer arietinum]	XP_004514160	0	99	1258.43	630	629
XLOC_010369	#NAME?	1755	gi|502116613|ref|XP_004495515.1|PREDICTED: uncharacterized protein LOC101494889 [Cicer arietinum]	XP_004495515	0	100	783.867	399	399
XLOC_029654	aquaporin nip1-2	1003	gi|502078433|ref|XP_004485943.1|PREDICTED: nodulin-26-like [Cicer arietinum]	XP_004485943	0	100	554.288	273	273
XLOC_020313	membrane family protein	808	gi|502150493|ref|XP_004507980.1|PREDICTED: uncharacterized protein LOC101505710 [Cicer arietinum]	XP_004507980	1.18275e-41	100	150.984	122	122
XLOC_009055	abc transporter g family member 21	2067	gi|502118333|ref|XP_004496215.1|PREDICTED: ABC transporter G family member 21 [Cicer arietinum]	XP_004496215	0	100	1280	680	680
XLOC_017169	duf3411 domain protein	1149	gi|502128356|ref|XP_004499934.1|PREDICTED: uncharacterized protein LOC101505551 [Cicer arietinum]	XP_004499934	0	100	656.751	382	382
XLOC_003096	nuclear control of atpase protein 2	2048	gi|502098340|ref|XP_004491212.1|PREDICTED: uncharacterized protein LOC101495727 [Cicer arietinum]	XP_004491212	0	100	1138.64	590	590
XLOC_022331	epidermal patterning factor-like protein	338	gi|357480663|ref|XP_003610617.1|EPIDERMAL PATTERNING FACTOR-like protein [Medicago truncatula]	XP_003610617	3.25243e-06	72	51.9878	48	35
XLOC_021964	math domain and coiled-coil domain-containing protein at3g58370	1094	gi|502150725|ref|XP_004508093.1|PREDICTED: MATH domain and coiled-coil domain-containing protein At3g58370 [Cicer arietinum]	XP_004508093	0	99	620.542	311	310
XLOC_005975	strictosidine synthase family protein	1259	gi|502108254|ref|XP_004493427.1|PREDICTED: protein STRICTOSIDINE SYNTHASE-LIKE 2-like [Cicer arietinum]	XP_004493427	0	100	766.918	383	383
XLOC_018491	hxxxd-type acyl-transferase family	1386	gi|502145702|ref|XP_004506141.1|PREDICTED: spermidine coumaroyl CoA acyltransferase-like [Cicer arietinum]	XP_004506141	0	100	942.954	461	461
XLOC_027861	PREDICTED: uncharacterized protein LOC101489244	582	gi|502157269|ref|XP_004510814.1|PREDICTED: uncharacterized protein LOC101489244 [Cicer arietinum] >gi|502157271|ref|XP_004510815.1| PREDICTED: uncharacterized protein LOC101489244 [Cicer arietinum]	XP_004510814	3.17013e-116	100	356.681	189	189
XLOC_025241	membrane lipoprotein lipid attachment site-like	974	gi|502155272|ref|XP_004510014.1|PREDICTED: uncharacterized protein LOC101489475 [Cicer arietinum]	XP_004510014	0	100	555.058	267	267
XLOC_006047	ring-h2 finger protein atl3	849	gi|502114202|ref|XP_004494894.1|PREDICTED: RING-H2 finger protein ATL3-like [Cicer arietinum]	XP_004494894	2.73542e-115	100	345.895	282	282
XLOC_006329	acetyltransferase domain protein	1723	gi|502113492|ref|XP_004494667.1|PREDICTED: uncharacterized protein LOC101492518 [Cicer arietinum] >gi|502113495|ref|XP_004494668.1| PREDICTED: uncharacterized protein LOC101492518 [Cicer arietinum]	XP_004494667	2.1034e-118	100	360.533	177	177
XLOC_016762	proton-dependent oligopeptide transport family protein	1341	gi|502146271|ref|XP_004506379.1|PREDICTED: protein NRT1/ PTR FAMILY 5.10-like [Cicer arietinum]	XP_004506379	0	100	920.613	446	446
XLOC_000430	gibberellin 2-beta-dioxygenase 8-like	1066	gi|502083914|ref|XP_004487603.1|PREDICTED: gibberellin 2-beta-dioxygenase 8-like [Cicer arietinum]	XP_004487603	0	99	523.087	251	249
XLOC_015117	mitotic cyclin a2-type	1932	gi|502132267|ref|XP_004501282.1|PREDICTED: cyclin-A2-1-like [Cicer arietinum] >gi|502132270|ref|XP_004501283.1| PREDICTED: cyclin-A2-1-like [Cicer arietinum] >gi|828313120|ref|XP_012571553.1| PREDICTED: cyclin-A2-1-like [Cicer arietinum]	XP_004501282	0	99	986.097	493	492
XLOC_017964	cyclin-t1-5-like isoform x1	2355	gi|502143423|ref|XP_004505338.1|PREDICTED: cyclin-T1-3-like isoform X1 [Cicer arietinum]	XP_004505338	0	100	1044.26	568	568
XLOC_022642	pentatricopeptide repeat-containing protein at1g16830	1800	gi|828332552|ref|XP_012574783.1|PREDICTED: putative pentatricopeptide repeat-containing protein At1g16830 [Cicer arietinum] >gi|828332554|ref|XP_012574784.1| PREDICTED: putative pentatricopeptide repeat-containing protein At1g16830 [Cicer arietinum] >gi|828332556|ref|XP_012574785.1| PREDICTED: putative pentatricopeptide repeat-containing protein At1g16830 [Cicer arietinum] >gi|828332558|ref|XP_01…	XP_012574783	0	100	892.108	432	432
XLOC_015671	auxilin-related protein 2	1585	gi|502141566|ref|XP_004504547.1|PREDICTED: uncharacterized protein LOC101502155 [Cicer arietinum]	XP_004504547	0	100	790.415	459	459
XLOC_007302	uncharacterized aarf domain-containing protein kinase chloroplastic	2235	gi|502174259|ref|XP_004515472.1|PREDICTED: uncharacterized aarF domain-containing protein kinase At1g79600, chloroplastic-like [Cicer arietinum]	XP_004515472	0	100	1013.45	521	521
XLOC_016290	u11 u12 small nuclear ribonucleoprotein 25 kda protein	1023	gi|828320690|ref|XP_012572720.1|PREDICTED: U11/U12 small nuclear ribonucleoprotein 25 kDa protein [Cicer arietinum] >gi|828320692|ref|XP_012572721.1| PREDICTED: U11/U12 small nuclear ribonucleoprotein 25 kDa protein [Cicer arietinum]	XP_012572720	1.33333e-78	100	249.595	141	141
XLOC_011986	lob domain-containing protein 1-like	610	gi|502145258|ref|XP_004505954.1|PREDICTED: LOB domain-containing protein 1-like [Cicer arietinum]	XP_004505954	1.61899e-101	100	304.294	202	202
XLOC_010570	upf0603 protein chloroplastic	1168	gi|502117237|ref|XP_004495750.1|PREDICTED: UPF0603 protein At1g54780, chloroplastic [Cicer arietinum]	XP_004495750	5.25719e-161	100	466.463	289	289
XLOC_007301	photosystem i reaction center subunit chloroplastic	968	gi|502105558|ref|XP_004492835.1|PREDICTED: photosystem I reaction center subunit XI, chloroplastic [Cicer arietinum]	XP_004492835	2.05825e-126	100	372.859	214	214
XLOC_024300	serine mitochondrial	768	gi|828339205|ref|XP_012567690.1|PREDICTED: serine hydroxymethyltransferase, mitochondrial-like [Cicer arietinum]	XP_012567690	0	99	528.094	255	254
XLOC_025557	cytokinin riboside 5 -monophosphate phosphoribohydrolase log3	892	gi|502121964|ref|XP_004497512.1|PREDICTED: cytokinin riboside 5'-monophosphate phosphoribohydrolase LOG3 isoform X1 [Cicer arietinum]	XP_004497512	9.15504e-159	100	454.521	220	220
XLOC_026778	structural maintenance of chromosomes protein 6b-like isoform x1	468	gi|502168978|ref|XP_004514508.1|PREDICTED: structural maintenance of chromosomes protein 6A-like isoform X2 [Cicer arietinum]	XP_004514508	4.88977e-104	100	332.413	155	155
XLOC_007506	transcription factor pcl1-like	825	gi|502107995|ref|XP_004493366.1|PREDICTED: transcription factor PCL1 [Cicer arietinum]	XP_004493366	2.66522e-135	100	397.127	271	271
XLOC_025035	protein trichome birefringence-like 25 isoform x1	1747	gi|502179224|ref|XP_004516393.1|PREDICTED: protein trichome birefringence-like 25 isoform X1 [Cicer arietinum]	XP_004516393	0	100	801.971	451	451
XLOC_021294	cobw domain-containing protein 1-like	1017	gi|502154026|ref|XP_004509554.1|PREDICTED: COBW domain-containing protein 1-like [Cicer arietinum]	XP_004509554	0	93	608.986	362	338
XLOC_001437	probable ll-diaminopimelate chloroplastic	1269	gi|502077107|ref|XP_004485554.1|PREDICTED: aminotransferase ALD1-like [Cicer arietinum]	XP_004485554	0	87	672.159	393	345
XLOC_016472	rop guanine nucleotide exchange factor 7-like	1752	gi|502148498|ref|XP_004507185.1|PREDICTED: rop guanine nucleotide exchange factor 7-like [Cicer arietinum]	XP_004507185	0	99	1087.02	568	564
XLOC_010093	s54 family peptidase	1658	gi|502180641|ref|XP_004516684.1|PREDICTED: uncharacterized protein LOC101511229 [Cicer arietinum]	XP_004516684	0	100	886.33	427	427
XLOC_019252	importin subunit alpha-1	1704	gi|828324791|ref|XP_012573439.1|PREDICTED: importin subunit alpha-like [Cicer arietinum]	XP_012573439	0	94	644.425	376	357
XLOC_008247	sugar transport protein 5	1626	gi|502130352|ref|XP_004500622.1|PREDICTED: sugar transport protein 5-like [Cicer arietinum]	XP_004500622	0	100	993.03	510	510
XLOC_014130	folylpolyglutamate synthase	1449	gi|828316220|ref|XP_012572032.1|PREDICTED: LOW QUALITY PROTEIN: folylpolyglutamate synthase, partial [Cicer arietinum]	XP_012572032	0	95	870.537	484	462
XLOC_016622	probable carboxylesterase 15	985	gi|502145941|ref|XP_004506248.1|PREDICTED: probable carboxylesterase 15 [Cicer arietinum]	XP_004506248	0	99	661.759	321	320
XLOC_001346	serine arginine repetitive matrix protein 2-like	967	gi|502077759|ref|XP_004485736.1|PREDICTED: uncharacterized protein LOC101508789 [Cicer arietinum] >gi|502183778|ref|XP_004517212.1| PREDICTED: uncharacterized protein LOC101490600 [Cicer arietinum]	XP_004485736	7.13074e-168	100	480.33	263	263
XLOC_005247	protein xri1	1147	gi|502165318|ref|XP_004513524.1|PREDICTED: protein XRI1-like isoform X1 [Cicer arietinum]	XP_004513524	0	100	626.706	300	300
XLOC_007855	interactor of constitutive active rops chloroplastic-like	2385	gi|502111070|ref|XP_004493948.1|PREDICTED: interactor of constitutive active ROPs 2, chloroplastic-like [Cicer arietinum] >gi|502111073|ref|XP_004493949.1| PREDICTED: interactor of constitutive active ROPs 2, chloroplastic-like [Cicer arietinum] >gi|502111077|ref|XP_004493950.1| PREDICTED: interactor of constitutive active ROPs 2, chloroplastic-like [Cicer arietinum] >gi|828300963|ref|XP_01256943…	XP_004493948	0	100	1104.35	618	618
XLOC_004237	crooked neck-like protein 1	1416	gi|502115405|ref|XP_004495196.1|PREDICTED: crooked neck-like protein 1 [Cicer arietinum]	XP_004495196	0	83	611.298	413	343
XLOC_007390	PREDICTED: uncharacterized protein LOC101494248	681	gi|502105758|ref|XP_004492880.1|PREDICTED: uncharacterized protein LOC101494248 [Cicer arietinum]	XP_004492880	1.08942e-127	100	379.022	206	206
XLOC_008838	wall-associated receptor kinase-like protein	2347	gi|502124664|ref|XP_004498620.1|PREDICTED: putative wall-associated receptor kinase-like 16 [Cicer arietinum]	XP_004498620	0	100	1518.44	748	748
XLOC_009842	exocyst complex component 5-like	966	gi|502089588|ref|XP_004488957.1|PREDICTED: uncharacterized protein LOC101499526 [Cicer arietinum]	XP_004488957	7.49654e-92	66	291.967	362	242
XLOC_012115	kinesin-like protein kif19 isoform x1	1834	gi|502086873|ref|XP_004488353.1|PREDICTED: kinesin-like protein KIF19 isoform X1 [Cicer arietinum]	XP_004488353	0	99	1166.76	604	598
XLOC_012674	carbonic anhydrase	654	gi|357461981|ref|XP_003601272.1|Carbonic anhydrase [Medicago truncatula]	XP_003601272	2.85298e-98	73	298.901	268	198
XLOC_012926	kinase-like protein	1182	gi|828325258|ref|XP_012573497.1|PREDICTED: G-type lectin S-receptor-like serine/threonine-protein kinase RLK1 isoform X1 [Cicer arietinum]	XP_012573497	3.25654e-152	98	463.766	226	222
XLOC_013276	PREDICTED: uncharacterized protein LOC101499176	627	gi|502130697|ref|XP_004500739.1|PREDICTED: uncharacterized protein LOC101499176 [Cicer arietinum]	XP_004500739	7.3933e-120	100	350.903	196	196
XLOC_017357	probable polyol transporter 6	1373	gi|502138526|ref|XP_004503439.1|PREDICTED: polyol transporter 5-like isoform X1 [Cicer arietinum]	XP_004503439	0	100	786.949	440	440
XLOC_017639	atp-dependent dna helicase q-like 5	2712	gi|502141185|ref|XP_004504477.1|PREDICTED: ATP-dependent DNA helicase Q-like 5 [Cicer arietinum]	XP_004504477	0	99	1530.77	848	840
XLOC_019030	serine threonine-protein kinase pbs1	1071	gi|502151151|ref|XP_004508303.1|PREDICTED: serine/threonine-protein kinase CDL1-like [Cicer arietinum]	XP_004508303	0	100	736.487	356	356
XLOC_019976	PREDICTED: uncharacterized protein LOC101489997	426	gi|502152798|ref|XP_004509099.1|PREDICTED: uncharacterized protein LOC101489997 [Cicer arietinum]	XP_004509099	3.91169e-79	100	241.891	121	121
XLOC_021212	65-kda microtubule-associated protein 5	277	gi|502158279|ref|XP_004511089.1|PREDICTED: 65-kDa microtubule-associated protein 5 isoform X1 [Cicer arietinum] >gi|828329507|ref|XP_012574262.1| PREDICTED: 65-kDa microtubule-associated protein 5 isoform X1 [Cicer arietinum]	XP_004511089	9.81669e-37	100	139.813	66	66
XLOC_024265	60s ribosomal protein l27a-3	759	gi|502154887|ref|XP_004509883.1|PREDICTED: 60S ribosomal protein L27a-2-like [Cicer arietinum]	XP_004509883	4.35963e-87	100	267.7	129	129
XLOC_024290	abc transporter g family member 17-like	2178	gi|502162699|ref|XP_004512587.1|PREDICTED: ABC transporter G family member 17-like [Cicer arietinum]	XP_004512587	0	100	1389.79	725	725
XLOC_025018	bon1-associated-like protein	684	gi|502157780|ref|XP_004510906.1|PREDICTED: uncharacterized protein LOC101493907 [Cicer arietinum]	XP_004510906	1.18774e-126	100	368.622	180	180
XLOC_028072	sesquiterpene synthase	1149	gi|502143804|ref|XP_004505471.1|PREDICTED: (-)-germacrene D synthase-like [Cicer arietinum]	XP_004505471	0	100	772.311	383	383
XLOC_004216	wuschel-related homeobox 5	511	gi|828295891|ref|XP_012568542.1|PREDICTED: WUSCHEL-related homeobox 5-like [Cicer arietinum]	XP_012568542	5.57257e-104	80	309.301	210	168
XLOC_027692	cytochrome p450 93a3-like	735	gi|828307238|ref|XP_004497961.2|PREDICTED: cytochrome P450 93A3-like [Cicer arietinum]	XP_004497961	1.43781e-98	86	308.916	237	205
XLOC_004452	zinc finger ccch domain-containing protein 25	1529	gi|502095997|ref|XP_004490592.1|PREDICTED: zinc finger CCCH domain-containing protein 25 [Cicer arietinum]	XP_004490592	0	100	701.049	396	396
XLOC_026244	probable polygalacturonase non-catalytic subunit jp650	2205	gi|502154756|ref|XP_004509821.1|PREDICTED: probable polygalacturonase non-catalytic subunit JP650 [Cicer arietinum]	XP_004509821	0	100	1222.61	624	624
XLOC_021677	two-component response regulator arr3-like protein	897	gi|502152207|ref|XP_004508816.1|PREDICTED: two-component response regulator ARR5-like [Cicer arietinum]	XP_004508816	1.24226e-130	97	382.874	194	190
XLOC_023704	pescadillo homolog	510	gi|502154817|ref|XP_004509849.1|PREDICTED: pescadillo homolog [Cicer arietinum]	XP_004509849	1.53137e-79	81	259.225	189	154
XLOC_020762	male sterility ms5 family protein	1129	gi|502103615|ref|XP_004492325.1|PREDICTED: protein SULFUR DEFICIENCY-INDUCED 1-like [Cicer arietinum]	XP_004492325	0	100	570.852	295	295
XLOC_008378	sugar isomerase family protein isoform 1	1047	gi|502119345|ref|XP_004496587.1|PREDICTED: uncharacterized protein LOC101504156 [Cicer arietinum]	XP_004496587	1.06826e-133	100	392.504	190	190
XLOC_009587	signal peptide peptidase-like 2b	1575	gi|502121709|ref|XP_004497418.1|PREDICTED: signal peptide peptidase-like 5 [Cicer arietinum]	XP_004497418	0	100	990.334	524	524
XLOC_015762	PREDICTED: uncharacterized protein LOC101498638	3482	gi|502140931|ref|XP_004504380.1|PREDICTED: uncharacterized protein LOC101498638 [Cicer arietinum]	XP_004504380	0	100	2290.77	1132	1132
XLOC_004982	sec61-gamma subunit of protein translocation complex protein	459	gi|502090736|ref|XP_004489324.1|PREDICTED: uncharacterized protein LOC101492477 [Cicer arietinum]	XP_004489324	3.1726e-44	100	154.451	72	72
XLOC_010976	leucine-rich repeat receptor-like tyrosine-protein kinase at2g41820	2866	gi|502118661|ref|XP_004496359.1|PREDICTED: probable LRR receptor-like serine/threonine-protein kinase At1g34110 [Cicer arietinum]	XP_004496359	0	100	1600.1	914	914
XLOC_001064	dead-box atp-dependent rna helicase 18	2103	gi|502130061|ref|XP_004500517.1|PREDICTED: DEAD-box ATP-dependent RNA helicase 18 [Cicer arietinum]	XP_004500517	0	100	1164.83	587	587
XLOC_001950	gibberellin 2-beta-dioxygenase 1	1235	gi|502087816|ref|XP_004488652.1|PREDICTED: gibberellin 2-beta-dioxygenase 1 [Cicer arietinum]	XP_004488652	0	100	677.937	327	327
XLOC_012392	phospholipid-transporting atpase 9	3773	gi|502151751|ref|XP_004508595.1|PREDICTED: putative phospholipid-transporting ATPase 9 [Cicer arietinum]	XP_004508595	0	100	2389.38	1208	1208
XLOC_017807	pentatricopeptide repeat-containing protein mitochondrial	2406	gi|828318640|ref|XP_012572379.1|PREDICTED: pentatricopeptide repeat-containing protein At1g62260, mitochondrial [Cicer arietinum] >gi|828318643|ref|XP_012572380.1| PREDICTED: pentatricopeptide repeat-containing protein At1g62260, mitochondrial [Cicer arietinum]	XP_012572379	0	98	1306.2	642	634
XLOC_003724	calcium-binding ef hand-like protein	1514	gi|502156388|ref|XP_004510449.1|PREDICTED: calumenin-B-like isoform X1 [Cicer arietinum]	XP_004510449	1.17326e-77	89	258.07	150	134
XLOC_016170	thiazole biosynthetic enzyme	1263	gi|502143726|ref|XP_004505443.1|PREDICTED: thiamine thiazole synthase, chloroplastic [Cicer arietinum]	XP_004505443	0	100	695.271	352	352
XLOC_001756	formimidoyltransferase-cyclodeaminase-like	1035	gi|502082948|ref|XP_004487321.1|PREDICTED: formimidoyltransferase-cyclodeaminase-like [Cicer arietinum]	XP_004487321	0	100	665.226	318	318
XLOC_014887	protein nrt1 ptr family -like	1931	gi|502131373|ref|XP_004500964.1|PREDICTED: protein NRT1/ PTR FAMILY 8.1-like [Cicer arietinum]	XP_004500964	0	100	1187.56	586	586
XLOC_021425	uroporphyrinogen-iii c-methyltransferase	1660	gi|502152962|ref|XP_004509171.1|PREDICTED: uroporphyrinogen-III C-methyltransferase [Cicer arietinum]	XP_004509171	0	100	710.679	362	362
XLOC_010325	tubby-like f-box protein 5	1339	gi|502126066|ref|XP_004499167.1|PREDICTED: tubby-like F-box protein 5 [Cicer arietinum] >gi|828309384|ref|XP_012570834.1| PREDICTED: tubby-like F-box protein 5 [Cicer arietinum]	XP_004499167	0	100	832.787	420	420
XLOC_010871	ethylene-responsive transcription factor erf073-like	906	gi|502117764|ref|XP_004495934.1|PREDICTED: ethylene-responsive transcription factor ERF113-like [Cicer arietinum]	XP_004495934	3.89078e-159	99	458.759	302	299
XLOC_026354	mitogen-activated protein kinase kinase 9-like	1170	gi|828332045|ref|XP_012574687.1|PREDICTED: mitogen-activated protein kinase kinase 9-like [Cicer arietinum]	XP_012574687	0	100	673.315	323	323
XLOC_018892	dna replication licensing factor mcm4	2921	gi|502149334|ref|XP_004507486.1|PREDICTED: DNA replication licensing factor MCM4 [Cicer arietinum]	XP_004507486	0	100	1650.57	839	839
XLOC_021163	snf2 domain-containing protein classy 3-like	2838	gi|502158015|ref|XP_004510995.1|PREDICTED: SNF2 domain-containing protein CLASSY 3-like [Cicer arietinum]	XP_004510995	0	99	1722.21	870	869
XLOC_005489	ras gtpase-activating protein-binding protein 2-like	1821	gi|502091361|ref|XP_004489526.1|PREDICTED: putative G3BP-like protein [Cicer arietinum] >gi|502091365|ref|XP_004489527.1| PREDICTED: putative G3BP-like protein [Cicer arietinum]	XP_004489526	0	100	767.689	469	469
XLOC_014446	chalcone synthase	1516	gi|502135115|ref|XP_004502226.1|PREDICTED: chalcone synthase 1B [Cicer arietinum]	XP_004502226	0	100	783.097	389	389
XLOC_023008	protein fam188a	471	gi|502180463|ref|XP_004516644.1|PREDICTED: protein FAM188A isoform X1 [Cicer arietinum]	XP_004516644	2.69431e-67	100	226.483	125	125
XLOC_013450	exocyst complex component sec3a	2271	gi|828312107|ref|XP_012571391.1|PREDICTED: exocyst complex component SEC3A-like isoform X3 [Cicer arietinum]	XP_012571391	0	86	1418.29	858	744
XLOC_024266	iaa-amino acid hydrolase ilr1-like 4	1164	gi|502154893|ref|XP_004509886.1|PREDICTED: IAA-amino acid hydrolase ILR1-like 7 [Cicer arietinum]	XP_004509886	0	100	800.816	387	387
XLOC_010019	pectinacetylesterase family protein	1155	gi|502117432|ref|XP_004495819.1|PREDICTED: pectin acetylesterase 12-like isoform X1 [Cicer arietinum]	XP_004495819	0	100	804.668	384	384
XLOC_016607	protein thylakoid chloroplastic	1569	gi|502148678|ref|XP_004507227.1|PREDICTED: protein THYLAKOID FORMATION1, chloroplastic-like [Cicer arietinum]	XP_004507227	2.86412e-160	100	470.7	271	271
XLOC_018983	glucuronoxylan glucuronosyltransferase irx7	882	gi|502145526|ref|XP_004506065.1|PREDICTED: probable glucuronoxylan glucuronosyltransferase F8H [Cicer arietinum]	XP_004506065	0	86	573.163	330	286
XLOC_009537	protein upstream of flc-like isoform x2	1545	gi|828321078|ref|XP_012572786.1|PREDICTED: protein UPSTREAM OF FLC isoform X2 [Cicer arietinum]	XP_012572786	0	100	967.222	514	514
XLOC_005665	auxin response factor 9-like	2618	gi|828297949|ref|XP_012568938.1|PREDICTED: auxin response factor 9-like [Cicer arietinum]	XP_012568938	0	99	1304.27	671	670
XLOC_029481	chloroplastic group iia intron splicing facilitator chloroplastic	1392	gi|502163527|ref|XP_004512867.1|PREDICTED: chloroplastic group IIA intron splicing facilitator CRS1, chloroplastic-like [Cicer arietinum]	XP_004512867	0	96	873.233	470	453
XLOC_017649	pi-plc x domain-containing protein at5g67130-like	999	gi|828297357|ref|XP_012568821.1|PREDICTED: PI-PLC X domain-containing protein At5g67130-like isoform X1 [Cicer arietinum]	XP_012568821	0	90	615.15	365	332
XLOC_017790	protein pollen defective in guidance 1-like isoform x2	303	gi|828319456|ref|XP_012572494.1|PREDICTED: protein POLLEN DEFECTIVE IN GUIDANCE 1-like isoform X2 [Cicer arietinum]	XP_012572494	8.40686e-43	98	155.992	93	92
XLOC_029682	dof zinc finger protein	982	gi|502087075|ref|XP_004488419.1|PREDICTED: dof zinc finger protein DOF5.4-like [Cicer arietinum]	XP_004488419	2.57979e-158	100	456.833	277	277
XLOC_008566	abc transporter b family member chloroplastic	1851	gi|502111391|ref|XP_004494042.1|PREDICTED: ABC transporter B family member 29, chloroplastic [Cicer arietinum]	XP_004494042	0	100	1159.44	595	595
XLOC_020996	late embryogenesis abundant protein	472	gi|828338010|ref|XP_012567450.1|PREDICTED: uncharacterized protein LOC105851289 [Cicer arietinum]	XP_012567450	5.45467e-44	100	152.14	98	98
XLOC_022362	glutamate--cysteine chloroplastic-like	1800	gi|502159917|ref|XP_004511574.1|PREDICTED: glutamate--cysteine ligase, chloroplastic-like [Cicer arietinum]	XP_004511574	0	87	860.136	491	431
XLOC_009216	transcription factor tcp19-like	1096	gi|502119442|ref|XP_004496621.1|PREDICTED: transcription factor TCP9 [Cicer arietinum]	XP_004496621	0	100	556.984	337	337
XLOC_022689	general transcription factor 3c polypeptide 5-like isoform x1	2087	gi|828336726|ref|XP_012575688.1|PREDICTED: general transcription factor 3C polypeptide 5-like [Cicer arietinum]	XP_012575688	0	98	588.571	320	316
XLOC_014150	nudix hydrolase 10-like	561	gi|502177498|ref|XP_004516097.1|PREDICTED: nudix hydrolase 10-like [Cicer arietinum]	XP_004516097	3.43856e-117	100	346.665	185	185
XLOC_005000	40s ribosomal protein s16	492	gi|828293093|ref|XP_012568068.1|PREDICTED: 40S ribosomal protein S16-like isoform X1 [Cicer arietinum]	XP_012568068	6.96923e-50	94	146.747	76	72
XLOC_019853	thioredoxin domain-containing protein plp3b-like	825	gi|828326799|ref|XP_004509487.2|PREDICTED: thioredoxin domain-containing protein PLP3B-like [Cicer arietinum]	XP_004509487	1.09135e-135	90	397.127	270	243
XLOC_001108	atp synthase gamma chloroplastic	1695	gi|828287394|ref|XP_012568353.1|PREDICTED: ATP synthase gamma chain, chloroplastic [Cicer arietinum]	XP_012568353	0	100	734.176	376	376
XLOC_017443	nuclear transcription factor y subunit b-1-like	594	gi|502140035|ref|XP_004504028.1|PREDICTED: nuclear transcription factor Y subunit B-1-like [Cicer arietinum]	XP_004504028	9.54115e-137	100	392.889	190	190
XLOC_021952	diacylglycerol acyltransferase	1292	gi|828324322|ref|XP_012573346.1|PREDICTED: uncharacterized protein LOC105852459 [Cicer arietinum]	XP_012573346	1.76525e-173	98	501.13	320	315
XLOC_000977	wall-associated receptor kinase-like protein	1988	gi|502080195|ref|XP_004486489.1|PREDICTED: wall-associated receptor kinase-like 8 isoform X1 [Cicer arietinum]	XP_004486489	0	87	1073.54	673	592
XLOC_006052	vegetative cell wall protein gp1-like	1357	gi|502114064|ref|XP_004494849.1|PREDICTED: mucin-5AC [Cicer arietinum]	XP_004494849	2.60184e-175	100	508.449	333	333
XLOC_018399	plant f9h3-4 protein	1280	gi|502146675|ref|XP_004506556.1|PREDICTED: uncharacterized protein LOC101508064 [Cicer arietinum]	XP_004506556	0	100	624.394	312	312
XLOC_017913	probable phosphoinositide phosphatase sac9	5466	gi|502142904|ref|XP_004505147.1|PREDICTED: probable phosphoinositide phosphatase SAC9 [Cicer arietinum]	XP_004505147	0	99	3365.86	1631	1628
XLOC_020567	eh domain-containing protein 1	850	gi|502099243|ref|XP_004491428.1|PREDICTED: EH domain-containing protein 1 [Cicer arietinum]	XP_004491428	7.23364e-72	100	242.276	129	129
XLOC_022925	serine threonine-protein kinase pbs1	1086	gi|502154833|ref|XP_004509857.1|PREDICTED: serine/threonine-protein kinase PBS1-like [Cicer arietinum]	XP_004509857	0	100	754.592	361	361
XLOC_008278	gdp-mannose -epimerase	1925	gi|502117369|ref|XP_004495797.1|PREDICTED: GDP-mannose 3,5-epimerase 2-like [Cicer arietinum]	XP_004495797	0	99	796.964	380	379
XLOC_008654	respiratory burst oxidase-like protein	2745	gi|502117122|ref|XP_004495711.1|PREDICTED: respiratory burst oxidase homolog protein B-like isoform X2 [Cicer arietinum]	XP_004495711	0	100	1837	879	879
XLOC_013092	small heat shock chloroplastic	690	gi|502136583|ref|XP_004502738.1|PREDICTED: small heat shock protein, chloroplastic [Cicer arietinum]	XP_004502738	5.77545e-168	100	474.937	229	229
XLOC_014186	dead-box atp-dependent rna helicase 56-like isoform x2	492	gi|828311678|ref|XP_012571336.1|PREDICTED: calcium uniporter protein 5, mitochondrial-like isoform X2 [Cicer arietinum]	XP_012571336	8.88157e-51	100	177.178	83	83
XLOC_002980	4-hydroxyphenylpyruvate dioxygenase	1555	gi|502098788|ref|XP_004491317.1|PREDICTED: 4-hydroxyphenylpyruvate dioxygenase [Cicer arietinum]	XP_004491317	0	100	818.15	434	434
XLOC_029838	protein fam133	970	gi|734403021|gb|KHN32348.1|hypothetical protein glysoja_032531 [Glycine soja]	KHN32348	1.4816e-45	98	165.236	100	98
XLOC_025346	haloacid dehalogenase-like hydrolase	1149	gi|502167403|ref|XP_004514130.1|PREDICTED: uncharacterized protein LOC101497830 [Cicer arietinum]	XP_004514130	0	100	587.8	284	284
XLOC_020026	14 kda proline-rich protein	814	gi|502181579|ref|XP_004516838.1|PREDICTED: 14 kDa proline-rich protein DC2.15-like [Cicer arietinum]	XP_004516838	1.12069e-26	100	112.849	166	166
XLOC_000242	histone h2a	453	gi|502081976|ref|XP_004487028.1|PREDICTED: probable histone H2A.1 [Cicer arietinum]	XP_004487028	7.31032e-47	100	160.999	100	100
XLOC_017505	dual specificity protein phosphatase 1	2013	gi|828310415|ref|XP_012571051.1|PREDICTED: dual specificity protein phosphatase PHS1-like isoform X3 [Cicer arietinum]	XP_012571051	0	91	898.271	507	464
XLOC_006868	serine carboxypeptidase-like 20	1479	gi|502171396|ref|XP_004515043.1|PREDICTED: serine carboxypeptidase-like 20 [Cicer arietinum]	XP_004515043	0	97	1006.51	506	492
XLOC_011418	pollen-specific leucine-rich repeat extensin-like protein 1	1389	gi|828309909|ref|XP_012570932.1|PREDICTED: pollen-specific leucine-rich repeat extensin-like protein 1 [Cicer arietinum]	XP_012570932	8.50795e-107	72	336.265	449	327
XLOC_018708	probable n-acetyltransferase hls1	1224	gi|502160688|ref|XP_004511849.1|PREDICTED: probable N-acetyltransferase HLS1 [Cicer arietinum]	XP_004511849	0	100	840.877	407	407
XLOC_022616	probable serine threonine-protein kinase at1g18390 isoform x2	1470	gi|502163637|ref|XP_004512900.1|PREDICTED: probable serine/threonine-protein kinase At1g18390 isoform X2 [Cicer arietinum]	XP_004512900	0	100	1024.23	489	489
XLOC_022687	serine arginine repetitive matrix protein 1-like	1461	gi|828294635|ref|XP_004490282.2|PREDICTED: uncharacterized protein LOC101493793 [Cicer arietinum]	XP_004490282	1.26785e-170	75	529.25	458	346
XLOC_024379	1-orf2 protein	2085	gi|502180667|ref|XP_004516690.1|PREDICTED: uncharacterized protein LOC101514130 [Cicer arietinum]	XP_004516690	3.04338e-97	93	325.479	173	162
XLOC_000301	hypothetical protein MTR_2g093040	246	gi|357453709|ref|XP_003597135.1|hypothetical protein MTR_2g093040 [Medicago truncatula] >gi|355486183|gb|AES67386.1| hypothetical protein MTR_2g093040 [Medicago truncatula]	XP_003597135	1.41205e-10	73	62.3882	52	38
XLOC_003609	bifunctional protein mitochondrial-like	279	gi|502127224|ref|XP_004499610.1|PREDICTED: bifunctional protein FolD 1, mitochondrial-like [Cicer arietinum]	XP_004499610	5.65141e-51	96	175.252	91	88
XLOC_004475	disease resistance protein (tir-nbs-lrr class)	1764	gi|502156372|ref|XP_004510441.1|PREDICTED: putative disease resistance protein At4g11170 [Cicer arietinum]	XP_004510441	0	100	1133.24	587	587
XLOC_008371	lrr receptor-like serine threonine-protein kinase gso1	2271	gi|828304911|ref|XP_012570106.1|PREDICTED: LOW QUALITY PROTEIN: LRR receptor-like serine/threonine-protein kinase GSO1 [Cicer arietinum]	XP_012570106	0	67	615.535	690	465
XLOC_008425	plant-specific b3-dna-binding domain protein	747	gi|502125887|ref|XP_004499103.1|PREDICTED: B3 domain-containing protein REM16-like [Cicer arietinum]	XP_004499103	1.35901e-158	100	451.825	215	215
XLOC_008437	feruloyl esterase a	990	gi|828309153|ref|XP_004499053.2|PREDICTED: uncharacterized protein LOC101504920 isoform X1 [Cicer arietinum] >gi|828309156|ref|XP_012570806.1| PREDICTED: uncharacterized protein LOC101504920 isoform X2 [Cicer arietinum]	XP_004499053	2.43499e-152	99	449.129	232	231
XLOC_008995	protein networked 3a	531	gi|502117888|ref|XP_004495995.1|PREDICTED: protein NETWORKED 3A-like [Cicer arietinum]	XP_004495995	1.61774e-73	98	238.81	122	120
XLOC_009705	aspartic proteinase-like protein 2 isoform x1	609	gi|828339194|ref|XP_012567686.1|PREDICTED: aspartic proteinase-like protein 2 isoform X3 [Cicer arietinum]	XP_012567686	6.52306e-144	100	414.846	202	202
XLOC_009972	serine arginine repetitive matrix protein 1-like	1251	gi|828334827|ref|XP_012575257.1|PREDICTED: uncharacterized protein LOC101499348 [Cicer arietinum]	XP_012575257	1.76822e-136	71	421.779	449	320
XLOC_010416	dna replication complex gins protein sld5	642	gi|828302665|ref|XP_004495068.2|PREDICTED: DNA replication complex GINS protein SLD5-like [Cicer arietinum]	XP_004495068	1.61965e-129	95	376.711	205	195
XLOC_011911	gag polyprotein	1992	gi|14715229|emb|CAC44110.1|gag polyprotein [Cicer arietinum]	CAC44110	1.10511e-140	81	424.476	297	242
XLOC_012263	ankyrin repeat-containing protein	609	gi|828307688|ref|XP_012570550.1|PREDICTED: uncharacterized protein LOC105851980 isoform X4 [Cicer arietinum]	XP_012570550	8.5158e-142	100	412.149	201	201
XLOC_013075	5 exonuclease apollo	1592	gi|502137032|ref|XP_004502940.1|PREDICTED: 5' exonuclease Apollo [Cicer arietinum]	XP_004502940	0	93	937.176	505	470
XLOC_014415	vacuolar amino acid transporter 1-like	1077	gi|502135258|ref|XP_004502272.1|PREDICTED: vacuolar amino acid transporter 1 [Cicer arietinum]	XP_004502272	0	93	678.322	375	352
XLOC_014819	kinase protein with adenine nucleotide alpha hydrolases-like isoform 1	2735	gi|502130664|ref|XP_004500728.1|PREDICTED: probable receptor-like serine/threonine-protein kinase At5g57670 isoform X1 [Cicer arietinum] >gi|828312253|ref|XP_012571418.1| PREDICTED: probable receptor-like serine/threonine-protein kinase At5g57670 isoform X1 [Cicer arietinum]	XP_004500728	0	95	1149.81	600	574
XLOC_017212	probable auxin efflux carrier component 1c	1506	gi|502138050|ref|XP_004503270.1|PREDICTED: probable auxin efflux carrier component 1c [Cicer arietinum]	XP_004503270	0	100	1032.32	501	501
XLOC_018056	papain family cysteine protease	1035	gi|502143870|ref|XP_004505498.1|PREDICTED: senescence-specific cysteine protease SAG39-like [Cicer arietinum]	XP_004505498	0	100	719.924	344	344
XLOC_021079	cyclin-b3-1 isoform x1	833	gi|828327902|ref|XP_012573971.1|PREDICTED: putative cyclin-B3-1 isoform X4 [Cicer arietinum]	XP_012573971	1.02056e-163	89	481.485	258	232
XLOC_021833	duf630 family protein	2315	gi|502150299|ref|XP_004507886.1|PREDICTED: uncharacterized protein LOC101505055 [Cicer arietinum]	XP_004507886	0	100	1491.86	760	760
XLOC_024186	e3 ubiquitin-protein ligase atl4-like	993	gi|502155617|ref|XP_004510135.1|PREDICTED: E3 ubiquitin-protein ligase ATL4-like [Cicer arietinum]	XP_004510135	3.92884e-161	100	466.848	330	330
XLOC_024340	cinnamyl alcohol dehydrogenase-like protein	1089	gi|502162619|ref|XP_004512559.1|PREDICTED: probable mannitol dehydrogenase [Cicer arietinum]	XP_004512559	0	100	671.003	362	362
XLOC_029326	queuine trna-ribosyltransferase	348	gi|502147442|ref|XP_004506784.1|PREDICTED: queuine tRNA-ribosyltransferase-like [Cicer arietinum] >gi|828322383|ref|XP_012573024.1| PREDICTED: queuine tRNA-ribosyltransferase-like [Cicer arietinum]	XP_004506784	1.90793e-74	100	238.039	113	113
XLOC_001125	f-box protein interaction domain protein	964	gi|828297734|ref|XP_004492107.2|PREDICTED: F-box/kelch-repeat protein At3g23880-like [Cicer arietinum]	XP_004492107	4.00541e-164	88	476.093	303	268
XLOC_001811	pentatricopeptide repeat-containing protein	654	gi|502083431|ref|XP_004487457.1|PREDICTED: pentatricopeptide repeat-containing protein At1g03540-like [Cicer arietinum]	XP_004487457	2.37201e-156	100	448.358	217	217
XLOC_003240	snf1-related protein kinase regulatory subunit gamma-1-like	1350	gi|502093657|ref|XP_004490011.1|PREDICTED: SNF1-related protein kinase regulatory subunit gamma-1-like [Cicer arietinum]	XP_004490011	0	99	786.563	443	442
XLOC_004435	nbs-lrr resistance protein	2399	gi|574460677|gb|AHG28983.1|NBS-LRR protein [Cicer arietinum]	AHG28983	0	71	826.624	756	541
XLOC_006486	importin subunit alpha	1299	gi|828301529|ref|XP_012569523.1|PREDICTED: importin subunit alpha-4-like [Cicer arietinum]	XP_012569523	0	95	865.914	452	432
XLOC_006825	glutathione s-transferase	675	gi|502103841|ref|XP_004492376.1|PREDICTED: probable glutathione S-transferase [Cicer arietinum]	XP_004492376	6.72941e-161	100	456.833	224	224
XLOC_008460	wrky family transcription factor	1047	gi|828303786|ref|XP_012569903.1|PREDICTED: probable WRKY transcription factor 72 [Cicer arietinum]	XP_012569903	1.3706e-178	97	512.301	358	348
XLOC_009102	abc transporter g family member 4-like	1034	gi|502119133|ref|XP_004496513.1|PREDICTED: ABC transporter G family member 4 [Cicer arietinum]	XP_004496513	0	100	625.935	327	327
XLOC_015052	heat shock protein 70 -interacting	1824	gi|502132802|ref|XP_004501535.1|PREDICTED: uncharacterized protein LOC101505454 [Cicer arietinum]	XP_004501535	0	100	1215.68	607	607
XLOC_015090	syringolide-induced protein 14-1-1	779	gi|502131216|ref|XP_004500912.1|PREDICTED: uncharacterized protein At1g76070-like [Cicer arietinum]	XP_004500912	5.96162e-129	100	377.867	239	239
XLOC_015424	duf2439 family protein	1788	gi|502138958|ref|XP_004503592.1|PREDICTED: uncharacterized protein LOC101489105 isoform X1 [Cicer arietinum]	XP_004503592	0	84	925.62	599	509
XLOC_016301	timeless-interacting protein	945	gi|502144460|ref|XP_004505705.1|PREDICTED: TIMELESS-interacting protein [Cicer arietinum]	XP_004505705	5.71594e-140	100	409.838	283	283
XLOC_019088	rna polymerase ii-associated factor 1 homolog isoform x1	2152	gi|828328647|ref|XP_012574096.1|PREDICTED: protein PAF1 homolog [Cicer arietinum]	XP_012574096	0	98	941.414	657	648
XLOC_019694	auxin efflux carrier family protein	796	gi|502153818|ref|XP_004509473.1|PREDICTED: uncharacterized transporter YBR287W-like [Cicer arietinum] >gi|502153821|ref|XP_004509474.1| PREDICTED: uncharacterized transporter YBR287W-like [Cicer arietinum]	XP_004509473	5.55294e-169	100	485.723	239	239
XLOC_019775	epoxide hydrolase 4	1022	gi|502153234|ref|XP_004509266.1|PREDICTED: epoxide hydrolase 4 [Cicer arietinum]	XP_004509266	0	100	591.652	318	318
XLOC_022997	probable serine threonine-protein kinase at1g18390	1542	gi|502163624|ref|XP_004512896.1|PREDICTED: probable serine/threonine-protein kinase At1g18390 [Cicer arietinum]	XP_004512896	0	100	780.015	407	407
XLOC_025983	gag-pol polyprotein	2916	gi|828332398|ref|XP_012574757.1|PREDICTED: uncharacterized protein LOC105852719 [Cicer arietinum]	XP_012574757	0	96	629.017	354	340
XLOC_026332	udp-glycosyltransferase 73c3	714	gi|502111561|ref|XP_004494094.1|PREDICTED: UDP-glycosyltransferase 73C3-like [Cicer arietinum]	XP_004494094	8.0767e-132	95	393.66	231	221
XLOC_019710	mechanosensitive ion channel protein 10-like	2143	gi|828327022|ref|XP_004509542.2|PREDICTED: mechanosensitive ion channel protein 10-like [Cicer arietinum]	XP_004509542	0	100	1316.98	704	704
XLOC_003743	gag-pol polyprotein	4314	gi|147834092|emb|CAN64335.1|hypothetical protein VITISV_001808 [Vitis vinifera]	CAN64335	0	64	1338.94	1502	968
XLOC_017059	beta-amyrin synthase	1581	gi|502149525|ref|XP_004507562.1|PREDICTED: beta-amyrin synthase-like [Cicer arietinum]	XP_004507562	0	93	1060.06	548	515
XLOC_002773	sphingolipid delta -desaturase des1-like	873	gi|502077808|ref|XP_004485750.1|PREDICTED: sphingolipid delta(4)-desaturase DES1-like [Cicer arietinum]	XP_004485750	0	99	565.074	274	272
XLOC_002883	somatic embryogenesis receptor kinase 2-like	519	gi|502120223|ref|XP_004496889.1|PREDICTED: BRASSINOSTEROID INSENSITIVE 1-associated receptor kinase 1-like [Cicer arietinum]	XP_004496889	1.34788e-94	87	285.804	186	162
XLOC_001531	atp-dependent rna helicase ddx11-like	570	gi|502081010|ref|XP_004486738.1|PREDICTED: uncharacterized protein LOC101508588 [Cicer arietinum]	XP_004486738	3.30301e-104	100	310.071	189	189
XLOC_002689	abc transporter b family member 9-like	3699	gi|828287957|ref|XP_012569243.1|PREDICTED: ABC transporter B family member 9-like [Cicer arietinum]	XP_012569243	0	100	2357.79	1221	1221
XLOC_013362	endo- -beta-xylanase a-like protein	2248	gi|502132694|ref|XP_004501484.1|PREDICTED: uncharacterized protein LOC101490177 [Cicer arietinum] >gi|502132696|ref|XP_004501485.1| PREDICTED: uncharacterized protein LOC101490177 [Cicer arietinum] >gi|502132698|ref|XP_004501486.1| PREDICTED: uncharacterized protein LOC101490177 [Cicer arietinum] >gi|502132700|ref|XP_004501487.1| PREDICTED: uncharacterized protein LOC101490177 [Cicer arietinum] >…	XP_004501484	0	100	1536.16	740	740
XLOC_018675	PREDICTED: uncharacterized protein LOC101513297	485	gi|502145348|ref|XP_004505992.1|PREDICTED: uncharacterized protein LOC101513297 [Cicer arietinum]	XP_004505992	9.25107e-66	100	209.149	138	138
XLOC_002210	atpase plasma membrane-type	3179	gi|502089385|ref|XP_004488894.1|PREDICTED: ATPase 8, plasma membrane-type [Cicer arietinum]	XP_004488894	0	100	1828.53	947	947
XLOC_014409	brassinosteroid-regulated protein bru1	1183	gi|357462863|ref|XP_003601713.1|Xyloglucan endotransglycosylase/hydrolase XTH-21 [Medicago truncatula] >gi|355490761|gb|AES71964.1| xyloglucan endotransglucosylase/hydrolase family protein [Medicago truncatula]	XP_003601713	4.74286e-173	97	497.278	262	256
XLOC_014538	aldehyde dehydrogenase family 3 member h1	1230	gi|502135879|ref|XP_004502485.1|PREDICTED: aldehyde dehydrogenase family 3 member H1-like [Cicer arietinum]	XP_004502485	0	100	785.408	409	409
XLOC_015030	duf4378 domain protein	621	gi|502132734|ref|XP_004501503.1|PREDICTED: uncharacterized protein LOC101495345 [Cicer arietinum]	XP_004501503	3.76025e-130	91	382.874	224	206
XLOC_016020	apoptosis inhibitor 5	2255	gi|502142823|ref|XP_004505119.1|PREDICTED: apoptosis inhibitor 5 [Cicer arietinum] >gi|502142826|ref|XP_004505120.1| PREDICTED: apoptosis inhibitor 5 [Cicer arietinum]	XP_004505119	0	100	1020.38	522	522
XLOC_008984	nicotinamide adenine dinucleotide transporter chloroplastic	1283	gi|502117754|ref|XP_004495929.1|PREDICTED: nicotinamide adenine dinucleotide transporter 1, chloroplastic isoform X1 [Cicer arietinum]	XP_004495929	0	100	582.022	317	317
XLOC_022719	protein chloroplastic	1120	gi|502165789|ref|XP_004513690.1|PREDICTED: WD repeat-containing protein 87-like [Cicer arietinum]	XP_004513690	4.65162e-150	100	437.573	274	274
XLOC_005824	crib domain-containing protein ric4	559	gi|502105554|ref|XP_004492834.1|PREDICTED: CRIB domain-containing protein RIC4 [Cicer arietinum]	XP_004492834	1.08609e-102	100	305.064	165	165
XLOC_008659	phenylalanine ammonia-lyase	2443	gi|502121973|ref|XP_004497516.1|PREDICTED: phenylalanine ammonia-lyase 1-like [Cicer arietinum]	XP_004497516	0	100	1455.27	715	715
XLOC_023097	probable copper-transporting atpase hma5	3352	gi|502159946|ref|XP_004511583.1|PREDICTED: probable copper-transporting ATPase HMA5 [Cicer arietinum]	XP_004511583	0	100	1957.18	998	998
XLOC_018129	late embryogenesis abundant protein	966	gi|502144375|ref|XP_004505674.1|PREDICTED: uncharacterized protein LOC101514813 [Cicer arietinum]	XP_004505674	0	100	522.702	321	321
XLOC_011190	alpha tubulin 1	1818	gi|356575753|ref|XP_003556001.1|PREDICTED: tubulin alpha-4 chain-like isoform X1 [Glycine max] >gi|734314026|gb|KHN01573.1| Tubulin alpha-4 chain [Glycine soja]	XP_003556001	0	100	865.144	432	432
XLOC_010955	peptidoglycan-binding domain protein	375	gi|502178168|ref|XP_004516192.1|PREDICTED: uncharacterized protein LOC101513042 [Cicer arietinum]	XP_004516192	1.24393e-80	100	244.973	118	118
XLOC_023489	nucleolar protein 6	1257	gi|502161137|ref|XP_004512044.1|PREDICTED: nucleolar protein 6-like [Cicer arietinum]	XP_004512044	0	100	866.3	418	418
XLOC_010359	glycogenin glucosyltransferase	1584	gi|502125781|ref|XP_004499061.1|PREDICTED: UDP-glucuronate:xylan alpha-glucuronosyltransferase 2 isoform X1 [Cicer arietinum]	XP_004499061	0	100	1097.42	527	527
XLOC_013412	double-stranded rna-binding protein 1-like	1448	gi|502133117|ref|XP_004501656.1|PREDICTED: double-stranded RNA-binding protein 1-like [Cicer arietinum]	XP_004501656	0	100	632.869	347	347
XLOC_002563	mitogen-activated protein kinase kinase kinase 2-like	1130	gi|502079613|ref|XP_004486314.1|PREDICTED: mitogen-activated protein kinase kinase kinase 2-like [Cicer arietinum]	XP_004486314	0	100	765.377	370	370
XLOC_008194	pentatricopeptide repeat-containing protein at4g33170-like	2979	gi|502132554|ref|XP_004501417.1|PREDICTED: pentatricopeptide repeat-containing protein At4g33170 isoform X2 [Cicer arietinum] >gi|502132556|ref|XP_004501418.1| PREDICTED: pentatricopeptide repeat-containing protein At4g33170 isoform X1 [Cicer arietinum]	XP_004501417	0	100	2031.91	992	992
XLOC_010615	exocyst complex component exo70a1-like	2103	gi|502125597|ref|XP_004498988.1|PREDICTED: exocyst complex component EXO70A1-like [Cicer arietinum]	XP_004498988	0	100	1388.25	700	700
XLOC_010657	centromere-associated protein e isoform x2	498	gi|502122755|ref|XP_004497885.1|PREDICTED: centromere-associated protein E isoform X2 [Cicer arietinum]	XP_004497885	1.72084e-72	100	248.054	120	120
XLOC_011048	probable methyltransferase pmt10	2096	gi|502124027|ref|XP_004498352.1|PREDICTED: probable methyltransferase PMT10 [Cicer arietinum]	XP_004498352	0	99	1125.92	636	634
XLOC_011901	PREDICTED: uncharacterized protein LOC101511654	237	gi|502122438|ref|XP_004497746.1|PREDICTED: uncharacterized protein LOC101511654 [Cicer arietinum] >gi|502169608|ref|XP_004514646.1| PREDICTED: uncharacterized protein LOC101512929 [Cicer arietinum] >gi|502172678|ref|XP_004515173.1| PREDICTED: uncharacterized protein LOC101506179 [Cicer arietinum] >gi|502182647|ref|XP_004516969.1| PREDICTED: uncharacterized protein LOC101502014 [Cicer arietinum] >…	XP_004497746	4.87038e-46	98	155.992	78	77
XLOC_013722	pentatricopeptide repeat-containing protein chloroplastic-like	1317	gi|828310118|ref|XP_012570984.1|PREDICTED: pentatricopeptide repeat-containing protein At3g57430, chloroplastic-like [Cicer arietinum] >gi|828310120|ref|XP_012570985.1| PREDICTED: pentatricopeptide repeat-containing protein At3g57430, chloroplastic-like [Cicer arietinum] >gi|828310122|ref|XP_012570986.1| PREDICTED: pentatricopeptide repeat-containing protein At3g57430, chloroplastic-like [Cicer a…	XP_012570984	0	100	915.99	438	438
XLOC_014034	glyoxylate hydroxypyruvate reductase hpr3-like	1014	gi|502157770|ref|XP_004510902.1|PREDICTED: glyoxylate/hydroxypyruvate reductase HPR3-like isoform X1 [Cicer arietinum]	XP_004510902	0	100	686.411	337	337
XLOC_016107	transcription factor	1250	gi|502182882|ref|XP_004517012.1|PREDICTED: myb-related protein 315-like [Cicer arietinum]	XP_004517012	0	100	613.609	406	406
XLOC_018591	pyruvate decarboxylase isozyme 2	1818	gi|502147288|ref|XP_004506726.1|PREDICTED: pyruvate decarboxylase 2-like [Cicer arietinum]	XP_004506726	0	100	1185.63	605	605
XLOC_019591	f-box protein interaction domain protein	1140	gi|502154861|ref|XP_004509871.1|PREDICTED: F-box/kelch-repeat protein At3g06240-like [Cicer arietinum]	XP_004509871	0	100	777.319	379	379
XLOC_020152	myb family transcription factor apl	813	gi|502173326|ref|XP_004515302.1|PREDICTED: two-component response regulator ARR11-like isoform X1 [Cicer arietinum]	XP_004515302	4.55393e-150	77	436.032	348	270
XLOC_020239	eukaryotic translation initiation factor 5a	225	gi|502151989|ref|XP_004508710.1|PREDICTED: pescadillo homolog [Cicer arietinum]	XP_004508710	3.97468e-37	98	140.969	68	67
XLOC_023114	cell cycle regulated microtubule-associated protein	1404	gi|502160091|ref|XP_004511630.1|PREDICTED: protein TPX2 isoform X2 [Cicer arietinum]	XP_004511630	0	91	863.603	501	456
XLOC_024719	phosphatidylinositol 4-phosphate 5-kinase 4-like	805	gi|502124837|ref|XP_004498693.1|PREDICTED: phosphatidylinositol 4-phosphate 5-kinase 6-like [Cicer arietinum]	XP_004498693	3.70079e-78	100	263.462	153	153
XLOC_024820	dna-directed primase polymerase protein isoform x1	1689	gi|828337954|ref|XP_012567437.1|PREDICTED: DNA-directed primase/polymerase protein isoform X1 [Cicer arietinum]	XP_012567437	0	79	873.618	591	470
XLOC_002100	zein-binding protein	1455	gi|502087430|ref|XP_004488531.1|PREDICTED: uncharacterized protein LOC101499309 [Cicer arietinum] >gi|828291846|ref|XP_012567221.1| PREDICTED: uncharacterized protein LOC101499309 [Cicer arietinum] >gi|828291849|ref|XP_012567223.1| PREDICTED: uncharacterized protein LOC101499309 [Cicer arietinum]	XP_004488531	0	100	818.15	437	437
XLOC_002695	myosin heavy chain-related family partial	900	gi|502078572|ref|XP_004485989.1|PREDICTED: uncharacterized protein LOC101504624 isoform X1 [Cicer arietinum]	XP_004485989	0	100	557.755	299	299
XLOC_003324	beta-glucosidase 12-like	1353	gi|502096066|ref|XP_004490615.1|PREDICTED: beta-glucosidase 12-like [Cicer arietinum]	XP_004490615	0	100	900.582	444	444
XLOC_007480	nbs-lrr disease resistance protein	2619	gi|828300072|ref|XP_012569277.1|PREDICTED: putative disease resistance protein RGA4 [Cicer arietinum] >gi|532127436|gb|AGT75398.1| CC-NBS-LRR disease resistance protein [Cicer arietinum]	XP_012569277	0	100	1763.81	872	872
XLOC_007567	triacylglycerol lipase-like protein	1574	gi|502114192|ref|XP_004494891.1|PREDICTED: uncharacterized protein LOC101504246 [Cicer arietinum]	XP_004494891	0	95	973.77	521	495
XLOC_008532	type i inositol -trisphosphate 5-phosphatase cvp2-like	1683	gi|502115353|ref|XP_004495183.1|PREDICTED: type I inositol 1,4,5-trisphosphate 5-phosphatase CVP2-like [Cicer arietinum]	XP_004495183	0	100	1133.63	560	560
XLOC_009023	duf1635 family protein	729	gi|502118137|ref|XP_004496119.1|PREDICTED: uncharacterized protein LOC101494578 [Cicer arietinum]	XP_004496119	2.05938e-133	97	388.652	243	238
XLOC_009111	probable glycosyltransferase at5g03795	1839	gi|502124301|ref|XP_004498469.1|PREDICTED: probable glycosyltransferase At5g03795 [Cicer arietinum] >gi|828308348|ref|XP_012570662.1| PREDICTED: probable glycosyltransferase At5g03795 [Cicer arietinum]	XP_004498469	0	100	1253.81	612	612
XLOC_010972	chorismate synthase	1590	gi|502118474|ref|XP_004496285.1|PREDICTED: chorismate synthase, chloroplastic [Cicer arietinum]	XP_004496285	0	100	873.618	435	435
XLOC_011599	hva22-like protein g	1076	gi|502122301|ref|XP_004497678.1|PREDICTED: putative HVA22-like protein g [Cicer arietinum]	XP_004497678	7.29152e-160	100	462.225	281	281
XLOC_013966	zinc finger protein zat4	1614	gi|502126920|ref|XP_004499492.1|PREDICTED: uncharacterized protein LOC101495666 [Cicer arietinum]	XP_004499492	0	100	838.951	487	487
XLOC_016216	tom1-like protein 2	1170	gi|357474291|ref|XP_003607430.1|Class E vacuolar protein-sorting machinery protein HSE1 [Medicago truncatula] >gi|357474309|ref|XP_003607439.1| Class E vacuolar protein-sorting machinery protein HSE1 [Medicago truncatula] >gi|355508485|gb|AES89627.1| protein transporter [Medicago truncatula]	XP_003607430	2.37949e-170	79	495.352	412	329
XLOC_017033	duf241 domain protein	888	gi|828323717|ref|XP_012573256.1|PREDICTED: uncharacterized protein LOC101511584 [Cicer arietinum] >gi|828323719|ref|XP_012573257.1| PREDICTED: uncharacterized protein LOC101511584 [Cicer arietinum] >gi|828323722|ref|XP_012573258.1| PREDICTED: uncharacterized protein LOC101511584 [Cicer arietinum]	XP_012573256	0	100	540.036	295	295
XLOC_020778	calmodulin-binding family protein	1476	gi|828328531|ref|XP_004510488.2|PREDICTED: uncharacterized protein LOC101488371 [Cicer arietinum]	XP_004510488	0	100	996.112	491	491
XLOC_023611	pentatricopeptide repeat-containing protein mitochondrial	2907	gi|828338099|ref|XP_012567466.1|PREDICTED: pentatricopeptide repeat-containing protein At3g09040, mitochondrial [Cicer arietinum]	XP_012567466	0	99	2013.04	968	967
XLOC_024225	pentatricopeptide repeat-containing protein at5g43790	1029	gi|828291114|ref|XP_012574292.1|PREDICTED: pentatricopeptide repeat-containing protein At5g43790 [Cicer arietinum]	XP_012574292	0	100	716.842	342	342
XLOC_025052	peroxidase a2-like	588	gi|502122764|ref|XP_004497888.1|PREDICTED: peroxidase A2-like [Cicer arietinum]	XP_004497888	3.38738e-109	98	328.176	195	193
XLOC_028263	dna rna polymerases superfamily protein	729	gi|14716946|emb|CAC44142.1|putative polyprotein [Cicer arietinum]	CAC44142	1.45666e-158	96	467.618	243	235
XLOC_029710	cysteine-rich receptor-like protein kinase	2130	gi|502119917|ref|XP_004496782.1|PREDICTED: cysteine-rich receptor-like protein kinase 25 [Cicer arietinum]	XP_004496782	0	99	1278.46	642	641
XLOC_030048	transcription factor hec2	432	gi|502160839|ref|XP_004511923.1|PREDICTED: transcription factor HEC2 [Cicer arietinum]	XP_004511923	6.33666e-60	94	196.823	143	135
XLOC_009646	cytokinin riboside 5 -monophosphate phosphoribohydrolase log7	612	gi|502122291|ref|XP_004497673.1|PREDICTED: cytokinin riboside 5'-monophosphate phosphoribohydrolase LOG7 [Cicer arietinum]	XP_004497673	3.68378e-106	90	316.62	213	193
XLOC_015878	white-brown-complex abc transporter family	1491	gi|502142153|ref|XP_004504817.1|PREDICTED: ABC transporter G family member 11-like [Cicer arietinum]	XP_004504817	0	94	991.875	525	496
XLOC_016872	transcription factor bhlh91-like	639	gi|828318990|ref|XP_012572428.1|PREDICTED: LOW QUALITY PROTEIN: transcription factor bHLH91-like [Cicer arietinum]	XP_012572428	9.32228e-146	88	418.313	240	212
XLOC_024263	iaa-amino acid hydrolase ilr1-like 4	1483	gi|502154895|ref|XP_004509887.1|PREDICTED: IAA-amino acid hydrolase ILR1-like 6 [Cicer arietinum]	XP_004509887	0	100	837.795	427	427
XLOC_015733	duf688 family protein	1383	gi|828318009|ref|XP_012572286.1|PREDICTED: uncharacterized protein LOC101497431 isoform X2 [Cicer arietinum]	XP_012572286	0	98	773.467	461	453
XLOC_021622	arm repeat protein interacting with abf2-like	2036	gi|502176497|ref|XP_004515874.1|PREDICTED: uncharacterized protein LOC101506293 [Cicer arietinum]	XP_004515874	0	100	1104.74	599	599
XLOC_012454	f-box kelch-repeat protein at5g26960	1485	gi|502164680|ref|XP_004513213.1|PREDICTED: F-box/kelch-repeat protein At5g26960 [Cicer arietinum]	XP_004513213	0	98	722.235	424	418
XLOC_003002	nuclear transcription factor y subunit b-3-like	1037	gi|502099581|ref|XP_004491514.1|PREDICTED: nuclear transcription factor Y subunit B-3-like [Cicer arietinum]	XP_004491514	5.18072e-134	99	392.504	194	193
XLOC_009167	protein transparent testa 12-like	1859	gi|502119192|ref|XP_004496534.1|PREDICTED: protein TRANSPARENT TESTA 12 [Cicer arietinum]	XP_004496534	0	100	884.019	491	491
[truncated: 234 more rows]

## Sheet: HS- Control vs HT- Control
Blast Hit of DEG between HS- Control vs HT- Control Transcripts
[truncated: 1,488 more rows]

## Sheet: HS- Control vs HS- Exposed
Blast Hit of DEG between HS- Control vs HS- Exposed Transcripts
[truncated: 3,538 more rows]

[truncated: 1 more sheets: HS-Exposed vs HT-Exposed]
