# Supplementary material for: Discovery of Putative Herbicide Resistance Genes and Its Regulatory Network in Chickpea Using Transcriptome Sequencing
Source: Front Plant Sci. 2017 Jun 7;8:958. doi: 10.3389/fpls.2017.00958 (PMC5461349; doi:10.3389/fpls.2017.00958)
Supplement: Additional File 3 — Blast hits of identified transcription factors. [file Table3.XLSX]

## Sheet: Transcription factors
Blast hits of identified transcription factors
Query ID	Subject ID	%identity	Alignment length	Mismatch	Gap open	Query start	Query end	Subject start	Subject end	E value	Bit score
XLOC_002907	Vitis_vinifera_GSVIVP00034092001	82.73	359	55	5	51	407	1	354	3e-84	313
XLOC_002907	Populus_trichocarpa_548577	79.63	383	74	3	61	441	14	394	5e-72	272
XLOC_002907	Carica_papaya_evm.TU.supercontig_28.56	78.3	341	62	7	67	407	8	336	4e-53	209
XLOC_016530	Populus_trichocarpa_813372	89.58	48	5	0	109	156	196	243	6e-09	62.1
XLOC_001192	Vitis_vinifera_GSVIVP00003018001	76.26	337	72	6	59	388	37	372	2e-42	172
XLOC_001192	Populus_trichocarpa_674314	76.7	206	48	0	182	387	293	498	4e-25	115
XLOC_001192	Populus_trichocarpa_586074	94.74	38	2	0	50	87	31	68	2e-08	60.2
XLOC_017491	Carica_papaya_evm.TU.supercontig_37.27	77.47	475	100	6	139	611	22	491	1e-73	278
XLOC_017491	Vitis_vinifera_GSVIVP00019287001	80.6	335	62	2	265	599	151	482	5e-67	255
XLOC_017491	Arabidopsis_lyrata_494028	74.77	222	45	9	295	509	323	540	6e-17	89.8
XLOC_017491	Arabidopsis_thaliana_AT5G39610.1	73.11	212	54	3	301	509	358	569	6e-12	73.1
XLOC_016491	Carica_papaya_evm.TU.supercontig_145.3	83.42	573	81	8	55	623	40	602	8e-147	520
XLOC_016491	Vitis_vinifera_GSVIVP00026383001	82.01	606	87	14	59	659	44	632	1e-139	496
XLOC_016491	Populus_trichocarpa_663774	80.03	606	93	15	64	658	343	931	6e-118	424
XLOC_016491	Populus_trichocarpa_644314	78.33	609	112	10	55	659	174	766	2e-103	375
XLOC_016491	Vitis_vinifera_GSVIVP00007291001	77.36	614	115	19	56	660	38	636	2e-93	342
XLOC_017012	Carica_papaya_evm.TU.supercontig_62.156	85.05	281	42	0	551	831	675	955	2e-76	287
XLOC_017012	Arabidopsis_lyrata_491205	84.98	273	39	2	561	832	508	779	4e-73	276
XLOC_017012	Arabidopsis_thaliana_AT4G34530.1	84.31	274	41	2	561	833	577	849	2e-70	267
XLOC_018536	Populus_trichocarpa_180056	75.06	393	79	11	101	482	554	938	4e-40	165
XLOC_006635	Carica_papaya_evm.TU.supercontig_5.242	75.64	747	162	15	560	1302	722	1452	2e-96	353
XLOC_006635	Populus_trichocarpa_744845	79.3	227	47	0	1045	1271	1522	1748	5e-38	159
XLOC_006635	Arabidopsis_thaliana_AT4G12020.2	81.97	122	20	2	1029	1149	1863	1983	8e-21	102
XLOC_006635	Arabidopsis_thaliana_AT4G12020.1	81.97	122	20	2	1029	1149	1863	1983	8e-21	102
XLOC_013142	Carica_papaya_evm.TU.supercontig_37.27	79.96	479	76	14	34	503	16	483	7e-91	335
XLOC_013142	Arabidopsis_thaliana_AT5G08790.1	78.97	466	88	7	41	498	137	600	4e-83	309
XLOC_013142	Carica_papaya_evm.TU.supercontig_1.49	83.1	71	12	0	341	411	328	398	1e-09	65.8
XLOC_015069	Vitis_vinifera_GSVIVP00014799001	77.13	188	43	0	490	677	1	188	3e-23	110
XLOC_010305	Vitis_vinifera_GSVIVP00030284001	82.35	102	10	7	558	655	541	638	6e-15	82.4
XLOC_015156	Arabidopsis_thaliana_AT2G26150.1	77.14	315	66	6	319	630	264	575	1e-43	178
XLOC_015156	Carica_papaya_evm.TU.supercontig_52.111	75.4	309	72	4	326	632	100	406	3e-34	147
XLOC_015156	Arabidopsis_thaliana_AT2G26150.2	86.02	93	11	2	539	630	515	606	1e-19	99
XLOC_006068	Populus_trichocarpa_566667	78.76	259	49	5	115	367	724	982	5e-41	169
XLOC_006181	Vitis_vinifera_GSVIVP00007456001	81.09	476	81	8	381	853	247	716	4e-102	372
XLOC_006181	Vitis_vinifera_GSVIVP00023841001	80.08	487	87	9	372	853	226	707	2e-96	353
XLOC_006181	Populus_trichocarpa_205684	79.3	517	96	8	345	851	166	681	5e-96	351
XLOC_006181	Carica_papaya_evm.TU.supercontig_52.88	78.74	475	91	8	384	853	226	695	3e-83	309
XLOC_006181	Populus_trichocarpa_294718	82.05	351	62	1	498	847	309	659	7e-80	298
XLOC_006181	Populus_trichocarpa_241272	81.9	348	61	2	501	847	118	464	3e-78	292
XLOC_006181	Populus_trichocarpa_720961	81.53	352	62	3	498	847	542	892	2e-76	287
XLOC_006181	Carica_papaya_evm.TU.supercontig_1476.1	81.79	291	53	0	507	797	400	690	1e-63	244
XLOC_006181	Oryza_sativa_subsp._japonica_LOC_Os12g40890.1	78.03	355	71	5	500	852	812	1161	2e-55	217
XLOC_006181	Oryza_sativa_subsp._indica_OsIBCD035577	78.03	355	71	5	500	852	483	832	2e-55	217
XLOC_016446	Carica_papaya_evm.TU.supercontig_58.26	85.45	110	11	4	426	532	450	557	2e-23	110
XLOC_016446	Vitis_vinifera_GSVIVP00023840001	85.57	97	12	2	426	521	459	554	1e-20	100
XLOC_016446	Carica_papaya_evm.TU.supercontig_1346.4	81.9	116	21	0	421	536	502	617	5e-20	99
XLOC_007239	Vitis_vinifera_GSVIVP00026746001	75.38	914	201	20	734	1635	778	1679	2e-116	420
XLOC_007239	Populus_trichocarpa_244302	79.19	543	103	10	87	624	26	563	9e-101	368
XLOC_008524	Carica_papaya_evm.TU.supercontig_52.89	80.79	380	62	10	299	668	245	623	1e-76	287
XLOC_008524	Arabidopsis_thaliana_AT5G43700.1	75.72	383	77	12	313	684	404	781	7e-44	178
XLOC_008524	Arabidopsis_lyrata_887587	75.68	370	71	16	318	671	206	572	2e-40	167
XLOC_008524	Arabidopsis_thaliana_AT1G04240.1	77.17	276	54	7	403	673	512	783	5e-36	152
XLOC_012956	Populus_trichocarpa_806243	79.32	711	123	16	334	1038	280	972	9e-134	477
XLOC_008431	Arabidopsis_thaliana_AT1G46480.1	83.98	206	33	0	256	461	347	552	5e-50	198
XLOC_008431	Arabidopsis_lyrata_891479	83.01	206	35	0	256	461	270	475	1e-46	187
XLOC_019062	Populus_trichocarpa_751450	83.62	635	94	4	768	1402	746	1370	6e-167	588
XLOC_019062	Populus_trichocarpa_415120	84.9	510	68	3	822	1331	1	501	2e-142	507
XLOC_019062	Zea_mays_GRMZM2G141638_P01	76.38	508	101	14	840	1342	826	1319	7e-67	255
XLOC_012567	Populus_trichocarpa_643641	85.15	202	27	2	64	265	174	372	9e-52	204
XLOC_012567	Populus_trichocarpa_294403	86.81	182	20	3	64	244	4	182	1e-50	200
XLOC_000145	Carica_papaya_evm.TU.supercontig_80.95	76.49	587	126	9	155	735	34	614	4e-83	309
XLOC_000145	Arabidopsis_thaliana_AT4G35580.2	100	28	0	0	509	536	436	463	7e-06	52.8
XLOC_000145	Arabidopsis_thaliana_AT4G35580.1	100	28	0	0	509	536	436	463	7e-06	52.8
XLOC_010262	Populus_trichocarpa_720961	82.54	504	75	7	404	905	408	900	7e-120	431
XLOC_010262	Carica_papaya_evm.TU.supercontig_58.29	81.3	476	68	10	416	891	244	698	2e-100	366
XLOC_010262	Populus_trichocarpa_205684	84.33	351	55	0	551	901	331	681	9e-94	344
XLOC_010262	Vitis_vinifera_GSVIVP00023841001	81.23	341	64	0	551	891	355	695	3e-73	276
XLOC_010262	Oryza_sativa_subsp._japonica_LOC_Os12g40890.1	84.94	259	34	3	647	904	909	1163	1e-67	257
XLOC_010262	Oryza_sativa_subsp._indica_OsIBCD035577	84.94	259	34	3	647	904	580	834	1e-67	257
XLOC_010262	Carica_papaya_evm.TU.supercontig_52.88	79.53	342	65	3	565	902	354	694	5e-62	239
XLOC_010262	Arabidopsis_lyrata_470401	74.71	344	84	3	551	891	451	794	2e-35	150
XLOC_010262	Arabidopsis_thaliana_AT1G04250.1	74.56	338	83	3	557	891	464	801	1e-33	145
XLOC_008329	Vitis_vinifera_GSVIVP00031196001	78.75	273	58	0	350	622	309	581	2e-45	183
XLOC_008301	Populus_trichocarpa_566121	75.78	2201	494	31	620	2796	99	2284	0	1075
XLOC_005919	Populus_trichocarpa_728432	78.48	158	34	0	179	336	209	366	2e-21	104
XLOC_005919	Populus_trichocarpa_654710	80	80	14	2	413	491	478	556	2e-07	58.4
XLOC_021868	Vitis_vinifera_GSVIVP00016460001	83.33	336	47	5	83	412	38	370	6e-81	302
XLOC_021868	Vitis_vinifera_GSVIVP00034092001	81.88	320	47	7	88	406	46	355	4e-68	259
XLOC_004721	Populus_trichocarpa_245162	78.64	543	90	12	7	530	7	542	2e-91	337
XLOC_018803	Carica_papaya_evm.TU.supercontig_36.187	85.71	77	11	0	1151	1227	424	500	1e-14	82.4
XLOC_015211	Populus_trichocarpa_421496	76.32	2825	607	44	720	3523	172	2955	0	1454
XLOC_015211	Populus_trichocarpa_231624	76.25	2825	606	48	720	3523	163	2943	0	1439
XLOC_015211	Arabidopsis_thaliana_AT2G01830.3	71.79	599	121	36	2952	3538	2727	3289	1e-27	126
XLOC_015211	Arabidopsis_thaliana_AT2G01830.2	71.79	599	121	36	2952	3538	2731	3293	1e-27	126
XLOC_015211	Arabidopsis_thaliana_AT2G01830.1	71.79	599	121	36	2952	3538	2730	3292	1e-27	126
XLOC_015211	Arabidopsis_lyrata_484101	73.6	375	80	15	2952	3318	2615	2978	1e-27	126
XLOC_018215	Populus_trichocarpa_830963	81.51	503	69	15	277	776	367	848	4e-108	392
XLOC_018215	Populus_trichocarpa_828718	78.1	589	115	12	439	1023	484	1062	1e-98	361
XLOC_018215	Vitis_vinifera_GSVIVP00032689001	77.78	288	54	6	449	734	365	644	7e-41	169
XLOC_005490	Arabidopsis_lyrata_496423	76.22	349	72	8	1	345	1	342	1e-42	174
XLOC_005490	Arabidopsis_thaliana_AT3G47600.1	75.5	347	81	4	1	345	196	540	2e-40	167
XLOC_005490	Vitis_vinifera_GSVIVP00027577001	73.16	380	90	11	1	374	1	374	3e-28	126
XLOC_005490	Arabidopsis_lyrata_472503	77.36	212	36	10	140	345	223	428	7e-25	115
XLOC_005490	Arabidopsis_thaliana_AT1G22640.1	76.24	202	36	10	145	340	239	434	3e-19	97.1
XLOC_006427	Populus_trichocarpa_809905	100	29	0	0	999	1027	892	920	2e-06	54.7
XLOC_016887	Populus_trichocarpa_243139	84.83	178	27	0	411	588	9	186	2e-44	180
XLOC_023085	Arabidopsis_thaliana_AT4G23750.2	78.29	175	36	2	316	489	703	876	8e-24	111
XLOC_023085	Arabidopsis_thaliana_AT4G23750.1	78.29	175	36	2	316	489	914	1087	8e-24	111
XLOC_023085	Arabidopsis_lyrata_492491	78.21	179	36	3	313	489	882	1059	8e-24	111
XLOC_023085	Carica_papaya_evm.TU.supercontig_122.26	76.97	178	41	0	325	502	354	531	5e-21	102
XLOC_023085	Vitis_vinifera_GSVIVP00036589001	81.08	111	15	5	316	423	351	458	2e-15	84.2
XLOC_011428	Vitis_vinifera_GSVIVP00031196001	79.49	273	54	2	329	600	316	587	3e-48	193
XLOC_011428	Populus_trichocarpa_566151	91.03	78	5	2	482	558	884	960	1e-21	104
XLOC_010315	Vitis_vinifera_GSVIVP00016004001	85.51	69	10	0	259	327	259	327	4e-12	73.1
XLOC_024729	Populus_trichocarpa_641633	85.89	333	47	0	7	339	15	347	2e-97	355
XLOC_015804	Populus_trichocarpa_743829	84.13	63	10	0	732	794	347	409	1e-08	62.1
XLOC_015804	Populus_trichocarpa_197948	84.13	63	10	0	732	794	151	213	1e-08	62.1
XLOC_004728	Populus_trichocarpa_822005	78.3	659	128	11	159	808	336	988	8e-114	411
XLOC_010828	Carica_papaya_evm.TU.supercontig_18.78	87.59	266	33	0	439	704	394	659	3e-83	309
XLOC_010828	Populus_trichocarpa_664330	85.37	294	40	3	404	697	440	730	5e-81	302
XLOC_010828	Populus_trichocarpa_830461	85.51	283	41	0	429	711	463	745	2e-79	296
XLOC_010828	Vitis_vinifera_GSVIVP00028138001	85.51	207	30	0	499	705	1	207	2e-55	217
XLOC_019924	Populus_trichocarpa_655117	82.39	602	103	2	349	947	397	998	3e-147	521
XLOC_019924	Populus_trichocarpa_208660	81.41	597	108	1	352	945	388	984	4e-136	484
XLOC_019924	Arabidopsis_lyrata_490899	83.3	497	83	0	427	923	512	1008	3e-128	459
XLOC_004041	Populus_trichocarpa_202615	78.14	485	85	15	551	1029	397	866	5e-77	289
XLOC_004041	Populus_trichocarpa_173476	76.61	466	81	14	566	1029	7	446	8e-60	231
XLOC_000314	Vitis_vinifera_GSVIVP00018643001	83.03	277	42	3	689	964	366	638	4e-64	246
XLOC_010283	Carica_papaya_evm.TU.supercontig_26.24	81.45	1051	180	8	158	1208	125	1160	0	846
XLOC_010283	Vitis_vinifera_GSVIVP00014459001	79.6	1088	192	10	158	1230	125	1197	0	752
XLOC_010283	Carica_papaya_evm.TU.supercontig_261.2	74.55	224	45	9	2476	2693	2266	2483	4e-16	87.9
XLOC_005083	Oryza_sativa_subsp._japonica_LOC_Os01g15900.1	81.61	174	31	1	111	284	690	862	3e-33	143
XLOC_005083	Oryza_sativa_subsp._indica_OsIBCD001074	81.61	174	31	1	111	284	481	653	3e-33	143
XLOC_013713	Populus_trichocarpa_594286	72.57	915	203	33	13	912	55	936	3e-67	255
XLOC_013713	Populus_trichocarpa_228532	72.44	849	192	27	13	849	4	822	2e-60	233
XLOC_013713	Vitis_vinifera_GSVIVP00002670001	79.59	294	54	6	622	912	478	768	4e-52	206
XLOC_013713	Vitis_vinifera_GSVIVP00002670001	85.45	110	16	0	16	125	61	170	6e-25	115
XLOC_008304	Vitis_vinifera_GSVIVP00014240001	79.31	116	22	2	89	203	379	493	1e-14	80.5
XLOC_008304	Vitis_vinifera_GSVIVP00014237001	79.31	116	22	2	89	203	379	493	1e-14	80.5
XLOC_009368	Populus_trichocarpa_779642	80.03	741	113	21	16	740	10	731	1e-145	516
XLOC_009368	Populus_trichocarpa_583639	79.36	751	118	23	7	740	1	731	5e-139	494
XLOC_009368	Carica_papaya_evm.TU.supercontig_46.78	79.72	493	96	4	21	511	18	508	9e-97	353
XLOC_013783	Vitis_vinifera_GSVIVP00037418001	80.68	352	57	6	924	1271	642	986	4e-69	263
XLOC_013783	Carica_papaya_evm.TU.supercontig_2.321	85.41	233	28	3	541	773	730	956	2e-61	237
XLOC_013783	Sorghum_bicolor_5000715	81.19	202	34	4	1051	1250	1024	1223	5e-38	159
XLOC_013783	Zea_mays_GRMZM2G146931_P02	80.69	202	35	4	1051	1250	1191	1390	2e-36	154
XLOC_013783	Zea_mays_GRMZM2G146931_P01	80.69	202	35	4	1051	1250	1359	1558	2e-36	154
XLOC_013783	Zea_mays_GRMZM2G098608_P01	80.69	202	35	4	1051	1250	1213	1412	2e-36	154
XLOC_013783	Vitis_vinifera_GSVIVP00023080001	80.77	182	32	2	593	774	584	762	7e-32	139
XLOC_013783	Carica_papaya_evm.TU.supercontig_12.62	84.68	111	17	0	588	698	960	1070	1e-23	111
XLOC_013783	Vitis_vinifera_GSVIVP00027206001	86.6	97	13	0	588	684	54	150	2e-22	108
XLOC_013783	Vitis_vinifera_GSVIVP00003337001	86.81	91	12	0	595	685	856	946	9e-21	102
XLOC_005099	Carica_papaya_evm.TU.supercontig_188.13	96.97	33	1	0	916	948	808	840	5e-07	56.5
XLOC_010617	Vitis_vinifera_GSVIVP00014964001	80.51	544	102	3	140	681	1	542	5e-115	414
XLOC_008236	Arabidopsis_thaliana_AT3G24500.1	75.28	449	98	7	1	438	77	523	2e-51	202
XLOC_008236	Arabidopsis_lyrata_479959	75.06	449	99	7	1	438	1	447	1e-49	196
XLOC_001912	Carica_papaya_evm.TU.supercontig_27.81	76.36	385	77	12	191	565	43	423	1e-48	195
XLOC_018766	Populus_trichocarpa_172947	85.62	313	44	1	51	362	8	320	8e-89	327
XLOC_018766	Arabidopsis_thaliana_AT3G08500.1	80.06	311	62	0	43	353	259	569	6e-60	231
XLOC_018766	Arabidopsis_lyrata_478147	79.27	328	65	3	43	367	247	574	3e-58	226
XLOC_018766	Oryza_sativa_subsp._indica_OsIBCD003079	70.63	303	80	8	59	356	47	345	1e-07	58.4
XLOC_007614	Arabidopsis_thaliana_AT5G40350.1	83.15	89	13	2	238	325	441	528	3e-14	80.5
XLOC_007614	Vitis_vinifera_GSVIVP00013994001	100	31	0	0	142	172	145	175	1e-07	58.4
XLOC_007427	Populus_trichocarpa_242022	87.5	360	45	0	43	402	1	360	2e-115	416
XLOC_007427	Carica_papaya_evm.TU.supercontig_111.6	82.37	363	58	6	43	402	1	360	9e-84	311
XLOC_002565	Populus_trichocarpa_274535	81.48	459	75	6	1007	1460	872	1325	9e-101	368
XLOC_020227	Carica_papaya_evm.TU.supercontig_3.233	86.21	174	22	2	88	260	85	257	1e-46	187
XLOC_020227	Populus_trichocarpa_251224	85.47	172	25	0	86	257	23	194	2e-44	180
XLOC_020227	Arabidopsis_lyrata_878939	86.09	151	21	0	107	257	218	368	2e-39	163
XLOC_020227	Carica_papaya_evm.TU.supercontig_131.38	83.22	143	24	0	109	251	70	212	6e-30	132
XLOC_020227	Arabidopsis_thaliana_AT5G65590.1	81.94	155	28	0	107	261	224	378	6e-30	132
XLOC_020227	Arabidopsis_lyrata_496791	80	175	35	0	107	281	228	402	2e-29	130
XLOC_020227	Populus_trichocarpa_678455	82.52	143	25	0	109	251	89	231	3e-28	126
XLOC_020227	Vitis_vinifera_GSVIVP00014741001	82.39	142	25	0	111	252	81	222	1e-27	124
XLOC_020227	Arabidopsis_thaliana_AT3G52440.1	81.68	131	24	0	133	263	100	230	3e-23	110
XLOC_020227	Arabidopsis_lyrata_473042	78.88	161	28	5	90	249	110	265	1e-21	104
XLOC_008668	Populus_trichocarpa_411238	93.62	47	3	0	596	642	136	182	2e-11	71.3
XLOC_022165	Oryza_sativa_subsp._japonica_LOC_Os04g53540.4	92.59	54	4	0	416	469	354	407	3e-13	78.7
XLOC_022165	Oryza_sativa_subsp._japonica_LOC_Os04g53540.3	92.59	54	4	0	416	469	789	842	3e-13	78.7
XLOC_022165	Oryza_sativa_subsp._japonica_LOC_Os04g53540.2	92.59	54	4	0	416	469	880	933	3e-13	78.7
XLOC_022165	Oryza_sativa_subsp._japonica_LOC_Os04g53540.1	92.59	54	4	0	416	469	818	871	3e-13	78.7
XLOC_022165	Oryza_sativa_subsp._indica_OsIBCD015676	92.59	54	4	0	416	469	333	386	3e-13	78.7
XLOC_022165	Oryza_sativa_subsp._indica_OsIBCD015672	92.59	54	4	0	416	469	333	386	3e-13	78.7
XLOC_016229	Populus_trichocarpa_732261	77.09	467	98	7	857	1320	926	1386	1e-68	261
XLOC_016229	Populus_trichocarpa_552777	74.78	452	91	11	855	1302	942	1374	1e-44	182
XLOC_007976	Carica_papaya_evm.TU.supercontig_104.8	80.2	303	54	4	604	903	450	749	5e-57	222
XLOC_029504	Arabidopsis_lyrata_903576	82.21	253	45	0	643	895	828	1080	5e-56	219
XLOC_022342	Populus_trichocarpa_757624	81.93	321	58	0	364	684	307	627	5e-72	272
XLOC_022342	Populus_trichocarpa_751217	81.62	321	59	0	364	684	301	621	2e-70	267
XLOC_027886	Populus_trichocarpa_557385	81.42	113	20	1	30	142	385	496	6e-18	91.6
XLOC_024431	Vitis_vinifera_GSVIVP00013960001	77.42	930	182	19	201	1116	64	979	3e-149	529
XLOC_024431	Populus_trichocarpa_740041	77.91	326	66	6	206	528	279	601	9e-50	198
XLOC_024431	Zea_mays_GRMZM2G129147_P01	87.23	141	18	0	378	518	520	660	1e-38	161
XLOC_024431	Zea_mays_GRMZM2G041223_P01	87.23	141	18	0	378	518	768	908	1e-38	161
XLOC_024431	Oryza_sativa_subsp._japonica_LOC_Os06g02560.3	83.05	177	28	2	348	524	477	651	4e-38	159
XLOC_024431	Oryza_sativa_subsp._japonica_LOC_Os06g02560.2	83.05	177	28	2	348	524	457	631	4e-38	159
XLOC_024431	Oryza_sativa_subsp._japonica_LOC_Os06g02560.1	83.05	177	28	2	348	524	457	631	4e-38	159
XLOC_024431	Oryza_sativa_subsp._indica_OsIBCD019204	83.05	177	28	2	348	524	251	425	4e-38	159
XLOC_024431	Oryza_sativa_subsp._japonica_LOC_Os04g51190.3	86.52	141	19	0	378	518	416	556	6e-37	156
XLOC_024431	Oryza_sativa_subsp._japonica_LOC_Os04g51190.2	86.52	141	19	0	378	518	416	556	6e-37	156
XLOC_024541	Carica_papaya_evm.TU.supercontig_173.5	79.66	177	36	0	716	892	621	797	1e-28	128
XLOC_024541	Arabidopsis_lyrata_894745	84.51	71	9	2	317	386	98	167	6e-11	69.4
XLOC_008956	Carica_papaya_evm.TU.supercontig_102.28	100	28	0	0	116	143	1	28	7e-06	52.8
XLOC_008799	Arabidopsis_thaliana_AT4G05170.1	83.33	102	17	0	760	861	544	645	9e-19	95.3
XLOC_008799	Arabidopsis_lyrata_864079	83.33	102	17	0	760	861	550	651	9e-19	95.3
XLOC_027603	Populus_trichocarpa_178285	76.54	260	51	6	529	781	853	1109	3e-30	134
XLOC_027603	Carica_papaya_evm.TU.supercontig_33.132	84.44	90	13	1	1	90	355	443	2e-16	87.9
XLOC_027603	Populus_trichocarpa_204135	82.22	90	14	2	1	89	268	356	5e-13	76.8
XLOC_027603	Vitis_vinifera_GSVIVP00034095001	95.24	42	2	0	1	42	307	348	3e-10	67.6
XLOC_027603	Vitis_vinifera_GSVIVP00033103001	100	29	0	0	13	41	298	326	2e-06	54.7
XLOC_027603	Populus_trichocarpa_678131	100	29	0	0	13	41	335	363	2e-06	54.7
XLOC_027603	Arabidopsis_thaliana_AT5G59780.3	100	28	0	0	13	40	360	387	8e-06	52.8
XLOC_027603	Arabidopsis_thaliana_AT5G59780.2	100	28	0	0	13	40	385	412	8e-06	52.8
XLOC_027603	Arabidopsis_thaliana_AT5G59780.1	100	28	0	0	13	40	478	505	8e-06	52.8
XLOC_017236	Oryza_sativa_subsp._indica_OsIBCD002779	95.24	42	2	0	561	602	704	663	3e-10	67.6
XLOC_017236	Oryza_sativa_subsp._japonica_LOC_Os01g46700.1	100	29	0	0	574	602	947	919	3e-06	54.7
XLOC_014854	Carica_papaya_evm.TU.supercontig_6.128	84.94	239	36	0	753	991	565	803	4e-63	243
XLOC_017044	Populus_trichocarpa_646238	82.07	184	31	2	139	321	112	294	4e-37	156
XLOC_017044	Vitis_vinifera_GSVIVP00011635001	78.86	175	35	2	142	315	112	285	2e-25	117
XLOC_017044	Vitis_vinifera_GSVIVP00038908001	91.67	48	4	0	153	200	60	107	2e-10	67.6
XLOC_021740	Carica_papaya_evm.TU.supercontig_17.197	84.8	296	45	0	661	956	751	1046	1e-79	298
XLOC_021740	Arabidopsis_thaliana_AT5G15130.1	84.4	282	44	0	660	941	709	990	1e-73	278
XLOC_021740	Populus_trichocarpa_778465	79.4	398	74	7	568	962	483	875	2e-72	274
XLOC_021740	Arabidopsis_lyrata_909483	83.69	282	46	0	660	941	671	952	3e-70	267
XLOC_021740	Arabidopsis_thaliana_AT1G18860.1	79.86	283	55	2	660	941	524	805	7e-52	206
XLOC_021740	Arabidopsis_lyrata_490404	74.65	284	72	0	664	947	700	983	5e-28	126
XLOC_022922	Vitis_vinifera_GSVIVP00031699001	84.8	125	19	0	556	680	544	668	4e-28	126
XLOC_022922	Arabidopsis_thaliana_AT3G24140.1	83.58	134	22	0	550	683	730	863	4e-28	126
XLOC_018427	Vitis_vinifera_GSVIVP00037881001	83.33	90	13	2	203	291	302	390	5e-15	82.4
XLOC_003846	Arabidopsis_thaliana_AT5G15310.2	81.17	515	94	3	190	703	223	735	1e-113	411
XLOC_003846	Arabidopsis_thaliana_AT5G15310.1	81.17	515	94	3	190	703	223	735	1e-113	411
XLOC_003846	Arabidopsis_lyrata_488379	80.85	517	94	5	189	703	221	734	7e-111	401
XLOC_003846	Arabidopsis_lyrata_496240	74.81	389	80	17	191	570	273	652	4e-38	159
XLOC_003846	Populus_trichocarpa_415374	76.56	192	29	15	333	516	110	293	2e-17	91.6
XLOC_003846	Populus_trichocarpa_245627	76.19	189	33	11	335	517	145	327	6e-17	89.8
XLOC_003846	Carica_papaya_evm.TU.supercontig_65.37	76.92	156	31	3	227	378	37	191	3e-15	84.2
XLOC_003846	Carica_papaya_evm.TU.supercontig_110.11	86.49	74	6	4	319	390	129	200	1e-13	78.7
XLOC_003846	Vitis_vinifera_GSVIVP00002107001	89.8	49	3	2	326	373	132	179	1e-08	62.1
XLOC_009999	Populus_trichocarpa_417478	93.62	47	3	0	786	832	761	807	2e-11	71.3
XLOC_009999	Populus_trichocarpa_262862	93.62	47	3	0	786	832	761	807	2e-11	71.3
XLOC_015634	Populus_trichocarpa_233020	74.71	1574	339	45	130	1672	11	1556	0	647
XLOC_015634	Arabidopsis_lyrata_492821	74.12	711	163	17	660	1358	818	1519	4e-72	274
XLOC_015634	Arabidopsis_thaliana_AT4G20400.2	73.2	709	167	19	663	1358	541	1239	2e-60	235
XLOC_015634	Arabidopsis_thaliana_AT4G20400.1	73.2	709	167	19	663	1358	852	1550	2e-60	235
XLOC_004405	Vitis_vinifera_GSVIVP00023994001	81.57	434	68	5	1038	1471	865	1286	1e-94	348
XLOC_004405	Arabidopsis_lyrata_482857	81.86	237	41	2	1206	1441	1120	1355	1e-49	198
XLOC_004405	Zea_mays_GRMZM2G146931_P02	79.35	184	34	4	727	908	685	866	6e-28	126
XLOC_004405	Zea_mays_GRMZM2G146931_P01	79.35	184	34	4	727	908	853	1034	6e-28	126
XLOC_004405	Zea_mays_GRMZM2G098608_P01	79.35	184	34	4	727	908	707	888	6e-28	126
XLOC_004405	Sorghum_bicolor_5000715	79.23	183	36	2	727	908	518	699	6e-28	126
XLOC_004405	Zea_mays_GRMZM2G130854_P01	78.69	183	37	2	727	908	817	998	3e-26	121
XLOC_004405	Populus_trichocarpa_281810	80	160	29	3	726	883	496	654	1e-24	115
XLOC_004405	Arabidopsis_lyrata_328625	97.22	36	1	0	731	766	654	689	2e-08	62.1
XLOC_023153	Populus_trichocarpa_243765	82.09	564	74	11	518	1065	155	707	1e-127	457
XLOC_023153	Vitis_vinifera_GSVIVP00014997001	80.73	524	87	4	520	1034	711	1229	3e-109	396
XLOC_023153	Vitis_vinifera_GSVIVP00012449001	80.13	317	52	9	781	1087	1	316	4e-58	226
XLOC_002415	Populus_trichocarpa_822219	81.23	293	55	0	526	818	455	747	2e-61	237
XLOC_002415	Populus_trichocarpa_418833	80.08	251	50	0	568	818	1	251	2e-46	187
XLOC_007426	Carica_papaya_evm.TU.supercontig_73.4	84.79	309	45	2	283	590	136	443	4e-83	309
XLOC_024172	Populus_trichocarpa_640933	87.32	142	16	2	558	698	307	447	7e-39	161
XLOC_024172	Populus_trichocarpa_646006	94.12	102	6	0	597	698	295	396	3e-37	156
XLOC_011986	Vitis_vinifera_GSVIVP00024478001	80.28	360	71	0	98	457	118	477	2e-72	272
XLOC_024300	Vitis_vinifera_GSVIVP00011492001	86.7	203	27	0	45	247	765	967	2e-58	226
XLOC_012926	Arabidopsis_lyrata_488929	74.1	332	80	6	1	329	141	469	8e-30	132
XLOC_004452	Arabidopsis_thaliana_AT3G47120.1	78.44	501	100	7	181	677	52	548	2e-86	320
XLOC_004452	Arabidopsis_lyrata_905943	78	500	102	7	182	677	20	515	2e-82	307
XLOC_004452	Arabidopsis_lyrata_358097	77.46	497	108	4	183	677	1	495	1e-78	294
XLOC_010325	Vitis_vinifera_GSVIVP00014597001	84.91	285	43	0	1000	1284	967	1251	5e-77	289
XLOC_010325	Populus_trichocarpa_798477	81.85	292	52	1	994	1284	903	1194	1e-63	244
XLOC_010325	Carica_papaya_evm.TU.supercontig_6.130	81.68	262	46	2	1024	1284	766	1026	2e-55	217
XLOC_021163	Populus_trichocarpa_195587	74.82	814	186	16	1699	2507	988	1787	5e-95	350
XLOC_005665	Vitis_vinifera_GSVIVP00006721001	76.95	1015	218	14	301	1310	27	1030	1e-159	564
XLOC_005665	Sorghum_bicolor_5055266	71.87	551	143	9	620	1161	668	1215	2e-34	148
XLOC_029682	Oryza_sativa_subsp._japonica_LOC_Os02g49440.1	83.8	142	23	0	214	355	338	479	5e-31	135
XLOC_029682	Oryza_sativa_subsp._indica_OsIBCD007830	83.8	142	23	0	214	355	206	347	5e-31	135
XLOC_029682	Arabidopsis_thaliana_AT4G38000.1	83.21	137	23	0	216	352	209	345	3e-28	126
XLOC_029682	Oryza_sativa_subsp._japonica_LOC_Os06g17410.1	81.88	138	25	0	218	355	221	358	2e-25	117
XLOC_029682	Populus_trichocarpa_678455	82.58	132	21	2	228	358	101	231	6e-25	115
XLOC_029682	Sorghum_bicolor_3993350	81.16	138	26	0	218	355	12	149	8e-24	111
XLOC_029682	Carica_papaya_evm.TU.supercontig_131.38	81.54	130	23	1	239	368	93	221	4e-22	106
XLOC_029682	Zea_mays_GRMZM2G010290_P01	80.15	136	27	0	232	367	409	544	5e-21	102
XLOC_029682	Vitis_vinifera_GSVIVP00014741001	87.5	80	10	0	219	298	82	161	3e-18	93.5
XLOC_029682	Oryza_sativa_subsp._japonica_LOC_Os08g38220.1	80.87	115	22	0	241	355	367	481	1e-17	91.6
XLOC_018708	Arabidopsis_thaliana_AT2G23060.1	71.29	1118	258	41	106	1178	188	1287	1e-58	228
XLOC_018708	Arabidopsis_thaliana_AT2G23060.2	71.49	891	219	30	310	1178	175	1052	5e-52	206
XLOC_016107	Arabidopsis_lyrata_496240	76.62	308	66	6	37	341	309	613	8e-40	165
XLOC_016107	Arabidopsis_thaliana_AT5G60890.1	76.3	308	67	6	37	341	375	679	4e-38	159
XLOC_016107	Arabidopsis_lyrata_864075	74	350	79	9	1	343	1	345	8e-30	132
XLOC_016107	Arabidopsis_thaliana_AT5G07700.1	74.05	316	74	8	31	342	31	342	5e-27	122
XLOC_016107	Arabidopsis_thaliana_AT3G62610.1	74.37	199	45	6	142	337	142	337	3e-14	80.5
XLOC_003002	Physcomitrella_patens_36907	82.94	252	41	2	268	518	10	260	3e-58	226
XLOC_019035	Vitis_vinifera_GSVIVP00019834001	80.88	2144	389	13	2142	4267	1433	3573	0	1668
XLOC_019035	Carica_papaya_evm.TU.supercontig_16.95	81.75	1836	325	10	2113	3944	1046	2875	0	1526
XLOC_019035	Populus_trichocarpa_565767	81.73	1664	266	16	2424	4053	2	1661	0	1354
XLOC_019035	Populus_trichocarpa_657600	83.27	514	82	2	3146	3655	4	517	1e-130	470
XLOC_019035	Arabidopsis_lyrata_481680	82.72	243	36	5	117	356	128	367	9e-53	211
XLOC_019035	Arabidopsis_thaliana_AT2G28290.3	81.67	240	44	0	117	356	131	370	2e-49	200
XLOC_019035	Arabidopsis_thaliana_AT2G28290.2	81.67	240	44	0	117	356	131	370	2e-49	200
XLOC_019035	Arabidopsis_thaliana_AT2G28290.1	81.67	240	44	0	117	356	131	370	2e-49	200
XLOC_010947	Arabidopsis_thaliana_AT3G11580.2	89.39	66	7	0	954	1019	326	391	3e-15	84.2
XLOC_010947	Arabidopsis_thaliana_AT3G11580.1	89.39	66	7	0	954	1019	341	406	3e-15	84.2
XLOC_021496	Populus_trichocarpa_243765	83.47	720	98	7	758	1471	1	705	0	651
XLOC_021496	Populus_trichocarpa_215770	82.76	731	102	9	732	1453	593	1308	1e-179	630
XLOC_021496	Carica_papaya_evm.TU.supercontig_160.32	81.83	556	92	2	898	1453	945	1491	6e-128	459
XLOC_021496	Populus_trichocarpa_415120	80.89	497	84	4	926	1421	1	487	1e-104	381
XLOC_021496	Vitis_vinifera_GSVIVP00012449001	82.76	290	50	0	1181	1470	1	290	6e-68	259
XLOC_021496	Carica_papaya_evm.TU.supercontig_99.42	78.05	369	58	14	905	1266	700	1052	2e-53	211
XLOC_006156	Vitis_vinifera_GSVIVP00008628001	76.5	366	75	7	75	430	117	481	2e-47	189
XLOC_007666	Populus_trichocarpa_711734	78.74	127	25	2	474	599	907	1032	1e-15	84.2
XLOC_007666	Arabidopsis_thaliana_AT2G22670.3	87.32	71	9	0	474	544	967	1037	5e-15	82.4
XLOC_007666	Arabidopsis_thaliana_AT2G22670.2	87.32	71	9	0	474	544	1016	1086	5e-15	82.4
XLOC_007666	Arabidopsis_thaliana_AT2G22670.1	87.32	71	9	0	474	544	1016	1086	5e-15	82.4
XLOC_007666	Arabidopsis_lyrata_482270	88.89	63	7	0	493	555	919	981	7e-14	78.7
XLOC_014934	Carica_papaya_evm.TU.supercontig_78.68	84.21	608	88	8	126	729	73	676	1e-165	584
XLOC_014934	Populus_trichocarpa_561783	83.03	601	100	2	126	725	79	678	2e-153	544
XLOC_014934	Populus_trichocarpa_825691	85.05	515	77	0	129	643	85	599	7e-148	525
XLOC_014934	Vitis_vinifera_GSVIVP00016726001	83.36	541	84	5	126	663	97	634	6e-139	496
XLOC_026619	Arabidopsis_lyrata_496302	78.33	360	76	2	206	564	277	635	6e-60	231
XLOC_026619	Arabidopsis_thaliana_AT5G61430.1	77.96	363	78	2	197	558	260	621	3e-58	226
XLOC_026619	Carica_papaya_evm.TU.supercontig_3.501	74.45	411	86	16	188	585	9	413	3e-38	159
XLOC_026619	Arabidopsis_thaliana_AT3G10480.2	100	29	0	0	434	462	390	418	1e-06	54.7
XLOC_026619	Arabidopsis_thaliana_AT3G10480.1	100	29	0	0	434	462	390	418	1e-06	54.7
XLOC_026619	Arabidopsis_lyrata_478382	100	29	0	0	434	462	476	504	1e-06	54.7
XLOC_026619	Arabidopsis_lyrata_317848	100	29	0	0	434	462	328	356	1e-06	54.7
XLOC_013090	Carica_papaya_evm.TU.supercontig_3.149	88.89	108	12	0	129	236	691	798	2e-30	134
XLOC_013090	Populus_trichocarpa_751122	81.02	137	22	4	107	241	585	719	5e-22	106
XLOC_012805	Populus_trichocarpa_295618	81.36	354	64	2	115	467	1	353	1e-76	287
XLOC_012805	Populus_trichocarpa_177847	81.36	354	64	2	115	467	1	353	1e-76	287
XLOC_012805	Arabidopsis_lyrata_912886	74.24	295	70	6	123	414	62	353	5e-26	119
XLOC_012805	Arabidopsis_lyrata_899987	72.93	314	81	4	138	449	87	398	4e-22	106
XLOC_012805	Arabidopsis_thaliana_AT4G17785.1	91.38	58	5	0	368	425	354	411	2e-14	80.5
XLOC_012805	Arabidopsis_lyrata_493095	97.67	43	1	0	368	410	344	386	1e-12	75
XLOC_003570	Carica_papaya_evm.TU.supercontig_2783.1	83.16	285	46	2	507	790	533	816	4e-68	259
XLOC_003570	Vitis_vinifera_GSVIVP00030009001	81.27	315	51	7	501	811	533	843	9e-65	248
XLOC_021606	Vitis_vinifera_GSVIVP00001139001	83.42	199	24	7	132	330	19	208	7e-43	176
XLOC_021606	Populus_trichocarpa_554318	84.02	169	24	1	108	276	1	166	7e-38	159
XLOC_026605	Vitis_vinifera_GSVIVP00038656001	94.19	86	4	1	2100	2184	849	764	6e-29	130
XLOC_005470	Populus_trichocarpa_556366	82.4	358	58	5	9	363	17	372	1e-82	307
XLOC_005470	Arabidopsis_thaliana_AT1G08810.1	80.34	351	61	8	22	368	67	413	3e-68	259
XLOC_005470	Arabidopsis_lyrata_888116	79.2	351	65	8	22	368	21	367	1e-61	237
XLOC_008305	Populus_trichocarpa_804955	76.06	401	76	13	196	589	247	634	7e-48	191
XLOC_008305	Selaginella_moellendorffii_19889	97.14	35	1	0	227	261	20	54	2e-08	60.2
XLOC_005994	Populus_trichocarpa_576364	97.22	72	2	0	1	72	69	140	4e-27	122
XLOC_015201	Carica_papaya_evm.TU.supercontig_139.43	83.64	275	45	0	5	279	592	866	3e-68	259
XLOC_024082	Carica_papaya_evm.TU.supercontig_3.426	93.07	101	7	0	255	355	2046	1946	5e-35	148
XLOC_001910	Sorghum_bicolor_4973857	74	150	37	2	208	356	190	338	4e-08	60.2
XLOC_010799	Populus_trichocarpa_825765	80.96	830	146	10	415	1238	418	1241	0	647
XLOC_010799	Vitis_vinifera_GSVIVP00005632001	79.07	774	153	8	467	1240	527	1291	1e-147	523
XLOC_010799	Arabidopsis_thaliana_AT5G11060.1	76.69	785	167	12	454	1233	660	1433	4e-117	422
XLOC_010799	Arabidopsis_lyrata_487938	76.64	792	165	18	454	1238	546	1324	2e-116	420
XLOC_015263	Populus_trichocarpa_648196	81.78	439	73	6	1	437	1	434	1e-98	361
XLOC_015263	Populus_trichocarpa_289147	80.52	462	82	6	1	461	1	455	9e-95	348
XLOC_015263	Carica_papaya_evm.TU.supercontig_178.33	80	470	91	2	1	470	1	467	1e-93	344
XLOC_021508	Arabidopsis_thaliana_AT2G23060.2	76.24	303	70	2	568	869	796	1097	3e-38	159
XLOC_021508	Arabidopsis_thaliana_AT2G23060.1	76.24	303	70	2	568	869	1031	1332	3e-38	159
XLOC_000400	Vitis_vinifera_GSVIVP00037377001	85.07	509	76	0	382	890	310	818	1e-146	520
XLOC_000400	Populus_trichocarpa_200378	83.79	512	83	0	341	852	110	621	1e-136	486
XLOC_000400	Populus_trichocarpa_200378	100	28	0	0	247	274	28	55	5e-06	52.8
XLOC_000400	Populus_trichocarpa_196418	83.59	512	84	0	341	852	104	615	5e-135	481
XLOC_000400	Populus_trichocarpa_413115	81.03	427	79	2	387	812	213	638	3e-92	339
XLOC_000400	Populus_trichocarpa_225639	79.04	415	84	2	404	815	113	527	6e-75	281
XLOC_000400	Populus_trichocarpa_708551	78.27	428	89	4	387	812	262	687	3e-72	272
XLOC_000400	Vitis_vinifera_GSVIVP00024637001	76.87	428	97	2	387	813	471	897	1e-62	241
XLOC_000400	Populus_trichocarpa_777162	76.87	428	95	4	387	812	546	971	3e-62	239
XLOC_000400	Vitis_vinifera_GSVIVP00025545001	76.79	418	95	2	387	803	507	923	2e-60	233
XLOC_000400	Selaginella_moellendorffii_110681	80	120	24	0	384	503	42	161	4e-17	89.8
XLOC_021196	Carica_papaya_evm.TU.supercontig_80.88	81.94	227	41	0	227	453	196	422	2e-48	193
XLOC_007665	Populus_trichocarpa_711734	78.74	127	25	2	642	767	907	1032	2e-15	84.2
XLOC_007665	Arabidopsis_thaliana_AT2G22670.3	87.32	71	9	0	642	712	967	1037	7e-15	82.4
XLOC_007665	Arabidopsis_thaliana_AT2G22670.2	87.32	71	9	0	642	712	1016	1086	7e-15	82.4
XLOC_007665	Arabidopsis_thaliana_AT2G22670.1	87.32	71	9	0	642	712	1016	1086	7e-15	82.4
XLOC_007665	Arabidopsis_lyrata_482270	88.89	63	7	0	661	723	919	981	9e-14	78.7
XLOC_022554	Populus_trichocarpa_421740	81.33	166	24	4	298	459	306	468	4e-29	128
XLOC_024851	Arabidopsis_thaliana_AT5G50670.1	92.68	41	3	0	490	530	567	607	3e-08	60.2
XLOC_024851	Arabidopsis_thaliana_AT5G50570.2	92.68	41	3	0	490	530	432	472	3e-08	60.2
XLOC_024851	Arabidopsis_thaliana_AT5G50570.1	92.68	41	3	0	490	530	567	607	3e-08	60.2
XLOC_021911	Populus_trichocarpa_557115	76.73	361	76	7	191	547	215	571	8e-49	195
XLOC_019523	Carica_papaya_evm.TU.supercontig_43.95	80.18	439	72	12	10	440	76	507	4e-85	315
XLOC_019523	Arabidopsis_lyrata_881574	81.25	384	70	2	37	419	31	413	2e-83	309
XLOC_019523	Carica_papaya_evm.TU.supercontig_71.47	78.05	442	87	8	1	437	1	437	9e-72	270
XLOC_002572	Populus_trichocarpa_233519	79.29	763	135	19	432	1187	165	911	3e-144	512
XLOC_003689	Vitis_vinifera_GSVIVP00019350001	81.18	186	35	0	435	620	456	641	2e-35	150
XLOC_017815	Populus_trichocarpa_418833	76.78	211	47	2	498	707	33	242	2e-25	117
XLOC_017857	Populus_trichocarpa_234179	80.83	433	79	4	1	431	1	431	1e-91	337
XLOC_017857	Arabidopsis_thaliana_AT5G16770.2	74.16	387	84	14	1	379	326	704	2e-34	147
XLOC_017857	Arabidopsis_thaliana_AT5G16770.1	74.16	387	84	14	1	379	72	450	2e-34	147
XLOC_017857	Arabidopsis_lyrata_488535	73.89	360	82	11	26	379	89	442	2e-30	134
XLOC_008934	Arabidopsis_thaliana_AT1G48000.1	76.33	245	49	8	204	443	286	526	3e-27	122
XLOC_008934	Arabidopsis_lyrata_473935	79.07	172	32	3	274	443	295	464	5e-25	115
XLOC_000971	Arabidopsis_lyrata_495021	81.41	425	73	6	67	488	61	482	3e-93	342
XLOC_007465	Populus_trichocarpa_255388	84.25	419	66	0	240	658	16	434	2e-113	409
XLOC_007465	Vitis_vinifera_GSVIVP00000667001	80.94	467	80	5	229	695	14	471	7e-99	361
XLOC_014721	Populus_trichocarpa_422480	77.91	249	47	7	285	530	1	244	8e-35	148
XLOC_009803	Arabidopsis_thaliana_AT5G47220.1	77.69	121	23	4	92	210	437	555	7e-12	71.3
XLOC_009803	Vitis_vinifera_GSVIVP00014245001	76.64	137	20	9	79	209	262	392	3e-10	65.8
XLOC_009803	Arabidopsis_lyrata_494253	76.23	122	23	6	92	210	586	704	2e-08	60.2
XLOC_009803	Arabidopsis_thaliana_AT5G47230.1	100	28	0	0	92	119	618	645	3e-06	52.8
XLOC_015028	Populus_trichocarpa_209017	80.73	716	122	11	874	1585	6	709	2e-153	544
XLOC_015028	Vitis_vinifera_GSVIVP00014997001	82.56	579	90	8	994	1569	681	1251	4e-140	499
XLOC_015028	Populus_trichocarpa_262197	79.06	449	77	9	1052	1496	23	458	7e-78	292
XLOC_007540	Vitis_vinifera_GSVIVP00025350001	74.64	1191	248	35	282	1454	49	1203	1e-133	477
XLOC_021061	Populus_trichocarpa_642377	92.31	65	5	0	1930	1994	1095	1159	8e-18	93.5
XLOC_021061	Populus_trichocarpa_642377	84.88	86	8	5	2095	2176	1281	1365	2e-14	82.4
XLOC_007600	Physcomitrella_patens_29606	76.61	171	40	0	589	759	7	177	1e-18	95.3
XLOC_022353	Populus_trichocarpa_414997	89.47	323	34	0	31	353	7	329	3e-113	409
XLOC_022353	Carica_papaya_evm.TU.supercontig_214.5	86.44	354	48	0	1	354	1	354	4e-107	388
XLOC_022353	Vitis_vinifera_GSVIVP00002546001	84.57	350	54	0	1	350	1	350	6e-95	348
XLOC_018024	Vitis_vinifera_GSVIVP00018648001	80.07	572	107	5	72	641	108	674	4e-116	418
XLOC_018024	Populus_trichocarpa_827160	79.68	561	109	3	86	645	119	675	1e-110	399
XLOC_018024	Arabidopsis_thaliana_AT5G56620.1	83.93	112	18	0	532	643	547	658	1e-22	108
XLOC_018024	Arabidopsis_lyrata_495753	75.91	220	47	6	427	643	442	658	1e-22	108
XLOC_018024	Sorghum_bicolor_5042059	90	50	1	3	540	588	570	616	8e-09	62.1
XLOC_019997	Arabidopsis_lyrata_494254	82.24	214	38	0	521	734	305	518	6e-46	185
XLOC_019997	Arabidopsis_thaliana_AT2G44840.1	81.82	154	28	0	547	700	392	545	3e-29	130
XLOC_019997	Arabidopsis_lyrata_903921	81.17	154	29	0	547	700	355	508	1e-27	124
XLOC_019997	Arabidopsis_lyrata_493127	77.78	162	28	7	547	704	449	606	4e-18	93.5
XLOC_019997	Arabidopsis_lyrata_494253	76.06	188	37	6	521	704	560	743	1e-17	91.6
XLOC_019997	Arabidopsis_thaliana_AT5G47230.1	75.66	189	36	7	521	704	592	775	6e-16	86.1
XLOC_019997	Vitis_vinifera_GSVIVP00014253001	84.88	86	9	3	545	628	375	458	2e-15	84.2
XLOC_019997	Vitis_vinifera_GSVIVP00014250001	84.88	86	9	3	545	628	375	458	2e-15	84.2
XLOC_019997	Vitis_vinifera_GSVIVP00014248001	84.88	86	9	3	545	628	375	458	2e-15	84.2
XLOC_019997	Vitis_vinifera_GSVIVP00014247001	84.88	86	9	3	545	628	375	458	2e-15	84.2
XLOC_004722	Populus_trichocarpa_245162	77.35	543	97	10	7	530	7	542	8e-80	298
XLOC_004722	Populus_trichocarpa_773505	79.09	220	44	2	195	413	186	404	2e-35	150
XLOC_019738	Populus_trichocarpa_782119	79.19	221	42	4	432	650	652	870	3e-35	150
XLOC_019738	Populus_trichocarpa_198942	79.19	221	42	4	432	650	4	222	3e-35	150
XLOC_019738	Carica_papaya_evm.TU.supercontig_7.90	86.61	112	15	0	453	564	235	346	2e-27	124
XLOC_002462	Populus_trichocarpa_815792	82.5	2509	414	20	64	2558	34	2531	0	2178
XLOC_002462	Vitis_vinifera_GSVIVP00028421001	81.4	2548	451	19	28	2562	1	2538	0	2058
XLOC_002462	Populus_trichocarpa_828769	81.51	2509	436	22	64	2558	34	2528	0	2037
XLOC_002462	Arabidopsis_lyrata_902559	75.95	2532	541	47	65	2562	106	2603	0	1240
XLOC_002462	Arabidopsis_thaliana_AT2G34710.1	75.69	2530	547	49	67	2562	344	2839	0	1203
XLOC_002462	Arabidopsis_thaliana_AT1G30490.1	76.62	1758	376	30	67	1805	269	2010	0	937
XLOC_002462	Arabidopsis_lyrata_473277	76.53	1760	374	33	67	1805	239	1980	0	926
XLOC_002462	Zea_mays_GRMZM2G022493_P02	84.62	104	16	0	526	629	958	1061	4e-21	104
XLOC_002462	Zea_mays_GRMZM2G022493_P01	84.62	104	16	0	526	629	958	1061	4e-21	104
XLOC_008745	Arabidopsis_thaliana_AT4G08150.1	78.25	630	117	13	219	832	926	1551	1e-106	387
XLOC_004233	Vitis_vinifera_GSVIVP00025931001	85.83	120	17	0	302	421	389	508	8e-29	128
XLOC_029594	Carica_papaya_evm.TU.supercontig_129.19	77.65	586	107	21	548	1116	411	989	7e-91	335
XLOC_001641	Arabidopsis_thaliana_AT1G52890.1	74.39	371	79	13	142	507	90	449	1e-33	145
XLOC_001641	Arabidopsis_lyrata_474413	73.66	372	80	15	142	507	91	450	1e-28	128
XLOC_018105	Carica_papaya_evm.TU.supercontig_36.133	78.85	260	55	0	4	263	1	260	2e-43	176
XLOC_018105	Arabidopsis_lyrata_477416	79.04	229	44	4	37	263	310	536	1e-36	154
XLOC_018105	Arabidopsis_lyrata_488379	77.92	240	47	6	4	240	223	459	7e-34	145
XLOC_018105	Arabidopsis_thaliana_AT5G15310.2	77.41	239	50	4	4	240	224	460	3e-32	139
XLOC_018105	Arabidopsis_thaliana_AT5G15310.1	77.41	239	50	4	4	240	224	460	3e-32	139
XLOC_016232	Arabidopsis_thaliana_AT3G24520.1	88.89	54	5	1	197	249	569	622	6e-10	65.8
XLOC_020601	Vitis_vinifera_GSVIVP00019158001	80.44	225	44	0	541	765	445	669	4e-42	172
XLOC_013260	Vitis_vinifera_GSVIVP00016718001	82.69	387	65	2	652	1037	94	479	6e-93	342
XLOC_013260	Carica_papaya_evm.TU.supercontig_7.246	81.84	347	59	3	705	1049	36	380	7e-77	289
XLOC_013260	Populus_trichocarpa_785914	79.19	394	74	6	651	1040	321	710	3e-70	267
XLOC_013260	Populus_trichocarpa_261908	77.95	390	78	6	652	1037	55	440	3e-61	237
XLOC_013260	Populus_trichocarpa_795308	90.7	129	12	0	912	1040	30	158	8e-42	172
XLOC_001358	Populus_trichocarpa_422632	85.71	63	9	0	480	542	83	145	2e-10	67.6
XLOC_001358	Populus_trichocarpa_252092	84.13	63	10	0	480	542	83	145	8e-09	62.1
XLOC_015480	Populus_trichocarpa_584053	78.16	499	98	8	619	1110	576	1070	2e-82	307
XLOC_015480	Oryza_sativa_subsp._japonica_LOC_Os03g53150.1	83.33	138	21	2	954	1090	722	858	5e-28	126
XLOC_015480	Oryza_sativa_subsp._indica_OsIBCD011941	83.33	138	21	2	954	1090	562	698	5e-28	126
XLOC_015480	Carica_papaya_evm.TU.supercontig_52.88	77.58	165	34	3	931	1093	524	687	4e-19	97.1
XLOC_015480	Oryza_sativa_subsp._japonica_LOC_Os03g53150.2	89.47	57	5	1	954	1009	764	820	2e-11	71.3
XLOC_015480	Carica_papaya_evm.TU.supercontig_1476.1	97.14	35	1	0	624	658	253	287	5e-08	60.2
XLOC_006088	Carica_papaya_evm.TU.supercontig_18.78	85.11	262	39	0	374	635	394	655	5e-71	268
XLOC_006088	Populus_trichocarpa_830461	83.94	274	42	2	374	646	473	745	9e-69	261
XLOC_006088	Populus_trichocarpa_664330	82.14	280	48	2	374	652	472	750	4e-62	239
XLOC_006088	Vitis_vinifera_GSVIVP00028138001	84.75	223	31	3	434	655	1	221	1e-56	220
XLOC_000162	Populus_trichocarpa_216407	77.49	1084	212	22	279	1355	85	1143	4e-177	621
XLOC_000162	Vitis_vinifera_GSVIVP00034603001	76.09	828	190	7	270	1093	229	1052	4e-118	425
XLOC_000162	Carica_papaya_evm.TU.supercontig_180.6	100	28	0	0	166	193	726	699	7e-06	52.8
XLOC_004961	Carica_papaya_evm.TU.supercontig_14.37	84.95	186	28	0	457	642	532	717	4e-47	189
XLOC_010453	Populus_trichocarpa_559606	84.38	493	74	1	197	689	620	1109	8e-135	481
XLOC_010453	Arabidopsis_lyrata_905682	77.56	499	102	8	196	689	133	626	4e-78	292
XLOC_008577	Physcomitrella_patens_162929	76.76	185	43	0	326	510	974	1158	9e-22	104
XLOC_008112	Populus_trichocarpa_581592	85.82	402	57	0	1	402	234	635	8e-119	427
XLOC_008112	Populus_trichocarpa_806707	85.49	386	56	0	13	398	13	398	1e-111	403
XLOC_008112	Physcomitrella_patens_118391	76.97	343	73	6	39	377	39	379	1e-47	191
XLOC_000818	Vitis_vinifera_GSVIVP00025798001	78.5	614	119	13	91	696	16	624	1e-107	390
XLOC_000818	Populus_trichocarpa_218417	86.84	76	10	0	935	1010	830	905	6e-16	86.1
XLOC_000818	Populus_trichocarpa_208135	90.48	63	6	0	934	996	835	897	2e-15	84.2
XLOC_005947	Carica_papaya_evm.TU.supercontig_594.1	81.29	497	88	2	91	586	18	510	9e-110	398
XLOC_004387	Populus_trichocarpa_198791	82.6	1414	224	17	600	2004	1	1401	0	1229
XLOC_004387	Populus_trichocarpa_198791	75.33	827	179	19	2126	2941	1560	2372	3e-102	374
XLOC_004387	Populus_trichocarpa_289219	82.18	1459	231	18	600	2042	1	1446	0	1227
XLOC_004387	Populus_trichocarpa_289219	80.76	447	80	6	2498	2941	1905	2348	3e-93	344
XLOC_004387	Arabidopsis_thaliana_AT5G37020.2	80.09	1356	243	16	552	1892	124	1467	0	983
XLOC_004387	Arabidopsis_thaliana_AT5G37020.1	80.09	1356	243	16	552	1892	124	1467	0	983
XLOC_004387	Arabidopsis_lyrata_493698	80.09	1356	243	15	552	1892	74	1417	0	983
XLOC_004387	Populus_trichocarpa_727995	79.65	1081	207	13	593	1666	38	1112	0	765
XLOC_004387	Vitis_vinifera_GSVIVP00018838001	79.78	1019	197	8	674	1686	78	1093	0	732
XLOC_004387	Populus_trichocarpa_205407	79.26	1056	202	13	609	1654	10	1058	0	721
XLOC_004387	Zea_mays_GRMZM2G172960_P03	80.67	269	48	4	2673	2939	2490	2756	1e-51	206
XLOC_004387	Zea_mays_GRMZM2G172960_P02	80.67	269	48	4	2673	2939	2557	2823	1e-51	206
XLOC_019300	Populus_trichocarpa_259053	81.46	410	71	4	535	943	19	424	8e-90	331
XLOC_019300	Populus_trichocarpa_422480	80.17	121	20	4	610	728	43	161	2e-16	87.9
XLOC_019300	Populus_trichocarpa_548258	85.48	62	7	2	680	739	164	225	3e-09	63.9
XLOC_019300	Vitis_vinifera_GSVIVP00037197001	91.11	45	4	0	679	723	190	234	1e-08	62.1
XLOC_020042	Populus_trichocarpa_414911	77.24	246	42	11	109	347	94	332	7e-30	132
XLOC_020042	Populus_trichocarpa_179558	72.73	363	85	12	25	380	1	356	3e-23	110
XLOC_020042	Arabidopsis_thaliana_AT3G62610.1	82.47	97	17	0	109	205	109	205	5e-16	86.1
XLOC_020042	Arabidopsis_lyrata_349318	82.47	97	17	0	109	205	109	205	5e-16	86.1
XLOC_020042	Arabidopsis_thaliana_AT5G60890.1	90.38	52	3	2	121	171	459	509	2e-10	67.6
XLOC_014194	Arabidopsis_thaliana_AT5G37020.2	80.78	1379	231	19	273	1640	124	1479	0	1048
XLOC_014194	Arabidopsis_thaliana_AT5G37020.1	80.78	1379	231	19	273	1640	124	1479	0	1048
XLOC_014194	Arabidopsis_lyrata_493698	80.71	1374	241	11	273	1640	74	1429	0	1048
XLOC_014194	Sorghum_bicolor_4832325	75.14	1074	261	6	321	1391	63	1133	5e-140	499
XLOC_011741	Arabidopsis_lyrata_486217	87.41	421	51	2	31	450	718	1137	7e-136	483
XLOC_011741	Arabidopsis_thaliana_AT3G57670.1	86.19	420	56	2	31	449	730	1148	6e-127	453
XLOC_011741	Populus_trichocarpa_413115	84.11	428	64	4	31	456	304	729	3e-114	411
XLOC_011741	Carica_papaya_evm.TU.supercontig_84.73	84.68	372	55	2	31	401	646	1016	6e-102	370
XLOC_011741	Arabidopsis_thaliana_AT1G51220.1	82.88	403	59	10	31	428	695	1092	6e-97	353
XLOC_011741	Arabidopsis_lyrata_892084	82.96	405	55	12	31	428	576	973	6e-97	353
XLOC_011741	Populus_trichocarpa_225639	77.18	355	74	5	31	380	187	539	8e-51	200
XLOC_016937	Arabidopsis_thaliana_AT2G33710.1	92.5	40	3	0	373	412	307	346	1e-07	58.4
XLOC_007548	Vitis_vinifera_GSVIVP00025362001	84.73	262	40	0	1166	1427	131	392	5e-69	263
XLOC_004726	Populus_trichocarpa_769367	74.5	843	156	35	147	952	201	1021	1e-83	311
XLOC_004726	Populus_trichocarpa_769367	83.33	174	27	2	1171	1343	1156	1328	4e-38	159
XLOC_016114	Arabidopsis_thaliana_AT4G26640.2	78.62	159	33	1	1101	1258	1286	1444	2e-21	104
XLOC_016114	Arabidopsis_thaliana_AT4G26640.1	78.62	159	33	1	1101	1258	961	1119	2e-21	104
XLOC_007226	Populus_trichocarpa_421873	78.46	311	58	9	96	403	37	341	8e-49	195
XLOC_007226	Vitis_vinifera_GSVIVP00016337001	72.57	350	82	13	60	404	1	341	5e-21	102
XLOC_007226	Vitis_vinifera_GSVIVP00028082001	74.75	198	40	10	207	399	145	337	2e-14	80.5
XLOC_007226	Vitis_vinifera_GSVIVP00020968001	74.37	199	41	8	211	404	149	342	3e-13	76.8
XLOC_007226	Arabidopsis_thaliana_AT5G15310.2	97.56	41	1	0	510	550	671	711	1e-11	71.3
XLOC_007226	Arabidopsis_thaliana_AT5G15310.1	97.56	41	1	0	510	550	671	711	1e-11	71.3
XLOC_007226	Arabidopsis_lyrata_488379	93.48	46	3	0	502	547	662	707	5e-11	69.4
XLOC_007226	Populus_trichocarpa_180236	82.19	73	11	2	318	389	256	327	8e-09	62.1
XLOC_002823	Arabidopsis_lyrata_902476	74.92	642	137	21	317	946	165	794	9e-72	272
XLOC_002823	Arabidopsis_lyrata_902476	89.09	55	6	0	1654	1708	1247	1301	1e-10	69.4
XLOC_002823	Zea_mays_GRMZM2G141423_P01	87.5	56	7	0	1651	1706	1686	1741	2e-09	65.8
XLOC_002823	Zea_mays_GRMZM2G134344_P02	87.5	56	7	0	1651	1706	1927	1982	2e-09	65.8
XLOC_002823	Zea_mays_GRMZM2G134344_P01	87.5	56	7	0	1651	1706	2157	2212	2e-09	65.8
XLOC_002823	Sorghum_bicolor_5053492	87.5	56	7	0	1651	1706	1458	1513	2e-09	65.8
XLOC_002823	Arabidopsis_thaliana_AT2G33860.1	87.27	55	7	0	1654	1708	1649	1703	6e-09	63.9
XLOC_002823	Zea_mays_GRMZM2G030710_P01	85.71	56	8	0	1651	1706	1752	1807	8e-08	60.2
XLOC_002823	Sorghum_bicolor_4895791	85.71	56	8	0	1651	1706	1539	1594	8e-08	60.2
XLOC_029683	Vitis_vinifera_GSVIVP00006721001	85.14	74	11	0	1158	1231	952	1025	8e-13	76.8
XLOC_020331	Populus_trichocarpa_781921	81.91	188	34	0	5	192	1	188	2e-38	159
XLOC_023188	Populus_trichocarpa_646179	78.95	765	148	12	69	828	218	974	5e-143	508
XLOC_013097	Vitis_vinifera_GSVIVP00037169001	79.41	607	122	1	185	791	79	682	7e-118	425
XLOC_006027	Populus_trichocarpa_777162	86.47	532	72	0	104	635	530	1061	3e-166	584
XLOC_006027	Arabidopsis_lyrata_486217	86.67	510	68	0	99	608	606	1115	1e-160	566
XLOC_006027	Arabidopsis_thaliana_AT3G57670.1	85.34	532	78	0	99	630	618	1149	3e-156	551
XLOC_006027	Populus_trichocarpa_413115	85.18	533	79	0	104	636	197	729	4e-155	547
XLOC_006027	Vitis_vinifera_GSVIVP00025545001	83.58	542	89	0	97	638	484	1025	2e-143	508
XLOC_006027	Populus_trichocarpa_708551	84.37	467	73	0	104	570	246	712	2e-128	459
XLOC_006027	Vitis_vinifera_GSVIVP00024637001	81.24	533	100	0	108	640	459	991	5e-120	431
XLOC_006027	Populus_trichocarpa_196418	80.9	445	84	1	120	563	150	594	1e-95	350
XLOC_006027	Vitis_vinifera_GSVIVP00037377001	80.27	451	89	0	120	570	315	765	8e-93	340
XLOC_006027	Populus_trichocarpa_200378	79.82	451	91	0	120	570	156	606	2e-89	329
XLOC_021881	Vitis_vinifera_GSVIVP00002580001	80.18	222	44	0	394	615	316	537	2e-40	167
XLOC_005043	Arabidopsis_lyrata_481709	81.14	228	42	1	65	291	1410	1637	4e-45	182
XLOC_013388	Vitis_vinifera_GSVIVP00013429001	81.42	113	17	4	195	305	186	296	6e-17	89.8
XLOC_013388	Vitis_vinifera_GSVIVP00013075001	81.42	113	17	4	195	305	186	296	6e-17	89.8
XLOC_013388	Oryza_sativa_subsp._japonica_LOC_Os01g43590.2	97.44	39	1	0	237	275	331	369	3e-10	67.6
XLOC_013388	Oryza_sativa_subsp._japonica_LOC_Os01g43590.1	97.37	38	1	0	237	274	280	317	1e-09	65.8
XLOC_022317	Carica_papaya_evm.TU.supercontig_152.35	76.84	272	57	5	331	599	1033	1301	7e-35	148
XLOC_006579	Sorghum_bicolor_5056188	82.42	182	32	0	249	430	211	392	6e-38	159
XLOC_006579	Zea_mays_GRMZM2G145178_P01	81.87	182	33	0	249	430	394	575	3e-36	154
XLOC_009519	Carica_papaya_evm.TU.supercontig_60.65	79.43	209	43	0	253	461	89	297	1e-34	148
XLOC_018692	Carica_papaya_evm.TU.supercontig_139.79	79.85	1226	225	18	171	1382	183	1400	0	876
XLOC_018692	Arabidopsis_thaliana_AT1G30330.2	78.26	115	16	5	168	277	62	172	2e-09	65.8
XLOC_018692	Arabidopsis_thaliana_AT1G30330.1	78.26	115	16	5	168	277	819	929	2e-09	65.8
XLOC_018692	Arabidopsis_lyrata_496192	97.06	34	1	0	1460	1493	1997	2030	3e-07	58.4
XLOC_018692	Arabidopsis_lyrata_473256	92.68	41	2	1	168	207	62	102	3e-07	58.4
XLOC_018692	Arabidopsis_thaliana_AT5G60450.1	100	29	0	0	1465	1493	2078	2106	3e-06	54.7
XLOC_003843	Oryza_sativa_subsp._japonica_LOC_Os01g17000.1	81.37	161	30	0	407	567	527	687	1e-29	132
XLOC_003843	Oryza_sativa_subsp._indica_OsIBCD001161	81.37	161	30	0	407	567	328	488	1e-29	132
XLOC_001800	Populus_trichocarpa_274535	78.05	451	89	7	773	1215	875	1323	4e-73	276
XLOC_001677	Arabidopsis_thaliana_AT1G08880.1	76.8	125	27	2	87	210	208	331	2e-11	69.4
XLOC_023455	Populus_trichocarpa_195668	89.71	68	3	4	641	706	134	199	5e-15	84.2
XLOC_017909	Carica_papaya_evm.TU.supercontig_7.3	76.2	1483	316	30	355	1817	116	1581	0	749
XLOC_017909	Vitis_vinifera_GSVIVP00003037001	75.24	1478	335	23	369	1829	130	1593	0	673
XLOC_014964	Populus_trichocarpa_554707	79.06	191	34	3	505	692	457	644	5e-28	126
XLOC_007005	Populus_trichocarpa_195088	83.47	121	20	0	382	502	586	706	2e-24	113
XLOC_007005	Populus_trichocarpa_259091	82.57	109	19	0	394	502	604	712	2e-19	97.1
XLOC_007005	Arabidopsis_thaliana_AT5G39760.1	74.89	223	39	12	22	228	383	604	4e-16	86.1
XLOC_007005	Arabidopsis_thaliana_AT5G39760.1	80.91	110	19	2	394	502	791	899	4e-16	86.1
XLOC_007005	Arabidopsis_lyrata_494014	79.82	109	20	2	395	502	728	835	6e-14	78.7
XLOC_007005	Arabidopsis_thaliana_AT1G75240.1	100	32	0	0	473	504	1290	1321	2e-08	60.2
XLOC_007005	Arabidopsis_lyrata_895391	100	32	0	0	473	504	887	918	2e-08	60.2
XLOC_006777	Selaginella_moellendorffii_29563	87.5	64	7	1	217	279	67	130	5e-12	73.1
XLOC_006777	Sorghum_bicolor_5002942	100	31	0	0	217	247	289	319	1e-07	58.4
XLOC_006777	Micromonas_pusilla_CCMP1545_9687	85.45	55	6	2	220	273	28	81	5e-07	56.5
XLOC_010192	Vitis_vinifera_GSVIVP00007494001	80.85	867	164	2	283	1148	118	983	0	680
XLOC_010729	Populus_trichocarpa_802509	79.96	1432	266	15	113	1538	101	1517	0	1035
XLOC_020275	Carica_papaya_evm.TU.supercontig_25.115	80.6	232	45	0	728	959	1034	1265	4e-44	180
XLOC_020275	Arabidopsis_thaliana_AT5G10510.2	78.47	274	55	4	403	674	1240	1511	5e-43	176
XLOC_020275	Arabidopsis_thaliana_AT5G10510.1	75.97	283	55	5	403	674	733	1013	3e-30	134
XLOC_016598	Populus_trichocarpa_768403	79.34	213	42	2	598	809	283	494	9e-35	148
XLOC_006561	Vitis_vinifera_GSVIVP00036756001	75.15	2801	631	50	13	2773	83	2858	0	1256
XLOC_015135	Populus_trichocarpa_561893	79.01	443	71	13	37	475	288	712	1e-75	283
XLOC_015135	Populus_trichocarpa_261058	77.57	437	68	14	42	475	1	410	1e-61	237
XLOC_010625	Populus_trichocarpa_255388	84.15	410	62	3	22	431	13	419	5e-109	394
XLOC_010625	Vitis_vinifera_GSVIVP00030937001	76.09	435	87	13	1	431	1	422	5e-54	211
XLOC_010625	Arabidopsis_lyrata_483202	74.23	392	89	9	13	401	294	676	9e-37	154
XLOC_020299	Carica_papaya_evm.TU.supercontig_28.133	76.97	495	98	13	262	743	423	914	6e-71	268
XLOC_010571	Populus_trichocarpa_410027	84.09	176	28	0	416	591	40	215	2e-41	171
XLOC_010556	Arabidopsis_thaliana_AT1G13260.1	81.9	116	20	1	362	477	920	1034	2e-19	97.1
XLOC_010556	Arabidopsis_lyrata_888685	81.9	116	20	1	362	477	722	836	2e-19	97.1
XLOC_005855	Arabidopsis_lyrata_898263	78.6	243	50	2	293	534	844	603	4e-38	159
XLOC_014232	Carica_papaya_evm.TU.supercontig_67.57	80.95	399	64	7	54	449	45	434	4e-82	305
XLOC_014232	Vitis_vinifera_GSVIVP00025718001	78.84	397	76	7	58	453	34	423	8e-69	261
XLOC_014232	Vitis_vinifera_GSVIVP00025717001	78.59	397	77	7	58	453	34	423	4e-67	255
XLOC_014232	Vitis_vinifera_GSVIVP00025722001	77.1	393	79	10	58	446	49	434	2e-55	217
XLOC_014232	Vitis_vinifera_GSVIVP00025714001	77.83	221	40	5	229	443	190	407	9e-29	128
XLOC_014232	Vitis_vinifera_GSVIVP00036974001	88.89	54	6	0	403	456	328	381	2e-10	67.6
XLOC_003072	Populus_trichocarpa_550164	81.7	235	43	0	834	1068	638	872	4e-49	196
XLOC_003072	Vitis_vinifera_GSVIVP00027206001	80	235	47	0	836	1070	61	295	2e-42	174
XLOC_011144	Vitis_vinifera_GSVIVP00026236001	71.85	2011	502	55	70	2042	247	2231	3e-146	520
XLOC_002792	Arabidopsis_lyrata_919507	79.49	78	14	2	268	344	177	253	2e-06	54.7
XLOC_013338	Arabidopsis_thaliana_AT5G25190.1	79.11	292	48	4	1	281	94	383	2e-47	189
XLOC_013338	Arabidopsis_lyrata_489371	78.42	292	50	4	1	281	102	391	5e-44	178
XLOC_000343	Arabidopsis_thaliana_AT4G28110.1	79.55	401	82	0	1	401	1	401	1e-76	287
XLOC_022949	Vitis_vinifera_GSVIVP00020036001	82.47	582	87	11	1396	1972	1023	1594	5e-139	496
XLOC_022949	Sorghum_bicolor_5050628	79.64	388	75	4	1512	1897	1380	1765	8e-73	276
XLOC_020570	Carica_papaya_evm.TU.supercontig_1141.2	75.07	341	54	18	253	567	217	552	1e-29	130
XLOC_019144	Arabidopsis_thaliana_AT3G09600.2	80.08	246	47	2	291	535	156	400	1e-44	182
XLOC_019144	Arabidopsis_thaliana_AT3G09600.1	80.08	246	47	2	291	535	156	400	1e-44	182
XLOC_017318	Carica_papaya_evm.TU.supercontig_78.38	80.91	639	101	7	32	670	35	652	6e-136	484
XLOC_017318	Populus_trichocarpa_416560	80.76	525	86	7	126	650	6	515	3e-109	396
XLOC_017318	Populus_trichocarpa_271100	80.42	521	87	7	130	650	4	509	2e-105	383
XLOC_013973	Populus_trichocarpa_647251	76.89	1082	193	34	1129	2192	562	1604	2e-158	560
XLOC_013973	Populus_trichocarpa_675178	77.28	911	142	37	1129	2017	640	1507	8e-133	475
XLOC_013973	Carica_papaya_evm.TU.supercontig_197.21	78.08	771	140	14	1312	2066	895	1652	2e-128	460
XLOC_013973	Arabidopsis_lyrata_485553	82.33	266	47	0	1581	1846	1284	1549	2e-59	231
XLOC_018808	Carica_papaya_evm.TU.supercontig_84.101	77.88	642	134	8	589	1226	112	749	4e-108	392
XLOC_008381	Carica_papaya_evm.TU.supercontig_44.120	83.87	93	15	0	190	282	214	306	3e-17	89.8
XLOC_022528	Carica_papaya_evm.TU.supercontig_15.110	77.78	1098	219	20	460	1537	487	1579	0	652
XLOC_001537	Populus_trichocarpa_817110	78.78	2050	407	24	234	2266	240	2278	0	1351
XLOC_001537	Populus_trichocarpa_797543	77.58	2007	413	23	286	2266	289	2284	0	1179
XLOC_001537	Carica_papaya_evm.TU.supercontig_98.2	77.23	1994	423	24	290	2266	302	2281	0	1138
XLOC_005088	Vitis_vinifera_GSVIVP00031187001	81.77	406	70	4	688	1091	1	404	2e-91	337
XLOC_024416	Arabidopsis_lyrata_906610	79.17	144	30	0	402	545	102	245	2e-20	100
XLOC_022500	Populus_trichocarpa_760467	78	1673	337	22	240	1898	237	1892	0	1022
XLOC_022500	Carica_papaya_evm.TU.supercontig_55.145	79.42	1390	272	13	224	1606	239	1621	0	970
XLOC_017600	Populus_trichocarpa_815792	81.63	2498	436	19	13	2497	46	2533	0	2049
XLOC_017600	Populus_trichocarpa_828769	81.14	2502	434	31	13	2495	46	2528	0	1971
XLOC_017600	Vitis_vinifera_GSVIVP00028421001	80.21	2506	467	25	10	2499	46	2538	0	1853
XLOC_017600	Arabidopsis_thaliana_AT2G34710.1	74.88	2520	571	52	11	2499	351	2839	0	1090
XLOC_017600	Arabidopsis_lyrata_902559	74.85	2521	570	51	11	2499	115	2603	0	1085
XLOC_017600	Arabidopsis_lyrata_473277	76.65	1760	375	30	11	1752	246	1987	0	941
XLOC_017600	Arabidopsis_thaliana_AT1G30490.1	76.14	1760	382	34	11	1751	276	2016	0	889
XLOC_017600	Oryza_sativa_subsp._japonica_LOC_Os03g43930.2	75.51	1662	380	22	112	1758	537	2186	0	789
XLOC_017600	Oryza_sativa_subsp._japonica_LOC_Os03g43930.1	75.51	1662	380	22	112	1758	537	2186	0	789
XLOC_017600	Oryza_sativa_subsp._indica_OsIBCD011371	75.45	1662	381	22	112	1758	193	1842	0	784
XLOC_021018	Populus_trichocarpa_724244	82.24	501	73	12	57	555	140	626	5e-116	418
XLOC_021018	Arabidopsis_thaliana_AT1G79430.2	77.89	570	117	7	21	585	35	600	2e-94	346
XLOC_021018	Arabidopsis_lyrata_477109	77.72	570	118	8	21	585	35	600	1e-92	340
XLOC_021018	Populus_trichocarpa_765696	85.08	295	38	3	72	366	13	301	2e-79	296
XLOC_021018	Sorghum_bicolor_5054744	83.4	235	39	0	132	366	109	343	5e-56	219
XLOC_021018	Zea_mays_GRMZM2G052544_P01	82.4	233	41	0	132	364	341	573	2e-51	204
XLOC_021018	Oryza_sativa_subsp._japonica_LOC_Os02g47190.1	77.78	171	38	0	159	329	525	695	4e-22	106
XLOC_021018	Oryza_sativa_subsp._indica_OsIBCD007669	77.78	171	38	0	159	329	82	252	4e-22	106
XLOC_019737	Carica_papaya_evm.TU.supercontig_152.35	76.84	272	57	5	235	503	1033	1301	7e-35	148
XLOC_005333	Arabidopsis_lyrata_494918	84	275	41	1	1292	1563	981	1255	2e-68	261
XLOC_005333	Arabidopsis_thaliana_AT5G48560.1	83.64	275	42	1	1292	1563	1015	1289	8e-67	255
XLOC_005333	Vitis_vinifera_GSVIVP00031646001	84.94	239	36	0	1323	1561	952	1190	6e-63	243
XLOC_005333	Arabidopsis_lyrata_872116	84.34	249	38	1	1315	1563	756	1003	6e-63	243
XLOC_005333	Arabidopsis_thaliana_AT3G07340.1	83.94	249	39	1	1315	1563	938	1185	3e-61	237
XLOC_005333	Arabidopsis_lyrata_476021	84.86	218	31	2	1319	1535	1516	1732	1e-55	219
XLOC_005333	Arabidopsis_thaliana_AT1G68920.3	83.94	218	33	2	1319	1535	1505	1721	2e-52	207
XLOC_005333	Arabidopsis_thaliana_AT1G68920.2	83.94	218	33	2	1319	1535	1229	1445	2e-52	207
XLOC_005333	Arabidopsis_thaliana_AT1G68920.1	83.94	218	33	2	1319	1535	1503	1719	2e-52	207
XLOC_005333	Arabidopsis_lyrata_893615	82.03	217	36	3	1316	1531	411	625	1e-44	182
XLOC_011158	Carica_papaya_evm.TU.supercontig_1024.1	80.87	596	103	4	988	1576	1012	1603	5e-128	459
XLOC_008862	Oryza_sativa_subsp._indica_OsIBCD046539	100	29	0	0	596	624	199	227	2e-06	54.7
XLOC_013222	Vitis_vinifera_GSVIVP00014547001	79.24	602	119	6	706	1304	733	1331	8e-115	414
XLOC_013222	Populus_trichocarpa_754104	79.62	574	113	4	727	1298	751	1322	4e-113	409
XLOC_013222	Populus_trichocarpa_206085	80.49	533	98	6	776	1305	2	531	2e-111	403
XLOC_013222	Arabidopsis_thaliana_AT5G41410.1	79.35	155	28	3	1129	1281	1602	1754	6e-22	106
XLOC_009117	Populus_trichocarpa_835516	80.97	331	58	5	328	655	351	679	2e-67	257
XLOC_009117	Populus_trichocarpa_833860	86.89	61	8	0	1334	1394	1292	1352	1e-10	69.4
XLOC_009117	Populus_trichocarpa_765287	86.89	61	8	0	1334	1394	1295	1355	1e-10	69.4
XLOC_009117	Vitis_vinifera_GSVIVP00018183001	85.25	61	9	0	1334	1394	1328	1388	5e-09	63.9
XLOC_009117	Populus_trichocarpa_768360	100	32	0	0	1334	1365	1313	1344	7e-08	60.2
XLOC_009117	Populus_trichocarpa_595068	100	32	0	0	1334	1365	1313	1344	7e-08	60.2
XLOC_009117	Zea_mays_GRMZM2G159399_P02	100	31	0	0	1334	1364	1497	1527	3e-07	58.4
XLOC_009117	Sorghum_bicolor_5062139	100	31	0	0	1334	1364	1751	1781	3e-07	58.4
XLOC_009117	Sorghum_bicolor_5048741	100	31	0	0	1334	1364	1334	1364	3e-07	58.4
XLOC_009117	Oryza_sativa_subsp._japonica_LOC_Os10g33940.1	100	31	0	0	1334	1364	1637	1667	3e-07	58.4
XLOC_009050	Arabidopsis_lyrata_486217	77.66	470	91	8	184	652	622	1078	8e-73	274
XLOC_009050	Arabidopsis_thaliana_AT3G57670.1	76.69	472	94	10	183	652	633	1090	5e-65	248
XLOC_009050	Carica_papaya_evm.TU.supercontig_84.73	74.79	476	100	13	183	654	549	1008	2e-49	196
XLOC_009050	Populus_trichocarpa_173240	74.66	442	98	8	183	623	321	749	1e-45	183
XLOC_009050	Populus_trichocarpa_202805	74.43	442	99	7	183	623	318	746	6e-44	178
XLOC_009050	Carica_papaya_evm.TU.supercontig_85.134	73.94	472	107	10	183	652	552	1009	2e-43	176
XLOC_009050	Arabidopsis_lyrata_334119	75	384	83	9	236	617	521	893	5e-40	165
XLOC_009050	Arabidopsis_thaliana_AT1G08290.1	73.71	426	101	6	236	660	604	1019	3e-37	156
XLOC_011742	Arabidopsis_thaliana_AT3G57670.1	95.61	114	5	0	280	393	619	732	7e-46	183
XLOC_011742	Arabidopsis_lyrata_486217	94.74	114	6	0	280	393	607	720	3e-44	178
XLOC_011742	Oryza_sativa_subsp._japonica_LOC_Os01g63980.1	78.35	97	19	2	298	393	816	911	3e-09	62.1
XLOC_011742	Oryza_sativa_subsp._indica_OsIBCD003945	78.35	97	19	2	298	393	595	690	3e-09	62.1
XLOC_010031	Populus_trichocarpa_245319	84.5	413	64	0	3	415	1	413	4e-113	409
XLOC_010031	Arabidopsis_thaliana_AT4G01680.3	82.2	382	68	0	3	384	165	546	3e-89	329
XLOC_010031	Arabidopsis_thaliana_AT4G01680.1	82.2	382	68	0	3	384	165	546	3e-89	329
XLOC_010031	Arabidopsis_lyrata_490409	80.52	385	72	1	3	384	164	548	4e-78	292
XLOC_010031	Arabidopsis_thaliana_AT4G01680.2	82.47	251	44	0	134	384	168	418	2e-56	220
XLOC_009894	Arabidopsis_thaliana_AT5G25160.1	97.14	35	1	0	282	316	284	318	3e-08	60.2
XLOC_022927	Arabidopsis_thaliana_AT4G11880.1	79.49	195	38	2	213	406	145	338	2e-31	137
XLOC_022927	Arabidopsis_lyrata_490004	81.29	155	29	0	213	367	123	277	3e-28	126
XLOC_022927	Populus_trichocarpa_640573	81.33	150	28	0	213	362	101	250	4e-27	122
XLOC_004664	Populus_trichocarpa_643641	87.36	182	22	1	100	280	171	352	8e-53	207
XLOC_004664	Populus_trichocarpa_294403	87.36	182	22	1	100	280	1	182	8e-53	207
XLOC_000006	MDP0000128964	55.921	152	37	5	73	522	27	150	2.99e-41	151
XLOC_000014	Glyma04g34912.1	35.088	171	86	2	580	1092	20	165	1.1e-26	107
XLOC_001507	C.cajan_44612	32.776	598	354	17	1519	3225	80	658	9.04e-71	252
XLOC_001507	C.cajan_44612	34.1	261	143	4	67	834	24	260	3.05e-31	133
XLOC_001507	C.cajan_44612	36.066	183	114	2	1084	1623	78	260	1.33e-22	105
XLOC_001507	C.cajan_44612	34.054	185	119	3	940	1485	78	262	7.78e-18	90.5
XLOC_001507	C.cajan_44612	31.282	195	121	3	889	1434	85	279	8.19e-18	90.5
XLOC_000121	Pbr012802.1	44.643	56	31	0	19	186	7	62	4.89e-09	55.1
XLOC_001589	Bra030622	43.724	725	381	15	409	2535	51	764	2.14e-180	551
XLOC_001589	Bra030622	50.794	63	27	1	73	261	24	82	2.88e-09	62.8
XLOC_000131	OpuncBB_FGP22587	66.55	571	159	6	661	2370	318	857	0	702
XLOC_000147	LjSGA_036303.1	75.224	335	74	4	122	1108	1	332	2.14e-170	488
XLOC_001635	mrna09125.1-v1.0-hybrid	42.215	289	161	4	1450	2310	531	815	2.23e-60	223
XLOC_000189	PH01003957G0030	62.5	280	79	1	478	1317	1236	1489	7.97e-102	360
XLOC_000189	PH01003957G0030	27.778	234	151	6	2425	3096	1243	1468	3.18e-17	90.1
XLOC_000191	mrna18483.1-v1.0-hybrid	34.348	230	122	5	502	1191	619	819	6e-28	119
XLOC_000210	C.cajan_44612	32.83	265	146	4	421	1185	43	285	2.67e-26	114
XLOC_001708	GSMUA_Achr7P10520_001	37.931	145	86	1	1666	2100	505	645	4e-23	107
XLOC_001708	GSMUA_Achr7P10520_001	28.859	298	184	10	331	1200	45	322	4.34e-11	68.6
XLOC_001718	ObartAA03S_FGP31077	29.189	185	95	10	571	1074	880	1045	5e-09	60.8
XLOC_000277	GSVIVT01030085001	29.054	148	101	2	165	608	281	424	1.76e-12	70.5
XLOC_000278	GSVIVT01030085001	29.054	148	100	2	199	642	282	424	8.55e-07	51.6
XLOC_000279	GSVIVT01030085001	29.464	112	78	1	58	393	314	424	6.53e-08	53.5
XLOC_001750	Tp5g09000	37.5	168	68	4	283	759	196	335	3.16e-15	80.1
XLOC_000286	C.cajan_44612	31.597	595	359	17	534	2210	78	660	7.13e-73	254
XLOC_000286	C.cajan_44612	33.333	150	98	2	222	668	119	267	1.46e-14	79.3
XLOC_000286	C.cajan_44612	36.42	162	95	3	744	1214	75	233	3.58e-12	71.6
XLOC_001755	mrna00620.1-v1.0-hybrid	33.045	578	307	13	131	1633	321	895	1.67e-94	313
XLOC_000347	GSMUA_Achr7P08840_001	55	380	162	3	100	1218	283	660	1.88e-129	396
XLOC_001815	Lus10007348	65.152	132	46	0	384	779	89	220	5.41e-60	205
XLOC_001816	Lus10007348	64.045	178	64	0	136	669	43	220	4.51e-83	265
XLOC_001846	Thecc1EG011369t1	43.258	356	174	10	187	1239	162	494	9.76e-71	236
XLOC_000387	mrna01596.1-v1.0-hybrid	41.017	295	160	7	1777	2637	56	344	8.9e-56	206
XLOC_000389	Pp1s56_2V6.1	28.929	280	172	9	22	807	32	302	4.56e-23	107
XLOC_001858	MDP0000449389	46.281	242	126	4	352	1077	180	417	6.61e-64	215
XLOC_001892	mrna18590.1-v1.0-hybrid	56.604	53	20	1	1348	1506	187	236	1.09e-09	60.8
XLOC_000448	MDP0000245233	32.334	467	305	8	335	1714	37	499	1.43e-69	244
XLOC_000467	GSVIVT01013228001	66.667	102	30	2	77	379	8	106	8.67e-36	130
XLOC_001937	Scf00370.g16417.t1	32.653	98	53	3	328	612	127	214	6.38e-07	54.3
XLOC_001939	OB05G31630.1	41.335	779	422	16	964	3246	284	1045	1.46e-173	576
XLOC_001954	XP_004487679	100	339	0	0	152	1168	1	339	0	663
XLOC_001957	MDP0000191680	31.515	165	98	3	31	480	190	354	4.44e-16	77.4
XLOC_000492	GSMUA_Achr1P00070_001	63.636	165	50	1	1	465	1	165	5.14e-52	176
XLOC_000532	mrna32207.1-v1.0-hybrid	48.78	287	143	2	2037	2897	520	802	7.33e-72	260
XLOC_001995	Pbr002083.1	38.75	80	47	1	225	458	374	453	4.15e-12	67.4
XLOC_002092	PH01002606G0040	27.708	397	242	14	37	1173	27	396	7.38e-28	119
XLOC_000639	MA_11351g0010	63.71	124	44	1	302	670	141	264	1.28e-48	173
XLOC_002148	Bra013842	37.975	316	165	7	1	936	163	451	2.9e-60	207
XLOC_000682	Lus10040166	25.205	611	348	18	1149	2930	145	663	3.92e-38	157
XLOC_000684	e_gw1.19.20.1	32.847	137	89	2	2	412	265	398	1.89e-09	58.9
XLOC_000684	e_gw1.19.20.1	31.25	128	84	2	2	385	358	481	3.23e-07	52.4
XLOC_002172	ObartAA03S_FGP4185	26.446	242	140	9	295	948	222	449	1.04e-14	76.6
XLOC_002177	mrna11429.1-v1.0-hybrid	77.92	779	160	3	275	2608	29	796	0	1231
XLOC_000703	MDP0000247737	30.351	313	191	10	25	936	794	1088	2.05e-23	108
XLOC_002209	Scf00097.g8337.t1	40.764	157	91	1	100	570	274	428	7.5e-31	122
XLOC_002225	OpuncBB_FGP24461	42.674	703	382	9	355	2424	85	779	4.72e-166	529
XLOC_002266	Pbr008477.1	43.925	321	145	7	202	1152	35	324	6.19e-61	219
XLOC_000808	mrna01596.1-v1.0-hybrid	64.286	322	112	2	154	1116	31	350	1.42e-141	424
XLOC_000811	Bra039779	33.88	366	233	4	2162	3232	318	683	5.83e-62	228
XLOC_000831	mrna09125.1-v1.0-hybrid	35.26	346	193	7	46	1023	531	865	2.84e-50	182
XLOC_002331	EMT16496	34.335	466	298	4	514	1887	184	649	9.62e-85	290
XLOC_002331	EMT16496	32.414	290	182	5	283	1113	204	492	4.85e-34	140
XLOC_002372	MDP0000245233	25.956	497	327	15	661	2130	13	475	6.47e-28	122
XLOC_000899	Jcr4S00282.90	39.207	454	224	7	31	1242	13	464	2.67e-96	322
XLOC_002390	GRMZM2G008647_P02	39.13	69	40	1	355	555	67	135	2.73e-08	53.9
XLOC_000943	MDP0000449389	40.625	192	106	4	307	876	232	417	2.11e-37	141
XLOC_000955	MDP0000320566	35.294	493	284	11	2716	4182	5	466	2.24e-76	270
XLOC_002466	MEDTR2G038790.1	83.681	815	117	4	501	2903	104	916	0	1269
XLOC_002466	MEDTR2G038790.1	83.871	93	3	1	265	507	13	105	2.07e-39	160
XLOC_000963	Pbr002083.1	37.736	318	186	8	215	1141	26	340	5.11e-60	212
XLOC_002477	Thecc1EG000515t1	28.302	212	138	4	882	1487	441	648	1.13e-15	82
XLOC_002478	Aan020124	35.738	305	194	2	28	939	11	314	5.37e-59	204
XLOC_002480	XP_004486508	95.397	478	20	2	2	1435	10	485	0	804
XLOC_000993	XP_004486524	100	322	0	0	13	978	1	322	0	547
XLOC_002504	Pbr042464.1	52.381	105	49	1	346	657	1	105	5.71e-25	105
XLOC_001025	GSMUA_Achr11P19880_001	40.55	291	155	10	2281	3141	280	556	5.97e-49	189
XLOC_001025	GSMUA_Achr11P19880_001	32.164	171	96	7	16	519	28	181	5.95e-08	58.9
XLOC_001025	GSMUA_Achr11P19880_001	41.414	99	54	3	1462	1755	92	187	1.24e-07	57.8
XLOC_001076	GSMUA_Achr11P10700_001	34.217	415	161	7	139	1182	54	423	3.75e-64	226
XLOC_002601	Bra024224	56.818	44	19	0	694	825	232	275	9.07e-08	54.7
XLOC_002623	XP_004486177	91.267	584	0	2	1	1752	1	533	0	863
XLOC_001149	mrna09125.1-v1.0-hybrid	40.523	306	178	3	1405	2322	531	832	2.78e-62	228
XLOC_001168	ObartAA03S_FGP4185	25.686	401	228	16	117	1259	80	430	2.18e-18	90.1
XLOC_002679	Thecc1EG000515t1	23.653	334	222	11	939	1895	341	656	6.87e-14	77
XLOC_001208	MDP0000321461	58.065	93	33	4	90	356	1	91	4.82e-20	94.7
XLOC_002705	Lus10038670	33.66	612	361	13	1	1791	232	813	1.11e-93	318
XLOC_002706	Lus10038670	30.633	790	471	19	1	2256	50	800	2.73e-91	317
XLOC_002725	mrna09125.1-v1.0-hybrid	37.607	234	141	3	3	689	551	784	2.02e-45	166
XLOC_002744	Potri.012G137500.1	40.664	241	137	3	432	1154	857	1091	4.08e-51	189
XLOC_002762	Lus10038670	33.614	830	496	18	79	2517	22	813	1.13e-128	425
XLOC_002763	Lus10038670	30.633	790	471	19	1	2256	50	800	7.08e-91	317
XLOC_002777	Bra032430	53.469	245	112	1	233	967	44	286	8.62e-82	269
XLOC_001324	439190	40	155	64	3	169	630	604	730	3.07e-25	113
XLOC_002817	mrna32207.1-v1.0-hybrid	41.844	282	137	4	1162	1932	520	799	8.67e-56	207
XLOC_001395	mrna27940.1-v1.0-hybrid	39.519	291	162	5	817	1662	2	287	9.6e-67	239
XLOC_002870	ObartAA03S_FGP15120	46.348	356	185	3	524	1591	365	714	1.04e-94	322
XLOC_002877	Bradi1g15480.1	51.228	285	88	6	145	987	301	538	6.86e-54	192
XLOC_001467	GSMUA_Achr9P13010_001	37.197	371	150	10	838	1926	339	634	4.99e-47	178
XLOC_004051	XP_004496881	100	280	0	0	1	840	1	280	1.6e-160	453
XLOC_004070	Scf00097.g8337.t1	40.107	187	108	2	93	647	271	455	5.72e-35	134
XLOC_002998	ObartAA03S_FGP4185	29.839	372	227	10	574	1668	102	446	2.22e-29	125
XLOC_004149	Scf00343.g15875.t1	24.282	383	237	11	190	1266	1194	1547	1.3e-19	94.4
XLOC_004160	PGSC0003DMP400038397	51.656	151	37	3	535	882	286	435	1.71e-38	149
XLOC_004160	PGSC0003DMP400038397	36.986	73	45	1	1	216	1	73	3.31e-07	54.3
XLOC_003078	GRMZM2G426140_P01	40.541	74	33	2	760	981	481	543	3.95e-08	57
XLOC_004192	Scf00026.g3386.t1	28	300	205	6	43	939	91	380	2.01e-22	99.4
XLOC_004196	Scf00027.g3467.t1	27.184	309	153	11	156	944	74	356	2.03e-19	92.4
XLOC_003137	Tp1g34830	32.227	211	124	6	216	797	204	412	3.37e-30	119
XLOC_003145	PH01002606G0040	30.383	418	255	11	70	1308	16	402	2.77e-44	171
XLOC_003156	mrna01596.1-v1.0-hybrid	56.494	308	125	4	130	1044	43	344	4.22e-113	348
XLOC_004264	Lus10043264	60.156	384	143	4	163	1290	191	572	1.38e-162	477
XLOC_004288	Pbr002083.1	64.334	443	144	3	434	1762	24	452	0	565
XLOC_004295	MDP0000284922	71.429	140	38	2	208	627	515	652	1.28e-62	209
XLOC_003228	MDP0000294614	36.749	283	144	8	97	852	1	279	6e-39	154
XLOC_003228	MDP0000294614	43.284	134	73	3	1096	1491	270	402	1.26e-24	110
XLOC_004354	EMT28879	43.934	305	139	3	1888	2775	85	366	6.04e-69	243
XLOC_004359	GSVIVT01032746001	51.54	1331	531	23	156	4037	339	1592	0	1298
XLOC_004363	Pbr002083.1	40.878	433	236	5	161	1411	26	454	3.79e-99	322
XLOC_003303	GSVIVT01031747001	43.902	82	38	4	2208	2438	13	91	1.2e-08	58.9
XLOC_004388	XP_004491022	98.953	191	2	0	1	573	1	191	2.47e-101	297
XLOC_003317	mrna09125.1-v1.0-hybrid	37.931	348	181	6	868	1890	531	850	6.25e-63	227
XLOC_003323	Glyma09g34850.1	29.69	677	371	19	589	2541	80	677	2.41e-69	255
XLOC_004421	XP_004490862	100	218	0	0	1	654	1	218	8.39e-147	413
XLOC_004446	GSMUA_Achr11P19880_001	59.128	619	191	7	309	2150	20	581	0	640
XLOC_004448	EMT05641	42.23	296	153	6	1700	2566	582	866	4.96e-54	206
XLOC_004454	MA_10428770g0010	49.275	69	35	0	751	957	2	70	8.35e-11	62.8
XLOC_004477	XP_004490754	99.88	830	1	0	561	3050	4	833	0	1590
XLOC_004508	GSVIVT01032785001	48.265	317	150	4	67	993	219	529	1.6e-79	259
XLOC_004512	mrna27940.1-v1.0-hybrid	26.241	282	189	8	953	1753	4	281	1.8e-24	110
XLOC_004591	XP_004513076	100	365	0	0	210	1304	1	365	0	720
XLOC_004611	OpuncBB_FGP24461	35.714	294	163	7	49	858	455	746	9.1e-39	149
XLOC_004631	XP_004490322	100	186	0	0	64	621	1	186	3.12e-134	382
XLOC_004645	Jcr4S05030.40	36.658	401	226	4	241	1359	573	973	1.26e-78	279
XLOC_004826	XP_004490019	100	278	0	0	167	1000	1	278	0	522
XLOC_004838	mrna25984.1-v1.0-hybrid	60.215	186	59	3	59	616	606	776	1.09e-73	242
XLOC_003733	GSMUA_Achr4P28960_001	67.257	113	35	1	559	897	847	957	2.2e-43	163
XLOC_004877	PH01002606G0040	26.683	416	233	16	58	1209	27	402	4.71e-27	119
XLOC_004877	PH01002606G0040	43.75	128	69	3	1585	1959	275	402	3.18e-25	114
XLOC_004879	GSMUA_Achr7P25320_001	46.667	75	37	1	61	276	377	451	1.81e-15	77.8
XLOC_004880	PK15168.1	32.461	191	82	8	105	671	5	150	2.96e-20	94.4
XLOC_003768	XP_004489732	100	252	0	0	1	756	1	252	6.25e-120	354
XLOC_003768	XP_004489732	100	39	0	0	826	942	321	359	3.62e-08	55.8
XLOC_003781	MDP0000320566	39.13	161	84	2	10	450	274	434	6.62e-31	120
XLOC_004911	311885	27.152	302	203	8	1129	1989	286	585	3.57e-14	77.8
XLOC_004932	MDP0000295305	39.85	133	76	2	628	1023	450	579	7.63e-20	92.8
XLOC_004932	MDP0000295305	38.71	93	54	2	79	357	105	194	9.78e-09	58.5
XLOC_004936	MDP0000322059	65.232	604	202	7	450	2252	42	640	0	714
XLOC_004936	MDP0000322059	62.857	105	38	1	2307	2618	721	825	1.71e-38	157
XLOC_003823	PK03054.1	31.306	1118	621	24	1336	4293	683	1785	9.31e-160	532
XLOC_004950	MDP0000247912	40.551	254	142	5	126	869	13	263	2.84e-47	176
XLOC_003849	PH01003957G0030	71.304	115	33	0	586	930	950	1064	1.33e-48	185
XLOC_003859	BGIOSGA030830-PA	26.538	260	159	8	1	717	45	293	6.81e-13	72.4
XLOC_003860	BGIOSGA030830-PA	26.437	261	166	7	1	729	45	297	2.08e-15	79
XLOC_005007	PH01002606G0040	30.565	301	168	12	370	1236	129	400	5.7e-28	120
XLOC_003924	XP_004489399	100	496	0	0	11	1498	1	496	0	809
XLOC_005056	XP_004489381	100	296	0	0	203	1090	1	296	3.7e-175	499
XLOC_003946	Thecc1EG000515t1	51.829	492	230	5	177	1646	198	684	1.38e-180	531
XLOC_003980	Scf00097.g8337.t1	50.237	211	96	5	83	709	254	457	1.82e-52	182
XLOC_003983	MDP0000288192	37.5	312	179	6	625	1533	141	445	1.04e-55	206
XLOC_004029	Lus10009218	47.26	438	219	6	6	1301	1495	1926	3.16e-128	411
XLOC_005170	Scf00343.g15875.t1	37.045	467	264	13	4	1389	1144	1585	1.95e-81	279
XLOC_005193	GSVIVT01032746001	50.301	1330	517	23	16	3801	339	1592	0	1250
XLOC_005229	Bra013842	45.355	183	76	2	1	549	294	452	4.43e-36	135
XLOC_006724	XP_004499228	100	550	0	0	1	1650	1	550	0	921
XLOC_006743	XP_004510098	85.974	385	53	1	179	1330	50	434	0	717
XLOC_005286	MDP0000320566	50.557	449	186	11	351	1661	39	463	2.23e-133	410
XLOC_006828	MDP0000685403	20.642	218	157	2	149	763	43	257	1.1e-07	54.7
XLOC_006863	Aan015861	70	40	12	0	1188	1307	42	81	4.51e-12	68.6
XLOC_006884	PH01003957G0030	61.566	281	82	1	454	1296	1235	1489	6.08e-89	320
XLOC_006884	PH01003957G0030	28.571	231	153	5	2578	3249	1243	1468	3.68e-17	89.7
XLOC_006909	Jcr4S02193.10	30.769	429	250	6	266	1549	229	611	4.17e-43	168
XLOC_006909	Jcr4S02193.10	29.771	393	249	4	230	1369	241	619	1.9e-39	157
XLOC_006909	Jcr4S02193.10	29.412	442	286	7	470	1753	201	630	1.9e-35	145
XLOC_006909	Jcr4S02193.10	29.882	338	193	7	11	976	303	612	1.75e-27	120
XLOC_006909	Jcr4S02193.10	29.126	309	198	4	2	928	349	636	2.67e-24	110
XLOC_005419	MDP0000284588	26.642	274	164	9	697	1428	608	874	2.01e-11	68.6
XLOC_006996	mrna27137.1-v1.0-hybrid	30.79	367	214	9	232	1254	723	1075	5.53e-41	160
XLOC_007027	Can011627	75.407	492	119	2	219	1691	31	521	0	751
XLOC_005551	Pbr002023.1	27.083	480	316	8	803	2218	105	558	1.2e-47	187
XLOC_005551	Pbr002023.1	24.49	392	258	5	836	1900	186	576	2.05e-31	135
XLOC_005551	Pbr002023.1	25.915	355	255	4	848	1900	364	714	4.94e-27	120
XLOC_005551	Pbr002023.1	23.155	393	278	6	1250	2362	148	538	1.29e-26	119
XLOC_005551	Pbr002023.1	26.855	283	202	3	965	1804	299	579	1.68e-26	119
XLOC_005551	Pbr002023.1	24.791	359	261	6	836	1900	291	644	1.41e-24	112
XLOC_007088	XP_004491665	71.756	131	16	1	289	618	707	837	1.47e-54	193
XLOC_007092	mrna19889.1-v1.0-hybrid	28.723	376	202	15	1354	2430	333	659	1.37e-17	89.7
XLOC_007092	mrna19889.1-v1.0-hybrid	29.187	209	117	3	487	1110	453	631	7.62e-10	64.7
XLOC_005622	mrna24941.1-v1.0-hybrid	47.619	84	44	0	4	255	787	870	2.46e-16	78.2
XLOC_005622	mrna24941.1-v1.0-hybrid	39.552	134	67	2	4	366	998	1130	2.63e-16	78.2
XLOC_007145	MDP0000265073	80.374	321	63	0	34	996	1	321	0	554
XLOC_007146	ObartAA03S_FGP25422	28.571	420	251	5	142	1266	750	1165	1.64e-45	175
XLOC_007198	Bra001729	28.125	256	161	6	199	909	32	283	7.47e-25	108
XLOC_005693	PH01002606G0040	30.844	308	177	11	298	1188	119	401	2.55e-33	136
XLOC_007232	Bra039779	39.404	302	164	6	1423	2307	363	652	2.71e-52	196
XLOC_007261	C.cajan_44612	32.33	631	337	16	1319	3067	75	663	1.67e-66	240
XLOC_007261	C.cajan_44612	33.88	183	119	1	896	1438	78	260	2.2e-19	95.9
XLOC_007261	C.cajan_44612	31.985	272	131	5	209	1009	39	261	2.8e-17	89
XLOC_007261	C.cajan_44612	38.129	139	84	2	815	1225	123	261	3.89e-15	82
XLOC_005785	XP_004492611	100	626	0	0	1	1878	169	794	0	1078
XLOC_007315	XP_004510098	85.455	385	53	2	79	1224	50	434	0	708
XLOC_007321	XP_004510630	100	256	0	0	3	770	25	280	1.61e-155	441
XLOC_007334	Bra039779	39.404	302	164	6	1423	2307	363	652	2.76e-52	196
XLOC_005834	MDP0000265619	32.715	593	354	11	754	2427	51	633	4.74e-73	268
XLOC_007344	mrna19889.1-v1.0-hybrid	28.723	376	202	15	1354	2430	333	659	1.37e-17	89.7
XLOC_007344	mrna19889.1-v1.0-hybrid	29.187	209	117	3	487	1110	453	631	7.62e-10	64.7
XLOC_005857	Can007368	65.385	156	52	2	778	1242	19	173	4.93e-60	214
XLOC_007399	C.cajan_32294	53.659	41	19	0	916	1038	504	544	1.69e-07	55.1
XLOC_007410	LOC_Os10g34884.1	59.459	74	26	2	175	387	2	74	9.31e-20	87.8
XLOC_005899	Pbr023394.1	24.918	305	209	8	250	1146	172	462	1.76e-17	86.7
XLOC_007440	Bradi2g44117.1	27.027	407	268	10	698	1879	100	490	7.96e-32	132
XLOC_005940	GRMZM2G351232_P01	51.301	269	94	2	1	807	310	541	4.99e-81	272
XLOC_007507	312791	25.498	251	170	8	4	732	17	258	3.6e-07	52.8
XLOC_007509	312791	63.473	334	111	3	2377	3375	553	876	2.28e-129	428
XLOC_007509	312791	26.253	499	316	20	4	1416	17	491	1.53e-36	152
XLOC_007509	312791	27.419	496	297	21	664	2067	21	481	4.9e-31	134
XLOC_007561	C.cajan_44612	33.773	607	321	18	1483	3201	102	661	5.17e-68	244
XLOC_007561	C.cajan_44612	35.391	243	146	6	91	801	24	261	1.22e-21	102
XLOC_007565	OpuncBB_FGP16427	31.538	130	73	4	1117	1470	511	636	1.8e-07	55.8
XLOC_007566	Gorai.003G023300.1	25.532	141	95	2	273	677	23	159	2.15e-08	56.2
XLOC_006023	Lus10007348	52.743	237	104	2	158	856	24	256	2.54e-78	253
XLOC_007588	Glyma04g34912.1	24.457	184	103	4	758	1306	9	157	9.95e-12	65.9
XLOC_006049	EMS59827	43.341	413	233	1	284	1519	179	591	1.54e-91	297
XLOC_007605	Solyc02g005290.2.1	30.233	86	59	1	134	391	430	514	4.69e-07	54.3
XLOC_007627	gwEuk.1.479.1	29.87	154	87	2	246	707	7	139	1.3e-13	71.2
XLOC_006086	Thecc1EG011369t1	46.884	337	155	6	112	1098	172	492	1.9e-92	290
XLOC_007656	MDP0000674040	50	158	68	4	7	453	162	317	2.86e-37	140
XLOC_006127	C.cajan_44612	29.833	600	345	17	1637	3340	99	654	9.01e-62	227
XLOC_006127	C.cajan_44612	36.634	202	102	3	872	1471	84	261	6.08e-25	113
XLOC_006127	C.cajan_44612	28.195	266	140	7	539	1324	42	260	9.79e-18	90.5
XLOC_006127	C.cajan_44612	29.237	236	117	4	986	1687	74	261	1.06e-14	80.9
XLOC_006127	C.cajan_44612	27.488	211	123	4	1346	1960	74	260	2.89e-10	66.6
XLOC_007703	XP_004493559	99.31	435	3	0	162	1466	1	435	0	794
XLOC_007711	XP_004493571	99.026	308	3	0	1	924	8	315	0	597
XLOC_006163	GSMUA_Achr7P25320_001	53.947	76	30	1	208	420	378	453	8.53e-19	87.8
XLOC_007723	OpuncBB_FGP24461	36.441	708	404	15	269	2293	85	779	1.69e-99	340
XLOC_007732	MDP0000320566	50.22	454	177	11	312	1658	51	460	5.65e-126	389
XLOC_006210	MDP0000247912	44.488	254	132	5	51	791	13	264	1.7e-58	204
XLOC_007764	XP_004494476	100	398	0	0	1	1194	1	398	0	711
XLOC_006230	mrna00620.1-v1.0-hybrid	32.305	681	377	13	47	1852	230	905	3.39e-91	309
XLOC_006259	MDP0000239688	73.894	226	57	2	555	1232	631	854	2.16e-115	356
XLOC_006259	MDP0000239688	76.596	47	11	0	433	573	590	636	2.16e-115	80.9
XLOC_006269	mrna28724.1-v1.0-hybrid	39.394	66	37	1	973	1170	625	687	1.09e-07	56.6
XLOC_007809	ObartAA03S_FGP4185	35.345	348	210	8	385	1407	101	440	3.67e-50	186
XLOC_007837	ObartAA03S_FGP4576	35.597	427	256	3	334	1614	262	669	8.27e-78	272
XLOC_007837	ObartAA03S_FGP4576	30.876	434	239	3	289	1407	1	434	1.23e-55	207
XLOC_007837	ObartAA03S_FGP4576	27.018	285	167	4	169	918	316	594	1e-22	105
XLOC_006307	C.cajan_44612	32.222	630	342	16	1463	3253	84	661	4.22e-68	245
XLOC_006307	C.cajan_44612	33.88	183	119	2	1301	1843	78	260	1.78e-21	102
XLOC_006307	C.cajan_44612	35.028	177	113	2	1175	1699	84	260	4.32e-20	98.2
XLOC_006307	C.cajan_44612	31.2	250	118	6	752	1480	57	259	2.64e-17	89.4
XLOC_006307	C.cajan_44612	37.931	116	71	1	1718	2065	73	187	4.08e-11	69.3
XLOC_006310	Glyma03g31980.1	63.423	298	78	8	1	813	1	294	4.27e-114	335
XLOC_006328	PH01000057G1650	31.579	190	94	7	139	615	18	202	3.04e-09	59.3
XLOC_007859	Rsa006677	51.852	108	34	1	76	345	2	109	1.63e-25	103
XLOC_006347	mrna01596.1-v1.0-hybrid	40.264	303	165	5	178	1062	50	344	1.51e-62	214
XLOC_007871	Jcr4S02193.10	30.854	363	217	6	307	1392	281	610	8.6e-38	148
XLOC_007871	Jcr4S02193.10	32.024	331	170	6	295	1254	326	612	6.79e-33	134
XLOC_007871	Jcr4S02193.10	26.619	417	229	7	301	1464	242	610	4.44e-28	119
XLOC_007871	Jcr4S02193.10	26.077	418	208	8	334	1464	229	586	7.24e-25	110
XLOC_007871	Jcr4S02193.10	24.354	271	142	5	265	1032	388	610	2.57e-10	64.7
XLOC_007871	Jcr4S02193.10	30.172	116	74	2	247	591	516	625	5.73e-07	53.9
XLOC_007873	Jcr4S02193.10	35.625	480	235	8	148	1569	201	612	4.66e-70	249
XLOC_007873	Jcr4S02193.10	29.302	430	283	3	577	1863	229	638	1.99e-44	173
XLOC_007873	Jcr4S02193.10	29.893	281	158	2	208	933	336	616	3.4e-21	101
XLOC_008022	MDP0000254650	29.532	342	181	13	151	1083	36	348	4.64e-26	113
XLOC_006484	Bra000103	45.333	75	34	2	250	474	207	274	5.88e-08	57.8
XLOC_006558	XP_004494171	99.766	427	1	0	1	1281	1	427	0	613
XLOC_008133	MDP0000231542	32.468	154	79	6	229	675	665	798	1.35e-14	75.5
XLOC_008133	MDP0000231542	29.56	159	99	6	256	723	865	1013	8.09e-09	57.8
XLOC_006610	MDP0000309902	57.5	320	132	4	207	1157	829	1147	6.22e-101	333
XLOC_006622	Jcr4S02252.50	40.769	130	77	0	145	534	491	620	6.07e-25	109
XLOC_006622	Jcr4S02252.50	30.075	133	84	3	421	813	340	465	3.83e-10	63.9
XLOC_008201	MDP0000320566	32.493	357	186	11	421	1371	141	482	2.81e-46	172
XLOC_010232	GSMUA_Achr10P22520_001	32.601	546	344	9	271	1860	12	549	1.18e-90	315
XLOC_010232	GSMUA_Achr10P22520_001	32.781	543	321	9	319	1905	580	1092	1.15e-82	292
XLOC_010338	XP_004501381	100	158	0	0	73	546	137	294	4.21e-114	332
XLOC_010338	XP_004501381	100	24	0	0	1	72	1	24	6.22e-08	52.8
XLOC_010354	Bra001729	36.066	244	129	8	184	846	31	270	9.9e-25	107
XLOC_008412	Lus10030143	62.092	153	56	2	983	1441	21	171	2.26e-54	191
XLOC_010394	MDP0000318339	37.175	269	148	4	69	863	580	831	3.06e-49	180
XLOC_010406	GSMUA_Achr4P07150_001	78.238	386	75	1	49	1179	355	740	0	649
XLOC_010406	GSMUA_Achr4P07150_001	78.065	310	65	1	1180	2100	811	1120	4.86e-144	480
XLOC_010406	GSMUA_Achr4P07150_001	60.759	158	61	1	2218	2688	1309	1466	9.28e-43	172
XLOC_010406	GSMUA_Achr4P07150_001	65.625	96	33	0	2908	3195	1700	1795	2.44e-37	119
XLOC_010406	GSMUA_Achr4P07150_001	70.833	48	14	0	2688	2831	1647	1694	2.44e-37	58.2
XLOC_008513	Thecc1EG029045t1	37.309	327	166	10	368	1258	643	960	7.67e-46	181
XLOC_010493	GSVIVT01019717001	31.692	325	180	4	70	924	394	716	9.51e-51	182
XLOC_010500	XP_004499235	97.964	933	3	2	1	2799	1	917	0	1813
XLOC_010508	mrna09125.1-v1.0-hybrid	32.542	295	171	10	1006	1839	531	814	7.23e-33	137
XLOC_010596	Cla021275	45.238	84	46	0	28	279	1	84	5.42e-13	71.2
XLOC_008676	OpuncBB_FGP24418	47.342	809	379	14	274	2577	211	1013	0	691
XLOC_008729	XP_004495294	100	339	0	0	1	1017	1	339	0	654
XLOC_010749	MDP0000320566	53.247	385	166	6	16	1149	83	460	1.07e-123	376
XLOC_010781	Glyma10g08871.1	62.388	335	102	10	16	972	8	334	2.99e-107	322
XLOC_010786	OpuncBB_FGP24418	26.409	674	391	17	64	1788	282	949	1.65e-57	219
XLOC_010804	mrna09125.1-v1.0-hybrid	45.645	287	152	3	540	1397	531	814	1.18e-72	254
XLOC_010816	Bra007840	51.852	54	24	1	203	364	634	685	7.87e-08	56.2
XLOC_008849	Lus10040166	23.669	714	455	18	461	2566	31	666	6.04e-38	157
XLOC_010842	MDP0000263576	23.515	421	292	10	739	1959	370	774	1.24e-25	115
XLOC_008874	Thecc1EG029045t1	36.585	328	167	9	142	1032	643	960	2.21e-43	172
XLOC_008896	C.cajan_44612	31.334	667	333	17	917	2800	78	658	5.39e-77	271
XLOC_008896	C.cajan_44612	34.615	260	138	7	125	883	26	260	4.63e-30	129
XLOC_008896	C.cajan_44612	34.762	210	113	2	833	1459	74	260	2.05e-23	108
XLOC_008908	MDP0000449389	43.396	265	133	4	287	1033	154	417	2.29e-64	217
XLOC_008913	MDP0000247249	92.116	241	19	0	13	735	94	334	1.46e-165	466
XLOC_008936	XP_004496523	33.555	751	420	17	340	2508	26	725	3.72e-87	298
XLOC_008964	GSVIVT01032785001	31.25	112	75	2	40	372	211	321	9.53e-09	56.6
XLOC_009039	Lus10040166	73.862	681	163	3	7	2010	288	966	0	958
XLOC_009069	BGIOSGA035841-PA	39.04	479	272	7	263	1660	335	806	3.18e-99	333
XLOC_009090	Bna014470	68.605	172	24	4	1	474	1	156	1.17e-52	191
XLOC_009097	Jcr4S02988.10	34.483	87	55	1	793	1053	174	258	1.24e-09	60.8
XLOC_009126	XP_004495885	100	275	0	0	1	825	1	275	0	538
XLOC_009177	Scf00089.g7885.t1	39.077	325	156	7	1627	2577	253	543	7.49e-52	202
XLOC_011132	EMS52980	31.757	148	86	6	37	474	65	199	1.27e-08	55.5
XLOC_009205	MEDTR4G159020.1	76.712	73	17	0	1531	1749	378	450	2.92e-28	122
XLOC_011156	MDP0000131822	44.444	72	33	1	1546	1761	243	307	4.47e-12	61.2
XLOC_011156	MDP0000131822	52	25	12	0	1782	1856	315	339	4.47e-12	30.4
XLOC_009224	EMT26167	24.102	668	416	20	1624	3489	25	647	1.67e-30	132
XLOC_011187	Tp1g05870	46.642	268	127	4	1966	2751	118	375	4.31e-68	240
XLOC_009247	MDP0000265619	31.461	534	340	12	304	1845	98	625	6.15e-54	204
XLOC_009265	mrna32536.1-v1.0-hybrid	60.959	292	108	4	463	1335	3	289	3.4e-120	371
XLOC_009268	ObartAA03S_FGP24027	42.553	94	48	3	1236	1511	134	223	9.01e-12	67.8
XLOC_011230	mrna09125.1-v1.0-hybrid	44.097	288	157	3	1807	2664	531	816	6.59e-65	237
XLOC_011258	MDP0000449389	42.57	249	130	7	283	1008	175	417	4.49e-54	188
XLOC_011263	mrna08154.1-v1.0-hybrid	58.294	211	64	6	40	639	282	479	5.53e-62	206
XLOC_011280	Pbr030871.1	38.384	99	41	3	355	600	183	278	2.05e-09	60.8
XLOC_009348	PH01000020G0110	27.586	319	216	6	121	1071	388	693	2.02e-27	118
XLOC_009348	PH01000020G0110	25.806	403	230	7	16	1032	388	785	8.99e-24	107
XLOC_009348	PH01000020G0110	24.454	229	155	5	439	1083	333	557	3.15e-11	67.8
XLOC_009357	GSMUA_Achr11P19880_001	46.801	594	243	9	118	1842	29	568	9.47e-161	488
XLOC_011325	mrna27137.1-v1.0-hybrid	44.884	303	164	3	3067	3972	777	1077	6.24e-72	264
XLOC_009404	mrna09125.1-v1.0-hybrid	36.77	291	175	6	817	1674	531	817	1.65e-51	192
XLOC_009458	Lus10007348	49.275	207	102	1	217	837	19	222	2.03e-61	207
XLOC_009496	C.cajan_07813	70.438	274	57	8	4	807	3	258	2.1e-103	310
XLOC_009500	GSMUA_Achr10P15240_001	25.2	250	154	7	7	675	14	257	1.76e-16	81.3
XLOC_011473	estExt_fgenesh3_pg.C_130070	31.14	228	133	8	427	1044	1636	1861	7.3e-25	109
XLOC_011479	Jcr4S01684.50	50.423	355	130	9	156	1139	1	336	5.6e-95	303
XLOC_011482	MDP0000305994	32.121	165	104	5	544	1020	99	261	4.95e-07	53.5
XLOC_009563	EMT26392	39.868	607	301	9	376	2136	233	795	2.31e-137	439
XLOC_009563	EMT26392	37.681	276	160	4	1279	2079	220	492	4.1e-42	167
XLOC_011533	Jcr4S02193.10	29.837	429	264	11	651	1910	230	630	9.89e-28	120
XLOC_011533	Jcr4S02193.10	28.043	460	250	11	516	1838	233	630	1.14e-22	105
XLOC_011533	Jcr4S02193.10	33.544	316	192	8	402	1331	302	605	1.17e-22	105
XLOC_011533	Jcr4S02193.10	33.851	322	194	7	453	1403	298	605	3.05e-21	100
XLOC_011533	Jcr4S02193.10	32.447	188	111	2	468	986	424	610	1.6e-09	63.2
XLOC_011533	Jcr4S02193.10	30.921	152	95	4	330	776	468	612	8.64e-08	57.4
XLOC_011652	GSMUA_Achr4P28960_001	30.719	153	94	4	1221	1643	290	442	2.02e-10	65.9
XLOC_009744	XP_004506079	89.933	298	0	1	1	894	1	268	2.76e-168	474
XLOC_011763	MDP0000288624	41.429	70	38	2	482	685	154	222	3.5e-07	53.9
XLOC_011770	MDP0000183819	76.471	527	111	1	1	1581	453	966	0	853
XLOC_011770	MDP0000183819	28.767	292	204	3	295	1170	450	737	2.97e-34	140
XLOC_011770	MDP0000183819	77.419	31	7	0	1563	1655	995	1025	1.44e-08	59.7
XLOC_009832	EMS52980	27.053	207	133	8	265	867	64	258	1.59e-07	54.7
XLOC_009833	EMS52980	27.919	197	124	8	265	837	64	248	2.74e-07	54.3
XLOC_011841	GSMUA_Achr7P08840_001	53.003	383	151	3	22	1089	280	660	2.53e-119	368
XLOC_011899	OpuncBB_FGP6391	51.376	109	53	0	797	1123	36	144	5.07e-32	130
XLOC_009949	Rsa006677	65.714	70	24	0	108	317	1	70	6.22e-23	97.1
XLOC_011987	mrna10891.1-v1.0-hybrid	41.538	130	65	4	1	390	475	593	4.28e-21	90.9
XLOC_012054	PH01000622G0760	37.003	327	141	6	277	1254	301	563	7.38e-59	205
XLOC_012063	312791	49.501	501	223	9	16	1485	368	849	3.79e-145	452
XLOC_012076	Gorai.001G003200.1	55.082	305	120	5	1198	2109	306	594	9.49e-103	337
XLOC_012095	estExt_fgenesh3_pg.C_130070	31.14	228	133	8	427	1044	1636	1861	7.3e-25	109
XLOC_012138	Bathy05g04420	26	200	134	5	421	984	262	459	4.07e-10	64.7
XLOC_012138	Bathy05g04420	37.383	107	54	3	67	348	67	173	1.44e-09	62.8
XLOC_012167	Pbr023394.1	64.162	173	62	0	22	540	284	456	2.14e-67	223
XLOC_012203	XP_004496523	29.345	351	152	9	106	1134	25	287	3.81e-25	111
XLOC_012237	Potri.012G137500.1	36.929	241	141	6	422	1129	859	1093	1.51e-35	142
XLOC_012240	Thecc1EG000515t1	34.031	191	122	4	1	567	498	686	8.42e-26	106
XLOC_013971	Tp5g09000	31.715	309	114	8	1024	1926	179	398	7.31e-19	92.8
XLOC_013971	Tp5g09000	40.206	194	91	5	184	753	1	173	1.11e-18	92.4
XLOC_014004	XP_004501832	100	1235	0	0	106	3810	320	1554	0	2392
XLOC_014021	EMS48626	54.737	190	83	3	907	1473	420	607	4.19e-58	208
XLOC_012295	MDP0000320566	54.87	308	134	3	813	1733	163	466	8.81e-111	352
XLOC_012299	MDP0000754989	53.398	103	48	0	3239	3547	306	408	2.72e-28	122
XLOC_012306	PDK_30s1160841g001	33.333	195	128	2	37	618	755	948	1.34e-30	125
XLOC_014041	Pbr031344.1	41.71	386	207	6	1255	2382	375	752	5.86e-84	296
XLOC_014077	XP_004499395	100	394	0	0	102	1283	1	394	0	779
XLOC_012350	Lus10015266	44.463	605	290	13	1456	3153	974	1571	4.84e-143	479
XLOC_012350	Lus10015266	46.377	207	99	7	91	696	539	738	2.16e-40	165
XLOC_014087	GSMUA_Achr10P22520_001	39.746	551	321	5	177	1817	6	549	1.94e-135	440
XLOC_014087	GSMUA_Achr10P22520_001	38.07	570	310	9	180	1865	559	1093	1.57e-122	404
XLOC_014095	XP_004500327	100	502	0	0	1	1506	1	502	0	836
XLOC_012403	BGIOSGA036980-PA	33.613	119	70	4	198	551	204	314	2.6e-08	57.8
XLOC_012451	LOC_Os04g22990.1	45.506	178	97	0	1	534	1790	1967	2.44e-40	161
XLOC_012502	BGIOSGA030830-PA	56.329	158	69	0	330	803	141	298	2.77e-53	195
XLOC_012525	PDK_30s1160841g001	36.308	325	163	9	1120	2079	382	667	1.07e-43	172
XLOC_012536	C.cajan_44612	31.28	617	354	21	1449	3188	78	661	2.24e-59	219
XLOC_012536	C.cajan_44612	31.9	279	166	6	147	974	24	281	8.04e-25	113
XLOC_012536	C.cajan_44612	36.199	221	121	5	705	1343	52	260	2.59e-23	108
XLOC_012536	C.cajan_44612	32.813	192	127	2	714	1283	73	264	9.76e-23	106
XLOC_012536	C.cajan_44612	37.419	155	93	2	1392	1844	107	261	6.59e-20	97.4
XLOC_012536	C.cajan_44612	35.556	180	110	3	672	1199	83	260	1.94e-19	95.9
XLOC_012536	C.cajan_44612	37.824	193	112	3	1074	1637	73	262	1.55e-18	92.8
XLOC_012563	Thecc1EG000515t1	51.037	482	221	8	132	1538	199	678	6.09e-157	469
XLOC_014286	ObartAA03S_FGP15282	46.387	692	246	23	508	2394	1	630	2.17e-139	439
XLOC_014291	Thecc1EG000515t1	33.987	459	281	6	220	1533	221	678	4.85e-86	286
XLOC_014347	IGS.gm_21_00076	26.949	449	230	14	486	1712	1040	1430	2.99e-29	127
XLOC_012672	AT5G26880.1	65	220	71	2	88	741	9	224	1e-95	291
XLOC_012679	PDK_30s1001281g002	44	75	37	1	365	589	10	79	4.34e-14	75.1
XLOC_012731	PDK_30s1160841g001	50.36	278	136	2	379	1209	546	822	1.06e-84	286
XLOC_014473	GSMUA_Achr11P19880_001	60	620	186	5	168	2021	22	581	0	664
XLOC_012792	MDP0000560255	42.292	253	132	5	2133	2867	279	525	7.15e-53	198
XLOC_014487	Lus10043264	44.624	372	180	7	344	1390	191	559	3.38e-100	320
XLOC_014490	MEDTR5G092860.1	32.997	1091	583	34	184	3225	240	1259	7.43e-131	450
XLOC_012808	MDP0000204279	73.066	349	93	1	312	1358	1	348	7.72e-173	502
XLOC_014509	XP_004500428	99.414	853	5	0	273	2831	1	853	0	1571
XLOC_014524	MA_10428770g0010	44.318	88	39	1	199	432	3	90	3.76e-15	72
XLOC_014529	GSMUA_Achr11P10700_001	34.217	415	161	7	139	1182	54	423	3.75e-64	226
XLOC_012839	XP_004500566	100	211	0	0	1	633	1	211	2.39e-117	338
XLOC_012863	GSMUA_Achr9P13010_001	38.649	370	145	10	935	2020	339	634	4.45e-46	177
XLOC_012863	GSMUA_Achr9P13010_001	44.828	58	32	0	1174	1347	413	470	2.66e-08	59.3
XLOC_014573	mrna03614.1-v1.0-hybrid	26.821	604	357	24	145	1806	431	999	2.8e-35	146
XLOC_014605	MDP0000167868	81.579	38	7	0	1	114	218	255	4.87e-13	71.2
XLOC_014606	MDP0000167868	81.579	38	7	0	1	114	218	255	4.89e-13	71.2
XLOC_014610	MDP0000259867	34.965	143	89	3	10	429	1	142	3.71e-16	77.4
XLOC_014616	GSMUA_Achr4P28960_001	36.364	154	87	3	1794	2222	294	447	5.27e-17	88.2
XLOC_014654	mrna09125.1-v1.0-hybrid	39.274	303	163	8	1414	2313	531	815	3.74e-46	179
XLOC_014662	mrna27940.1-v1.0-hybrid	43.599	289	151	5	115	954	2	287	5.22e-71	243
XLOC_012980	Bra030622	36.735	294	173	4	1511	2380	483	767	3.54e-52	199
XLOC_014689	XP_004502034	100	209	0	0	1	627	38	246	1.9e-151	426
XLOC_013032	Pbr015154.1	65.6	125	32	2	34	375	14	138	1.48e-46	164
XLOC_014774	MDP0000280087	47.203	286	60	6	1209	2066	986	1180	3.65e-60	222
XLOC_014844	PH01003957G0030	69.492	118	36	0	566	919	947	1064	9.89e-46	177
XLOC_014856	Solyc00g099580.1.1	33.548	310	193	6	150	1040	144	453	2.85e-28	120
XLOC_014863	MDP0000606021	29.338	317	215	7	346	1287	158	468	1.8e-16	84.3
XLOC_014878	GSVIVT01019630001	51.276	392	180	3	16	1167	148	536	4.94e-128	393
XLOC_013201	mrna28724.1-v1.0-hybrid	38.889	144	83	2	649	1080	549	687	1.29e-18	91.7
XLOC_013203	Thecc1EG021580t1	29.437	231	135	5	353	973	281	507	1.24e-17	88.6
XLOC_013203	Thecc1EG021580t1	32.317	164	107	4	482	973	399	558	3.23e-13	74.3
XLOC_013203	Thecc1EG021580t1	27.604	192	112	4	467	967	86	275	1.46e-10	65.9
XLOC_014920	mrna27137.1-v1.0-hybrid	44.755	286	143	8	2351	3193	799	1074	2.29e-63	236
XLOC_013247	XP_004502611	100	345	0	0	1	1035	1	345	0	521
XLOC_013296	C.cajan_44612	32.692	572	335	16	1713	3329	107	661	1.96e-59	220
XLOC_013296	C.cajan_44612	37.234	188	116	2	951	1508	73	260	4.63e-26	117
XLOC_013296	C.cajan_44612	30.796	289	145	8	519	1370	24	262	5.47e-26	117
XLOC_013296	C.cajan_44612	39.474	190	113	2	1617	2180	99	288	7.98e-25	113
XLOC_013296	C.cajan_44612	32.857	210	113	2	1182	1808	78	260	8.86e-18	90.9
XLOC_013296	C.cajan_44612	38.739	111	68	0	1770	2102	78	188	2e-12	73.6
XLOC_013305	BGIOSGA012704-PA	45.05	202	103	4	226	813	173	372	5.14e-46	166
XLOC_013321	GSMUA_Achr11P19880_001	66.962	339	111	1	1350	2363	238	576	4.34e-157	484
XLOC_013321	GSMUA_Achr11P19880_001	49.029	206	77	1	507	1124	23	200	9.79e-43	169
XLOC_013337	MEDTR4G159020.1	39.241	79	47	1	117	350	377	455	1.54e-07	55.5
XLOC_013350	MDP0000320566	49.666	449	190	9	528	1865	45	460	4.99e-139	426
XLOC_015040	Scf00097.g8337.t1	37.209	215	107	6	28	618	253	457	1.32e-34	132
XLOC_015055	C.cajan_44612	28.55	669	358	20	877	2769	75	661	3.44e-52	196
XLOC_015055	C.cajan_44612	28.704	216	118	5	508	1143	78	261	5.47e-16	84.3
XLOC_015055	C.cajan_44612	30.516	213	118	4	286	924	78	260	8.27e-16	84
XLOC_015055	C.cajan_44612	35.115	131	83	2	229	618	107	236	2.97e-14	68.6
XLOC_015055	C.cajan_44612	40	45	22	2	3	122	45	89	2.97e-14	31.2
XLOC_015055	C.cajan_44612	40.336	119	61	4	217	558	151	264	3.7e-10	65.5
XLOC_013426	EMS56798	59.016	61	25	0	144	326	1	61	3.36e-14	76.6
XLOC_015102	Thecc1EG029045t1	31.975	319	172	9	133	990	643	949	3.9e-33	140
XLOC_015104	mrna24179.1-v1.0-hybrid	67.913	321	101	2	163	1122	379	698	1.41e-152	458
XLOC_015124	mrna24179.1-v1.0-hybrid	67.913	321	101	2	163	1122	379	698	1.82e-152	458
XLOC_013466	GRMZM5G899865_P01	39.394	66	28	1	184	345	93	158	1.26e-07	51.2
XLOC_015195	GSMUA_Achr7P25320_001	46.296	54	29	0	280	441	398	451	1.86e-10	61.2
XLOC_013504	ObartAA03S_FGP18838	59.358	374	128	7	37	1107	204	570	2e-153	450
XLOC_013516	GSVIVT01019717001	37.415	294	171	4	93	968	396	678	3.87e-51	188
XLOC_015221	Thecc1EG029045t1	36.778	329	162	11	343	1239	649	961	2.87e-44	175
XLOC_013562	Glyma04g08670.2	70.909	550	145	3	262	1899	1	539	0	734
XLOC_013586	C.cajan_44612	32.298	644	333	21	1082	2878	73	658	2.77e-64	233
XLOC_013586	C.cajan_44612	36.612	183	114	2	953	1495	78	260	2.68e-20	98.6
XLOC_013586	C.cajan_44612	32.813	192	127	2	866	1435	73	264	1.62e-16	86.3
XLOC_013586	C.cajan_44612	34.078	179	114	3	467	997	86	262	5.01e-16	84.7
XLOC_013586	C.cajan_44612	30.653	199	111	3	623	1213	89	262	1.07e-11	70.9
XLOC_013588	GRMZM2G153575_P01	52.174	69	25	1	257	463	530	590	9.38e-14	76.3
XLOC_015299	XP_004501739	100	331	0	0	82	1074	1	331	0	603
XLOC_013596	MA_11351g0010	47.2	125	33	3	175	453	141	264	8.63e-25	104
XLOC_015307	GRMZM2G021475_P01	44.805	308	114	7	1219	2139	551	803	1.42e-64	234
XLOC_015328	C.cajan_40518	63.529	85	29	2	175	429	40	122	4.45e-26	103
XLOC_015332	MEDTR1G042290.1	38.136	118	68	1	124	477	383	495	4.96e-22	98.2
XLOC_013641	mrna09125.1-v1.0-hybrid	40.78	282	164	3	205	1044	534	814	3.73e-64	222
XLOC_013656	mrna25984.1-v1.0-hybrid	57.143	35	15	0	19	123	674	708	1.18e-08	53.9
XLOC_015365	Lus10021035	29.518	166	99	3	104	598	384	532	5.81e-14	75.9
XLOC_015365	Lus10021035	38.462	78	48	0	89	322	470	547	1.79e-09	61.6
XLOC_013674	Glyma06g04840.1	68.548	248	59	8	1	732	1	233	3.54e-89	268
XLOC_013691	MDP0000294614	53.303	439	157	7	50	1333	1	402	5.87e-151	457
XLOC_015428	GRMZM2G396451_P01	42.073	164	86	2	46	537	722	876	2.2e-30	129
XLOC_015432	EMT16496	33.721	172	82	4	64	498	325	491	6.47e-35	93.2
XLOC_015432	EMT16496	37.143	105	58	3	498	806	524	622	6.47e-35	74.3
XLOC_013746	Pbr010427.1	56.061	66	29	0	499	696	598	663	3.13e-17	83.2
XLOC_015446	312791	47.492	299	147	5	1005	1892	554	845	8.11e-79	277
XLOC_015491	MDP0000283274	28.839	267	138	9	859	1614	401	630	1.24e-15	82
XLOC_015493	Bradi2g44117.1	22.5	440	284	12	4	1290	116	509	1.67e-14	77.4
XLOC_013851	MDP0000320566	47.531	486	219	9	337	1788	9	460	8.65e-131	405
XLOC_015592	Glyma07g33511.1	64.407	59	21	0	600	776	136	194	1.39e-16	84
XLOC_015592	Glyma07g33511.1	52.174	23	11	0	850	918	214	236	1.39e-16	22.7
XLOC_015595	312791	46.29	283	147	3	1071	1916	556	834	7.37e-67	241
XLOC_015603	MDP0000276982	40.284	211	93	3	2503	3123	30	211	1.49e-28	125
XLOC_015617	MDP0000294614	32.409	469	215	15	16	1323	3	402	4.16e-54	196
XLOC_015648	Bra024224	56.818	44	19	0	748	879	232	275	1.2e-07	54.7
XLOC_017612	Lus10030908	35.87	460	278	3	403	1743	699	1154	7.19e-98	329
XLOC_017612	Lus10030908	29.821	446	260	6	403	1596	566	1006	1.93e-55	206
XLOC_015664	GSMUA_Achr2P12930_001	29.108	213	146	4	610	1239	350	560	2.24e-12	72
XLOC_015664	GSMUA_Achr2P12930_001	26.172	256	155	10	676	1386	303	543	8.7e-08	57
XLOC_015709	ObartAA03S_FGP31295	42.353	85	49	0	487	741	89	173	2.26e-13	70.9
XLOC_017657	XP_004512860	100	388	0	0	13	1176	1	388	0	756
XLOC_015732	Lus10030143	63.462	156	55	2	948	1415	22	175	1.04e-57	201
XLOC_017679	Gorai.001G003200.1	47.994	623	291	11	262	2082	5	610	2.51e-155	471
XLOC_015749	MDP0000259403	58.594	128	53	0	247	630	119	246	1.95e-49	167
XLOC_017682	mrna31843.1-v1.0-hybrid	50	482	215	8	55	1470	293	758	2.29e-149	456
XLOC_015753	Can011627	45.877	473	212	9	178	1485	54	519	4.64e-126	400
XLOC_015778	Pbr030871.1	76.271	118	28	0	341	694	183	300	2.65e-55	196
XLOC_015780	mrna13309.1-v1.0-hybrid	33.23	322	148	13	355	1137	1065	1380	4e-13	73.6
XLOC_015816	Scf00097.g8337.t1	47.03	202	98	4	80	679	262	456	1.42e-47	167
XLOC_015830	Scf00089.g7885.t1	46.231	199	101	2	2294	2872	345	543	2.65e-39	133
XLOC_015830	Scf00089.g7885.t1	27.848	158	58	7	1801	2241	217	329	2.65e-39	51.6
XLOC_017792	30078.m002303	36.702	376	214	11	292	1377	324	689	7e-49	184
XLOC_017840	XP_004504028	100	190	0	0	1	570	1	190	1.85e-139	392
XLOC_015962	XP_004504082	100	283	0	0	1	849	1	283	0	558
XLOC_017869	Lus10040166	25.936	721	432	24	454	2565	31	666	1.15e-45	182
XLOC_017912	Pp1s204_77V6.1	28.767	219	107	7	817	1371	181	384	4.26e-17	85.5
XLOC_017927	Pbr038274.1	69.231	260	80	0	1177	1956	452	711	1.92e-125	395
XLOC_016042	Potri.012G137500.1	40.239	251	142	4	286	1032	847	1091	9.68e-54	193
XLOC_017971	GSVIVT01030085001	27.551	196	134	3	309	887	281	471	5.87e-11	65.5
XLOC_017978	Solyc06g050840.2.1	30.303	165	105	5	36	524	1	157	1.91e-10	58.9
XLOC_016053	OpuncBB_FGP24418	47.727	836	395	12	448	2847	184	1013	0	707
XLOC_016088	GSMUA_Achr5P10740_001	35.629	334	198	5	1520	2485	299	627	3.72e-59	218
XLOC_016088	GSMUA_Achr5P10740_001	40.8	125	71	1	488	853	11	135	5e-11	68.6
XLOC_016095	Pbr002083.1	40.509	432	236	5	322	1566	26	453	3.01e-94	311
XLOC_018019	PH01004616G0090	75.758	99	24	0	22	318	315	413	2.67e-47	160
XLOC_018026	ObartAA03S_FGP14057	29.927	274	157	8	907	1716	415	657	1.92e-17	88.2
XLOC_018027	OpuncBB_FGP24461	38.239	761	419	20	112	2286	34	779	3.62e-137	445
XLOC_018039	MDP0000395022	37.41	139	59	4	487	831	329	463	1.24e-12	69.7
XLOC_018052	PDK_30s882641g001	32.609	138	93	0	1139	1552	434	571	3.45e-17	87.8
XLOC_018086	Can011627	36.062	452	250	12	1829	3166	89	507	3.46e-70	256
XLOC_018086	Can011627	40.187	107	64	0	1334	1654	88	194	6.97e-14	78.6
XLOC_018086	Can011627	42.478	113	41	1	1160	1498	102	190	9.47e-14	78.2
XLOC_018086	Can011627	37.5	112	70	0	1262	1597	88	199	6.31e-13	75.5
XLOC_018086	Can011627	44.444	99	54	1	680	976	88	185	1.41e-10	67.8
XLOC_018086	Can011627	40	100	59	1	554	853	95	193	7.06e-10	65.5
XLOC_018086	Can011627	26.182	275	139	8	113	928	25	238	1.8e-07	57.4
XLOC_018086	Can011627	34.615	104	67	1	824	1135	88	190	4.51e-07	56.2
XLOC_016169	MDP0000284588	74.707	427	108	0	1	1281	478	904	0	650
XLOC_018103	Thecc1EG000515t1	34.423	459	279	6	157	1470	221	678	4.37e-87	287
XLOC_016205	C.cajan_22601	77.926	299	57	3	52	921	28	326	5.24e-150	429
XLOC_018132	Bra001729	31.225	253	141	11	116	808	27	268	1.23e-22	100
XLOC_016217	C.cajan_44612	31.395	602	371	18	1651	3378	78	663	9.3e-56	209
XLOC_016217	C.cajan_44612	36.364	231	139	5	10	681	31	260	2.31e-26	118
XLOC_016217	C.cajan_44612	35.897	234	100	3	1219	1917	78	262	6.33e-25	113
XLOC_016217	C.cajan_44612	43.169	183	102	2	1003	1545	78	260	7.4e-20	97.4
XLOC_016217	C.cajan_44612	36.898	187	113	3	496	1041	74	260	2.33e-19	95.9
XLOC_016217	C.cajan_44612	32.727	220	124	2	667	1323	86	282	3.85e-18	92
XLOC_016217	C.cajan_44612	32.367	207	114	3	859	1473	78	260	4.03e-15	82
XLOC_018150	Solyc08g074860.1.1	32.5	80	54	0	180	419	324	403	1.74e-07	55.8
XLOC_016230	MDP0000238851	34.959	123	73	2	1378	1725	185	307	1.55e-08	59.7
XLOC_016233	MDP0000265619	30.667	450	282	11	1	1287	192	632	3.77e-39	155
XLOC_018160	MDP0000265619	30.403	546	345	12	501	2066	99	633	1.5e-50	194
XLOC_016237	Bra001729	32.51	243	138	7	1027	1695	32	268	1.17e-25	113
XLOC_016240	Potri.016G074200.1	25.475	263	170	7	448	1194	148	398	8.66e-11	65.9
XLOC_016241	Potri.016G074200.1	25.475	263	170	7	345	1091	148	398	2.41e-10	64.3
XLOC_018219	XP_004504707	100	332	0	0	1	996	1	332	0	517
XLOC_018222	MDP0000283274	30.802	237	134	10	346	993	404	631	5.37e-17	83.6
XLOC_018238	mrna03614.1-v1.0-hybrid	27.541	610	355	24	419	2086	436	1012	4.2e-35	146
XLOC_018261	XP_004504959	100	330	0	0	1	990	1	330	0	536
XLOC_016355	BGIOSGA034756-PA	34.272	213	116	7	61	636	23	232	9.89e-18	86.3
XLOC_018296	MDP0000247912	29.323	266	152	9	170	943	16	253	4.85e-11	68.6
XLOC_018300	EMT05641	26.061	495	309	22	64	1437	23	497	1.24e-26	116
XLOC_018321	XP_004505158	100	166	0	0	287	784	1	166	1.26e-118	345
XLOC_016422	Pbr002083.1	47.988	323	164	4	16	978	24	344	2.1e-93	299
XLOC_018378	Pbr002083.1	48.101	79	40	1	153	386	375	453	2.52e-16	80.9
XLOC_018404	MDP0000300712	56.18	89	36	1	31	297	643	728	1.83e-25	102
XLOC_018415	Lus10009218	72.211	493	131	2	53	1516	1441	1932	0	775
XLOC_016674	MDP0000205637	70.909	55	16	0	57	221	18	72	6.57e-17	85.1
XLOC_016685	Bra013812	22.566	452	271	16	58	1197	282	726	4.05e-19	92.8
XLOC_016707	Aan015255	42.671	307	161	7	41	937	333	632	6.37e-67	231
XLOC_016826	GSMUA_Achr10P22520_001	64.652	546	186	4	113	1735	6	549	0	751
XLOC_016826	GSMUA_Achr10P22520_001	58.048	584	205	7	74	1801	550	1101	0	687
XLOC_018731	AC202489_11.1	54.19	179	73	2	2368	2880	34	211	1.21e-44	169
XLOC_016865	Can002796	87.299	622	79	0	1	1866	108	729	0	1117
XLOC_016934	mrna15187.1-v1.0-hybrid	26.872	227	141	9	594	1229	982	1198	6.91e-12	70.5
XLOC_018837	XP_004506827	100	235	0	0	1	705	261	495	1.03e-174	495
XLOC_018837	XP_004506827	48.611	72	33	2	214	420	188	258	6.56e-14	72.4
XLOC_018914	mrna00620.1-v1.0-hybrid	34.247	584	307	13	3	1559	322	893	1.03e-102	335
XLOC_017043	Jcr4S16451.20	31.69	142	64	4	392	766	117	242	2.7e-08	55.8
XLOC_018980	Thecc1EG000515t1	28.571	259	162	9	577	1299	411	664	5.37e-15	80.1
XLOC_019023	Lus10007348	60.36	111	44	0	136	468	43	153	3.58e-44	154
XLOC_017179	GSVIVT01030085001	26.667	150	105	2	261	710	280	424	2.38e-07	54.3
XLOC_017180	GSVIVT01030085001	26.667	150	105	2	217	666	280	424	2.7e-07	53.5
XLOC_017207	Pbr002083.1	56.322	87	34	3	984	1238	375	459	2.11e-21	99.8
XLOC_017207	Pbr002083.1	25.161	155	109	2	81	527	44	197	1.82e-08	58.9
XLOC_019133	Lsa004734	44.144	111	61	1	158	490	11	120	1.41e-21	97.4
XLOC_017238	mrna07861.1-v1.0-hybrid	35.833	240	100	6	92	805	7	194	4.7e-32	132
XLOC_017238	mrna07861.1-v1.0-hybrid	27.82	133	77	4	1148	1537	285	401	2.64e-07	55.5
XLOC_017242	Bra013812	34.739	403	219	9	676	1770	373	769	6.7e-68	240
XLOC_019157	mrna20854.1-v1.0-hybrid	68.974	390	93	2	490	1575	632	1021	4.33e-171	516
XLOC_019157	mrna20854.1-v1.0-hybrid	78.049	164	36	0	1	492	326	489	2.19e-52	194
XLOC_019157	mrna20854.1-v1.0-hybrid	82.857	35	6	0	1360	1464	230	264	1.37e-09	62.8
XLOC_017271	Aan006516	78.571	42	9	0	319	444	2	43	6.29e-19	83.6
XLOC_017309	Aquca_100_00034.3	32.301	226	139	6	1562	2218	113	331	6.38e-27	115
XLOC_017319	MDP0000266267	65.677	303	56	2	818	1726	17	271	1.8e-121	395
XLOC_019243	XP_004497698	54.023	87	37	3	439	699	447	530	1.58e-14	74.3
XLOC_017392	XP_004507453	100	363	0	0	99	1187	1	363	0	730
XLOC_017426	MA_10435714g0010	50.388	258	127	1	706	1476	226	483	1.41e-63	219
XLOC_019395	PH01002606G0040	36.842	228	122	6	678	1346	188	398	9.34e-35	141
XLOC_017485	Lus10007348	44.019	209	104	5	184	795	20	220	1.7e-48	176
XLOC_019466	Jcr4S02988.10	54.902	51	21	1	847	999	205	253	1.77e-11	66.6
XLOC_019504	mrna13309.1-v1.0-hybrid	30.811	370	159	13	623	1624	1067	1375	1.3e-10	67
XLOC_019526	OpuncBB_FGP24461	32.852	277	141	4	432	1136	506	779	5.95e-34	137
XLOC_019526	OpuncBB_FGP24461	41.584	101	54	1	129	416	268	368	9.28e-13	72
XLOC_021211	MDP0000268133	27.273	253	142	6	36	695	577	820	7.97e-14	74.7
XLOC_021216	XP_004510662	97.644	679	0	1	1	1989	1	679	0	1279
XLOC_021239	Lsa000376	45.395	304	155	6	1639	2529	15	314	5.52e-66	231
XLOC_021242	mrna09125.1-v1.0-hybrid	46.309	298	158	2	1497	2390	520	815	1.17e-77	276
XLOC_021256	Lus10031505	51.557	867	341	10	49	2481	26	869	0	877
XLOC_021258	Lus10031505	57.895	627	245	7	2284	4116	246	869	0	753
XLOC_021258	Lus10031505	48.867	618	238	9	577	2262	26	621	6.52e-180	565
XLOC_021258	Lus10031505	34.3	207	76	3	49	549	26	212	1.48e-21	103
XLOC_019603	GSMUA_Achr4P28960_001	28.39	236	153	6	1222	1890	276	508	4e-17	87.4
XLOC_021277	MDP0000265619	26.557	305	194	11	1771	2652	100	385	1.09e-11	72
XLOC_019631	AC233662_24.1	66.324	389	101	3	7	1170	2	361	8.26e-171	489
XLOC_019641	ObartAA03S_FGP10473	41.962	367	211	2	4	1104	141	505	4.27e-93	302
XLOC_019641	ObartAA03S_FGP10473	24.542	273	173	4	166	894	63	332	1.41e-17	86.7
XLOC_019648	GRMZM2G023119_P02	36.765	68	43	0	842	1045	118	185	1.42e-07	53.9
XLOC_021331	GRMZM2G088440_P01	44.068	59	32	1	130	303	44	102	4.1e-07	50.8
XLOC_021371	GSMUA_Achr9P10530_001	46.125	800	309	15	232	2613	30	713	1.81e-179	562
XLOC_019726	XP_004511225	100	282	0	0	337	1182	1	282	0	535
XLOC_019786	GSVIVT01019717001	32.738	336	191	3	25	930	387	721	6.23e-53	189
XLOC_019857	ObartAA03S_FGP4185	57.955	352	139	6	286	1320	88	437	4.96e-126	395
XLOC_019877	PDK_30s1160841g001	30.556	108	74	1	5	325	841	948	3.16e-12	69.3
XLOC_019922	mrna32207.1-v1.0-hybrid	45.509	501	221	8	316	1809	350	801	2.5e-131	414
XLOC_021582	Gorai.001G003200.1	32.565	651	337	21	224	2089	41	618	1.31e-71	249
XLOC_020034	AT1G64100.2	31.502	273	156	1	1	726	252	524	7.64e-42	155
XLOC_020034	AT1G64100.2	32.432	222	150	0	13	678	221	442	2.9e-35	136
XLOC_020034	AT1G64100.2	27.731	238	168	1	22	735	399	632	1.92e-32	128
XLOC_020034	AT1G64100.2	27.23	213	155	0	19	657	429	641	3.97e-31	124
XLOC_020034	AT1G64100.2	24.031	258	181	1	25	753	140	397	4.13e-30	121
XLOC_020034	AT1G64100.2	29.73	222	141	1	13	633	171	392	1.56e-28	117
XLOC_020034	AT1G64100.2	29.189	185	131	0	1	555	458	642	6.62e-25	106
XLOC_020034	AT1G64100.2	27.632	152	110	0	1	456	493	644	1.6e-16	81.3
XLOC_020034	AT1G64100.2	21.25	240	174	1	73	747	86	325	3.58e-10	61.6
XLOC_020047	MDP0000283274	28.814	236	138	8	112	753	404	631	1.28e-16	81.3
XLOC_020053	GSVIVT01019717001	32.738	336	191	3	25	930	387	721	6.23e-53	189
XLOC_020060	XP_004510943	100	115	0	0	14	358	102	216	9.97e-37	128
XLOC_021736	mrna15187.1-v1.0-hybrid	43.508	593	298	9	211	1926	915	1491	2.56e-134	436
XLOC_021782	PK16897.10	67.742	62	20	0	1423	1608	1	62	2.17e-21	93.6
XLOC_021816	GSMUA_Achr10P22520_001	34.761	397	256	3	145	1332	155	549	9.18e-75	259
XLOC_021816	GSMUA_Achr10P22520_001	30.075	399	250	2	145	1338	709	1079	2.46e-58	212
XLOC_020174	MDP0000247912	49.407	253	118	5	37	768	13	264	2.17e-65	224
XLOC_021825	Thecc1EG000515t1	37.037	189	115	4	1	561	498	684	4.19e-29	116
XLOC_020223	Bra001729	32.453	265	158	5	46	786	4	265	7.69e-43	159
XLOC_020247	GSMUA_Achr4P28960_001	31.148	305	180	7	799	1623	215	519	6.6e-37	148
XLOC_020267	312791	37.687	467	234	11	829	2166	450	880	1.26e-82	290
XLOC_020290	Lus10012302	71.186	118	34	0	4051	4404	853	970	2.09e-44	179
XLOC_021934	Jcr4S02252.50	43.307	127	71	1	109	486	491	617	1.29e-26	114
XLOC_021934	Jcr4S02252.50	34.328	134	82	2	388	786	342	470	1.26e-18	89.4
XLOC_020353	XP_004509074	99.766	427	1	0	1	1281	58	484	0	798
XLOC_020382	Thecc1EG000515t1	39.829	467	254	9	127	1461	217	678	8.87e-103	330
XLOC_020383	Lsa000376	40.067	297	128	7	592	1335	11	306	2.1e-47	173
XLOC_020405	27791.m000083	38.839	775	439	11	172	2457	993	1745	2.21e-174	555
XLOC_020426	MDP0000277077	42.694	527	266	13	277	1803	299	807	8.52e-125	406
XLOC_022022	XP_004509036	100	504	0	0	1	1512	1	504	0	998
XLOC_022089	chr4.CM0126.2770.r2.m	77.73	696	117	16	108	2156	1	671	0	1004
XLOC_020488	Jcr4S02988.10	50	46	21	1	1180	1317	210	253	2.55e-08	57.8
XLOC_022151	PK00408.1	51.429	105	49	1	125	433	1	105	1.55e-26	112
XLOC_022179	Neem_6451_f_2	50	436	190	5	31	1266	33	464	4.79e-134	399
XLOC_020593	MDP0000240167	38.983	236	135	2	76	783	118	344	5.02e-58	206
XLOC_022226	XP_004508768	100	570	0	0	1	1710	15	584	0	930
XLOC_020635	Scf00018.g2634.t1	40.909	66	39	0	535	732	226	291	8.32e-09	57.4
XLOC_022231	Can011627	35.248	505	299	12	153	1652	26	507	3.58e-87	298
XLOC_022256	MDP0000261185	41.368	307	152	7	2389	3243	1182	1482	2.07e-55	213
XLOC_020735	XP_004507863	91.747	521	22	4	19	1560	16	522	0	824
XLOC_022323	mrna20108.1-v1.0-hybrid	45.214	794	417	9	422	2761	35	824	0	652
XLOC_020761	XP_004507947	100	415	0	0	1	1245	1	415	0	791
XLOC_020763	LOC_Os11g05340.1	43.023	430	179	7	133	1227	41	469	4.03e-107	346
XLOC_022355	Glyma13g16924.2	68.642	405	82	10	52	1215	6	382	9.98e-142	415
XLOC_020779	ObartAA03S_FGP18838	49.474	380	163	7	46	1158	212	571	5.9e-118	362
XLOC_022414	PH01003957G0030	57.651	281	92	2	574	1416	1235	1488	1.36e-82	302
XLOC_022414	PH01003957G0030	27.468	233	157	6	2677	3354	1241	1468	1.93e-16	87.8
XLOC_022428	MDP0000320566	49.876	403	179	5	310	1488	71	460	1.87e-114	369
XLOC_022428	MDP0000320566	43.981	432	219	8	1534	2811	46	460	1.05e-98	327
XLOC_022436	PH01000046G0930	51.05	476	233	0	23	1450	19	494	1.1e-180	542
XLOC_022444	MDP0000265619	28.409	176	117	5	1189	1698	99	271	8.19e-09	62.4
XLOC_022452	PH01003957G0030	49.684	316	109	2	445	1392	1224	1489	3.2e-87	314
XLOC_022452	PH01003957G0030	27.692	130	88	3	2649	3035	1344	1468	1.06e-14	51.6
XLOC_022452	PH01003957G0030	30.769	91	62	1	2341	2610	1236	1326	1.06e-14	50.4
XLOC_020861	Can011627	65.031	489	163	4	225	1673	35	521	0	636
XLOC_020880	Gorai.001G003200.1	28.098	573	337	15	916	2616	91	594	1.94e-45	176
XLOC_020880	Gorai.001G003200.1	33.981	206	129	4	82	696	9	208	9.53e-18	90.1
XLOC_020894	XP_004499353	100	395	0	0	92	1276	24	418	0	621
XLOC_020901	OpuncBB_FGP24461	41.783	718	361	18	314	2371	87	779	1.67e-137	449
XLOC_020967	mrna09125.1-v1.0-hybrid	40.21	286	169	2	808	1662	531	815	2.41e-61	221
XLOC_020981	XP_004507670	100	410	0	0	58	1287	1	410	0	741
XLOC_022598	MDP0000247912	28.148	270	160	9	49	804	13	266	3.64e-19	89.7
XLOC_022604	Pbr002083.1	37.413	433	251	5	154	1404	26	454	9.16e-90	293
XLOC_021036	MDP0000283274	29.964	277	132	10	1390	2163	405	638	2.07e-18	92
XLOC_021037	MDP0000283274	29.964	277	132	10	1376	2149	405	638	2.04e-18	92
XLOC_021038	MDP0000320566	65.044	452	150	5	97	1437	12	460	0	560
XLOC_022652	Bradi1g15480.1	45.86	157	52	4	22	414	389	538	5.76e-19	85.5
XLOC_023436	Bra001729	40.157	254	130	9	145	861	22	268	2.43e-41	155
XLOC_022662	XP_004512486	100	810	0	0	126	2555	1	810	0	1586
XLOC_022683	ObartAA03S_FGP18838	59.788	378	131	5	65	1156	208	578	3.74e-158	466
XLOC_022753	GRMZM2G446515_P05	44.138	435	195	7	319	1500	242	669	6.96e-112	352
XLOC_022772	mrna03900.1-v1.0-hybrid	31.646	395	235	8	1	1089	223	614	1.14e-38	158
XLOC_022799	MDP0000242456	45.057	435	236	2	127	1431	49	480	1.99e-116	367
XLOC_022809	EMT26167	32.053	911	530	24	63	2714	8	856	2.94e-104	352
XLOC_023597	MDP0000685403	30.978	184	123	3	205	753	76	256	2.22e-23	102
XLOC_022840	XP_004511340	98.765	729	1	2	1	2163	1	729	0	1388
XLOC_022844	MDP0000283274	26.263	198	124	7	150	698	402	592	2.38e-07	53.9
XLOC_023605	GSMUA_Achr11P19880_001	50.519	578	255	11	216	1928	30	583	3.27e-170	516
XLOC_022856	XP_004512190	100	340	0	0	1	1020	1	340	0	598
XLOC_022899	MDP0000573178	78.912	147	31	0	165	605	1	147	2.03e-73	236
XLOC_022902	MDP0000320566	30.091	329	192	12	106	1020	146	460	3.24e-33	132
XLOC_022903	Bra013812	36.788	386	205	7	76	1125	344	726	5.13e-73	248
XLOC_023674	ObartAA03S_FGP16986	40	270	119	3	430	1239	137	363	8.05e-59	202
XLOC_022951	XP_004511786	100	218	0	0	1	654	10	227	2.67e-81	247
XLOC_023708	MDP0000449389	41.296	247	139	4	291	1031	176	416	1.28e-54	190
XLOC_022987	Thecc1EG000515t1	37.913	393	222	8	16	1134	288	678	2.4e-75	251
XLOC_023735	Jcr4S03304.20	44.286	70	30	5	257	466	666	726	4.45e-07	52
XLOC_023022	XP_004511965	100	298	0	0	175	1068	1	298	6.78e-155	444
XLOC_023810	GRMZM2G396451_P02	57.609	92	36	1	2263	2538	270	358	5.84e-24	110
XLOC_023092	Jcr4S00282.90	51.163	473	219	7	61	1455	12	480	4.55e-160	476
XLOC_023124	312791	56.851	489	179	8	10	1458	419	881	2.31e-178	536
XLOC_023847	mrna09125.1-v1.0-hybrid	35.563	284	173	7	4	843	540	817	7.78e-45	166
XLOC_023860	MDP0000300402	32.418	182	99	6	96	629	422	583	5.39e-17	83.2
XLOC_023154	XP_004513029	75.085	293	49	4	12	881	415	686	7.69e-84	271
XLOC_023871	MDP0000265619	33.14	172	106	6	403	900	100	268	4.61e-08	59.3
XLOC_023171	Lus10025533	38.519	135	80	1	659	1054	469	603	3.81e-20	96.3
XLOC_023171	Lus10025533	37.692	130	81	0	713	1102	385	514	2.98e-18	90.5
XLOC_023171	Lus10025533	31.469	143	95	1	653	1072	205	347	5.45e-17	86.3
XLOC_023171	Lus10025533	27.979	193	114	3	647	1150	273	465	1.16e-16	85.5
XLOC_023171	Lus10025533	30.769	156	105	1	653	1111	397	552	1.23e-16	85.1
XLOC_023171	Lus10025533	28.962	183	110	3	656	1144	311	493	2.36e-16	84.3
XLOC_023171	Lus10025533	30.723	166	95	3	668	1105	245	410	4.45e-16	83.6
XLOC_023171	Lus10025533	27.711	166	117	1	656	1144	433	598	4.75e-15	80.1
XLOC_023171	Lus10025533	29.605	152	104	1	659	1105	172	323	1.54e-13	75.5
XLOC_023171	Lus10025533	25.309	162	112	2	659	1117	61	222	1.86e-07	55.8
XLOC_023928	C.cajan_44612	29.209	695	345	26	179	2068	46	658	1.31e-52	196
XLOC_023975	Thecc1EG029045t1	35.873	315	159	11	37	885	659	962	2.19e-42	169
XLOC_023980	XP_004512106	63.855	249	73	7	175	912	42	276	2.58e-91	317
XLOC_023980	XP_004512106	42.857	490	197	11	856	2202	630	1077	8.37e-66	242
XLOC_024020	MDP0000254227	29.787	752	487	9	427	2583	60	803	1.36e-105	355
XLOC_024020	MDP0000254227	28.293	615	400	11	391	2133	149	756	2.21e-67	245
XLOC_024020	MDP0000254227	27.737	548	364	6	40	1602	234	776	3.87e-52	199
XLOC_024020	MDP0000254227	24.499	698	453	12	79	2076	146	801	6.8e-50	192
XLOC_023393	mrna13716.1-v1.0-hybrid	64.733	431	125	8	134	1399	475	887	1.74e-165	498
XLOC_024093	mrna01596.1-v1.0-hybrid	63.366	303	109	2	214	1116	43	345	4.36e-133	401
XLOC_024095	mrna27137.1-v1.0-hybrid	41.397	401	221	6	870	2051	678	1071	1.85e-86	301
XLOC_024401	mrna32207.1-v1.0-hybrid	52.525	99	47	0	118	414	520	618	1.22e-26	108
XLOC_024699	Glyma04g37760.1	28.455	123	58	3	354	722	706	798	1.8e-10	62.8
XLOC_024700	mrna09125.1-v1.0-hybrid	41.702	235	124	5	982	1656	514	745	8.59e-47	179
XLOC_024720	IGS.gm_21_00076	25.163	461	254	15	61	1344	1024	1426	2.58e-17	88.2
XLOC_024826	Glyma13g33480.3	70.455	44	13	0	271	402	108	151	8.54e-15	73.9
XLOC_024902	GSVIVT01007832001	22.781	338	219	6	223	1164	61	380	6.29e-18	89
XLOC_024930	ObartAA03S_FGP4185	60.114	351	132	6	268	1299	88	437	1.06e-122	388
XLOC_025048	Gorai.009G279300.1	41.807	1007	456	19	1	2766	31	992	0	630
XLOC_025070	XP_004489767	100	244	0	0	156	887	13	256	4.06e-149	429
XLOC_025084	Bra001729	52.015	273	119	3	1	798	1	268	1.08e-93	295
XLOC_025119	Gorai.003G023300.2	44.545	110	61	0	1	330	53	162	1.55e-26	100
XLOC_025119	Gorai.003G023300.2	46.269	67	36	0	139	339	26	92	1.68e-12	62.8
XLOC_025251	XP_004498694	97.161	317	0	1	1	924	3	319	4.28e-163	462
XLOC_025259	XP_004491981	100	166	0	0	1	498	1	166	7.99e-124	351
XLOC_025391	LOC_Os11g12360.1	41.977	698	365	10	361	2382	578	1259	6.88e-164	530
XLOC_025496	Bra035708	82.237	304	54	0	150	1061	1	304	4.14e-175	508
XLOC_025577	XP_004497935	99.18	244	2	0	10	741	215	458	2.1e-162	466
XLOC_025649	Bra039779	44.643	336	170	6	784	1758	337	667	2.24e-85	288
XLOC_025649	Bra039779	29.915	234	128	11	1	672	40	247	1.07e-11	69.7
XLOC_025680	Aan020124	34.302	344	216	4	86	1114	1	335	1.84e-53	192
XLOC_025747	LOC_Os11g12360.1	45.511	802	396	10	1	2331	474	1259	0	690
XLOC_025789	Bra039779	43.202	331	140	8	319	1287	362	652	4.43e-67	243
XLOC_025789	Bra039779	35.577	312	179	5	1573	2487	358	654	5.25e-46	179
XLOC_025807	MDP0000320566	59.603	453	170	7	216	1547	12	460	2.19e-169	502
XLOC_025947	MDP0000277077	41.777	529	273	15	408	1949	299	807	9.04e-118	390
XLOC_025967	MDP0000245233	36.548	394	193	4	100	1119	37	427	2.6e-81	268
XLOC_026002	PDK_30s1160841g001	38.261	345	168	10	1120	2136	382	687	4.18e-50	192
XLOC_026049	MELO3C019813P1	42.432	370	176	6	656	1675	8	370	5.56e-76	276
XLOC_026351	ObartAA03S_FGP4185	30.925	346	211	14	61	1056	101	432	5.63e-34	139
XLOC_026356	MDP0000288192	41.107	253	139	5	4	750	184	430	2.75e-51	185
XLOC_026360	Bra001729	53.114	273	116	3	59	856	1	268	6.13e-96	305
XLOC_026364	Lus10031505	45.098	765	389	14	334	2562	114	869	0	655
XLOC_026465	PDK_30s1160841g001	48.402	219	109	2	496	1140	546	764	6.87e-55	209
XLOC_026473	MDP0000255768	46.897	290	139	6	34	888	668	947	1.86e-71	243
XLOC_026520	PK03054.1	36.396	283	176	3	853	1698	1196	1475	2.05e-46	183
XLOC_026520	PK03054.1	26.4	250	119	6	88	663	728	970	2.09e-15	83.2
XLOC_026666	PDK_30s882641g001	33.333	141	94	0	241	663	431	571	5.02e-18	86.3
XLOC_026760	LOC_Os11g05340.1	48.38	432	195	7	415	1641	41	467	4.66e-124	400
XLOC_026792	XP_004505949	100	269	0	0	1	807	11	279	0	539
XLOC_026871	PH01002606G0040	41.667	132	73	2	16	411	271	398	8.57e-33	129
XLOC_026913	C.cajan_44612	32.841	609	336	20	1316	2998	80	663	2.42e-71	254
XLOC_026913	C.cajan_44612	38.506	174	104	3	836	1348	87	260	2.76e-23	108
XLOC_026913	C.cajan_44612	36.139	202	102	4	974	1570	85	262	1e-21	103
XLOC_026913	C.cajan_44612	32.584	267	150	5	137	922	20	261	2.03e-18	92.8
XLOC_026913	C.cajan_44612	39.773	176	102	3	617	1135	87	261	1.98e-15	83.2
XLOC_026939	Jcr4S00282.90	53.55	338	137	4	85	1053	29	361	2e-118	363
XLOC_026959	Jcr4S00282.90	53.488	473	209	7	174	1580	17	482	1.25e-163	486
XLOC_027114	Scf00027.g3467.t1	26.733	303	157	8	184	966	77	356	1.19e-16	83.6
XLOC_027146	Bra020873	26.651	424	261	8	1147	2358	899	1292	1.71e-35	147
XLOC_027147	GSMUA_Achr8P12010_001	25.248	202	133	5	136	690	178	378	3e-08	55.5
XLOC_027213	Thecc1EG000515t1	30.621	467	303	9	167	1510	210	674	5.09e-61	216
XLOC_027325	OpuncBB_FGP24461	42.049	742	388	15	213	2390	66	781	8.71e-148	479
XLOC_027441	LOC_Os11g12360.1	55.708	219	96	1	1	654	452	670	1.89e-73	261
XLOC_027441	LOC_Os11g12360.1	37.824	193	94	4	1150	1680	1077	1259	1.28e-26	117
XLOC_027441	LOC_Os11g12360.1	46.392	97	51	1	688	975	748	844	1.4e-16	85.9
XLOC_027477	PDK_30s1160841g001	37.673	361	180	11	186	1250	382	703	4.03e-51	191
XLOC_027506	XP_004493725	99.653	288	1	0	214	1077	1	288	0	566
XLOC_027601	ObartAA03S_FGP26501	28.504	421	253	14	520	1704	612	1010	5.26e-28	122
XLOC_027619	PK03054.1	36.931	593	367	5	3	1772	1197	1785	9.29e-123	402
XLOC_027735	Can011627	37.58	157	90	4	292	759	40	189	2.07e-09	61.2
XLOC_027862	Pbr005182.1	51.462	171	83	0	1	513	735	905	9.83e-53	184
XLOC_027930	mrna09125.1-v1.0-hybrid	34.752	282	178	4	202	1035	531	810	6.18e-52	188
XLOC_027972	mrna09125.1-v1.0-hybrid	36.644	292	173	6	496	1347	531	818	1.01e-49	184
XLOC_028044	MDP0000464809	28.369	282	175	9	282	1058	134	411	1.04e-18	90.1
XLOC_028045	MDP0000261154	52	50	24	0	1	150	388	437	4.63e-07	53.9
XLOC_028071	C.cajan_44612	36.19	210	120	5	356	952	54	260	1.65e-22	102
XLOC_028135	LOC_Os11g12360.1	37.5	168	79	5	4	459	1102	1259	1.01e-20	92.8
XLOC_028288	PDK_30s882641g001	33.333	141	94	0	241	663	431	571	1.47e-18	88.6
XLOC_028326	Scf00089.g7885.t1	44.751	181	94	4	1	531	345	523	3.06e-31	129
XLOC_028422	MEDTR3G005900.1	39.765	767	409	15	152	2410	15	742	1.38e-151	481
XLOC_028449	Pbr012802.1	42.105	57	33	0	42	212	6	62	6.96e-07	50.1
XLOC_028472	PDK_30s1160841g001	37.688	398	203	10	175	1350	382	740	2.19e-65	232
XLOC_028693	PK03054.1	35.961	203	125	3	4	609	905	1103	4.6e-32	130
XLOC_028807	MDP0000261154	52.941	51	24	0	484	636	387	437	2.46e-08	55.8
XLOC_028857	Thecc1EG000515t1	24.837	306	214	7	61	948	191	490	6.48e-20	92.4
XLOC_029815	GSMUA_Achr5P12010_001	37.864	103	64	0	1072	1380	253	355	9.29e-16	80.5
XLOC_029851	MDP0000141948	59.091	88	36	0	1555	1818	809	896	5.47e-22	103
XLOC_029896	GSMUA_Achr7P08840_001	64.821	307	108	0	430	1350	319	625	2.16e-142	435
XLOC_029907	Bra013842	37.941	340	171	6	100	1110	150	452	5.58e-63	216
XLOC_029968	OpuncBB_FGP12873	41.088	331	175	6	569	1540	321	638	1.11e-74	253
XLOC_029977	Scf00343.g15875.t1	27.805	410	242	16	259	1386	1189	1578	3.45e-27	117
XLOC_030034	Thecc1EG000515t1	24.837	306	214	7	61	948	191	490	6.48e-20	92.4
XLOC_030035	GRMZM2G021475_P01	41.758	364	142	7	4	1083	177	474	3.33e-73	247
XLOC_030092	MDP0000245233	36.548	394	193	4	100	1119	37	427	2.6e-81	268
XLOC_030117	GSVIVT01019630001	64.167	120	43	0	58	417	149	268	8.77e-46	168
XLOC_030134	MEDTR4G159020.1	76.712	73	17	0	1531	1749	378	450	2.82e-28	122
XLOC_030141	XP_004512545	100	327	0	0	137	1117	1	327	0	620
XLOC_030161	GSVIVT01019630001	50.627	399	186	3	263	1435	141	536	1.69e-126	394
XLOC_030180	GSVIVT01032785001	31.25	112	75	2	40	372	211	321	8.13e-09	56.6
XLOC_030231	GSMUA_Achr7P08840_001	55.352	383	165	2	186	1322	280	660	7.28e-122	379
XLOC_030264	Thecc1EG000515t1	43	200	104	4	1	573	479	677	1.68e-45	164
XLOC_030311	GRMZM5G899865_P01	62.121	66	24	1	109	303	93	158	2.26e-20	85.5
XLOC_030370	AC233662_24.1	66.324	389	101	3	7	1170	2	361	8.26e-171	489
XLOC_030377	ObartAA03S_FGP7846	41.176	119	68	2	175	528	45	162	2.85e-21	98.2
XLOC_030668	Glyma03g31980.1	63.423	298	78	8	1	813	1	294	4.27e-114	335
XLOC_030681	GSVIVT01014158001	73.529	34	9	0	227	328	41	74	4.5e-10	61.2
XLOC_030703	Ahy016940	88.158	76	9	0	2	229	1	76	3.9e-41	142
XLOC_030771	mrna27940.1-v1.0-hybrid	35.811	296	154	7	214	1074	12	280	5.81e-45	169
