# Supplementary material for: Discovery of Putative Herbicide Resistance Genes and Its Regulatory Network in Chickpea Using Transcriptome Sequencing
Source: Front Plant Sci. 2017 Jun 7;8:958. doi: 10.3389/fpls.2017.00958 (PMC5461349; doi:10.3389/fpls.2017.00958)
Supplement: Additional File 4 — Blast results of identified miRNA and their targets. [file Table4.XLSX]

## Sheet: miRNA and Targets
			Blast results of identified miRNA and their targets
MIRNA_Acc.	Target_Acc.	Expectation	UPE	MIRNA_start	MIRNA_end	Target_start	Target_end	MIRNA_aligned_fragment	Target_aligned_fragment	Inhibition
aau-MIR172	XLOC_015201	0.5	10.998	1	22	769	790	UGAGAAUCUUGAUGAUGCUGCA	UGCAGCAUCAUCAGGAUUCUCA	Cleavage
aau-MIR172	XLOC_006274	3	12.481	1	22	1218	1239	UGAGAAUCUUGAUGAUGCUGCA	UGCAGCAUCAUCAGGAUUCCCU	Cleavage
aau-MIR172	XLOC_019812	3	14.864	1	22	909	930	UGAGAAUCUUGAUGAUGCUGCA	UGUUGCAUCAACAAGAUUUUCA	Cleavage
aau-MIR172	XLOC_007905	2.5	21.859	1	20	378	397	UGAGAAUCUUGAUGAUGCUG	GAGUAUGAUCAAGAUUCUCA	Cleavage
aau-MIR172	XLOC_007707	2.5	13.693	1	20	1448	1467	UGAGAAUCUUGAUGAUGCUG	CAGCAGUAGCAAGAUUCUCA	Cleavage
aau-MIR172	XLOC_008320	3	12.656	1	20	1150	1169	UGAGAAUCUUGAUGAUGCUG	CAACAACAUAAAGAUUCUCA	Translation
aau-MIR168	XLOC_024708	3	10.501	1	21	1546	1565	AUUCAGUUGAUGCAAGGCGGG	UCCGCCUU-CAACAACUGAAU	Translation
aau-MIR2086	XLOC_015334	3	12.951	1	20	271	290	GACAUGAAUGCAGAACUGGA	UCAAGUUUUGAAUUCAUGUU	Translation
aau-MIR2086	XLOC_009838	3	16.311	1	20	2196	2215	GACAUGAAUGCAGAACUGGA	UCUGGUUCGUCAUUCAUGUC	Translation
aau-MIR2086	XLOC_021317	3	16.196	1	20	1044	1062	GACAUGAAUGCAGAACUGGA	UCCAGUUUUG-AUUCAUGUU	Translation
aau-MIR396	XLOC_019140	2.5	23.417	1	20	907	926	UUCCACAGCUUUCUUGAACU	AGUUUAAUGAAGCUGUGGAG	Cleavage
aau-MIR396	XLOC_018214	2.5	15.8	1	20	1044	1063	UUCCACAGCUUUCUUGAACU	AGUUGAAGGAAGUUGUGGAG	Cleavage
aau-MIR396	XLOC_020534	2.5	10.73	1	20	1412	1431	UUCCACAGCUUUCUUGAACU	AGAUUGAGAAGGCUGUGGAA	Cleavage
aau-MIR396	XLOC_007520	3	13.411	1	20	1397	1416	UUCCACAGCUUUCUUGAACU	AUUUCAGGAAAGUUGUGGAU	Cleavage
aau-MIR396	XLOC_024431	2	16.699	1	21	497	518	UUCCACA-GCUUUCUUGAACUG	CCGUUCAAGAAAGCCUGUGGAA	Cleavage
aau-MIR396	XLOC_020740	2.5	15.589	1	21	475	496	UUCCAC-AGCUUUCUUGAACUG	CCGUUCAAGAAAGCUCGUGGAA	Cleavage
aau-MIR396	XLOC_013090	2	14.258	1	21	212	233	UUCCACA-GCUUUCUUGAACUG	CCGUUCAAGAAAGCCUGUGGAA	Cleavage
aau-MIR396	XLOC_002907	2	17.405	1	21	386	407	UUCCACA-GCUUUCUUGAACUG	CCGUUCAAGAAAGCCUGUGGAA	Cleavage
aau-MIR396	XLOC_021868	2	15.705	1	21	384	405	UUCCACA-GCUUUCUUGAACUG	CCGUUCAAGAAAGCCUGUGGAA	Cleavage
aau-MIR396	XLOC_006427	2	19.537	1	21	632	653	UUCCACA-GCUUUCUUGAACUG	CCGUUCAAGAAAGCCUGUGGAA	Cleavage
aau-MIR396	XLOC_014514	2	13.093	1	21	345	366	UUCCACA-GCUUUCUUGAACUG	CCGUUCAAGAAAGCCUGUGGAA	Cleavage
aau-MIR396	XLOC_026723	2.5	14.222	1	20	347	366	UUCCACAGCUUUCUUGAACU	AGUUCAAGGAUGGUGUGGAA	Translation
aau-MIR319	XLOC_027603	2.5	24.603	1	20	572	591	UUGGACUGAAGGGAGCUCCC	UGGAGCUCCCUUCACUCCAA	Cleavage
ahy-MIR408-3p	XLOC_014560	0.5	17.675	1	20	76	95	AUGCACUGCCUCUUCCCUGG	UCAGGGAAGAGGCAGUGCAU	Cleavage
ahy-MIR408-5p	XLOC_006207	3	15.938	1	21	369	389	CUGGGAACAGGCAGAGCAUGA	UCAUGUUUUGCCUGUUCCUGA	Cleavage
ahy-MIR3511-5p	XLOC_026690	3	18.245	1	20	1198	1217	GCCAGGGCCAUGAAUGCAGA	UCUGCAUUCAUGCCUAUGGC	Cleavage
ahy-MIR3519	XLOC_023362	3	18.434	1	21	81	101	UCAAUCAAUGACAGCAUUUCA	UGUAGUGUUGUUAUUGGUUGA	Cleavage
ahy-MIR3519	XLOC_010135	2.5	19.078	1	20	724	743	UCAAUCAAUGACAGCAUUUC	GAAAUGGUGUCAUUGAUGGA	Cleavage
ahy-MIR3519	XLOC_022629	3	16.075	1	20	791	810	UCAAUCAAUGACAGCAUUUC	GAUAUGCUGUUAUUGAUUUA	Cleavage
ahy-MIR3513-5p	XLOC_000977	2.5	14.223	1	20	388	407	UUAAUUUCUGAGUUUGUCAU	AUGACGGAUUCAGAGAUUGA	Cleavage
ahy-MIR3513-5p	XLOC_005564	2.5	13.182	1	20	724	743	UUAAUUUCUGAGUUUGUCAU	AGGACGAAUUCGGAAAUUAA	Cleavage
ahy-MIR3513-5p	XLOC_002146	3	16.224	1	21	396	416	UUAAUUUCUGAGUUUGUCAUC	GAUCAUAAAUCCAGAAAUUAA	Translation
ahy-MIR3513-5p	XLOC_023187	3	11.806	1	21	1062	1082	UUAAUUUCUGAGUUUGUCAUC	GAUGACAUAAUCACAAAUUAA	Cleavage
ahy-MIR3513-3p	XLOC_015734	3	11.879	1	21	2022	2042	UUGAUAAGAUAGAAAUUGUAU	AUUCAGUUUCUAUAUUAUUAA	Cleavage
ahy-MIR3513-3p	XLOC_014916	3	19.311	1	21	140	160	UUGAUAAGAUAGAAAUUGUAU	AAGCAAUUUCUAAUUUAUCAA	Translation
ahy-MIR3513-3p	XLOC_009232	3	8.398	1	20	116	135	UUGAUAAGAUAGAAAUUGUA	UACACUUUUUAUUUUAUUAG	Cleavage
ahy-MIR167-5p	XLOC_010995	3	16.042	1	20	999	1018	UGAAGCUGCCAGCAUGAUCU	AGAUCAAGCUGGAAGCUUUG	Cleavage
ahy-MIR156a	XLOC_012754	0	12.747	1	20	1180	1199	UGACAGAAGAGAGAGAGCAC	GUGCUCUCUCUCUUCUGUCA	Cleavage
ahy-MIR156a	XLOC_003570	0	15.857	1	20	936	955	UGACAGAAGAGAGAGAGCAC	GUGCUCUCUCUCUUCUGUCA	Cleavage
ahy-MIR156a	XLOC_024851	0	24.837	1	20	713	732	UGACAGAAGAGAGAGAGCAC	GUGCUCUCUCUCUUCUGUCA	Cleavage
ahy-MIR156a	XLOC_015804	1	16.156	1	20	1204	1223	UGACAGAAGAGAGAGAGCAC	GUGCUCGCUCUCUUCUGUCA	Cleavage
ahy-MIR156a	XLOC_021196	3	11.854	1	20	620	639	UGACAGAAGAGAGAGAGCAC	UAGCUCCCUCUCUUCUGUCA	Cleavage
ahy-MIR159	XLOC_021540	2	16.408	1	20	1068	1087	UUUGGAUUGAAGGGAGCUCU	UGAGCUCCCUUCAAUCCAAU	Cleavage
ahy-MIR159	XLOC_004267	3	8.139	1	21	648	668	UUUGGAUUGAAGGGAGCUCUA	UAGGGUUCCGUUUAGUCCAAA	Cleavage
ahy-MIR159	XLOC_023102	3	15.572	1	21	712	732	UUUGGAUUGAAGGGAGCUCUA	UAGAGAUGCCUUUAAUUCAAA	Cleavage
ahy-MIR3514-3p	XLOC_025338	3	18.304	1	22	356	377	UCACCGUUAAUACAGAAUCCUU	ACGGAUUUUGUAUUGUUGGUGA	Cleavage
ahy-MIR3515	XLOC_020219	2.5	8.756	1	20	1589	1608	AAUGUAGAAAAUGAACGGUA	UAUCCUUCAUUUUUUGCAUU	Cleavage
ahy-MIR3515	XLOC_009076	3	10.166	1	20	3090	3109	AAUGUAGAAAAUGAACGGUA	UACUAAUCAUUUUUUACAUU	Cleavage
ahy-MIR156c	XLOC_012754	0	12.719	1	21	1180	1200	UUGACAGAAGAGAGAGAGCAC	GUGCUCUCUCUCUUCUGUCAA	Cleavage
ahy-MIR156c	XLOC_003570	1	16.218	1	21	936	956	UUGACAGAAGAGAGAGAGCAC	GUGCUCUCUCUCUUCUGUCAU	Cleavage
ahy-MIR156c	XLOC_015804	1	15.443	1	21	1204	1224	UUGACAGAAGAGAGAGAGCAC	GUGCUCGCUCUCUUCUGUCAA	Cleavage
ahy-MIR156c	XLOC_021196	3	10.925	1	20	621	640	UUGACAGAAGAGAGAGAGCA	AGCUCCCUCUCUUCUGUCAC	Cleavage
ahy-MIR156c	XLOC_006242	3	20.437	1	20	1393	1412	UUGACAGAAGAGAGAGAGCA	UCCAUUCUCUCUUCUGUUAA	Cleavage
ahy-MIR160-5p	XLOC_009117	2	16.382	1	20	1333	1352	UGCCUGGCUCCCUGAAUGCC	AGCAUACAGGGAGCCAGGCA	Cleavage
ahy-MIR3508	XLOC_002325	2.5	17.081	1	20	1580	1599	UAGAGGGUCCCCAUGUUCUC	GAGAAAAUGGGGCUCCUCUA	Cleavage
ahy-MIR394	XLOC_000438	3	15.163	1	20	376	395	UUGGCAUUCUGUCCACCUCC	GAAGGUGGAUAUGAUGCCAA	Translation
ahy-MIR3520-5p	XLOC_009489	2	14.443	1	21	3046	3066	AGGUGAUGGUGAAUAUCUUAU	AUAGGAUAUGCACCAUCAUCU	Cleavage
ahy-MIR3520-5p	XLOC_003197	3	18.767	1	21	2227	2247	AGGUGAUGGUGAAUAUCUUAU	AUAAGAGAUUGACCAUUGCCU	Translation
ahy-MIR3520-5p	XLOC_015862	3	16.036	1	21	395	415	AGGUGAUGGUGAAUAUCUUAU	GUAGCAUAUUCAACAUCACUU	Translation
ahy-MIR3509-5p	XLOC_024657	2.5	19.526	1	22	597	618	AUACUUGAGAGCCGUUAGAUGA	UGAUUUGGCUGCUCUCAAGUAU	Cleavage
ahy-MIR3509-5p	XLOC_015028	2.5	20.988	1	22	1194	1215	AUACUUGAGAGCCGUUAGAUGA	UGAUCAAGCAGCUCUCAAGUAU	Cleavage
ahy-MIR3516	XLOC_017205	3	16.814	1	20	2856	2875	GCUGGGUGAUAUUGACAGAA	UUCUGCUAAUAUUAUCCAGU	Cleavage
ahy-MIR398	XLOC_029481	3	18.88	1	20	402	421	UGUGUUCUCAGGUCACCCCU	AGGGAGGACCUGAGAACAUG	Cleavage
ahy-MIR3521	XLOC_006964	3	17.484	1	21	1611	1631	UGGUGAGUCGUAUACAUACUG	CAGUAUGUAUAGGAUUCAUCC	Translation
ahy-MIR160-3p	XLOC_006046	2	16.578	1	20	1608	1627	GCAUGAAGGGAGUCACGCAG	CUGCAUGACUUCCUUCAUGU	Cleavage
ahy-MIR156b-5p	XLOC_012754	1	12.719	1	21	1180	1200	UUGACAGAAGAUAGAGAGCAC	GUGCUCUCUCUCUUCUGUCAA	Cleavage
ahy-MIR156b-5p	XLOC_003570	2	16.218	1	21	936	956	UUGACAGAAGAUAGAGAGCAC	GUGCUCUCUCUCUUCUGUCAU	Cleavage
ahy-MIR156b-5p	XLOC_015804	2	15.443	1	21	1204	1224	UUGACAGAAGAUAGAGAGCAC	GUGCUCGCUCUCUUCUGUCAA	Cleavage
ahy-MIR156b-5p	XLOC_002297	3	22.184	1	20	431	450	UUGACAGAAGAUAGAGAGCA	UGCUUUCUGUUUUCUGUUAC	Cleavage
amg-MIR396	XLOC_019140	2.5	23.417	1	20	907	926	UUCCACAGCUUUCUUGAACU	AGUUUAAUGAAGCUGUGGAG	Cleavage
amg-MIR396	XLOC_018214	2.5	15.8	1	20	1044	1063	UUCCACAGCUUUCUUGAACU	AGUUGAAGGAAGUUGUGGAG	Cleavage
amg-MIR396	XLOC_020534	2.5	10.73	1	20	1412	1431	UUCCACAGCUUUCUUGAACU	AGAUUGAGAAGGCUGUGGAA	Cleavage
amg-MIR396	XLOC_007520	3	13.411	1	20	1397	1416	UUCCACAGCUUUCUUGAACU	AUUUCAGGAAAGUUGUGGAU	Cleavage
amg-MIR396	XLOC_024431	2	16.699	1	21	497	518	UUCCACA-GCUUUCUUGAACUG	CCGUUCAAGAAAGCCUGUGGAA	Cleavage
amg-MIR396	XLOC_020740	2.5	15.589	1	21	475	496	UUCCAC-AGCUUUCUUGAACUG	CCGUUCAAGAAAGCUCGUGGAA	Cleavage
amg-MIR396	XLOC_013090	2	14.258	1	21	212	233	UUCCACA-GCUUUCUUGAACUG	CCGUUCAAGAAAGCCUGUGGAA	Cleavage
amg-MIR396	XLOC_002907	2	17.405	1	21	386	407	UUCCACA-GCUUUCUUGAACUG	CCGUUCAAGAAAGCCUGUGGAA	Cleavage
amg-MIR396	XLOC_021868	2	15.705	1	21	384	405	UUCCACA-GCUUUCUUGAACUG	CCGUUCAAGAAAGCCUGUGGAA	Cleavage
amg-MIR396	XLOC_006427	2	19.537	1	21	632	653	UUCCACA-GCUUUCUUGAACUG	CCGUUCAAGAAAGCCUGUGGAA	Cleavage
amg-MIR396	XLOC_014514	2	13.093	1	21	345	366	UUCCACA-GCUUUCUUGAACUG	CCGUUCAAGAAAGCCUGUGGAA	Cleavage
amg-MIR396	XLOC_026723	2.5	14.222	1	20	347	366	UUCCACAGCUUUCUUGAACU	AGUUCAAGGAUGGUGUGGAA	Translation
amg-MIR319	XLOC_027603	2.5	24.603	1	20	572	591	UUGGACUGAAGGGAGCUCCC	UGGAGCUCCCUUCACUCCAA	Cleavage
amg-MIR2086	XLOC_015334	3	12.951	1	20	271	290	GACAUGAAUGCAGAACUGGA	UCAAGUUUUGAAUUCAUGUU	Translation
amg-MIR2086	XLOC_009838	3	16.311	1	20	2196	2215	GACAUGAAUGCAGAACUGGA	UCUGGUUCGUCAUUCAUGUC	Translation
amg-MIR2086	XLOC_021317	3	16.196	1	20	1044	1062	GACAUGAAUGCAGAACUGGA	UCCAGUUUUG-AUUCAUGUU	Translation
gma-MIR5038a	XLOC_003672	3	18.046	1	20	695	714	UGAGAAUUUGGCCUCUGUCC	GUGCAGAGGCUAAAUUCUCU	Cleavage
gma-MIR5672	XLOC_002934	3	17.635	1	20	28	47	CAUGGUAGUGGAAGAAAUGG	CCUUUUCUUCCACUUCUAUG	Cleavage
gma-MIR393c-5p	XLOC_025262	2	20.027	1	20	1732	1751	UCCAAAGGGAUCGCAUUGAU	GACAAUGCGAUCCCUUUGGA	Cleavage
gma-MIR393c-5p	XLOC_011919	3	14.045	1	20	103	122	UCCAAAGGGAUCGCAUUGAU	AUAAAUACAAUCCCUUUGGA	Cleavage
gma-MIR393c-5p	XLOC_027126	3	16.439	1	20	453	472	UCCAAAGGGAUCGCAUUGAU	AUCAAUGGGAGCGCUUUGGA	Translation
gma-MIR1520f-3p	XLOC_010776	3	15.662	1	20	664	683	CAAUCAGAACAUGACACAUG	AUUGUGUUAUGUUUUGAUUG	Cleavage
gma-MIR319p	XLOC_021540	2.5	15.886	1	20	1069	1088	UUUUGGACUGAAGGGAGCUC	GAGCUCCCUUCAAUCCAAUA	Cleavage
gma-MIR319p	XLOC_008242	3	20.82	1	21	890	910	UUUUGGACUGAAGGGAGCUCC	GGAAAUCCCUUUGGUCCAAAA	Cleavage
gma-MIR156v	XLOC_015804	0.5	16.156	1	20	1204	1223	UGACAGAAGAGAGUGAGCAC	GUGCUCGCUCUCUUCUGUCA	Cleavage
gma-MIR156v	XLOC_012754	1	12.747	1	20	1180	1199	UGACAGAAGAGAGUGAGCAC	GUGCUCUCUCUCUUCUGUCA	Cleavage
gma-MIR156v	XLOC_003570	1	15.857	1	20	936	955	UGACAGAAGAGAGUGAGCAC	GUGCUCUCUCUCUUCUGUCA	Cleavage
gma-MIR156v	XLOC_024851	1	24.837	1	20	713	732	UGACAGAAGAGAGUGAGCAC	GUGCUCUCUCUCUUCUGUCA	Cleavage
gma-MIR156v	XLOC_021196	3	11.854	1	20	620	639	UGACAGAAGAGAGUGAGCAC	UAGCUCCCUCUCUUCUGUCA	Cleavage
gma-MIR156v	XLOC_022186	2.5	16.227	1	20	308	326	UGACAGAAGAGAGUGAGCAC	GUGCU-ACUUUCUUCUGUCA	Cleavage
gma-MIR156v	XLOC_009907	3	21.629	1	19	107	126	UGACAGAA-GAGAGUGAGCA	UGCUUACUCUUGUUCUGUCA	Translation
gma-MIR169a	XLOC_014309	3	20.959	1	20	1350	1369	CAGCCAAGGAUGACUUGCCG	UGGUGAUUCAUCCUUGGUUG	Cleavage
gma-MIR169a	XLOC_016890	3	20.959	1	20	1233	1252	CAGCCAAGGAUGACUUGCCG	UGGUGAUUCAUCCUUGGUUG	Cleavage
gma-MIR2606a	XLOC_019144	3	17.336	1	21	1455	1475	AAAAGCACUUAAGGAACGGUA	UACAGUUUGUUGAGUGCUUUU	Cleavage
gma-MIR403b	XLOC_011449	3	23.197	1	21	1443	1463	UUAGAUUCACGCACAAACUUG	CAAGGUUGUGCGUGAGUUUGG	Cleavage
gma-MIR5371-5p	XLOC_029948	1.5	22.799	1	20	65	84	UAGGAAUUAGUCACUCAGAU	AUCUGAGGGACUAGUUCCUA	Cleavage
gma-MIR482b-5p	XLOC_019316	2.5	21.23	1	20	81	100	UAUGGGGGGAUUGGGAAGGA	UCCUUCCCGGUCCUCUCGUA	Cleavage
gma-MIR171i-3p	XLOC_027597	3	19.569	1	20	125	144	UUGAGCCGUGCCAAUAUCAC	GUGAUAUUGUCAUGGCGCAA	Translation
gma-MIR156m	XLOC_012754	1	12.719	1	21	1180	1200	UUGACAGAAGAUAGAGAGCAC	GUGCUCUCUCUCUUCUGUCAA	Cleavage
gma-MIR156m	XLOC_003570	2	16.218	1	21	936	956	UUGACAGAAGAUAGAGAGCAC	GUGCUCUCUCUCUUCUGUCAU	Cleavage
gma-MIR156m	XLOC_015804	2	15.443	1	21	1204	1224	UUGACAGAAGAUAGAGAGCAC	GUGCUCGCUCUCUUCUGUCAA	Cleavage
gma-MIR156m	XLOC_002297	3	22.184	1	20	431	450	UUGACAGAAGAUAGAGAGCA	UGCUUUCUGUUUUCUGUUAC	Cleavage
gma-MIR408d	XLOC_014560	1.5	17.524	1	20	75	94	UGCACUGCCUCUUCCCUGGC	CUCAGGGAAGAGGCAGUGCA	Cleavage
gma-MIR408d	XLOC_013346	3	17.227	1	20	597	616	UGCACUGCCUCUUCCCUGGC	GCCAGGACAGAGGCAGUGCU	Cleavage
gma-MIR9760	XLOC_002429	3	16.996	1	21	124	144	UGGAUGAUGUAGUUUUGAUUG	CAAUCAGCAUUACUUCAUCCA	Cleavage
gma-MIR9760	XLOC_002370	3	14.125	1	20	1115	1134	UGGAUGAUGUAGUUUUGAUU	AAUCAGAACUAAAACAUCCA	Translation
gma-MIR9760	XLOC_001269	2.5	18.923	1	20	623	642	UGGAUGAUGUAGUUUUGAUU	AAUCAGAAAUUCAUCAUCCA	Translation
gma-MIR9760	XLOC_017608	3	9.49	1	20	14	33	UGGAUGAUGUAGUUUUGAUU	AAACAAGGCUCCAUCAUCCA	Translation
gma-MIR9760	XLOC_012935	3	9.076	1	20	638	657	UGGAUGAUGUAGUUUUGAUU	AUUCAAUACUACAUUAUCCG	Cleavage
gma-MIR4358	XLOC_022220	3	16.428	1	22	452	473	CAGUGCAUGACUAUAUCGCCAG	UUGGUGAUAGAGUUAUGUAUUG	Cleavage
gma-MIR160f	XLOC_009117	1	16.382	1	20	1333	1352	UGCCUGGCUCCCUGUAUGCC	AGCAUACAGGGAGCCAGGCA	Cleavage
gma-MIR160f	XLOC_018268	3	23.834	1	20	1792	1812	UGCCUGGCUCC-CUGUAUGCC	GGGAUACAGAGGAGCCAGGCA	Cleavage
gma-MIR393b	XLOC_012747	3	13.926	1	21	171	191	UUUGGGAUCAUGCUAUCCCUU	AAGGGAUAUUAUGAUUCCAGG	Cleavage
gma-MIR393b	XLOC_006834	3	16.126	1	21	5189	5209	UUUGGGAUCAUGCUAUCCCUU	AAGGGACAGUAGGAUCCCAGA	Translation
gma-MIR166d	XLOC_002462	2	21.073	1	20	591	610	UCGGACCAGGCUUCAUUCCC	UGGGAUGAAGCCUGGUCCGG	Cleavage
gma-MIR166d	XLOC_017600	2	19.632	1	20	531	550	UCGGACCAGGCUUCAUUCCC	UGGGAUGAAGCCUGGUCCGG	Cleavage
gma-MIR395e	XLOC_014608	3	3.141	1	20	333	352	UGAAGUGUUUGGGGGAACUU	CAAUUCCACCAAACACUUCA	Cleavage
gma-MIR395e	XLOC_010128	3	14.751	1	20	19	38	UGAAGUGUUUGGGGGAACUU	GACUUCACCCAAACACUUUA	Cleavage
gma-MIR4996	XLOC_012911	3	20.575	1	20	1515	1534	UAGAAGCUCCCCAUGUUCUC	GAGAGCUUGGGGGGCUUCUU	Cleavage
gma-MIR169l-5p	XLOC_025591	3	16.685	1	21	2345	2365	CAGCCAAGAAUGACUUGCCGG	CUAGCAAGUCAUUCUUGGAUG	Cleavage
gma-MIR169g	XLOC_014309	3	20.959	1	20	1350	1369	CAGCCAAGGAUGACUUGCCG	UGGUGAUUCAUCCUUGGUUG	Cleavage
gma-MIR169g	XLOC_016890	3	20.959	1	20	1233	1252	CAGCCAAGGAUGACUUGCCG	UGGUGAUUCAUCCUUGGUUG	Cleavage
gma-MIR2118b-5p	XLOC_015449	3	5.002	1	22	182	203	GGAGAUGGGAGGGUCGGUAAAG	CCUUGCCCGCCCGCCCAUCUCC	Translation
gma-MIR156b	XLOC_024851	0	24.837	1	21	712	732	UGACAGAAGAGAGAGAGCACA	UGUGCUCUCUCUCUUCUGUCA	Cleavage
gma-MIR156b	XLOC_012754	0	12.747	1	20	1180	1199	UGACAGAAGAGAGAGAGCAC	GUGCUCUCUCUCUUCUGUCA	Cleavage
gma-MIR156b	XLOC_003570	0	15.857	1	20	936	955	UGACAGAAGAGAGAGAGCAC	GUGCUCUCUCUCUUCUGUCA	Cleavage
gma-MIR156b	XLOC_015804	1	16.156	1	21	1203	1223	UGACAGAAGAGAGAGAGCACA	UGUGCUCGCUCUCUUCUGUCA	Cleavage
gma-MIR156b	XLOC_021196	3	11.854	1	20	620	639	UGACAGAAGAGAGAGAGCAC	UAGCUCCCUCUCUUCUGUCA	Cleavage
gma-MIR394a-5p	XLOC_000438	3	15.163	1	20	376	395	UUGGCAUUCUGUCCACCUCC	GAAGGUGGAUAUGAUGCCAA	Translation
gma-MIR2108a	XLOC_002454	3	13.6	1	21	764	784	UUAAUGUGUUGUGUUUGUCGG	CCAAUAAACUCAACAUAUUAA	Cleavage
gma-MIR2108a	XLOC_025887	3	11.868	1	20	2146	2165	UUAAUGUGUUGUGUUUGUCG	AGACCAGCACAAUACAUUAA	Cleavage
gma-MIR2108a	XLOC_002771	3	10.872	1	20	171	190	UUAAUGUGUUGUGUUUGUCG	CAACAAGUACCACACAUUAA	Translation
gma-MIR393i	XLOC_025262	2	20.02	1	20	1733	1752	UUCCAAAGGGAUCGCAUUGA	ACAAUGCGAUCCCUUUGGAU	Cleavage
gma-MIR393i	XLOC_017104	3	18.979	1	20	2063	2082	UUCCAAAGGGAUCGCAUUGA	UUGGUGUGAUCCUUUUGGAG	Cleavage
gma-MIR393i	XLOC_027126	3	16.978	1	21	453	473	UUCCAAAGGGAUCGCAUUGAU	AUCAAUGGGAGCGCUUUGGAA	Translation
gma-MIR4366	XLOC_020390	3	18.367	1	22	111	132	CUACUUAGUAGAGAUUUGUUGG	CCGACGAAUCUCUGCUAGGUAU	Cleavage
gma-MIR166t	XLOC_002462	2	21.073	1	20	591	610	UCGGACCAGGCUUCAUUCCC	UGGGAUGAAGCCUGGUCCGG	Cleavage
gma-MIR166t	XLOC_017600	2	19.632	1	20	531	550	UCGGACCAGGCUUCAUUCCC	UGGGAUGAAGCCUGGUCCGG	Cleavage
gma-MIR1512a-5p	XLOC_014854	3	13.717	1	20	462	481	UAACUGAAAAUUCUUAAAGU	AUUUCAAGAACUUUCAGUUG	Translation
gma-MIR5679	XLOC_004711	2	23.96	1	22	1378	1399	UUGGUGACCCAGAAGAAGUUGA	UCAACUUUUUCUGAGUCACCAG	Translation
gma-MIR5679	XLOC_002611	3	15.698	1	22	2137	2158	UUGGUGACCCAGAAGAAGUUGA	UUGAUUUCUUUUGUGUCAUCAA	Translation
gma-MIR5679	XLOC_014850	2.5	11.032	1	20	18	37	UUGGUGACCCAGAAGAAGUU	AACAUCUUCAGGGUCAUCAA	Translation
gma-MIR5679	XLOC_007185	3	15.396	1	20	369	388	UUGGUGACCCAGAAGAAGUU	ACCUUUAUCUGGGUCAUCAA	Cleavage
gma-MIR159d	XLOC_006918	3	24.536	1	20	2392	2411	AGCUGCUUAGCUAUGGAUCC	GGAUUUUUAGUUAAGCAGUU	Cleavage
gma-MIR9748	XLOC_009495	3	14.798	1	21	642	662	GAAGGAAGUGUAGAGGGAUGA	UUAUCCUUCUUCAUUUUCUUC	Translation
gma-MIR9748	XLOC_021625	2.5	1.562	1	21	85	105	GAAGGAAGUGUAGAGGGAUGA	UCUUCCUUCUCCACUUCCUUC	Translation
gma-MIR9748	XLOC_007922	3	6.892	1	21	35	55	GAAGGAAGUGUAGAGGGAUGA	UUAUCCUUCUAAGCUUUCUUC	Translation
gma-MIR9748	XLOC_001419	3	8.591	1	20	878	897	GAAGGAAGUGUAGAGGGAUG	UAUCCUUUUAUGCUUCUUUC	Cleavage
gma-MIR9748	XLOC_001251	3	11.493	1	21	352	371	GAAGGAAGUGUAGAGGGAUGA	UCAUCCC-CUGCACUUCCUUU	Cleavage
gma-MIR9748	XLOC_020574	3	7.545	1	20	457	476	GAAGGAAGUGUAGAGGGAUG	CCUUCGUUUACACUUCCUUC	Cleavage
gma-MIR9748	XLOC_001296	3	11.481	1	20	630	648	GAAGGAAGUGUAGAGGGAUG	CAUCCCUC-ACCCUUCCUUC	Translation
gma-MIR4401a	XLOC_010722	3	15.492	1	23	1390	1412	ACAACGUCUUUGAAAGUAGGCAU	AGGCCUGCUCUCAAAGACAUUGU	Cleavage
gma-MIR4401a	XLOC_023573	3	20.999	1	24	931	954	ACAACGUCUUUGAAAGUAGGCAUU	AAACUCUACUUUAAGGGAUGUUGU	Cleavage
gma-MIR4404	XLOC_013728	3	21.502	1	20	390	409	AUUCGUGGAAGACUGGCGGA	UCCACCAGUCUUGCAUGGAU	Cleavage
gma-MIR4404	XLOC_013669	3	22.165	1	20	3375	3394	AUUCGUGGAAGACUGGCGGA	UCCUCCGGUCUUGCACGGAU	Cleavage
gma-MIR160a-5p	XLOC_009117	1	16.382	1	20	1333	1352	UGCCUGGCUCCCUGUAUGCC	AGCAUACAGGGAGCCAGGCA	Cleavage
gma-MIR160a-5p	XLOC_018268	3	23.834	1	20	1792	1812	UGCCUGGCUCC-CUGUAUGCC	GGGAUACAGAGGAGCCAGGCA	Cleavage
gma-MIR530c	XLOC_008905	3	15.796	1	20	443	462	UGCAUUUGCACCUGCACUUU	AAAUUGAAGGUGCAGGUGCA	Cleavage
gma-MIR171i-5p	XLOC_026636	2.5	16.529	1	20	882	901	AUAAGAAAGCAAUGCUCAAA	UUUUAGCUUUGCUUUCUUGU	Cleavage
gma-MIR4415b-3p	XLOC_001349	2.5	11.684	1	20	1624	1643	UUGAUUCUCAUCACAACAUG	CAUUUUGUGAUGAGAAACAA	Cleavage
gma-MIR4415b-3p	XLOC_000941	2.5	17.097	1	21	1062	1081	UUGAUUCUCAUCACAACAUGG	CUAUGUU-UGAUGAGAAUCAA	Cleavage
gma-MIR4415b-3p	XLOC_012691	2.5	15.918	1	20	182	201	UUGAUUCUCAUCACAACAUG	CAUGUUAUCAUGGGAAUCAA	Cleavage
gma-MIR4415b-3p	XLOC_011283	3	15.794	1	21	1287	1307	UUGAUUCUCAUCACAACAUGG	UUAAGUUGUGGUGUGAAUCAA	Cleavage
gma-MIR4415b-3p	XLOC_011155	3	22.732	1	20	197	216	UUGAUUCUCAUCACAACAUG	CAUGUCGUGGAGAGGAUCAA	Translation
gma-MIR1521a	XLOC_001825	3	12.599	1	20	588	607	CUGUUAAUGGAAAAUGUUGA	UCAAAGUUUACCAUUGACAG	Translation
gma-MIR1521a	XLOC_000136	3	20.923	1	19	335	354	CUGUUAAUG-GAAAAUGUUG	CAACAUUUUCACAUUGGCAG	Translation
gma-MIR5035-3p	XLOC_009220	2.5	12.345	1	24	2320	2343	UGUUUAGAAGCUCAUAGAAUAGAU	AUCGAUUCUAUGAUUUUUUAAAUA	Translation
gma-MIR5035-3p	XLOC_029803	2.5	15.449	1	24	11	33	UGUUUAGAAGCUCAUAGAAUAGAU	AGUUGUUCUAU-AGCUUCUAAACA	Cleavage
gma-MIR396k-5p	XLOC_019140	2.5	23.417	1	21	906	926	UUCCACAGCUUUCUUGAACUU	AAGUUUAAUGAAGCUGUGGAG	Cleavage
gma-MIR396k-5p	XLOC_018214	2.5	15.8	1	21	1043	1063	UUCCACAGCUUUCUUGAACUU	AAGUUGAAGGAAGUUGUGGAG	Cleavage
gma-MIR396k-5p	XLOC_020534	2.5	10.73	1	21	1411	1431	UUCCACAGCUUUCUUGAACUU	AAGAUUGAGAAGGCUGUGGAA	Cleavage
gma-MIR396k-5p	XLOC_007520	3	13.411	1	21	1396	1416	UUCCACAGCUUUCUUGAACUU	AAUUUCAGGAAAGUUGUGGAU	Cleavage
gma-MIR396k-5p	XLOC_026723	2.5	14.222	1	21	346	366	UUCCACAGCUUUCUUGAACUU	AAGUUCAAGGAUGGUGUGGAA	Translation
gma-MIR396k-5p	XLOC_024431	2	16.699	1	19	499	518	UUCCACA-GCUUUCUUGAAC	GUUCAAGAAAGCCUGUGGAA	Cleavage
gma-MIR396k-5p	XLOC_020740	2.5	15.589	1	19	477	496	UUCCAC-AGCUUUCUUGAAC	GUUCAAGAAAGCUCGUGGAA	Cleavage
gma-MIR396k-5p	XLOC_013090	2	14.258	1	19	214	233	UUCCACA-GCUUUCUUGAAC	GUUCAAGAAAGCCUGUGGAA	Cleavage
gma-MIR396k-5p	XLOC_002907	2	17.405	1	19	388	407	UUCCACA-GCUUUCUUGAAC	GUUCAAGAAAGCCUGUGGAA	Cleavage
gma-MIR396k-5p	XLOC_021868	2	15.705	1	19	386	405	UUCCACA-GCUUUCUUGAAC	GUUCAAGAAAGCCUGUGGAA	Cleavage
gma-MIR396k-5p	XLOC_006427	2	19.537	1	19	634	653	UUCCACA-GCUUUCUUGAAC	GUUCAAGAAAGCCUGUGGAA	Cleavage
gma-MIR396k-5p	XLOC_014514	2	13.093	1	19	347	366	UUCCACA-GCUUUCUUGAAC	GUUCAAGAAAGCCUGUGGAA	Cleavage
gma-MIR164a	XLOC_001910	1	13.95	1	20	774	793	UGGAGAAGCAGGGCACGUGC	GCACGUGUCCUGUUUCUCCA	Cleavage
gma-MIR164a	XLOC_000818	1	14.659	1	20	678	697	UGGAGAAGCAGGGCACGUGC	GCAAGUGCCCUGCUUCUCCA	Cleavage
gma-MIR164a	XLOC_005152	3	21.978	1	21	654	675	UGGAGAAGCAG-GGCACGUGCA	UUCAUGUGCUUCUGCUUCUCCA	Cleavage
gma-MIR9723	XLOC_001243	2.5	19.549	1	20	1083	1102	CAAAGGAGAUUUGGACAACU	AGUUAUCCAUAUUUCCUUUG	Translation
gma-MIR9723	XLOC_004779	2.5	18.652	1	20	873	892	CAAAGGAGAUUUGGACAACU	AGUUGUGUAUAUCUCCUUUG	Translation
gma-MIR9723	XLOC_004779	2.5	18.652	1	20	1623	1642	CAAAGGAGAUUUGGACAACU	AGUUGUGUAUAUCUCCUUUG	Translation
gma-MIR1516d	XLOC_010464	3	14.18	1	19	3059	3078	GUACUUGUGGCUUG-UAUCC	GGAUAUCAAGCUGCAAGUAC	Cleavage
gma-MIR1508c	XLOC_005536	2.5	22.88	1	20	1480	1499	UAGAAAGGGAAAUAGCAGUU	GACUGCUAUUUCUUUUUCUU	Cleavage
gma-MIR1508c	XLOC_009871	2.5	17.044	1	21	1303	1323	UAGAAAGGGAAAUAGCAGUUG	UAACUGCCGUUUCCUUUUCUG	Cleavage
gma-MIR1508c	XLOC_016114	3	16.811	1	20	34	53	UAGAAAGGGAAAUAGCAGUU	AGGUGUUAUUUCUCUUUCUG	Cleavage
gma-MIR1508c	XLOC_020145	3	20.695	1	20	1789	1808	UAGAAAGGGAAAUAGCAGUU	AGCUGCUAUUUCACAUUCUA	Cleavage
gma-MIR166m	XLOC_002462	2.5	20.591	1	20	590	609	CGGACCAGGCUUCAUUCCCC	UUGGGAUGAAGCCUGGUCCG	Cleavage
gma-MIR166m	XLOC_017600	2.5	20.299	1	20	530	549	CGGACCAGGCUUCAUUCCCC	UUGGGAUGAAGCCUGGUCCG	Cleavage
gma-MIR172b-5p	XLOC_012551	3	19.42	1	20	423	442	GUAGCAUCAUCAAGAUUCAC	GUGAAGCUUGAUGUUGCUGC	Cleavage
gma-MIR172b-5p	XLOC_026874	3	14.537	1	20	841	860	GUAGCAUCAUCAAGAUUCAC	GUGAAUGUUGAGGAUGCUGU	Translation
gma-MIR172b-5p	XLOC_026145	3	16.572	1	20	1762	1781	GUAGCAUCAUCAAGAUUCAC	GUGGAUAUUGAGGGUGCUAC	Translation
gma-MIR4363	XLOC_029667	3	12.558	1	20	1087	1106	CGAUUACCAGAAGGCUUAUU	AAUAAGCCUGUUGCUAAUCG	Translation
gma-MIR396a-5p	XLOC_019140	2.5	23.417	1	20	907	926	UUCCACAGCUUUCUUGAACU	AGUUUAAUGAAGCUGUGGAG	Cleavage
gma-MIR396a-5p	XLOC_018214	2.5	15.8	1	20	1044	1063	UUCCACAGCUUUCUUGAACU	AGUUGAAGGAAGUUGUGGAG	Cleavage
gma-MIR396a-5p	XLOC_020534	2.5	10.73	1	20	1412	1431	UUCCACAGCUUUCUUGAACU	AGAUUGAGAAGGCUGUGGAA	Cleavage
gma-MIR396a-5p	XLOC_007520	3	13.411	1	20	1397	1416	UUCCACAGCUUUCUUGAACU	AUUUCAGGAAAGUUGUGGAU	Cleavage
gma-MIR396a-5p	XLOC_024431	2	16.699	1	21	497	518	UUCCACA-GCUUUCUUGAACUG	CCGUUCAAGAAAGCCUGUGGAA	Cleavage
gma-MIR396a-5p	XLOC_020740	2.5	15.589	1	21	475	496	UUCCAC-AGCUUUCUUGAACUG	CCGUUCAAGAAAGCUCGUGGAA	Cleavage
gma-MIR396a-5p	XLOC_013090	2	14.258	1	21	212	233	UUCCACA-GCUUUCUUGAACUG	CCGUUCAAGAAAGCCUGUGGAA	Cleavage
gma-MIR396a-5p	XLOC_002907	2	17.405	1	21	386	407	UUCCACA-GCUUUCUUGAACUG	CCGUUCAAGAAAGCCUGUGGAA	Cleavage
gma-MIR396a-5p	XLOC_021868	2	15.705	1	21	384	405	UUCCACA-GCUUUCUUGAACUG	CCGUUCAAGAAAGCCUGUGGAA	Cleavage
gma-MIR396a-5p	XLOC_006427	2	19.537	1	21	632	653	UUCCACA-GCUUUCUUGAACUG	CCGUUCAAGAAAGCCUGUGGAA	Cleavage
gma-MIR396a-5p	XLOC_014514	2	13.093	1	21	345	366	UUCCACA-GCUUUCUUGAACUG	CCGUUCAAGAAAGCCUGUGGAA	Cleavage
gma-MIR396a-5p	XLOC_026723	2.5	14.222	1	20	347	366	UUCCACAGCUUUCUUGAACU	AGUUCAAGGAUGGUGUGGAA	Translation
gma-MIR4383	XLOC_004414	3	15.627	1	24	235	258	UAUUGGAUCUCAGUUGAACCGGUC	GAAUGGUUUGAUAGAGAUCCAAUG	Cleavage
gma-MIR4370	XLOC_022339	3	14.144	1	20	558	577	AGUAGACUCGUCCGAUUUUG	CAAAAUUGGAUUGGUUUACU	Translation
gma-MIR166n	XLOC_002462	2	21.073	1	20	591	610	UCGGACCAGGCUUCAUUCCC	UGGGAUGAAGCCUGGUCCGG	Cleavage
gma-MIR166n	XLOC_017600	2	19.632	1	20	531	550	UCGGACCAGGCUUCAUUCCC	UGGGAUGAAGCCUGGUCCGG	Cleavage
gma-MIR393d	XLOC_025262	2	20.027	1	20	1732	1751	UCCAAAGGGAUCGCAUUGAU	GACAAUGCGAUCCCUUUGGA	Cleavage
gma-MIR393d	XLOC_011919	3	14.045	1	20	103	122	UCCAAAGGGAUCGCAUUGAU	AUAAAUACAAUCCCUUUGGA	Cleavage
gma-MIR393d	XLOC_027126	3	16.439	1	20	453	472	UCCAAAGGGAUCGCAUUGAU	AUCAAUGGGAGCGCUUUGGA	Translation
gma-MIR9752	XLOC_016818	2.5	9.269	1	21	711	731	UGCUUCUUCUUUUCCCUGUUU	AAACAAUGAAGAGAAGAAGCA	Cleavage
gma-MIR9752	XLOC_006114	3	23.265	1	21	232	252	UGCUUCUUCUUUUCCCUGUUU	AAACAGAGAGAAGAAGAAGAA	Cleavage
gma-MIR9752	XLOC_019913	2.5	19.136	1	21	432	452	UGCUUCUUCUUUUCCCUGUUU	AAAGAAGGGAAAGAAGAAGCA	Cleavage
gma-MIR9752	XLOC_026778	2.5	21.492	1	21	426	446	UGCUUCUUCUUUUCCCUGUUU	GAACAGGGUAAAGAAGAUGCA	Cleavage
gma-MIR9752	XLOC_010035	3	11.781	1	20	1608	1627	UGCUUCUUCUUUUCCCUGUU	CAUAUGGAAAAGAAGGAGCA	Cleavage
gma-MIR9752	XLOC_013331	3	15.973	1	21	207	227	UGCUUCUUCUUUUCCCUGUUU	AAAGCGGGAAAAGGAGGAGCA	Cleavage
gma-MIR9752	XLOC_026145	3	8.191	1	21	228	248	UGCUUCUUCUUUUCCCUGUUU	GAAAAGAGAAAAGGAGAGGCA	Cleavage
gma-MIR9752	XLOC_016301	3	20.72	1	21	562	582	UGCUUCUUCUUUUCCCUGUUU	GAACAAGGAAAUGGGGAAGCA	Translation
gma-MIR9752	XLOC_022999	3	15.331	1	20	377	396	UGCUUCUUCUUUUCCCUGUU	AAGAGGAAGAAGAAGAAGCG	Cleavage
gma-MIR5773	XLOC_017847	3	19.775	1	20	706	725	UUUUUAAAAGGUUCAGUUAG	CAAACUGAGCCUUCUAAAAA	Cleavage
gma-MIR5671a	XLOC_010271	3	16.683	1	21	1089	1109	CAUGGAAGUGAAUCGGGUGAC	GCCAACUGAUUCAUUUCCAUG	Cleavage
gma-MIR167a	XLOC_010995	3	16.042	1	21	998	1018	UGAAGCUGCCAGCAUGAUCUA	UAGAUCAAGCUGGAAGCUUUG	Cleavage
gma-MIR5770a	XLOC_023492	2.5	7.796	1	21	142	162	UUAGGACUAUGGUUUGGACGA	UUGUCCAAACCGUAGUUCUAC	Cleavage
gma-MIR5770a	XLOC_006439	3	15.132	1	20	479	498	UUAGGACUAUGGUUUGGACG	CGUUUGGAUUAUAGUCCUAA	Cleavage
gma-MIR2606b	XLOC_019144	3	17.336	1	21	1455	1475	AAAAGCACUUAAGGAACGGUA	UACAGUUUGUUGAGUGCUUUU	Cleavage
gma-MIR159e-3p	XLOC_021540	2	16.408	1	20	1068	1087	UUUGGAUUGAAGGGAGCUCU	UGAGCUCCCUUCAAUCCAAU	Cleavage
gma-MIR159e-3p	XLOC_004267	3	8.139	1	21	648	668	UUUGGAUUGAAGGGAGCUCUA	UAGGGUUCCGUUUAGUCCAAA	Cleavage
gma-MIR159e-3p	XLOC_023102	3	15.572	1	21	712	732	UUUGGAUUGAAGGGAGCUCUA	UAGAGAUGCCUUUAAUUCAAA	Cleavage
gma-MIR319b	XLOC_027603	2.5	24.603	1	20	572	591	UUGGACUGAAGGGAGCUCCC	UGGAGCUCCCUUCACUCCAA	Cleavage
gma-MIR398a	XLOC_029481	3	18.88	1	21	401	421	UGUGUUCUCAGGUCACCCCUU	AAGGGAGGACCUGAGAACAUG	Cleavage
gma-MIR167g	XLOC_010995	3	16.042	1	22	997	1018	UGAAGCUGCCAGCAUGAUCUGA	UUAGAUCAAGCUGGAAGCUUUG	Cleavage
gma-MIR4376a-3p	XLOC_005665	2.5	15.43	1	20	2120	2139	AGCAUCAUAUCUCCUGCAUA	GAUGAAGGGGAUAUGAUGCU	Cleavage
gma-MIR4376a-3p	XLOC_021925	3	22.249	1	20	3689	3708	AGCAUCAUAUCUCCUGCAUA	UAUGUUGGAGAUUUGGUGCU	Cleavage
gma-MIR9745	XLOC_022810	2	12.846	1	22	257	278	AGAAUUAAAUUUGGACCGUAUA	UUUACGUUCCAGAUUUAAUUUU	Cleavage
gma-MIR166s	XLOC_002462	2	21.073	1	20	591	610	UCGGACCAGGCUUCAUUCCC	UGGGAUGAAGCCUGGUCCGG	Cleavage
gma-MIR166s	XLOC_017600	2	19.632	1	20	531	550	UCGGACCAGGCUUCAUUCCC	UGGGAUGAAGCCUGGUCCGG	Cleavage
gma-MIR171c-5p	XLOC_024686	3	18.935	1	20	2485	2504	AGAUAUUGGUGCGGUUCAAU	AUUGAACUGCACAAUUAUCU	Cleavage
gma-MIR9751	XLOC_004267	3	10.374	1	21	810	830	GUAAUUUUAAACCUAAACCCU	AGGGUUUUGGUUUAGAAUUGA	Cleavage
gma-MIR9751	XLOC_027785	3	24.259	1	21	618	638	GUAAUUUUAAACCUAAACCCU	AGGGUGUAGGUUUAUAAUUAU	Cleavage
gma-MIR395f	XLOC_014608	3	3.141	1	20	333	352	UGAAGUGUUUGGGGGAACUU	CAAUUCCACCAAACACUUCA	Cleavage
gma-MIR395f	XLOC_010128	3	14.751	1	20	19	38	UGAAGUGUUUGGGGGAACUU	GACUUCACCCAAACACUUUA	Cleavage
gma-MIR9740	XLOC_008489	3	16.155	1	20	659	678	UGUAGGUUCCAGUGAGGGAA	UUUCUUCACUGGAGUCUAUG	Cleavage
gma-MIR5780b	XLOC_018809	3	20.071	1	22	480	501	UCUGAGUCCAUGAUAUAUUAAA	UCUAAAAUGUCAUGGACUCAAA	Cleavage
gma-MIR5780b	XLOC_003558	3	19.933	1	20	546	566	UCUGAGUCCAUG-AUAUAUUA	UGAUAUGUACAUGGACUCAGA	Cleavage
gma-MIR4415b-5p	XLOC_002612	3	13.816	1	22	1084	1106	AAGUUGUG-AUGGGAAUCAAUGG	UCAUUGAUACCCAUGCACAACUU	Translation
gma-MIR4415b-5p	XLOC_013284	3	11.705	1	20	1457	1476	AAGUUGUGAUGGGAAUCAAU	AUUGAUUUCAGUUAUAACUU	Translation
gma-MIR4415b-5p	XLOC_012702	2.5	13.201	1	20	2048	2067	AAGUUGUGAUGGGAAUCAAU	AGUGUUUUCCAUCACAACUU	Cleavage
gma-MIR4377	XLOC_019925	3	15.679	1	20	1772	1791	UACGUCAUCGCUGAAUGGAA	UUCCAUCCCGUGAUGAUGUA	Cleavage
gma-MIR171r	XLOC_026145	2.5	14.776	1	20	523	542	CGAGCCGAAUCAAUACCACU	AGUGGUUUUGAUUUGGCUCC	Cleavage
gma-MIR171r	XLOC_021183	3	22.736	1	21	407	427	CGAGCCGAAUCAAUACCACUC	GAGUAAUAUUGAUUCGGCUCA	Cleavage
gma-MIR4348a	XLOC_021392	3	17.055	1	20	2083	2102	AAACUUGUAAGAUGGUGACA	UAUCUCCAUCUUACAAGUUG	Cleavage
gma-MIR166h-5p	XLOC_006258	3	13.806	1	21	159	179	GGAAUGUUGUUUGGCUCGAGG	CCACGGUCCAAGCAACAUUCC	Cleavage
gma-MIR166h-5p	XLOC_006256	3	13.397	1	21	566	586	GGAAUGUUGUUUGGCUCGAGG	CCACGGUCCAAGCAACAUUCC	Cleavage
gma-MIR166h-5p	XLOC_002755	3	13.129	1	21	1965	1985	GGAAUGUUGUUUGGCUCGAGG	UCUCAAGGCAAGCAACAUUCU	Cleavage
gma-MIR156n	XLOC_015804	0.5	15.443	1	21	1204	1224	UUGACAGAAGAGAGUGAGCAC	GUGCUCGCUCUCUUCUGUCAA	Cleavage
gma-MIR156n	XLOC_012754	1	12.719	1	21	1180	1200	UUGACAGAAGAGAGUGAGCAC	GUGCUCUCUCUCUUCUGUCAA	Cleavage
gma-MIR156n	XLOC_003570	2	16.218	1	21	936	956	UUGACAGAAGAGAGUGAGCAC	GUGCUCUCUCUCUUCUGUCAU	Cleavage
gma-MIR156n	XLOC_021196	3	10.925	1	20	621	640	UUGACAGAAGAGAGUGAGCA	AGCUCCCUCUCUUCUGUCAC	Cleavage
gma-MIR156n	XLOC_022186	3	16.946	1	21	308	327	UUGACAGAAGAGAGUGAGCAC	GUGCU-ACUUUCUUCUGUCAG	Cleavage
gma-MIR169l-3p	XLOC_005023	2.5	16.813	1	22	1489	1510	CGGGCAAGUUGUUUUUGGCUAC	GCAGACAAAAAUAAUUUGCCUG	Cleavage
gma-MIR159c	XLOC_021540	2.5	16.408	1	20	1068	1087	AUUGGAGUGAAGGGAGCUCC	UGAGCUCCCUUCAAUCCAAU	Cleavage
gma-MIR160e	XLOC_009117	1	16.382	1	20	1333	1352	UGCCUGGCUCCCUGUAUGCC	AGCAUACAGGGAGCCAGGCA	Cleavage
gma-MIR160e	XLOC_018268	3	23.834	1	20	1792	1812	UGCCUGGCUCC-CUGUAUGCC	GGGAUACAGAGGAGCCAGGCA	Cleavage
gma-MIR159f-3p	XLOC_021540	2.5	16.408	1	20	1068	1087	AUUGGAGUGAAGGGAGCUCC	UGAGCUCCCUUCAAUCCAAU	Cleavage
gma-MIR4365	XLOC_003278	3	16.802	1	21	677	697	AAGAACUUCUUCCGCGAGAUC	GAUCUCCUGGAAGAAGAUCUU	Cleavage
gma-MIR4365	XLOC_008525	3	22.827	1	20	313	332	AAGAACUUCUUCCGCGAGAU	AUCUGACGGCAGAAGUUCUU	Translation
gma-MIR156d	XLOC_012754	1	12.719	1	21	1180	1200	UUGACAGAAGAUAGAGAGCAC	GUGCUCUCUCUCUUCUGUCAA	Cleavage
gma-MIR156d	XLOC_003570	2	16.218	1	21	936	956	UUGACAGAAGAUAGAGAGCAC	GUGCUCUCUCUCUUCUGUCAU	Cleavage
gma-MIR156d	XLOC_015804	2	15.443	1	21	1204	1224	UUGACAGAAGAUAGAGAGCAC	GUGCUCGCUCUCUUCUGUCAA	Cleavage
gma-MIR156d	XLOC_002297	3	22.184	1	20	431	450	UUGACAGAAGAUAGAGAGCA	UGCUUUCUGUUUUCUGUUAC	Cleavage
gma-MIR171s	XLOC_026145	2.5	14.776	1	20	523	542	CGAGCCGAAUCAAUACCACU	AGUGGUUUUGAUUUGGCUCC	Cleavage
gma-MIR171s	XLOC_021183	3	22.736	1	21	407	427	CGAGCCGAAUCAAUACCACUC	GAGUAAUAUUGAUUCGGCUCA	Cleavage
gma-MIR160d	XLOC_009117	1	16.382	1	20	1333	1352	UGCCUGGCUCCCUGUAUGCC	AGCAUACAGGGAGCCAGGCA	Cleavage
gma-MIR160d	XLOC_018268	3	23.834	1	20	1792	1812	UGCCUGGCUCC-CUGUAUGCC	GGGAUACAGAGGAGCCAGGCA	Cleavage
gma-MIR169f	XLOC_014309	3	20.959	1	20	1350	1369	CAGCCAAGGAUGACUUGCCG	UGGUGAUUCAUCCUUGGUUG	Cleavage
gma-MIR169f	XLOC_016890	3	20.959	1	20	1233	1252	CAGCCAAGGAUGACUUGCCG	UGGUGAUUCAUCCUUGGUUG	Cleavage
gma-MIR156s	XLOC_015804	0.5	16.156	1	20	1204	1223	UGACAGAAGAGAGUGAGCAC	GUGCUCGCUCUCUUCUGUCA	Cleavage
gma-MIR156s	XLOC_012754	1	12.747	1	20	1180	1199	UGACAGAAGAGAGUGAGCAC	GUGCUCUCUCUCUUCUGUCA	Cleavage
gma-MIR156s	XLOC_003570	1	15.857	1	20	936	955	UGACAGAAGAGAGUGAGCAC	GUGCUCUCUCUCUUCUGUCA	Cleavage
gma-MIR156s	XLOC_024851	1	24.837	1	20	713	732	UGACAGAAGAGAGUGAGCAC	GUGCUCUCUCUCUUCUGUCA	Cleavage
gma-MIR156s	XLOC_021196	3	11.854	1	20	620	639	UGACAGAAGAGAGUGAGCAC	UAGCUCCCUCUCUUCUGUCA	Cleavage
gma-MIR156s	XLOC_022186	2.5	16.227	1	20	308	326	UGACAGAAGAGAGUGAGCAC	GUGCU-ACUUUCUUCUGUCA	Cleavage
gma-MIR156s	XLOC_009907	3	21.629	1	19	107	126	UGACAGAA-GAGAGUGAGCA	UGCUUACUCUUGUUCUGUCA	Translation
gma-MIR530d	XLOC_008905	3	15.796	1	20	443	462	UGCAUUUGCACCUGCACUUU	AAAUUGAAGGUGCAGGUGCA	Cleavage
gma-MIR164h	XLOC_001910	1	13.95	1	20	774	793	UGGAGAAGCAGGGCACGUGC	GCACGUGUCCUGUUUCUCCA	Cleavage
gma-MIR164h	XLOC_000818	1	14.659	1	20	678	697	UGGAGAAGCAGGGCACGUGC	GCAAGUGCCCUGCUUCUCCA	Cleavage
gma-MIR164h	XLOC_005152	3	21.978	1	21	654	675	UGGAGAAGCAG-GGCACGUGCA	UUCAUGUGCUUCUGCUUCUCCA	Cleavage
gma-MIR1507c-5p	XLOC_009249	3	1.44	1	20	81	100	GAGGUGUUUGGGAUGAGAGA	UCUCUCAUCUCAAACACCAU	Cleavage
gma-MIR1507c-5p	XLOC_010976	3	10.939	1	20	138	157	GAGGUGUUUGGGAUGAGAGA	UCUCUCAUCACAAUCACUUC	Translation
gma-MIR5042-3p	XLOC_026505	3	12.866	1	21	1584	1604	UGGGGCUUGAUCCAAGAUAGG	CCUAUCUUUGAUCAAGCUACA	Cleavage
gma-MIR5042-3p	XLOC_023006	3	14.094	1	20	606	625	UGGGGCUUGAUCCAAGAUAG	CUGUUUUGGGUAAAGCUCCA	Translation
gma-MIR156a	XLOC_015804	0.5	16.156	1	20	1204	1223	UGACAGAAGAGAGUGAGCAC	GUGCUCGCUCUCUUCUGUCA	Cleavage
gma-MIR156a	XLOC_012754	1	12.747	1	20	1180	1199	UGACAGAAGAGAGUGAGCAC	GUGCUCUCUCUCUUCUGUCA	Cleavage
gma-MIR156a	XLOC_003570	1	15.857	1	20	936	955	UGACAGAAGAGAGUGAGCAC	GUGCUCUCUCUCUUCUGUCA	Cleavage
gma-MIR156a	XLOC_024851	1	24.837	1	20	713	732	UGACAGAAGAGAGUGAGCAC	GUGCUCUCUCUCUUCUGUCA	Cleavage
gma-MIR156a	XLOC_021196	3	11.854	1	20	620	639	UGACAGAAGAGAGUGAGCAC	UAGCUCCCUCUCUUCUGUCA	Cleavage
gma-MIR156a	XLOC_022186	2.5	16.227	1	20	308	326	UGACAGAAGAGAGUGAGCAC	GUGCU-ACUUUCUUCUGUCA	Cleavage
gma-MIR156a	XLOC_009907	3	21.629	1	19	107	126	UGACAGAA-GAGAGUGAGCA	UGCUUACUCUUGUUCUGUCA	Translation
gma-MIR9746f	XLOC_005675	3	16.306	1	22	1385	1406	AAAGUGUUUGAAUCUCAAUUAG	CUGGUUCAGAUACAAACACUUU	Translation
gma-MIR9746c	XLOC_005675	3	16.306	1	22	1385	1406	AAAGUGUUUGAAUCUCAAUUAG	CUGGUUCAGAUACAAACACUUU	Translation
gma-MIR2111b	XLOC_024582	2	18.249	1	20	156	175	UAAUCUGCAUCCUGAGGUUU	UUACCUCAGGAUGCAGAUUA	Cleavage
gma-MIR2111b	XLOC_010688	3	20.295	1	21	711	731	UAAUCUGCAUCCUGAGGUUUA	UAAACCUCAGGCUGCUGAUUG	Translation
gma-MIR2111b	XLOC_012645	3	15.169	1	21	283	303	UAAUCUGCAUCCUGAGGUUUA	UAAAGUUCAGGUUGCAGAUUG	Translation
gma-MIR5370	XLOC_002711	3	14.388	1	20	1466	1485	CUAAAGAUUGUCCAAAAGGA	GCCUUUUCGACAAUCUUUAU	Cleavage
gma-MIR9724	XLOC_018237	3	12.472	1	21	385	405	UAGAGAUAGUGUCAAAAUAGA	UUUAUUUUGACAUUCUCUUUA	Cleavage
gma-MIR9724	XLOC_009167	2.5	15.528	1	20	1270	1289	UAGAGAUAGUGUCAAAAUAG	CUAUUUUGCCGUUAUCUUUA	Cleavage
gma-MIR9724	XLOC_008076	3	18.366	1	20	680	699	UAGAGAUAGUGUCAAAAUAG	CUAUUUUGGUAUUACCUCUA	Cleavage
gma-MIR9724	XLOC_006488	3	15.426	1	20	1301	1320	UAGAGAUAGUGUCAAAAUAG	CUCUUUUGACAUUAUGUCUA	Cleavage
gma-MIR319k	XLOC_027603	2.5	24.603	1	20	572	591	UUGGACUGAAGGGAGCUCCC	UGGAGCUCCCUUCACUCCAA	Cleavage
gma-MIR9758	XLOC_008493	3	15.832	1	21	2279	2299	UGUUUAGUCAUGCAAGUUUAG	UUAAAGUUGCAGGACUAGACG	Translation
gma-MIR4362	XLOC_021910	3	17.162	1	20	42	61	CCUUAGGACAGACGUCAUGU	ACAUGGCGGCUUUCUUAAGG	Translation
gma-MIR5378	XLOC_002859	2.5	24.893	1	20	624	643	CAUCUGAAGGAUAGAACACA	UGUGUUUGAUCCUUUGGAUG	Cleavage
gma-MIR482d-3p	XLOC_022309	2	15.702	1	22	636	657	UCUUCCCUACACCUCCCAUACC	GGAAUGGGAGGUUUAGGGAAGA	Translation
gma-MIR482d-3p	XLOC_012959	3	20.532	1	22	390	411	UCUUCCCUACACCUCCCAUACC	GUUGUGGAAAGUGUAGGGAAGG	Cleavage
gma-MIR164b	XLOC_001910	1	13.95	1	20	774	793	UGGAGAAGCAGGGCACGUGC	GCACGUGUCCUGUUUCUCCA	Cleavage
gma-MIR164b	XLOC_000818	1	14.659	1	20	678	697	UGGAGAAGCAGGGCACGUGC	GCAAGUGCCCUGCUUCUCCA	Cleavage
gma-MIR164b	XLOC_005152	3	21.978	1	19	656	675	UGGAGAAGCAG-GGCACGUG	CAUGUGCUUCUGCUUCUCCA	Cleavage
gma-MIR4396	XLOC_000183	3	14.875	1	23	447	469	UGUAGUUUCUAAGACGAUGCUGA	UUUGUAUCCUCUUAGUAACUAUA	Cleavage
gma-MIR4351	XLOC_002228	3	18.75	1	21	1352	1372	AUUGGGAUUCAGUUGGAGUUG	CAACUCCAACUGAAUCACAGG	Cleavage
gma-MIR4351	XLOC_018035	3	11.825	1	20	116	135	AUUGGGAUUCAGUUGGAGUU	CGCUUCCACUGAAUCCCAAU	Cleavage
gma-MIR9766	XLOC_007765	2.5	16.231	1	21	343	363	UUUGAAGGGAAGGAAUGAAAC	GUUUCAUUCUUUUCUUUUGAA	Cleavage
gma-MIR9766	XLOC_018509	3	7.274	1	20	17	36	UUUGAAGGGAAGGAAUGAAA	UUUCAUUUUUUUCCUUUAAU	Cleavage
gma-MIR9766	XLOC_009075	3	4.881	1	20	357	376	UUUGAAGGGAAGGAAUGAAA	CUUCACUCUUUCCCUUUAAA	Cleavage
gma-MIR9766	XLOC_020805	3	19.852	1	20	4326	4345	UUUGAAGGGAAGGAAUGAAA	UCUCAUUUCUUCCAUUCAAA	Cleavage
gma-MIR9766	XLOC_011090	3	3.917	1	20	254	273	UUUGAAGGGAAGGAAUGAAA	UUUCUCUCCUUUCUUUCAAA	Cleavage
gma-MIR9766	XLOC_005257	3	17.501	1	20	663	682	UUUGAAGGGAAGGAAUGAAA	UUUCUUUCUCUCCUUUCAAA	Translation
gma-MIR395l	XLOC_014608	2	3.229	1	20	334	353	AUGAAGUGUUUGGGGGAACU	AAUUCCACCAAACACUUCAU	Cleavage
gma-MIR395l	XLOC_018821	3	22.63	1	20	124	143	AUGAAGUGUUUGGGGGAACU	AGUUUCCCUAAAGGCUUUAU	Cleavage
gma-MIR395l	XLOC_015699	3	19.079	1	20	1517	1536	AUGAAGUGUUUGGGGGAACU	AGUUCCCCCAAAGAUUUGAU	Cleavage
gma-MIR9756	XLOC_017830	2.5	16.152	1	20	348	367	UGAGAACUUUAUCCAAACAG	UUGUUUGGAUGAAGUUUUCU	Cleavage
gma-MIR530a	XLOC_008905	3	15.796	1	20	443	462	UGCAUUUGCACCUGCACUUU	AAAUUGAAGGUGCAGGUGCA	Cleavage
gma-MIR5037b	XLOC_020564	3	20.85	1	20	249	268	AACCCUCAAAGGCUUCCUAG	CUAUGGUGUCUUUGAGGGUU	Cleavage
gma-MIR1522	XLOC_013922	2.5	14.064	1	20	1270	1289	UUUAUUGCUUAAAAUGAAAU	AUUUCAAUUUAGGCAAUAAC	Cleavage
gma-MIR1522	XLOC_014221	3	10.383	1	20	1324	1343	UUUAUUGCUUAAAAUGAAAU	UUUUUAUUUUCAGUAAUAAA	Translation
gma-MIR1522	XLOC_017759	3	10.46	1	20	415	434	UUUAUUGCUUAAAAUGAAAU	AUUAUGUAUUAAGCAAUAAA	Cleavage
gma-MIR1522	XLOC_001354	3	14.689	1	20	140	159	UUUAUUGCUUAAAAUGAAAU	AUUUUCAUUUAAGCAAUAAG	Cleavage
gma-MIR1522	XLOC_018512	3	17.141	1	20	305	324	UUUAUUGCUUAAAAUGAAAU	AUCUUAUAUUAAGCAAUAAG	Cleavage
gma-MIR1522	XLOC_017641	3	14.584	1	20	272	291	UUUAUUGCUUAAAAUGAAAU	GUUUCAUUUUAUUCAAUGAA	Translation
gma-MIR5041-3p	XLOC_010790	2.5	16.067	1	21	1482	1502	GUUGAGCAAGUUGAAGAUGAA	UUCAUCUUUGGCUUGCUCAGU	Cleavage
gma-MIR5041-3p	XLOC_018692	2.5	12.461	1	21	126	146	GUUGAGCAAGUUGAAGAUGAA	UUCAUCUUCUACUAGUUCAAC	Cleavage
gma-MIR5041-3p	XLOC_000367	3	18.281	1	20	948	967	GUUGAGCAAGUUGAAGAUGA	UCACUUUCGAUUUGCUCGAC	Cleavage
gma-MIR5041-3p	XLOC_000971	3	15.766	1	20	804	823	GUUGAGCAAGUUGAAGAUGA	UUAUUUUCAACAAGCUCAAC	Translation
gma-MIR1528	XLOC_013288	3	15.965	1	20	469	488	AUAGAUUAGAUCAAUAUAUU	AAUAUAUUAAUCUAAUCGGU	Cleavage
gma-MIR4378b	XLOC_017186	3	20.1	1	20	155	174	UAGAACUGUCUUAGAAUGUG	CACAACCUAGGGCAGUUCUA	Cleavage
gma-MIR319h	XLOC_027603	2.5	24.603	1	20	572	591	UUGGACUGAAGGGAGCUCCC	UGGAGCUCCCUUCACUCCAA	Cleavage
gma-MIR166b	XLOC_002462	2	21.073	1	20	591	610	UCGGACCAGGCUUCAUUCCC	UGGGAUGAAGCCUGGUCCGG	Cleavage
gma-MIR166b	XLOC_017600	2	19.632	1	20	531	550	UCGGACCAGGCUUCAUUCCC	UGGGAUGAAGCCUGGUCCGG	Cleavage
gma-MIR5674b	XLOC_028139	1.5	15.921	1	21	344	364	UAAUUGUGUUGUACAUUAUCA	UGGUAAUGUACAGCACGAUUA	Cleavage
gma-MIR5674b	XLOC_011992	3	15.069	1	20	725	744	UAAUUGUGUUGUACAUUAUC	GGUGGUGUAGAAUACAAUUA	Translation
gma-MIR1509b	XLOC_016799	3	15.537	1	21	1003	1023	UUAAUCAAGGAAAUCACGGUU	AAUGGUGAUUUCUUUGAUUGG	Cleavage
gma-MIR1509b	XLOC_004953	2.5	16.615	1	20	1207	1226	UUAAUCAAGGAAAUCACGGU	ACUGUUGUUUCCUUGAUUGA	Cleavage
gma-MIR1509b	XLOC_002037	3	19.245	1	20	680	699	UUAAUCAAGGAAAUCACGGU	ACCGUUGUUUUCUUGAUUGG	Cleavage
gma-MIR166j-5p	XLOC_006258	3	13.806	1	21	159	179	GGAAUGUUGUUUGGCUCGAGG	CCACGGUCCAAGCAACAUUCC	Cleavage
gma-MIR166j-5p	XLOC_006256	3	13.397	1	21	566	586	GGAAUGUUGUUUGGCUCGAGG	CCACGGUCCAAGCAACAUUCC	Cleavage
gma-MIR166j-5p	XLOC_002755	3	13.129	1	21	1965	1985	GGAAUGUUGUUUGGCUCGAGG	UCUCAAGGCAAGCAACAUUCU	Cleavage
gma-MIR394b-5p	XLOC_000438	3	15.163	1	20	376	395	UUGGCAUUCUGUCCACCUCC	GAAGGUGGAUAUGAUGCCAA	Translation
gma-MIR395g	XLOC_014608	3	3.141	1	20	333	352	UGAAGUGUUUGGGGGAACUU	CAAUUCCACCAAACACUUCA	Cleavage
gma-MIR395g	XLOC_010128	3	14.751	1	20	19	38	UGAAGUGUUUGGGGGAACUU	GACUUCACCCAAACACUUUA	Cleavage
gma-MIR5676	XLOC_026572	2.5	19.719	1	22	161	182	UCGACACCAUAUGUAGAGGCAG	CUGCUGCUGCAUAUGGUGUUGA	Cleavage
gma-MIR5676	XLOC_026573	2.5	20.035	1	22	233	254	UCGACACCAUAUGUAGAGGCAG	CUGCUGCUGCAUAUGGUGUUGA	Cleavage
gma-MIR5676	XLOC_017858	2.5	15.951	1	21	1146	1166	UCGACACCAUAUGUAGAGGCA	UGUCUCUAUUUAUGGUGUUGA	Cleavage
gma-MIR171c-3p	XLOC_027597	3	19.569	1	20	125	144	UUGAGCCGUGCCAAUAUCAC	GUGAUAUUGUCAUGGCGCAA	Translation
gma-MIR5559	XLOC_009194	3	8.198	1	20	78	97	UACUUGGUGAAUUGUUGGAU	AUCUAAUAAUUCACCAAAUG	Cleavage
gma-MIR156o	XLOC_015804	0.5	15.443	1	21	1204	1224	UUGACAGAAGAGAGUGAGCAC	GUGCUCGCUCUCUUCUGUCAA	Cleavage
gma-MIR156o	XLOC_012754	1	12.719	1	21	1180	1200	UUGACAGAAGAGAGUGAGCAC	GUGCUCUCUCUCUUCUGUCAA	Cleavage
gma-MIR156o	XLOC_003570	2	16.218	1	21	936	956	UUGACAGAAGAGAGUGAGCAC	GUGCUCUCUCUCUUCUGUCAU	Cleavage
gma-MIR156o	XLOC_021196	3	10.925	1	20	621	640	UUGACAGAAGAGAGUGAGCA	AGCUCCCUCUCUUCUGUCAC	Cleavage
gma-MIR156o	XLOC_022186	3	16.946	1	21	308	327	UUGACAGAAGAGAGUGAGCAC	GUGCU-ACUUUCUUCUGUCAG	Cleavage
gma-MIR4342	XLOC_000923	3	15.874	1	20	619	638	AAUCGACUUAGAAUGUAGGA	UCUUUUAUUCUUAGUCGAUU	Translation
gma-MIR9749	XLOC_028139	1.5	17.224	1	20	595	614	UUAGCUUCUUUCACCUUUCC	GGGAAGUUGAAAGAAGCUAA	Cleavage
gma-MIR9749	XLOC_025338	2	20.135	1	20	394	413	UUAGCUUCUUUCACCUUUCC	GGAAAGGUCAAAGAAGCUAU	Cleavage
gma-MIR9749	XLOC_029915	3	13.893	1	20	3070	3089	UUAGCUUCUUUCACCUUUCC	ACAAAGGUGAAAGAAGUUGA	Cleavage
gma-MIR9749	XLOC_005145	3	19.693	1	21	24	44	UUAGCUUCUUUCACCUUUCCC	GGGUAUGGUGGAAGAAGCUGA	Cleavage
gma-MIR9749	XLOC_016799	3	10.328	1	20	3816	3835	UUAGCUUCUUUCACCUUUCC	GGGAAGGAGAAAGAAGCAAA	Cleavage
gma-MIR9749	XLOC_023763	3	19.29	1	20	475	494	UUAGCUUCUUUCACCUUUCC	GGAAAGGCCAAAGAAGCUAU	Cleavage
gma-MIR9749	XLOC_023784	3	15.354	1	20	475	494	UUAGCUUCUUUCACCUUUCC	GCAAAGGUCAAAGAAGCUAU	Cleavage
gma-MIR9749	XLOC_006390	3	16.419	1	20	1035	1054	UUAGCUUCUUUCACCUUUCC	GGAAAGCUGGAUGGAGCUAA	Translation
gma-MIR9749	XLOC_002916	3	19.343	1	20	503	522	UUAGCUUCUUUCACCUUUCC	GGGAAGAUUAAAGAGGCUAA	Cleavage
gma-MIR9749	XLOC_014007	3	18.129	1	20	1012	1031	UUAGCUUCUUUCACCUUUCC	GGUAAGUUGGAGGAAGCUAA	Cleavage
gma-MIR9749	XLOC_020777	3	15.851	1	20	493	512	UUAGCUUCUUUCACCUUUCC	GGAACUGUGGAAGAAGUUAA	Cleavage
gma-MIR9749	XLOC_022720	3	13.503	1	20	1049	1067	UUAGCUUCUUUCACCUUUCC	GGAAAGGUGAAA-AAGUUGA	Cleavage
gma-MIR9749	XLOC_024563	3	19.992	1	20	174	193	UUAGCUUCUUUCACCUUUCC	GCAAAGGCUAAAGAAGCUAA	Cleavage
gma-MIR1520o	XLOC_015671	2.5	16.086	1	23	390	412	UCAUCGUCCAAUCAGAAUGUGAC	GACAUAUUCGGAUCGGACGAUGA	Translation
gma-MIR1519	XLOC_007116	2.5	22.18	1	20	1023	1042	UAAGUGUUGCAAAAUAGUCA	UGACUAGUUUGGAACAUUUA	Translation
gma-MIR1519	XLOC_016017	3	20.097	1	20	297	316	UAAGUGUUGCAAAAUAGUCA	UGAUUAUUGUUCAACACUUG	Translation
gma-MIR1508a	XLOC_014759	3	24.864	1	22	1965	1986	UCUAGAAAGGGAAAUAGCAGUU	GGCUGUUGCUUCCAUUUCUAGA	Translation
gma-MIR1508a	XLOC_027367	3	12.945	1	20	25	44	UCUAGAAAGGGAAAUAGCAG	CUGGGAUUUCUCUUUCUAGG	Cleavage
gma-MIR169c	XLOC_007978	3	19.128	1	20	1643	1663	AAGCCAA-GGAUGACUUGCCG	CGGCAAGUCAUUCAUUGGUUU	Cleavage
gma-MIR169c	XLOC_010853	3	18.724	1	20	3130	3149	AAGCCAAGGAUGACUUGCCG	UGGCAAGUGAUUAUUGGCUU	Cleavage
gma-MIR160c	XLOC_009117	1	16.382	1	20	1333	1352	UGCCUGGCUCCCUGUAUGCC	AGCAUACAGGGAGCCAGGCA	Cleavage
gma-MIR160c	XLOC_018268	3	23.834	1	20	1792	1812	UGCCUGGCUCC-CUGUAUGCC	GGGAUACAGAGGAGCCAGGCA	Cleavage
gma-MIR530e	XLOC_008905	3	15.796	1	20	443	462	UGCAUUUGCACCUGCACUUU	AAAUUGAAGGUGCAGGUGCA	Cleavage
gma-MIR1514a-3p	XLOC_013547	3	17.218	1	20	1785	1804	AUGCCUAUUUUAAAAUGAAA	UUGCAUUUUGAAAUAUGCAU	Cleavage
gma-MIR5379	XLOC_007922	2.5	16	1	24	1388	1411	AUGAAAAUCAUUCAUUAUGAUAUC	GUUAUUAUUGUGAGUGAUUUUCAU	Cleavage
gma-MIR5379	XLOC_013486	3	13.665	1	20	1014	1032	AUGAAAAUCAUUCAUUAUGA	UCAUCAUGA-UGAUUUUCAU	Translation
gma-MIR394g	XLOC_000438	3	15.163	1	20	376	395	UUGGCAUUCUGUCCACCUCC	GAAGGUGGAUAUGAUGCCAA	Translation
gma-MIR395i	XLOC_014608	2	3.229	1	20	334	353	AUGAAGUGUUUGGGGGAACU	AAUUCCACCAAACACUUCAU	Cleavage
gma-MIR395i	XLOC_018821	3	22.63	1	20	124	143	AUGAAGUGUUUGGGGGAACU	AGUUUCCCUAAAGGCUUUAU	Cleavage
gma-MIR395i	XLOC_015699	3	19.079	1	20	1517	1536	AUGAAGUGUUUGGGGGAACU	AGUUCCCCCAAAGAUUUGAU	Cleavage
gma-MIR169u	XLOC_014309	3	20.959	1	21	1349	1369	CAGCCAAGGAUGACUUGCCGU	AUGGUGAUUCAUCCUUGGUUG	Cleavage
gma-MIR169u	XLOC_016890	3	20.959	1	21	1232	1252	CAGCCAAGGAUGACUUGCCGU	AUGGUGAUUCAUCCUUGGUUG	Cleavage
gma-MIR5380b	XLOC_008051	3	5.368	1	23	186	208	GAAAAUGAAUGAUGAGGAUGGGG	UCCCAUCUUCACUUUUCAUUUUC	Translation
gma-MIR5380b	XLOC_024431	2	16.617	1	21	899	919	GAAAAUGAAUGAUGAGGAUGG	UUAUCCUCAGCAUUCAUUUUU	Cleavage
gma-MIR5380b	XLOC_001322	3	17.09	1	21	507	527	GAAAAUGAAUGAUGAGGAUGG	CUAACUUCAUCAUUCAUUUUG	Cleavage
gma-MIR5380b	XLOC_011825	2.5	5.803	1	23	133	154	GAAAAUGAAUGAUGAGGAUGGGG	UUUCAUCUUCAUC-UUCAUUUUC	Translation
gma-MIR5380b	XLOC_015680	3	1.435	1	20	21	40	GAAAAUGAAUGAUGAGGAUG	CAUCUUCUUCCUUUAUUUUC	Translation
gma-MIR5380b	XLOC_017280	3	11.385	1	20	147	166	GAAAAUGAAUGAUGAGGAUG	CGUGAUUAUCAUUCAUUUUC	Cleavage
gma-MIR4348b	XLOC_026700	2.5	19.217	1	21	740	760	UCUUUUGAAUUUGACUAUUAG	CGAAUAGACAAGUUCAAAAGA	Cleavage
gma-MIR4348b	XLOC_017641	3	19.886	1	21	4113	4133	UCUUUUGAAUUUGACUAUUAG	CUGAUAGUUUAAUUCAGAGGA	Cleavage
gma-MIR156j	XLOC_012754	1	12.719	1	21	1180	1200	UUGACAGAAGAUAGAGAGCAC	GUGCUCUCUCUCUUCUGUCAA	Cleavage
gma-MIR156j	XLOC_003570	2	16.218	1	21	936	956	UUGACAGAAGAUAGAGAGCAC	GUGCUCUCUCUCUUCUGUCAU	Cleavage
gma-MIR156j	XLOC_015804	2	15.443	1	21	1204	1224	UUGACAGAAGAUAGAGAGCAC	GUGCUCGCUCUCUUCUGUCAA	Cleavage
gma-MIR156j	XLOC_002297	3	22.184	1	20	431	450	UUGACAGAAGAUAGAGAGCA	UGCUUUCUGUUUUCUGUUAC	Cleavage
gma-MIR4403	XLOC_019564	3	18.942	1	23	2594	2616	ACGGACACCGAACACGACACGGA	UUAGUGUCGUGUCCGAUGUUUGU	Translation
gma-MIR4346	XLOC_014409	2.5	10.313	1	23	986	1008	GAAAGACCAAACGAGAAGCUGCA	UAUAGUUUUUCUUUUGGUUUUUC	Cleavage
gma-MIR172h-5p	XLOC_012551	1.5	19.42	1	21	422	442	GCAGCAGCAUCAAGAUUCACA	UGUGAAGCUUGAUGUUGCUGC	Cleavage
gma-MIR172h-5p	XLOC_003409	2	12.298	1	21	904	924	GCAGCAGCAUCAAGAUUCACA	UGUGAAUGUUGAUGCUGUUGU	Cleavage
gma-MIR172h-5p	XLOC_010524	2.5	20.4	1	21	246	266	GCAGCAGCAUCAAGAUUCACA	UGUGAAUGUUGUUGUUGCUGC	Translation
gma-MIR172h-5p	XLOC_006187	2.5	15.805	1	20	2387	2406	GCAGCAGCAUCAAGAUUCAC	GUGGACCUUGAUGCUGUUGU	Cleavage
gma-MIR172h-5p	XLOC_026223	2	18.478	1	20	395	413	GCAGCAGCAUCAAGAUUCAC	GUGAA-CUUGAUGCUGCUGC	Cleavage
gma-MIR172h-5p	XLOC_009094	3	14.284	1	20	564	583	GCAGCAGCAUCAAGAUUCAC	GUGUAUCUUGGUGCUGCUCC	Cleavage
gma-MIR172h-5p	XLOC_019035	3	22.084	1	20	4244	4263	GCAGCAGCAUCAAGAUUCAC	GUGAAUCUUCAAGCUGCUGA	Translation
gma-MIR172h-5p	XLOC_021933	3	21.472	1	20	1852	1871	GCAGCAGCAUCAAGAUUCAC	GUGAACCUUGUUGUUGUUGC	Translation
gma-MIR408c-3p	XLOC_014560	0.5	17.675	1	20	76	95	AUGCACUGCCUCUUCCCUGG	UCAGGGAAGAGGCAGUGCAU	Cleavage
gma-MIR5376	XLOC_017397	2.5	11.147	1	20	2717	2736	UGAAGAUUUGAAGAAUUUGG	CUGAAUUCUUCAAAUCUUUU	Cleavage
gma-MIR5376	XLOC_015189	2	14.576	1	20	816	835	UGAAGAUUUGAAGAAUUUGG	CCAAAAUCUUCAAAUCUUUG	Cleavage
gma-MIR5376	XLOC_010597	3	17.693	1	22	391	412	UGAAGAUUUGAAGAAUUUGGGA	UUCCAAAUGCUCCGAAUCUUCG	Translation
gma-MIR5376	XLOC_007706	3	6.487	1	22	1436	1456	UGAAGAUUUGAAGAAUUUGGGA	UUCCAAAU-CUUCAAGUUUUCA	Cleavage
gma-MIR5376	XLOC_004004	3	23.135	1	20	310	330	UGAAGAUU-UGAAGAAUUUGG	CCAAAUUCUUCAGAAUCUUCU	Translation
gma-MIR5376	XLOC_004110	3	13.102	1	20	877	896	UGAAGAUUUGAAGAAUUUGG	CCAAAACCUUCAAAUCUUUG	Cleavage
gma-MIR5376	XLOC_004111	3	13.603	1	20	866	885	UGAAGAUUUGAAGAAUUUGG	CCAAAACCUUCAAAUCUUUG	Cleavage
gma-MIR393g	XLOC_025262	2	20.027	1	20	1732	1751	UCCAAAGGGAUCGCAUUGAU	GACAAUGCGAUCCCUUUGGA	Cleavage
gma-MIR393g	XLOC_011919	3	14.045	1	20	103	122	UCCAAAGGGAUCGCAUUGAU	AUAAAUACAAUCCCUUUGGA	Cleavage
gma-MIR393g	XLOC_027126	3	16.439	1	20	453	472	UCCAAAGGGAUCGCAUUGAU	AUCAAUGGGAGCGCUUUGGA	Translation
gma-MIR828b	XLOC_000477	3	12.802	1	22	656	677	UCUUGCUCAAAUGAGUAUUCCA	UAGGAUUCUCAUUUGAGAAAGA	Cleavage
gma-MIR828b	XLOC_018085	2.5	10.422	1	20	1207	1226	UCUUGCUCAAAUGAGUAUUC	GAAUAUACCUUUGAGCAAGA	Cleavage
gma-MIR828b	XLOC_020853	3	13.176	1	20	50	69	UCUUGCUCAAAUGAGUAUUC	GUAUUCACAUUUGAGCAAGA	Cleavage
gma-MIR828b	XLOC_019255	3	12.781	1	20	44	63	UCUUGCUCAAAUGAGUAUUC	GUAUUCACAUUUGAGCAAGA	Cleavage
gma-MIR319l	XLOC_021540	2.5	16.459	1	21	1066	1086	UUGGACUGAAGGGAGCUCCUU	AAUGAGCUCCCUUCAAUCCAA	Cleavage
gma-MIR319l	XLOC_027603	2.5	24.603	1	20	572	591	UUGGACUGAAGGGAGCUCCU	UGGAGCUCCCUUCACUCCAA	Cleavage
gma-MIR319l	XLOC_008242	3	21.889	1	21	888	908	UUGGACUGAAGGGAGCUCCUU	AAGGAAAUCCCUUUGGUCCAA	Cleavage
gma-MIR319l	XLOC_021061	3	12.884	1	21	1944	1964	UUGGACUGAAGGGAGCUCCUU	GAGGGGACCCCUUCAGUCCAG	Cleavage
gma-MIR5371-3p	XLOC_019558	3	12.117	1	21	774	794	UCUCAGUGACUAAUUUCUAGA	UGUAGGAAUUAGUUGUUGAGA	Cleavage
gma-MIR5371-3p	XLOC_007164	2.5	13.715	1	20	1006	1025	UCUCAGUGACUAAUUUCUAG	CUUGAAAUUAGUCACUUAGA	Cleavage
gma-MIR166i-5p	XLOC_001243	3	16.59	1	20	1403	1422	GGAAUGUCGUCUGGUUCGAG	CUCCAAUCAGAUGACAUUCG	Cleavage
gma-MIR166i-5p	XLOC_021843	3	19.637	1	20	94	113	GGAAUGUCGUCUGGUUCGAG	CUUCAACCAGACGACAAUCC	Cleavage
gma-MIR9736	XLOC_018509	2.5	12.281	1	20	1940	1959	UGAAAGACAAACAAAGGUGG	CCACUUUUCUUUCUCUUUCA	Cleavage
gma-MIR9736	XLOC_000481	3	17.874	1	21	161	181	UGAAAGACAAACAAAGGUGGG	UCCACCCUUUUUGGUCUUUCA	Translation
gma-MIR9736	XLOC_009202	3	20.746	1	20	692	712	UGAAAGACAA-ACAAAGGUGG	UUAUCUUUGUCUUGUCUUUCA	Translation
gma-MIR5038b	XLOC_003672	3	18.046	1	20	695	714	UGAGAAUUUGGCCUCUGUCC	GUGCAGAGGCUAAAUUCUCU	Cleavage
gma-MIR1513a-5p	XLOC_023132	2	14.605	1	20	189	208	UGAGAGAAAGCCAUGACUUA	UAAGUCAUUGUUUUCUUUCA	Cleavage
gma-MIR1513a-5p	XLOC_012291	3	13.208	1	21	25	45	UGAGAGAAAGCCAUGACUUAC	GUAGUUCAUGGCUCUUUCUCA	Cleavage
gma-MIR1513a-5p	XLOC_010344	3	15.446	1	20	2554	2573	UGAGAGAAAGCCAUGACUUA	GAGGUCAUGGCUGUCUCUCG	Cleavage
gma-MIR5380c	XLOC_021437	2.5	17.132	1	21	29	49	AUGAAUGGUGAAGAUGAAGAG	UUCUUCAUCUUCAUCGAUCAU	Cleavage
gma-MIR5380c	XLOC_004936	3	8.795	1	21	455	475	AUGAAUGGUGAAGAUGAAGAG	CUUUCCAUUUCCACCAUUCAU	Translation
gma-MIR5380c	XLOC_004119	3	18.263	1	20	3233	3252	AUGAAUGGUGAAGAUGAAGA	ACUUCAUCUCCAACAUUCAU	Translation
gma-MIR5380c	XLOC_001179	3	14.362	1	20	834	853	AUGAAUGGUGAAGAUGAAGA	UCUUCAUUCUCUUCAUUCAU	Translation
gma-MIR5380c	XLOC_021102	3	6.849	1	20	46	65	AUGAAUGGUGAAGAUGAAGA	UCUUCCUUUUCAAUAUUCAU	Cleavage
gma-MIR5380c	XLOC_015995	3	11.224	1	20	365	384	AUGAAUGGUGAAGAUGAAGA	UCGUCGUUUUCUCCAUUCAU	Translation
gma-MIR390g	XLOC_006833	3	12.672	1	21	136	156	AAGCUCAGGAGGGAUAGCGCC	GGCCCUAUUCCUCCUGAGAUU	Cleavage
gma-MIR1520f-5p	XLOC_018198	2.5	21.418	1	24	511	533	AUUGUCACGUGUCAUGUUCUGAUU	AGUCAGAACAUGACA-GUGAUAAU	Translation
gma-MIR1520f-5p	XLOC_017719	2.5	7.234	1	24	19	42	AUUGUCACGUGUCAUGUUCUGAUU	AACAAAAACAUGACACGUGGCAAC	Cleavage
gma-MIR1520f-5p	XLOC_026569	3	21.724	1	20	488	507	AUUGUCACGUGUCAUGUUCU	AGCACAUGACAGGUGACAAA	Translation
gma-MIR156u	XLOC_015804	0.5	16.156	1	20	1204	1223	UGACAGAAGAGAGUGAGCAC	GUGCUCGCUCUCUUCUGUCA	Cleavage
gma-MIR156u	XLOC_012754	1	12.747	1	20	1180	1199	UGACAGAAGAGAGUGAGCAC	GUGCUCUCUCUCUUCUGUCA	Cleavage
gma-MIR156u	XLOC_003570	1	15.857	1	20	936	955	UGACAGAAGAGAGUGAGCAC	GUGCUCUCUCUCUUCUGUCA	Cleavage
gma-MIR156u	XLOC_024851	1	24.837	1	20	713	732	UGACAGAAGAGAGUGAGCAC	GUGCUCUCUCUCUUCUGUCA	Cleavage
gma-MIR156u	XLOC_021196	3	11.854	1	20	620	639	UGACAGAAGAGAGUGAGCAC	UAGCUCCCUCUCUUCUGUCA	Cleavage
gma-MIR156u	XLOC_022186	2.5	16.227	1	20	308	326	UGACAGAAGAGAGUGAGCAC	GUGCU-ACUUUCUUCUGUCA	Cleavage
gma-MIR156u	XLOC_009907	3	21.629	1	19	107	126	UGACAGAA-GAGAGUGAGCA	UGCUUACUCUUGUUCUGUCA	Translation
gma-MIR396b-3p	XLOC_015625	3	19.061	1	20	54	73	GCUCAAGAAAGCUGUGGGAG	CUUCCACAAUUUUUUUGAGU	Cleavage
gma-MIR395k	XLOC_014608	2	3.229	1	20	334	353	AUGAAGUGUUUGGGGGAACU	AAUUCCACCAAACACUUCAU	Cleavage
gma-MIR395k	XLOC_018821	3	22.63	1	20	124	143	AUGAAGUGUUUGGGGGAACU	AGUUUCCCUAAAGGCUUUAU	Cleavage
gma-MIR395k	XLOC_015699	3	19.079	1	20	1517	1536	AUGAAGUGUUUGGGGGAACU	AGUUCCCCCAAAGAUUUGAU	Cleavage
gma-MIR4402	XLOC_002975	3	15.071	1	20	6	25	ACAUAUUAUGGGUCUCAGAC	GUUUGAAAUUCAUGAUAUGU	Cleavage
gma-MIR319g	XLOC_021540	2.5	16.459	1	21	1066	1086	UUGGACUGAAGGGAGCUCCUU	AAUGAGCUCCCUUCAAUCCAA	Cleavage
gma-MIR319g	XLOC_027603	2.5	24.603	1	20	572	591	UUGGACUGAAGGGAGCUCCU	UGGAGCUCCCUUCACUCCAA	Cleavage
gma-MIR319g	XLOC_008242	3	21.889	1	21	888	908	UUGGACUGAAGGGAGCUCCUU	AAGGAAAUCCCUUUGGUCCAA	Cleavage
gma-MIR319g	XLOC_021061	3	12.884	1	21	1944	1964	UUGGACUGAAGGGAGCUCCUU	GAGGGGACCCCUUCAGUCCAG	Cleavage
gma-MIR395h	XLOC_015611	3	1.246	1	20	88	107	AUGAAGUGUUUGGGAGAACU	GAUUCUCUUAAACACUUCAU	Cleavage
gma-MIR395h	XLOC_009017	3	10.802	1	20	111	130	AUGAAGUGUUUGGGAGAACU	UUUUCUCCCAAAUAUUUCAU	Cleavage
gma-MIR395h	XLOC_008979	3	16.151	1	20	423	442	AUGAAGUGUUUGGGAGAACU	AGUGCUUCUAAACACUUCAA	Cleavage
gma-MIR395h	XLOC_021817	3	12.127	1	20	34	53	AUGAAGUGUUUGGGAGAACU	ACUACUUUCAAACACUUCAU	Cleavage
gma-MIR395h	XLOC_014608	3	3.229	1	20	334	353	AUGAAGUGUUUGGGAGAACU	AAUUCCACCAAACACUUCAU	Cleavage
gma-MIR166i-3p	XLOC_002462	2	21.073	1	20	591	610	UCGGACCAGGCUUCAUUCCC	UGGGAUGAAGCCUGGUCCGG	Cleavage
gma-MIR166i-3p	XLOC_017600	2	19.632	1	20	531	550	UCGGACCAGGCUUCAUUCCC	UGGGAUGAAGCCUGGUCCGG	Cleavage
gma-MIR1516a-5p	XLOC_014360	3	20.808	1	23	1385	1407	CAAGUUAUAAGCUCUUUUGAGAG	UUCUCAAAAGAGGUUAUAGUUUA	Translation
gma-MIR1516a-5p	XLOC_020685	3	16.623	1	23	1648	1670	CAAGUUAUAAGCUCUUUUGAGAG	CUGGCAAGAGAGCUUGUAACUUU	Cleavage
gma-MIR9761	XLOC_008867	3	20.432	1	20	536	555	UGAAGGUCUAGGAUAUUUUG	CAAGGUAUUCUAGAGCUUCA	Cleavage
gma-MIR9761	XLOC_022279	2.5	6.415	1	20	118	137	UGAAGGUCUAGGAUAUUUUG	CAAAACAUCUUAAACCUUCA	Cleavage
gma-MIR5677	XLOC_006905	3	19.852	1	20	888	907	UUUGGUCUUUAAUCAAGCUG	UAGUUUGAUUGAAGAUUAAG	Cleavage
gma-MIR5677	XLOC_001598	3	16.173	1	20	217	236	UUUGGUCUUUAAUCAAGCUG	CUGCUUGAUGAAGGACCGAA	Translation
gma-MIR393a	XLOC_025262	2	20.027	1	20	1732	1751	UCCAAAGGGAUCGCAUUGAU	GACAAUGCGAUCCCUUUGGA	Cleavage
gma-MIR393a	XLOC_011919	3	14.045	1	20	103	122	UCCAAAGGGAUCGCAUUGAU	AUAAAUACAAUCCCUUUGGA	Cleavage
gma-MIR393a	XLOC_027126	3	16.439	1	20	453	472	UCCAAAGGGAUCGCAUUGAU	AUCAAUGGGAGCGCUUUGGA	Translation
gma-MIR530b	XLOC_008905	3	15.796	1	20	443	462	UGCAUUUGCACCUGCACUUU	AAAUUGAAGGUGCAGGUGCA	Cleavage
gma-MIR1523b	XLOC_004134	3	23.497	1	20	589	608	UCAUCGCUCCUGAGCUCACA	UGUGGGUUCAGGAGGGGUGA	Cleavage
gma-MIR5779	XLOC_025792	3	22.641	1	20	938	957	CAAGUCCAAAGUAGGAAUGU	ACAUUCCUACUUUGGAUUAC	Cleavage
gma-MIR5779	XLOC_005014	3	18.175	1	21	741	761	CAAGUCCAAAGUAGGAAUGUU	AACUUUCUGAUUUUGGACUUG	Cleavage
gma-MIR4995	XLOC_013534	2.5	2.405	1	21	184	204	AGGCAGUGGCUUGGUUAAGGG	UCUUUAACUAAAUCACUGCCU	Translation
gma-MIR4995	XLOC_025847	3	23.302	1	20	1112	1131	AGGCAGUGGCUUGGUUAAGG	UCUGGGCCAAGCCACUGCUU	Cleavage
gma-MIR396j	XLOC_003581	3	17.096	1	21	1915	1935	AUUCAAGAUAGCUGUGGAAAA	UUUUCUGCAGUUGUCUUGGGU	Cleavage
gma-MIR396j	XLOC_001001	3	18.832	1	20	260	279	AUUCAAGAUAGCUGUGGAAA	UUUUCACAGCUUCUUUGAAU	Translation
gma-MIR172i-3p	XLOC_006274	0.5	12.057	1	20	1218	1237	GGAAUCUUGAUGAUGCUGCA	UGCAGCAUCAUCAGGAUUCC	Cleavage
gma-MIR172i-3p	XLOC_015201	1	11.016	1	20	769	788	GGAAUCUUGAUGAUGCUGCA	UGCAGCAUCAUCAGGAUUCU	Cleavage
gma-MIR172i-3p	XLOC_019345	2.5	24.621	1	21	2294	2314	GGAAUCUUGAUGAUGCUGCAU	GUGUGGCAUCAUCAAGAUGCC	Cleavage
gma-MIR1527	XLOC_000140	3	15.408	1	20	486	505	UAACUCAACCUUACAAAACC	GGUCUUGUUGGGUUGGGUUA	Cleavage
gma-MIR4341	XLOC_004274	3	13.017	1	24	529	552	UGUGUUGAAAGUUUAACAUGACGG	UCGCCAAGUUAAAGUUUCAACACC	Translation
gma-MIR1513b	XLOC_023132	2	14.605	1	20	189	208	UGAGAGAAAGCCAUGACUUA	UAAGUCAUUGUUUUCUUUCA	Cleavage
gma-MIR1513b	XLOC_012291	3	13.208	1	21	25	45	UGAGAGAAAGCCAUGACUUAC	GUAGUUCAUGGCUCUUUCUCA	Cleavage
gma-MIR1513b	XLOC_010344	3	15.446	1	20	2554	2573	UGAGAGAAAGCCAUGACUUA	GAGGUCAUGGCUGUCUCUCG	Cleavage
gma-MIR156i	XLOC_012754	1	12.719	1	21	1180	1200	UUGACAGAAGAUAGAGAGCAC	GUGCUCUCUCUCUUCUGUCAA	Cleavage
gma-MIR156i	XLOC_003570	2	16.218	1	21	936	956	UUGACAGAAGAUAGAGAGCAC	GUGCUCUCUCUCUUCUGUCAU	Cleavage
gma-MIR156i	XLOC_015804	2	15.443	1	21	1204	1224	UUGACAGAAGAUAGAGAGCAC	GUGCUCGCUCUCUUCUGUCAA	Cleavage
gma-MIR156i	XLOC_002297	3	22.184	1	20	431	450	UUGACAGAAGAUAGAGAGCA	UGCUUUCUGUUUUCUGUUAC	Cleavage
gma-MIR390a-3p	XLOC_021328	3	17.358	1	20	494	513	CGCUAUCCAUCCUGAGUUUC	UACACUCAGGAUGGGUAGUG	Cleavage
gma-MIR9737	XLOC_022451	2.5	10.788	1	20	1640	1659	UUGUGGCUGAAAUCACUGUU	AAUAUUGAUUUUAGUCACAA	Cleavage
gma-MIR9737	XLOC_021107	3	18.595	1	20	530	549	UUGUGGCUGAAAUCACUGUU	GACAUUGAUUUGAGUCACAA	Translation
gma-MIR156p	XLOC_012754	1.5	12.719	1	21	1180	1200	UUGACAGAAGAAAGGGAGCAC	GUGCUCUCUCUCUUCUGUCAA	Cleavage
gma-MIR156p	XLOC_003570	2.5	16.218	1	21	936	956	UUGACAGAAGAAAGGGAGCAC	GUGCUCUCUCUCUUCUGUCAU	Cleavage
gma-MIR156p	XLOC_015804	2	15.443	1	21	1204	1224	UUGACAGAAGAAAGGGAGCAC	GUGCUCGCUCUCUUCUGUCAA	Cleavage
gma-MIR156p	XLOC_021196	3	10.925	1	20	621	640	UUGACAGAAGAAAGGGAGCA	AGCUCCCUCUCUUCUGUCAC	Cleavage
gma-MIR319m	XLOC_027603	2.5	24.603	1	20	572	591	UUGGACUGAAGGGAGCUCCC	UGGAGCUCCCUUCACUCCAA	Cleavage
gma-MIR171b-3p	XLOC_021183	2	22.736	1	21	407	427	CGAGCCGAAUCAAUAUCACUC	GAGUAAUAUUGAUUCGGCUCA	Cleavage
gma-MIR171b-3p	XLOC_026145	3	14.776	1	20	523	542	CGAGCCGAAUCAAUAUCACU	AGUGGUUUUGAUUUGGCUCC	Cleavage
gma-MIR172a	XLOC_015201	0.5	11.016	1	20	769	788	AGAAUCUUGAUGAUGCUGCA	UGCAGCAUCAUCAGGAUUCU	Cleavage
gma-MIR172a	XLOC_006274	1.5	12.057	1	20	1218	1237	AGAAUCUUGAUGAUGCUGCA	UGCAGCAUCAUCAGGAUUCC	Cleavage
gma-MIR172a	XLOC_019812	3	14.92	1	20	909	928	AGAAUCUUGAUGAUGCUGCA	UGUUGCAUCAACAAGAUUUU	Translation
gma-MIR164i	XLOC_001910	1	13.95	1	20	774	793	UGGAGAAGCAGGGCACGUGC	GCACGUGUCCUGUUUCUCCA	Cleavage
gma-MIR164i	XLOC_000818	1	14.659	1	20	678	697	UGGAGAAGCAGGGCACGUGC	GCAAGUGCCCUGCUUCUCCA	Cleavage
gma-MIR164i	XLOC_005152	3	21.978	1	21	654	675	UGGAGAAGCAG-GGCACGUGCA	UUCAUGUGCUUCUGCUUCUCCA	Cleavage
gma-MIR9729	XLOC_010171	3	8.35	1	24	19	42	GUAAUGAGUAGAAACAUUUAGAAG	UUAUUAGGUGUUUCUACUCUUUAU	Cleavage
gma-MIR171q	XLOC_027597	3	19.569	1	20	125	144	UUGAGCCGUGCCAAUAUCAC	GUGAUAUUGUCAUGGCGCAA	Translation
gma-MIR5785	XLOC_004489	2.5	11.368	1	19	1205	1224	UAGUGUUGUCCU-GUCGAAC	GUUCGAUGAGGACAACACUA	Cleavage
gma-MIR1514b-3p	XLOC_013547	3	17.218	1	20	1785	1804	AUGCCUAUUUUAAAAUGAAA	UUGCAUUUUGAAAUAUGCAU	Cleavage
gma-MIR5678	XLOC_005817	2.5	21.193	1	20	453	472	UUCCAUGAUAAGAUCUUUGA	UCAAGGAUUCUAUCAUGGAG	Translation
gma-MIR5678	XLOC_015690	2.5	17.637	1	20	590	609	UUCCAUGAUAAGAUCUUUGA	UUAAGGAUAUUAUCAUGGAG	Cleavage
gma-MIR5678	XLOC_026242	2.5	14.499	1	20	1453	1472	UUCCAUGAUAAGAUCUUUGA	UCAAAUAUUAUAUCAUGGAA	Translation
gma-MIR5678	XLOC_023179	3	17.428	1	20	150	169	UUCCAUGAUAAGAUCUUUGA	UCAAAGGACUUCUCAUGGAG	Translation
gma-MIR5678	XLOC_012683	3	21.54	1	20	311	330	UUCCAUGAUAAGAUCUUUGA	UCAGAGAUAUCAUCAUGGAG	Translation
gma-MIR5678	XLOC_015804	3	15.567	1	20	88	107	UUCCAUGAUAAGAUCUUUGA	UCAAAGCUUUUCUCAUGGAG	Translation
gma-MIR5678	XLOC_009546	3	17.729	1	20	1547	1566	UUCCAUGAUAAGAUCUUUGA	UUAAUGAUUAUAUCAUGGAA	Translation
gma-MIR5678	XLOC_008333	3	17.088	1	20	1550	1569	UUCCAUGAUAAGAUCUUUGA	UCAAAGUUGUUGUCAUGGGA	Cleavage
gma-MIR4374a	XLOC_006825	3	16.062	1	22	462	483	UAAGACGGUCGUGAUGUCAGCA	UCUUGACAUUACUGCUGUCUUA	Translation
gma-MIR5761b	XLOC_008266	3	16.74	1	21	172	192	UUUUGUGUCGUGAAGCUUUUG	CAAAAGCUUUACCACGUAAAG	Translation
gma-MIR5761b	XLOC_011650	3	18.814	1	20	218	237	UUUUGUGUCGUGAAGCUUUU	AAACGAUUCACGACGCGAAA	Cleavage
gma-MIR395j	XLOC_014608	2	3.229	1	20	334	353	AUGAAGUGUUUGGGGGAACU	AAUUCCACCAAACACUUCAU	Cleavage
gma-MIR395j	XLOC_018821	3	22.63	1	20	124	143	AUGAAGUGUUUGGGGGAACU	AGUUUCCCUAAAGGCUUUAU	Cleavage
gma-MIR395j	XLOC_015699	3	19.079	1	20	1517	1536	AUGAAGUGUUUGGGGGAACU	AGUUCCCCCAAAGAUUUGAU	Cleavage
gma-MIR5380a	XLOC_008051	3	5.368	1	23	186	208	GAAAAUGAAUGAUGAGGAUGGGG	UCCCAUCUUCACUUUUCAUUUUC	Translation
gma-MIR5380a	XLOC_024431	2	16.617	1	21	899	919	GAAAAUGAAUGAUGAGGAUGG	UUAUCCUCAGCAUUCAUUUUU	Cleavage
gma-MIR5380a	XLOC_001322	3	17.09	1	21	507	527	GAAAAUGAAUGAUGAGGAUGG	CUAACUUCAUCAUUCAUUUUG	Cleavage
gma-MIR5380a	XLOC_011825	2.5	5.803	1	23	133	154	GAAAAUGAAUGAUGAGGAUGGGG	UUUCAUCUUCAUC-UUCAUUUUC	Translation
gma-MIR5380a	XLOC_015680	3	1.435	1	20	21	40	GAAAAUGAAUGAUGAGGAUG	CAUCUUCUUCCUUUAUUUUC	Translation
gma-MIR5380a	XLOC_017280	3	11.385	1	20	147	166	GAAAAUGAAUGAUGAGGAUG	CGUGAUUAUCAUUCAUUUUC	Cleavage
gma-MIR5765	XLOC_009210	3	20.861	1	20	338	357	CGAAACGUUGAGGUAUAUGU	ACAUACAGCGCAACGUUUCG	Translation
gma-MIR4393b	XLOC_008272	3	15.812	1	23	1816	1838	UUGAAAAGGGACAGCAGAGAAGC	GAUUUUUUGCUUUUCUUUUUCAA	Cleavage
gma-MIR4393b	XLOC_000890	3	6.736	1	20	400	418	UUGAAAAGGGACAGCAGAGA	UCUUUGCU-UCUCUUUUCAA	Cleavage
gma-MIR5772	XLOC_023218	3	13.48	1	20	782	801	AGAAUGUGAGUUAGAGUGAG	CUUGCUUUGAUUCAUAUUCU	Cleavage
gma-MIR5772	XLOC_013015	3	14.594	1	23	1526	1548	AGAAUGUGAGUUAGAGUGAGCAU	GUCCUUACUCUGGAUCAUAUUCU	Translation
gma-MIR5772	XLOC_011820	3	1.217	1	20	667	686	AGAAUGUGAGUUAGAGUGAG	CUCACUCUCAUUCUCAUUCU	Cleavage
gma-MIR4371a	XLOC_020987	3	12.999	1	20	146	165	AAGUGAUGACAUGACAAGCG	UGCUUGUCCUGUCAUUGUUU	Cleavage
gma-MIR396g	XLOC_023123	3	19.518	1	21	556	576	UUCUUGAACUUCUUAUGCAUC	GUUGCGUAAGAAGCUCAAGGA	Cleavage
gma-MIR396g	XLOC_006656	3	7.294	1	20	1783	1802	UUCUUGAACUUCUUAUGCAU	GUGCAUGAUAGGUUUAAGAA	Cleavage
gma-MIR396g	XLOC_009730	2.5	12.14	1	20	712	731	UUCUUGAACUUCUUAUGCAU	AUGAACAAGGAGUUCAAGAA	Cleavage
gma-MIR396g	XLOC_009017	3	17.305	1	20	805	824	UUCUUGAACUUCUUAUGCAU	AUGCACAAGGAGUUUAGGGA	Cleavage
gma-MIR396g	XLOC_021999	3	12.907	1	20	1568	1587	UUCUUGAACUUCUUAUGCAU	AUGCCAAAGAAGUUCAAGAU	Cleavage
gma-MIR396g	XLOC_017933	3	14.741	1	20	1178	1197	UUCUUGAACUUCUUAUGCAU	AAGCAUUAGAAGUUCAAGAC	Cleavage
gma-MIR396g	XLOC_020853	3	17.088	1	20	429	448	UUCUUGAACUUCUUAUGCAU	AUGAAAAGGAGGUUCAAGAA	Cleavage
gma-MIR396g	XLOC_010314	3	9.835	1	20	2458	2477	UUCUUGAACUUCUUAUGCAU	AUGGAAAAGAAGCUCAAGAA	Cleavage
gma-MIR396g	XLOC_001919	3	16.624	1	20	756	774	UUCUUGAACUUCUUAUGCAU	AUGCA-AAGGAGUUUAAGAA	Cleavage
gma-MIR393j	XLOC_025262	2	20.02	1	20	1733	1752	UUCCAAAGGGAUCGCAUUGA	ACAAUGCGAUCCCUUUGGAU	Cleavage
gma-MIR393j	XLOC_017104	3	18.979	1	20	2063	2082	UUCCAAAGGGAUCGCAUUGA	UUGGUGUGAUCCUUUUGGAG	Cleavage
gma-MIR393j	XLOC_027126	3	16.978	1	21	453	473	UUCCAAAGGGAUCGCAUUGAU	AUCAAUGGGAGCGCUUUGGAA	Translation
gma-MIR396b-5p	XLOC_019140	2.5	23.417	1	21	906	926	UUCCACAGCUUUCUUGAACUU	AAGUUUAAUGAAGCUGUGGAG	Cleavage
gma-MIR396b-5p	XLOC_018214	2.5	15.8	1	21	1043	1063	UUCCACAGCUUUCUUGAACUU	AAGUUGAAGGAAGUUGUGGAG	Cleavage
gma-MIR396b-5p	XLOC_020534	2.5	10.73	1	21	1411	1431	UUCCACAGCUUUCUUGAACUU	AAGAUUGAGAAGGCUGUGGAA	Cleavage
gma-MIR396b-5p	XLOC_007520	3	13.411	1	21	1396	1416	UUCCACAGCUUUCUUGAACUU	AAUUUCAGGAAAGUUGUGGAU	Cleavage
gma-MIR396b-5p	XLOC_026723	2.5	14.222	1	21	346	366	UUCCACAGCUUUCUUGAACUU	AAGUUCAAGGAUGGUGUGGAA	Translation
gma-MIR396b-5p	XLOC_024431	2	16.699	1	19	499	518	UUCCACA-GCUUUCUUGAAC	GUUCAAGAAAGCCUGUGGAA	Cleavage
gma-MIR396b-5p	XLOC_020740	2.5	15.589	1	19	477	496	UUCCAC-AGCUUUCUUGAAC	GUUCAAGAAAGCUCGUGGAA	Cleavage
gma-MIR396b-5p	XLOC_013090	2	14.258	1	19	214	233	UUCCACA-GCUUUCUUGAAC	GUUCAAGAAAGCCUGUGGAA	Cleavage
gma-MIR396b-5p	XLOC_002907	2	17.405	1	19	388	407	UUCCACA-GCUUUCUUGAAC	GUUCAAGAAAGCCUGUGGAA	Cleavage
gma-MIR396b-5p	XLOC_021868	2	15.705	1	19	386	405	UUCCACA-GCUUUCUUGAAC	GUUCAAGAAAGCCUGUGGAA	Cleavage
gma-MIR396b-5p	XLOC_006427	2	19.537	1	19	634	653	UUCCACA-GCUUUCUUGAAC	GUUCAAGAAAGCCUGUGGAA	Cleavage
gma-MIR396b-5p	XLOC_014514	2	13.093	1	19	347	366	UUCCACA-GCUUUCUUGAAC	GUUCAAGAAAGCCUGUGGAA	Cleavage
gma-MIR9734	XLOC_001239	3	20.237	1	23	433	455	UCGUGAAUGAGAUUUGUGUUGCU	GGUGACACAAUUCUCAUUCAAGA	Cleavage
gma-MIR9734	XLOC_019997	3	4.944	1	24	25	48	UCGUGAAUGAGAUUUGUGUUGCUU	AAAUAACACAACUCUCCUUUGCGA	Cleavage
gma-MIR9734	XLOC_010722	3	13.664	1	20	426	445	UCGUGAAUGAGAUUUGUGUU	AACAAAAAUCUUGUUCGUGA	Cleavage
gma-MIR4387b	XLOC_027048	2.5	12.874	1	20	1133	1152	AAGGUGUGAUGGCAUGACAC	GGGUCAUGUCAUUACACUUU	Cleavage
gma-MIR4350	XLOC_010135	2.5	16.73	1	22	478	499	UCAAAUGAUUUUGUGUCGUUGG	CCGAUGACACAAAGGCAUUUGA	Cleavage
gma-MIR4350	XLOC_002611	3	18.404	1	22	1385	1406	UCAAAUGAUUUUGUGUCGUUGG	CAAAUGAUCCAAGGUCAUUUGA	Cleavage
gma-MIR4350	XLOC_002923	3	13.815	1	21	1974	1994	UCAAAUGAUUUUGUGUCGUUG	CAAAGACAAUAAAUCAUUUGA	Cleavage
gma-MIR2111e	XLOC_024582	2	18.249	1	20	156	175	UAAUCUGCAUCCUGAGGUUU	UUACCUCAGGAUGCAGAUUA	Cleavage
gma-MIR2111e	XLOC_010688	3	20.295	1	21	711	731	UAAUCUGCAUCCUGAGGUUUA	UAAACCUCAGGCUGCUGAUUG	Translation
gma-MIR2111e	XLOC_012645	3	15.169	1	21	283	303	UAAUCUGCAUCCUGAGGUUUA	UAAAGUUCAGGUUGCAGAUUG	Translation
gma-MIR403a	XLOC_011449	3	23.197	1	21	1443	1463	UUAGAUUCACGCACAAACUUG	CAAGGUUGUGCGUGAGUUUGG	Cleavage
gma-MIR395a	XLOC_008123	3	17.194	1	21	1114	1133	CUGAAGUGUUUGGGGGAACUC	GAGUUCCUCCAAG-ACUUCAG	Cleavage
gma-MIR395a	XLOC_014608	3	3.229	1	20	334	353	CUGAAGUGUUUGGGGGAACU	AAUUCCACCAAACACUUCAU	Cleavage
gma-MIR4391	XLOC_009103	3	23.968	1	23	987	1009	UCUCGGCAAAGAACUAAGAAGAA	UUCUUUUCAGUUGUUUGCUGAGA	Translation
gma-MIR167k	XLOC_002692	2.5	23.805	1	22	3069	3090	UGAAGCUGCCAGCCUGAUCUUA	UGAGAUCAGGCUGGCAGCUUGU	Cleavage
gma-MIR167k	XLOC_010995	3	16.042	1	22	997	1018	UGAAGCUGCCAGCCUGAUCUUA	UUAGAUCAAGCUGGAAGCUUUG	Cleavage
gma-MIR4372b	XLOC_027120	2.5	17.391	1	22	877	898	UAAUAAAAUCGUGACAUGUAAC	GGUAUAUCUCAUGAUUUUGUUA	Cleavage
gma-MIR398d	XLOC_029481	3	18.88	1	20	402	421	UGUGUUCUCAGGUCGCCCCU	AGGGAGGACCUGAGAACAUG	Cleavage
gma-MIR156q	XLOC_015804	0.5	16.156	1	20	1204	1223	UGACAGAAGAGAGUGAGCAC	GUGCUCGCUCUCUUCUGUCA	Cleavage
gma-MIR156q	XLOC_012754	1	12.747	1	20	1180	1199	UGACAGAAGAGAGUGAGCAC	GUGCUCUCUCUCUUCUGUCA	Cleavage
gma-MIR156q	XLOC_003570	1	15.857	1	20	936	955	UGACAGAAGAGAGUGAGCAC	GUGCUCUCUCUCUUCUGUCA	Cleavage
gma-MIR156q	XLOC_024851	1	24.837	1	20	713	732	UGACAGAAGAGAGUGAGCAC	GUGCUCUCUCUCUUCUGUCA	Cleavage
gma-MIR156q	XLOC_021196	3	11.854	1	20	620	639	UGACAGAAGAGAGUGAGCAC	UAGCUCCCUCUCUUCUGUCA	Cleavage
gma-MIR156q	XLOC_022186	2.5	16.227	1	20	308	326	UGACAGAAGAGAGUGAGCAC	GUGCU-ACUUUCUUCUGUCA	Cleavage
gma-MIR156q	XLOC_009907	3	21.629	1	19	107	126	UGACAGAA-GAGAGUGAGCA	UGCUUACUCUUGUUCUGUCA	Translation
gma-MIR5781	XLOC_012728	2	12.521	1	21	839	859	CUGAAACUGAGACUGCAUCUG	CAAAUGCAGUUUCAGUUUUAG	Cleavage
gma-MIR5781	XLOC_026382	2.5	17.498	1	21	149	169	CUGAAACUGAGACUGCAUCUG	CAUAUUCAGUUUCAGUUUCAG	Cleavage
gma-MIR5781	XLOC_012331	3	14.094	1	22	176	197	CUGAAACUGAGACUGCAUCUGG	CAAGAUUCAGUUUCAGUCUCAG	Cleavage
gma-MIR5781	XLOC_001266	3	13.848	1	22	303	324	CUGAAACUGAGACUGCAUCUGG	CAAGAUCUAGUUUCCGUUUCAG	Cleavage
gma-MIR5781	XLOC_012741	3	19.098	1	20	1809	1828	CUGAAACUGAGACUGCAUCU	GGAAGCUGUUUCAGUUUCAG	Cleavage
gma-MIR5375	XLOC_023179	3	14.423	1	21	882	902	ACUAUAGAAGUACUUGUGGAG	CUUCAAGGGUACUUUUAUAGU	Cleavage
gma-MIR5667-5p	XLOC_012009	3	18.599	1	21	591	611	AAUCCAUUCAGAUCUGUUUCG	UGAAAAGGAUGUGGAUGGAUU	Translation
gma-MIR5667-5p	XLOC_023110	3	15.121	1	20	329	348	AAUCCAUUCAGAUCUGUUUC	GAAGCAGAACGGGAUGGAUU	Translation
gma-MIR396h	XLOC_007520	3	14.819	1	20	1396	1415	UCCACAGCUUUCUUGAACUG	AAUUUCAGGAAAGUUGUGGA	Cleavage
gma-MIR396h	XLOC_018214	3	16.016	1	20	1043	1062	UCCACAGCUUUCUUGAACUG	AAGUUGAAGGAAGUUGUGGA	Cleavage
gma-MIR396h	XLOC_019140	3	23.465	1	20	906	925	UCCACAGCUUUCUUGAACUG	AAGUUUAAUGAAGCUGUGGA	Cleavage
gma-MIR5768	XLOC_001349	3	13.522	1	21	1357	1377	AAGUGCAAUACUGAUCUUCGG	CAGAAGGUUGGUGUUGCACUU	Cleavage
gma-MIR1508b	XLOC_012574	3	12.582	1	21	857	877	UAGAAAGGGGAAUAGCAGUUG	CAAUUGCUAUUCCGCUUUUUC	Cleavage
gma-MIR1508b	XLOC_005536	3	22.88	1	20	1480	1499	UAGAAAGGGGAAUAGCAGUU	GACUGCUAUUUCUUUUUCUU	Cleavage
gma-MIR1508b	XLOC_005584	2.5	10.48	1	20	411	430	UAGAAAGGGGAAUAGCAGUU	AGCUGCUAUGCUUCUUUCUA	Translation
gma-MIR1508b	XLOC_017104	3	8.764	1	21	503	523	UAGAAAGGGGAAUAGCAGUUG	CAGGUUCUAUUCCUCUUUCUA	Cleavage
gma-MIR1508b	XLOC_009871	3	17.044	1	21	1303	1323	UAGAAAGGGGAAUAGCAGUUG	UAACUGCCGUUUCCUUUUCUG	Cleavage
gma-MIR167e	XLOC_010995	3	16.042	1	20	999	1018	UGAAGCUGCCAGCAUGAUCU	AGAUCAAGCUGGAAGCUUUG	Cleavage
gma-MIR390d	XLOC_022925	3	20.435	1	21	766	786	AAGCUCAGGAGGGAUAGCACC	GGUGUUGUGCUUCUUGAGCUU	Cleavage
gma-MIR390d	XLOC_009190	3	15.436	1	21	859	879	AAGCUCAGGAGGGAUAGCACC	GGUUCAAUACCUCCUGAGCUU	Cleavage
gma-MIR319f	XLOC_021061	2.5	12.884	1	20	1945	1964	UUGGACUGAAGGGGCCUCUU	AGGGGACCCCUUCAGUCCAG	Cleavage
gma-MIR319f	XLOC_001353	3	17.236	1	20	783	802	UUGGACUGAAGGGGCCUCUU	AAUAAGCACCUUCAGUCCAA	Cleavage
gma-MIR166a-3p	XLOC_002462	2	21.073	1	20	591	610	UCGGACCAGGCUUCAUUCCC	UGGGAUGAAGCCUGGUCCGG	Cleavage
gma-MIR166a-3p	XLOC_017600	2	19.632	1	20	531	550	UCGGACCAGGCUUCAUUCCC	UGGGAUGAAGCCUGGUCCGG	Cleavage
gma-MIR167d	XLOC_010995	3	16.042	1	21	998	1018	UGAAGCUGCCAGCAUGAUCUA	UAGAUCAAGCUGGAAGCUUUG	Cleavage
gma-MIR396i-3p	XLOC_015138	3	17.858	1	20	559	578	GUUCAAUAAAGCUGUGGGAA	GUUCCACAGAUUUAUUGGAC	Translation
gma-MIR828a	XLOC_000477	3	12.802	1	22	656	677	UCUUGCUCAAAUGAGUAUUCCA	UAGGAUUCUCAUUUGAGAAAGA	Cleavage
gma-MIR828a	XLOC_018085	2.5	10.422	1	20	1207	1226	UCUUGCUCAAAUGAGUAUUC	GAAUAUACCUUUGAGCAAGA	Cleavage
gma-MIR828a	XLOC_020853	3	13.176	1	20	50	69	UCUUGCUCAAAUGAGUAUUC	GUAUUCACAUUUGAGCAAGA	Cleavage
gma-MIR828a	XLOC_019255	3	12.781	1	20	44	63	UCUUGCUCAAAUGAGUAUUC	GUAUUCACAUUUGAGCAAGA	Cleavage
gma-MIR4364b	XLOC_004436	3	23.638	1	22	106	127	UAACAACAGCGGAAGAACCUUC	GGAGGUGCUGCUGCUGUUGUUG	Cleavage
gma-MIR4364b	XLOC_003253	3	17.586	1	21	2541	2561	UAACAACAGCGGAAGAACCUU	AAGGUUCUUAGGUUGUUGUUG	Translation
gma-MIR4364b	XLOC_019924	3	22.013	1	20	132	151	UAACAACAGCGGAAGAACCU	AAGUUCUUCUGCUGUUGUAA	Cleavage
gma-MIR4364b	XLOC_023481	3	20.734	1	20	706	725	UAACAACAGCGGAAGAACCU	AGGUUUUGCUUCUGUUGUUA	Translation
gma-MIR156e	XLOC_012754	1	12.719	1	21	1180	1200	UUGACAGAAGAUAGAGAGCAC	GUGCUCUCUCUCUUCUGUCAA	Cleavage
gma-MIR156e	XLOC_003570	2	16.218	1	21	936	956	UUGACAGAAGAUAGAGAGCAC	GUGCUCUCUCUCUUCUGUCAU	Cleavage
gma-MIR156e	XLOC_015804	2	15.443	1	21	1204	1224	UUGACAGAAGAUAGAGAGCAC	GUGCUCGCUCUCUUCUGUCAA	Cleavage
gma-MIR156e	XLOC_002297	3	22.184	1	20	431	450	UUGACAGAAGAUAGAGAGCA	UGCUUUCUGUUUUCUGUUAC	Cleavage
gma-MIR5675	XLOC_019224	3	21.851	1	20	61	80	UAGAGACGACAACAAUGGAA	CUCUGUUGUUGUAGUCUCUA	Cleavage
gma-MIR159b-3p	XLOC_021540	2.5	16.408	1	20	1068	1087	AUUGGAGUGAAGGGAGCUCC	UGAGCUCCCUUCAAUCCAAU	Cleavage
gma-MIR172f	XLOC_015201	0.5	11.016	1	20	769	788	AGAAUCUUGAUGAUGCUGCA	UGCAGCAUCAUCAGGAUUCU	Cleavage
gma-MIR172f	XLOC_006274	1.5	12.057	1	20	1218	1237	AGAAUCUUGAUGAUGCUGCA	UGCAGCAUCAUCAGGAUUCC	Cleavage
gma-MIR172f	XLOC_019812	3	14.92	1	20	909	928	AGAAUCUUGAUGAUGCUGCA	UGUUGCAUCAACAAGAUUUU	Translation
gma-MIR2118a-5p	XLOC_015449	3	5.002	1	22	182	203	GGAGAUGGGAGGGUCGGUAAAG	CCUUGCCCGCCCGCCCAUCUCC	Translation
gma-MIR164j	XLOC_001910	1	13.95	1	20	774	793	UGGAGAAGCAGGGCACGUGC	GCACGUGUCCUGUUUCUCCA	Cleavage
gma-MIR164j	XLOC_000818	1	14.659	1	20	678	697	UGGAGAAGCAGGGCACGUGC	GCAAGUGCCCUGCUUCUCCA	Cleavage
gma-MIR164j	XLOC_005152	3	21.978	1	21	654	675	UGGAGAAGCAG-GGCACGUGCA	UUCAUGUGCUUCUGCUUCUCCA	Cleavage
gma-MIR4408	XLOC_003773	2.5	14.842	1	21	179	199	UAACAACAUUGGAUGAGGGUU	GGCCAUCGUCCAAUGUUGUUG	Cleavage
gma-MIR4408	XLOC_015713	3	15.504	1	23	751	774	UAACAACAUUGG-AUGAGGGUUGG	CUUACCCUCGUUCCGAUGUUGUUA	Cleavage
gma-MIR1536	XLOC_009569	3	20.52	1	20	1192	1211	AAGCAGAGACAAAUGUGUUU	GAAUACAUUUGUCUUUGUUG	Cleavage
gma-MIR1536	XLOC_021221	3	8.298	1	21	377	397	AAGCAGAGACAAAUGUGUUUA	UAAAUAAAUUUCUCUUUGCUU	Translation
gma-MIR1536	XLOC_015128	3	9.129	1	20	198	217	AAGCAGAGACAAAUGUGUUU	AAACAUCUUUGUCUCUGCCU	Cleavage
gma-MIR4394	XLOC_018500	3	17.8	1	21	315	335	AAUGGACUAAAGAGAAAGGGG	UCCCUUGCUCUUAUGUCCAUU	Translation
gma-MIR9764	XLOC_001371	2.5	8.98	1	21	396	416	UGGAUACACUCUUACUUUCUC	GAGAAAGUAAGAGAGUAUGCA	Cleavage
gma-MIR9764	XLOC_024941	3	10.98	1	20	4227	4246	UGGAUACACUCUUACUUUCU	GGAAGGUAGGAGUGUAUCAA	Cleavage
gma-MIR9741	XLOC_002370	3	15.193	1	22	1994	2015	AAUGUGUUGAACUGAGUGAAGA	UAUUGAUUCAGUUAGACACAUU	Translation
gma-MIR4343b	XLOC_026242	2.5	13.385	1	23	1549	1571	UCUUACAGAUCAAGUUGAUUCGG	CUUAGUCAACUUGAUUUGUCAGA	Cleavage
gma-MIR4343b	XLOC_017473	3	19.451	1	20	449	468	UCUUACAGAUCAAGUUGAUU	UAUCAACUUGAUUUGUAAAA	Cleavage
gma-MIR4343b	XLOC_011803	3	17.307	1	20	1027	1046	UCUUACAGAUCAAGUUGAUU	AAUCAACUUUGUUUGUGGGA	Translation
gma-MIR156l	XLOC_012754	1	12.719	1	21	1180	1200	UUGACAGAAGAUAGAGAGCAC	GUGCUCUCUCUCUUCUGUCAA	Cleavage
gma-MIR156l	XLOC_003570	2	16.218	1	21	936	956	UUGACAGAAGAUAGAGAGCAC	GUGCUCUCUCUCUUCUGUCAU	Cleavage
gma-MIR156l	XLOC_015804	2	15.443	1	21	1204	1224	UUGACAGAAGAUAGAGAGCAC	GUGCUCGCUCUCUUCUGUCAA	Cleavage
gma-MIR156l	XLOC_002297	3	22.184	1	20	431	450	UUGACAGAAGAUAGAGAGCA	UGCUUUCUGUUUUCUGUUAC	Cleavage
gma-MIR5775	XLOC_017600	3	20.862	1	21	43	63	AUAAGCUCUUUUGAGAGCUUC	GAAGCUUUGGAGAGAGUUUAU	Cleavage
gma-MIR5775	XLOC_003691	3	15.272	1	20	972	991	AUAAGCUCUUUUGAGAGCUU	AAGCUUCCAAAAGGGUUUGU	Cleavage
gma-MIR5775	XLOC_008084	3	14.25	1	20	935	954	AUAAGCUCUUUUGAGAGCUU	AAGCUCACUAAAGAGCUUAG	Cleavage
gma-MIR5763a	XLOC_007012	3	15.545	1	21	463	483	UGAACUAUACAAAGACGGUUA	UAAUUGUUUUUGUUUAGUUUA	Cleavage
gma-MIR5776	XLOC_012959	3	13.218	1	20	1076	1095	AACUUGGGCUGAGCUUAGGU	AGCUAAGUUGAGCCUAAGUU	Translation
gma-MIR397b-5p	XLOC_005292	0	10.942	1	20	768	787	UCAUUGAGUGCAGCGUUGAU	AUCAACGCUGCACUCAAUGA	Cleavage
gma-MIR397b-5p	XLOC_018268	0.5	15.172	1	20	709	728	UCAUUGAGUGCAGCGUUGAU	AUCAAUGCUGCACUCAAUGA	Cleavage
gma-MIR397b-5p	XLOC_012096	1	9.188	1	21	724	744	UCAUUGAGUGCAGCGUUGAUG	UGUCAAUGCUGCACUCAAUGA	Cleavage
gma-MIR397b-5p	XLOC_005711	1	17.118	1	20	741	760	UCAUUGAGUGCAGCGUUGAU	AUCAAUGCUGCGCUCAAUGA	Cleavage
gma-MIR397b-5p	XLOC_005712	1.5	18.686	1	21	534	554	UCAUUGAGUGCAGCGUUGAUG	UAUCAACGCUGCUCUUAAUGA	Translation
gma-MIR397b-5p	XLOC_024880	2	8.948	1	21	672	692	UCAUUGAGUGCAGCGUUGAUG	UAUCAAUGCUGCACUCAAUCA	Cleavage
gma-MIR397b-5p	XLOC_016883	2	8.131	1	20	770	789	UCAUUGAGUGCAGCGUUGAU	AUUAACGCUGCACUCAACGA	Cleavage
gma-MIR397b-5p	XLOC_022741	3	12.47	1	21	720	740	UCAUUGAGUGCAGCGUUGAUG	CAUCAAUGCAGCACUAAAUGA	Cleavage
gma-MIR397b-5p	XLOC_000702	2.5	17.224	1	20	148	167	UCAUUGAGUGCAGCGUUGAU	AUCCAUGCUGUGCUCAAUGA	Cleavage
gma-MIR397b-5p	XLOC_010671	3	12.716	1	21	207	227	UCAUUGAGUGCAGCGUUGAUG	CAUUCACGCUGCCCUCAAUGG	Translation
gma-MIR397b-5p	XLOC_006773	3	14.043	1	20	699	718	UCAUUGAGUGCAGCGUUGAU	AUCAAUGCAGCACUAAAUGA	Cleavage
gma-MIR1520g	XLOC_015065	3	16.965	1	20	94	113	CAAUCAGAACAUGACACGUG	CACGUGUCUUGUCCUGAUUU	Cleavage
gma-MIR171o-3p	XLOC_027597	3	19.569	1	20	125	144	UUGAGCCGUGCCAAUAUCAC	GUGAUAUUGUCAUGGCGCAA	Translation
gma-MIR394d	XLOC_000438	3	15.163	1	20	376	395	UUGGCAUUCUGUCCACCUCC	GAAGGUGGAUAUGAUGCCAA	Translation
gma-MIR9746g	XLOC_005675	3	16.306	1	22	1385	1406	AAAGUGUUUGAAUCUCAAUUAG	CUGGUUCAGAUACAAACACUUU	Translation
gma-MIR164e	XLOC_001910	1	13.95	1	20	774	793	UGGAGAAGCAGGGCACGUGC	GCACGUGUCCUGUUUCUCCA	Cleavage
gma-MIR164e	XLOC_000818	1	14.659	1	20	678	697	UGGAGAAGCAGGGCACGUGC	GCAAGUGCCCUGCUUCUCCA	Cleavage
gma-MIR164e	XLOC_005152	3	21.978	1	21	654	675	UGGAGAAGCAG-GGCACGUGCA	UUCAUGUGCUUCUGCUUCUCCA	Cleavage
gma-MIR156h	XLOC_015804	0.5	16.156	1	20	1204	1223	UGACAGAAGAGAGUGAGCAC	GUGCUCGCUCUCUUCUGUCA	Cleavage
gma-MIR156h	XLOC_012754	1	12.747	1	20	1180	1199	UGACAGAAGAGAGUGAGCAC	GUGCUCUCUCUCUUCUGUCA	Cleavage
gma-MIR156h	XLOC_003570	1	15.857	1	20	936	955	UGACAGAAGAGAGUGAGCAC	GUGCUCUCUCUCUUCUGUCA	Cleavage
gma-MIR156h	XLOC_024851	1	24.837	1	20	713	732	UGACAGAAGAGAGUGAGCAC	GUGCUCUCUCUCUUCUGUCA	Cleavage
gma-MIR156h	XLOC_021196	3	11.854	1	20	620	639	UGACAGAAGAGAGUGAGCAC	UAGCUCCCUCUCUUCUGUCA	Cleavage
gma-MIR156h	XLOC_022186	2.5	16.227	1	20	308	326	UGACAGAAGAGAGUGAGCAC	GUGCU-ACUUUCUUCUGUCA	Cleavage
gma-MIR156h	XLOC_009907	3	21.629	1	19	107	126	UGACAGAA-GAGAGUGAGCA	UGCUUACUCUUGUUCUGUCA	Translation
gma-MIR5037a	XLOC_005976	3	15.73	1	20	3525	3544	GCCUCAAAGGCUUCCACUAC	UUAGUGGAAGCUUUUGAGAC	Cleavage
gma-MIR169k	XLOC_025591	3	16.685	1	21	2345	2365	CAGCCAAGAAUGACUUGCCGG	CUAGCAAGUCAUUCUUGGAUG	Cleavage
gma-MIR394e	XLOC_000438	3	15.163	1	20	376	395	UUGGCAUUCUGUCCACCUCC	GAAGGUGGAUAUGAUGCCAA	Translation
gma-MIR393e	XLOC_025262	2	20.027	1	20	1732	1751	UCCAAAGGGAUCGCAUUGAU	GACAAUGCGAUCCCUUUGGA	Cleavage
gma-MIR393e	XLOC_011919	3	14.045	1	20	103	122	UCCAAAGGGAUCGCAUUGAU	AUAAAUACAAUCCCUUUGGA	Cleavage
gma-MIR393e	XLOC_027126	3	16.439	1	20	453	472	UCCAAAGGGAUCGCAUUGAU	AUCAAUGGGAGCGCUUUGGA	Translation
gma-MIR5668	XLOC_010941	2.5	14.002	1	20	2792	2811	AGCAAUGGAAUUAUAGACUG	CAGUCUAUGAAUCUAUUGUU	Translation
gma-MIR5668	XLOC_011007	3	19.745	1	20	5132	5151	AGCAAUGGAAUUAUAGACUG	CUGUGUAUAAUUUCAUUGUU	Cleavage
gma-MIR5668	XLOC_019056	3	13.875	1	20	4274	4293	AGCAAUGGAAUUAUAGACUG	CAGUGUAUAAGUUCAUUGUU	Translation
gma-MIR4415a-3p	XLOC_001349	2.5	11.684	1	20	1624	1643	UUGAUUCUCAUCACAACAUG	CAUUUUGUGAUGAGAAACAA	Cleavage
gma-MIR4415a-3p	XLOC_000941	2.5	17.097	1	21	1062	1081	UUGAUUCUCAUCACAACAUGG	CUAUGUU-UGAUGAGAAUCAA	Cleavage
gma-MIR4415a-3p	XLOC_012691	2.5	15.918	1	20	182	201	UUGAUUCUCAUCACAACAUG	CAUGUUAUCAUGGGAAUCAA	Cleavage
gma-MIR4415a-3p	XLOC_011283	3	15.794	1	21	1287	1307	UUGAUUCUCAUCACAACAUGG	UUAAGUUGUGGUGUGAAUCAA	Cleavage
gma-MIR4415a-3p	XLOC_011155	3	22.732	1	20	197	216	UUGAUUCUCAUCACAACAUG	CAUGUCGUGGAGAGGAUCAA	Translation
gma-MIR172d	XLOC_006274	0.5	12.057	1	24	1214	1237	GGAAUCUUGAUGAUGCUGCAGCAG	CUGCUGCAGCAUCAUCAGGAUUCC	Cleavage
gma-MIR172d	XLOC_015201	1	11.016	1	24	765	788	GGAAUCUUGAUGAUGCUGCAGCAG	CUAUUGCAGCAUCAUCAGGAUUCU	Cleavage
gma-MIR172d	XLOC_019345	2.5	24.621	1	24	2291	2314	GGAAUCUUGAUGAUGCUGCAGCAG	UUGGUGUGGCAUCAUCAAGAUGCC	Cleavage
gma-MIR167j	XLOC_010995	3	16.042	1	21	998	1018	UGAAGCUGCCAGCAUGAUCUG	UAGAUCAAGCUGGAAGCUUUG	Cleavage
gma-MIR5674a	XLOC_028139	1.5	15.921	1	21	344	364	UAAUUGUGUUGUACAUUAUCA	UGGUAAUGUACAGCACGAUUA	Cleavage
gma-MIR5674a	XLOC_011992	3	15.069	1	20	725	744	UAAUUGUGUUGUACAUUAUC	GGUGGUGUAGAAUACAAUUA	Translation
gma-MIR390a-5p	XLOC_006833	3	12.672	1	21	136	156	AAGCUCAGGAGGGAUAGCGCC	GGCCCUAUUCCUCCUGAGAUU	Cleavage
gma-MIR164k	XLOC_001910	1	13.95	1	20	774	793	UGGAGAAGCAGGGCACGUGC	GCACGUGUCCUGUUUCUCCA	Cleavage
gma-MIR164k	XLOC_000818	1	14.659	1	20	678	697	UGGAGAAGCAGGGCACGUGC	GCAAGUGCCCUGCUUCUCCA	Cleavage
gma-MIR164k	XLOC_005152	3	21.978	1	21	654	675	UGGAGAAGCAG-GGCACGUGCA	UUCAUGUGCUUCUGCUUCUCCA	Cleavage
gma-MIR4385	XLOC_014007	2.5	15.431	1	22	1181	1203	AAUCGAUGUAGAAAA-GUGAUUG	UGAUCACAUUUUCUACAUUGAUU	Cleavage
gma-MIR166c-3p	XLOC_002462	2	21.073	1	20	591	610	UCGGACCAGGCUUCAUUCCC	UGGGAUGAAGCCUGGUCCGG	Cleavage
gma-MIR166c-3p	XLOC_017600	2	19.632	1	20	531	550	UCGGACCAGGCUUCAUUCCC	UGGGAUGAAGCCUGGUCCGG	Cleavage
gma-MIR5782	XLOC_000789	2	18.031	1	20	985	1004	UAGCUGGUAGGAGAAGUUCA	UGAGCUUUUCUUACUAGCUA	Cleavage
gma-MIR5782	XLOC_022746	3	15.606	1	21	622	642	UAGCUGGUAGGAGAAGUUCAG	UUGAAGAUUUUCUACCAGCUA	Cleavage
gma-MIR397a	XLOC_005292	0	10.942	1	20	768	787	UCAUUGAGUGCAGCGUUGAU	AUCAACGCUGCACUCAAUGA	Cleavage
gma-MIR397a	XLOC_018268	0.5	15.172	1	20	709	728	UCAUUGAGUGCAGCGUUGAU	AUCAAUGCUGCACUCAAUGA	Cleavage
gma-MIR397a	XLOC_012096	1	9.188	1	21	724	744	UCAUUGAGUGCAGCGUUGAUG	UGUCAAUGCUGCACUCAAUGA	Cleavage
gma-MIR397a	XLOC_005711	1	17.118	1	20	741	760	UCAUUGAGUGCAGCGUUGAU	AUCAAUGCUGCGCUCAAUGA	Cleavage
gma-MIR397a	XLOC_005712	1.5	18.686	1	21	534	554	UCAUUGAGUGCAGCGUUGAUG	UAUCAACGCUGCUCUUAAUGA	Translation
gma-MIR397a	XLOC_024880	2	8.948	1	21	672	692	UCAUUGAGUGCAGCGUUGAUG	UAUCAAUGCUGCACUCAAUCA	Cleavage
gma-MIR397a	XLOC_016883	2	8.131	1	20	770	789	UCAUUGAGUGCAGCGUUGAU	AUUAACGCUGCACUCAACGA	Cleavage
gma-MIR397a	XLOC_022741	3	12.47	1	21	720	740	UCAUUGAGUGCAGCGUUGAUG	CAUCAAUGCAGCACUAAAUGA	Cleavage
gma-MIR397a	XLOC_000702	2.5	17.224	1	20	148	167	UCAUUGAGUGCAGCGUUGAU	AUCCAUGCUGUGCUCAAUGA	Cleavage
gma-MIR397a	XLOC_010671	3	12.716	1	21	207	227	UCAUUGAGUGCAGCGUUGAUG	CAUUCACGCUGCCCUCAAUGG	Translation
gma-MIR397a	XLOC_006773	3	14.043	1	20	699	718	UCAUUGAGUGCAGCGUUGAU	AUCAAUGCAGCACUAAAUGA	Cleavage
gma-MIR2111f	XLOC_024582	2	18.249	1	20	156	175	UAAUCUGCAUCCUGAGGUUU	UUACCUCAGGAUGCAGAUUA	Cleavage
gma-MIR2111f	XLOC_010688	3	20.295	1	21	711	731	UAAUCUGCAUCCUGAGGUUUA	UAAACCUCAGGCUGCUGAUUG	Translation
gma-MIR2111f	XLOC_012645	3	15.169	1	21	283	303	UAAUCUGCAUCCUGAGGUUUA	UAAAGUUCAGGUUGCAGAUUG	Translation
gma-MIR393h	XLOC_025262	2	20.02	1	20	1733	1752	UUCCAAAGGGAUCGCAUUGA	ACAAUGCGAUCCCUUUGGAU	Cleavage
gma-MIR393h	XLOC_017104	3	18.979	1	20	2063	2082	UUCCAAAGGGAUCGCAUUGA	UUGGUGUGAUCCUUUUGGAG	Cleavage
gma-MIR393h	XLOC_027126	3	16.978	1	21	453	473	UUCCAAAGGGAUCGCAUUGAU	AUCAAUGGGAGCGCUUUGGAA	Translation
gma-MIR395b	XLOC_008123	3	17.194	1	21	1114	1133	CUGAAGUGUUUGGGGGAACUC	GAGUUCCUCCAAG-ACUUCAG	Cleavage
gma-MIR395b	XLOC_014608	3	3.229	1	20	334	353	CUGAAGUGUUUGGGGGAACU	AAUUCCACCAAACACUUCAU	Cleavage
gma-MIR156r	XLOC_002297	3	22.184	1	21	430	450	CUGACAGAAGAUAGAGAGCAU	AUGCUUUCUGUUUUCUGUUAC	Cleavage
gma-MIR156r	XLOC_012754	2	12.719	1	21	1180	1200	CUGACAGAAGAUAGAGAGCAU	GUGCUCUCUCUCUUCUGUCAA	Cleavage
gma-MIR156r	XLOC_003570	2	16.218	1	21	936	956	CUGACAGAAGAUAGAGAGCAU	GUGCUCUCUCUCUUCUGUCAU	Cleavage
gma-MIR156r	XLOC_015804	3	15.443	1	21	1204	1224	CUGACAGAAGAUAGAGAGCAU	GUGCUCGCUCUCUUCUGUCAA	Cleavage
gma-MIR1512c	XLOC_008766	3	17.002	1	21	617	637	UAACUGAACAUUCUUAGAGCA	UGUUUGAAGAAUGUUCAGUUU	Cleavage
gma-MIR1512c	XLOC_013487	3	15.86	1	20	1332	1351	UAACUGAACAUUCUUAGAGC	GCUCAUGGAAUGUUCAGUUG	Cleavage
gma-MIR172l	XLOC_006274	0.5	12.057	1	20	1218	1237	GGAAUCUUGAUGAUGCUGCA	UGCAGCAUCAUCAGGAUUCC	Cleavage
gma-MIR172l	XLOC_015201	1	11.016	1	20	769	788	GGAAUCUUGAUGAUGCUGCA	UGCAGCAUCAUCAGGAUUCU	Cleavage
gma-MIR172l	XLOC_019345	2.5	24.621	1	21	2294	2314	GGAAUCUUGAUGAUGCUGCAU	GUGUGGCAUCAUCAAGAUGCC	Cleavage
gma-MIR1509a	XLOC_004953	2.5	16.615	1	20	1207	1226	UUAAUCAAGGAAAUCACGGU	ACUGUUGUUUCCUUGAUUGA	Cleavage
gma-MIR1509a	XLOC_002037	3	19.245	1	20	680	699	UUAAUCAAGGAAAUCACGGU	ACCGUUGUUUUCUUGAUUGG	Cleavage
gma-MIR1509a	XLOC_016799	3	15.537	1	20	1004	1023	UUAAUCAAGGAAAUCACGGU	AUGGUGAUUUCUUUGAUUGG	Cleavage
gma-MIR1530	XLOC_006187	3	11.932	1	21	3544	3564	UUUUCACAUAAAUUAAAAUAU	GUAUUUUAAUUUAUUUGGGAG	Cleavage
gma-MIR1530	XLOC_008528	3	17.367	1	21	1422	1442	UUUUCACAUAAAUUAAAAUAU	AUGUUUUUAUUUAUCUGAAAA	Cleavage
gma-MIR1530	XLOC_006087	2.5	15.411	1	20	559	578	UUUUCACAUAAAUUAAAAUA	UAUGUUCAUUUGUGUGAAAA	Cleavage
gma-MIR1530	XLOC_001891	3	19.042	1	20	1315	1334	UUUUCACAUAAAUUAAAAUA	UAUUUUAUUUUCAGUGAAAA	Translation
gma-MIR396k-3p	XLOC_015625	3	19.061	1	20	54	73	GCUCAAGAAAGCUGUGGGAG	CUUCCACAAUUUUUUUGAGU	Cleavage
gma-MIR1507a	XLOC_009647	1	18.563	1	22	844	865	UCUCAUUCCAUACAUCGUCUGA	UUGGACGAUGUAUGGAAUGAGG	Cleavage
gma-MIR1507a	XLOC_019070	3	11.292	1	22	1516	1537	UCUCAUUCCAUACAUCGUCUGA	UUGGAUGACGUUUGGAAUGAGA	Translation
gma-MIR156y	XLOC_015804	0.5	16.156	1	20	1204	1223	UGACAGAAGAGAGUGAGCAC	GUGCUCGCUCUCUUCUGUCA	Cleavage
gma-MIR156y	XLOC_012754	1	12.747	1	20	1180	1199	UGACAGAAGAGAGUGAGCAC	GUGCUCUCUCUCUUCUGUCA	Cleavage
gma-MIR156y	XLOC_003570	1	15.857	1	20	936	955	UGACAGAAGAGAGUGAGCAC	GUGCUCUCUCUCUUCUGUCA	Cleavage
gma-MIR156y	XLOC_024851	1	24.837	1	20	713	732	UGACAGAAGAGAGUGAGCAC	GUGCUCUCUCUCUUCUGUCA	Cleavage
gma-MIR156y	XLOC_021196	3	11.854	1	20	620	639	UGACAGAAGAGAGUGAGCAC	UAGCUCCCUCUCUUCUGUCA	Cleavage
gma-MIR156y	XLOC_022186	2.5	16.227	1	20	308	326	UGACAGAAGAGAGUGAGCAC	GUGCU-ACUUUCUUCUGUCA	Cleavage
gma-MIR156y	XLOC_009907	3	21.629	1	19	107	126	UGACAGAA-GAGAGUGAGCA	UGCUUACUCUUGUUCUGUCA	Translation
gma-MIR1512a-3p	XLOC_011102	3	16.081	1	21	1188	1208	GCUUUAAGAAUUUCAGUUAUG	UAUGAUUGGAAUUCUUGAAGA	Cleavage
gma-MIR1512a-3p	XLOC_011319	2.5	17.677	1	21	1737	1757	GCUUUAAGAAUUUCAGUUAUG	CAUAAAUGAAAUGCUUAGAGC	Translation
gma-MIR1512a-3p	XLOC_012696	3	18.204	1	21	761	781	GCUUUAAGAAUUUCAGUUAUG	CAGAACUGAAAUUUUGAAAGC	Cleavage
gma-MIR1512a-3p	XLOC_002356	2.5	15.455	1	20	143	161	GCUUUAAGAAUUUCAGUUAU	AUAA-UGAAGUUCUUAAAGC	Cleavage
gma-MIR9759	XLOC_016799	3	16.652	1	20	4931	4950	UAUAAGCAAGUAGAAUUUAA	UUGAAUUUGACUGGCUUAUA	Cleavage
gma-MIR166g	XLOC_002462	2	21.073	1	20	591	610	UCGGACCAGGCUUCAUUCCC	UGGGAUGAAGCCUGGUCCGG	Cleavage
gma-MIR166g	XLOC_017600	2	19.632	1	20	531	550	UCGGACCAGGCUUCAUUCCC	UGGGAUGAAGCCUGGUCCGG	Cleavage
gma-MIR1520n	XLOC_010776	2.5	16.913	1	20	665	684	UCAAUCAGAACAUGACACGU	UUGUGUUAUGUUUUGAUUGA	Cleavage
gma-MIR319e	XLOC_027603	2.5	24.603	1	20	572	591	UUGGACUGAAGGGAGCUCCC	UGGAGCUCCCUUCACUCCAA	Cleavage
gma-MIR9726	XLOC_008838	2.5	13.112	1	20	1832	1851	UAUAGGCAUUAUUUUUUUCU	UGAAAAAAGUGAUGUCUAUA	Cleavage
gma-MIR9726	XLOC_000234	3	14.753	1	21	67	87	UAUAGGCAUUAUUUUUUUCUU	AAGAAAAACAUGAUGACUAUA	Cleavage
gma-MIR9726	XLOC_030083	2.5	5.272	1	21	75	95	UAUAGGCAUUAUUUUUUUCUU	AAGAAAGAAAAAAAGCCUAUA	Translation
gma-MIR9726	XLOC_022616	3	22.755	1	20	1029	1048	UAUAGGCAUUAUUUUUUUCU	UGAAAAGAGUGAUGUCUAUA	Cleavage
gma-MIR9726	XLOC_020701	3	10.657	1	22	338	359	UAUAGGCAUUAUUUUUUUCUUC	GGAUGAACAAAUAAUGCUUAUA	Cleavage
gma-MIR9726	XLOC_017089	3	19.586	1	20	339	358	UAUAGGCAUUAUUUUUUUCU	AGAAGAAAAUAAUGCUGGUA	Cleavage
gma-MIR9726	XLOC_021259	3	15.074	1	21	1771	1791	UAUAGGCAUUAUUUUUUUCUU	GAGAAAGAGAAAAUGCUUAUG	Translation
gma-MIR9726	XLOC_012938	3	18.38	1	20	1653	1672	UAUAGGCAUUAUUUUUUUCU	AGAUAAGAGUGAUGUCUAUA	Cleavage
gma-MIR9726	XLOC_006225	3	16.437	1	20	780	799	UAUAGGCAUUAUUUUUUUCU	ACAAAAAAGUGAUGUUUAUA	Cleavage
gma-MIR9726	XLOC_029511	3	12.221	1	20	180	199	UAUAGGCAUUAUUUUUUUCU	AGAAAAAAAUGAGGUUUAUG	Cleavage
gma-MIR9726	XLOC_018416	3	10.394	1	22	1398	1419	UAUAGGCAUUAUUUUUUUCUUC	GUAGAAAAUAAUAGGGUCUAUA	Cleavage
gma-MIR408b-3p	XLOC_014560	0.5	17.675	1	20	76	95	AUGCACUGCCUCUUCCCUGG	UCAGGGAAGAGGCAGUGCAU	Cleavage
gma-MIR156g	XLOC_024851	2	24.266	1	20	711	730	ACAGAAGAUAGAGAGCACAG	GUGUGCUCUCUCUCUUCUGU	Translation
gma-MIR156g	XLOC_012754	2	12.272	1	20	1178	1197	ACAGAAGAUAGAGAGCACAG	CCGUGCUCUCUCUCUUCUGU	Translation
gma-MIR156g	XLOC_003570	2	17.132	1	20	934	953	ACAGAAGAUAGAGAGCACAG	CCGUGCUCUCUCUCUUCUGU	Translation
gma-MIR156g	XLOC_015804	2.5	12.451	1	20	1202	1221	ACAGAAGAUAGAGAGCACAG	UUGUGCUCGCUCUCUUCUGU	Translation
gma-MIR2107	XLOC_021292	3	18.743	1	20	904	923	CAAACCUCCGUAGCCUGUAU	AUGUAGGUUACUGGGGUUUG	Translation
gma-MIR164f	XLOC_001910	1	13.95	1	20	774	793	UGGAGAAGCAGGGCACGUGC	GCACGUGUCCUGUUUCUCCA	Cleavage
gma-MIR164f	XLOC_000818	1	14.659	1	20	678	697	UGGAGAAGCAGGGCACGUGC	GCAAGUGCCCUGCUUCUCCA	Cleavage
gma-MIR164f	XLOC_005152	3	21.978	1	21	654	675	UGGAGAAGCAG-GGCACGUGCA	UUCAUGUGCUUCUGCUUCUCCA	Cleavage
gma-MIR319a	XLOC_027603	2.5	24.603	1	20	572	591	UUGGACUGAAGGGAGCUCCC	UGGAGCUCCCUUCACUCCAA	Cleavage
gma-MIR4993	XLOC_020228	1	7.942	1	20	122	141	GAGCGGCGGCGGUGGAGGAU	AUCCUCCGCCGCCGCCGCUU	Cleavage
gma-MIR4993	XLOC_006726	2	6.201	1	21	424	444	GAGCGGCGGCGGUGGAGGAUG	CUUCCUCCACCGCCGCCGCUG	Cleavage
gma-MIR4993	XLOC_020063	2.5	14.868	1	20	395	414	GAGCGGCGGCGGUGGAGGAU	CUCCUCCAUCGCCGCCGCUA	Cleavage
gma-MIR4993	XLOC_000154	3	20.377	1	21	1003	1023	GAGCGGCGGCGGUGGAGGAUG	CCUCCUCCACCGCCGCCAUUC	Cleavage
gma-MIR4993	XLOC_013690	3	13.685	1	20	82	101	GAGCGGCGGCGGUGGAGGAU	UCCCUCCACCACCGCCGCUC	Translation
gma-MIR4993	XLOC_022501	3	10.494	1	19	44	63	GAGCGGCGG-CGGUGGAGGA	UCUUCCACCGUCCGCCGCUU	Translation
gma-MIR169b	XLOC_014309	3	20.959	1	20	1350	1369	CAGCCAAGGAUGACUUGCCG	UGGUGAUUCAUCCUUGGUUG	Cleavage
gma-MIR169b	XLOC_016890	3	20.959	1	20	1233	1252	CAGCCAAGGAUGACUUGCCG	UGGUGAUUCAUCCUUGGUUG	Cleavage
gma-MIR394f	XLOC_000438	3	15.163	1	20	376	395	UUGGCAUUCUGUCCACCUCC	GAAGGUGGAUAUGAUGCCAA	Translation
gma-MIR167f	XLOC_010995	3	16.042	1	20	999	1018	UGAAGCUGCCAGCAUGAUCU	AGAUCAAGCUGGAAGCUUUG	Cleavage
gma-MIR9727	XLOC_001424	1.5	16.183	1	20	1517	1536	UGAAGUUACUCUGAGCACUG	CAGUGCUCAAAGUAACUUUA	Translation
gma-MIR5039	XLOC_014338	3	18.554	1	20	1523	1542	CCCUUUUUUAAUCGUUGCAU	AUGUAGCGAUUAAGAGAGGC	Cleavage
gma-MIR5039	XLOC_018841	3	10.036	1	20	836	855	CCCUUUUUUAAUCGUUGCAU	AUGUAACCGUUGAAGAAGGG	Cleavage
gma-MIR4413b	XLOC_017982	2.5	21.895	1	20	1368	1387	UAAGAGAAUUGUAAGUCACU	UGUGACUUAUAAGUCUCUUA	Cleavage
gma-MIR9742	XLOC_000941	2	12.499	1	20	276	295	UGUGUUGUUUGUUUUGUAGC	UCUACAAAGCAAACAACAUA	Cleavage
gma-MIR9742	XLOC_011985	2.5	15.917	1	20	191	210	UGUGUUGUUUGUUUUGUAGC	GCAGCAGAGCAAACAACACA	Cleavage
gma-MIR9742	XLOC_024166	3	16.922	1	20	2021	2040	UGUGUUGUUUGUUUUGUAGC	GCUACAAAAUGAAUAAUGUA	Cleavage
gma-MIR9742	XLOC_009305	3	9.924	1	21	75	95	UGUGUUGUUUGUUUUGUAGCA	UGCUACAAUACAUGUAACACA	Translation
gma-MIR9742	XLOC_001641	3	19.677	1	20	605	624	UGUGUUGUUUGUUUUGUAGC	UCUACAAGAAAAGCAACACA	Translation
gma-MIR9742	XLOC_011433	3	15.962	1	20	2065	2084	UGUGUUGUUUGUUUUGUAGC	ACUACAAGAUUAACAACACA	Translation
gma-MIR9742	XLOC_008465	3	13.626	1	20	1660	1679	UGUGUUGUUUGUUUUGUAGC	GCUACAAACCAAACAUCAUA	Cleavage
gma-MIR9742	XLOC_026350	3	14.687	1	20	2101	2120	UGUGUUGUUUGUUUUGUAGC	GCUACAAGACAGCCAGCACG	Cleavage
gma-MIR9742	XLOC_016022	3	16.434	1	20	1349	1368	UGUGUUGUUUGUUUUGUAGC	GCUUCAAAUCAAAUGACACA	Cleavage
gma-MIR9742	XLOC_026313	3	9.613	1	21	472	493	UGUGUUGUUU-GUUUUGUAGCA	UCCUAUAAAACUAAACAAUACA	Translation
gma-MIR9742	XLOC_021868	3	12.912	1	19	416	435	UGUGUUGUUUGUU-UUGUAG	CAACAACAACAAACAACACA	Cleavage
gma-MIR171k-5p	XLOC_007558	2.5	11.814	1	20	631	650	CGAUGUUGGUGAGGUUCAAU	AAUGAAUCUCACCAACAUCU	Cleavage
gma-MIR171l	XLOC_007558	2.5	11.814	1	20	631	650	CGAUGUUGGUGAGGUUCAAU	AAUGAAUCUCACCAACAUCU	Cleavage
gma-MIR172g	XLOC_012551	2.5	19.42	1	20	423	442	GCAGCACCAUCAAGAUUCAC	GUGAAGCUUGAUGUUGCUGC	Cleavage
gma-MIR9722	XLOC_006076	3	10.821	1	20	67	86	UAAUAGAGGGAAGAAGAUGA	GAAUUUUCUUCUCUCUAUUA	Cleavage
gma-MIR9722	XLOC_013229	2.5	11.683	1	20	136	155	UAAUAGAGGGAAGAAGAUGA	UCAUAUUCCUCUCUCUAUUA	Cleavage
gma-MIR9722	XLOC_003171	3	17.446	1	20	292	311	UAAUAGAGGGAAGAAGAUGA	UUAACUUCUUCUCUUUAUUG	Cleavage
gma-MIR390c	XLOC_021328	3	17.358	1	20	494	513	CGCUAUCCAUCCUGAGUUUC	UACACUCAGGAUGGGUAGUG	Cleavage
gma-MIR1529	XLOC_017313	3	11.792	1	20	1139	1158	UUAAAGGAAACAAUUAAUCG	GGAUUAAUUCUUUCUUUUGA	Translation
gma-MIR4413a	XLOC_017982	3	22.431	1	20	1367	1386	AAGAGAAUUGUAAGUCACUG	CUGUGACUUAUAAGUCUCUU	Cleavage
gma-MIR394c-5p	XLOC_000438	3	15.163	1	20	376	395	UUGGCAUUCUGUCCACCUCC	GAAGGUGGAUAUGAUGCCAA	Translation
gma-MIR390f	XLOC_006833	3	12.672	1	21	136	156	AAGCUCAGGAGGGAUAGCGCC	GGCCCUAUUCCUCCUGAGAUU	Cleavage
gma-MIR169s	XLOC_007978	3	19.128	1	21	1642	1663	AAGCCAA-GGAUGACUUGCCGG	CCGGCAAGUCAUUCAUUGGUUU	Cleavage
gma-MIR169s	XLOC_010853	3	18.724	1	20	3130	3149	AAGCCAAGGAUGACUUGCCG	UGGCAAGUGAUUAUUGGCUU	Cleavage
gma-MIR396e	XLOC_024431	2	16.699	1	22	496	518	UUCCACA-GCUUUCUUGAACUGU	ACCGUUCAAGAAAGCCUGUGGAA	Cleavage
gma-MIR396e	XLOC_020740	2.5	15.589	1	22	474	496	UUCCAC-AGCUUUCUUGAACUGU	ACCGUUCAAGAAAGCUCGUGGAA	Cleavage
gma-MIR396e	XLOC_002907	2	17.405	1	22	385	407	UUCCACA-GCUUUCUUGAACUGU	ACCGUUCAAGAAAGCCUGUGGAA	Cleavage
gma-MIR396e	XLOC_021868	2	15.705	1	22	383	405	UUCCACA-GCUUUCUUGAACUGU	ACCGUUCAAGAAAGCCUGUGGAA	Cleavage
gma-MIR396e	XLOC_006427	2	19.537	1	22	631	653	UUCCACA-GCUUUCUUGAACUGU	ACCGUUCAAGAAAGCCUGUGGAA	Cleavage
gma-MIR396e	XLOC_014514	2	13.093	1	22	344	366	UUCCACA-GCUUUCUUGAACUGU	ACCGUUCAAGAAAGCCUGUGGAA	Cleavage
gma-MIR396e	XLOC_019140	2.5	23.417	1	20	907	926	UUCCACAGCUUUCUUGAACU	AGUUUAAUGAAGCUGUGGAG	Cleavage
gma-MIR396e	XLOC_018214	2.5	15.8	1	20	1044	1063	UUCCACAGCUUUCUUGAACU	AGUUGAAGGAAGUUGUGGAG	Cleavage
gma-MIR396e	XLOC_020534	2.5	10.73	1	20	1412	1431	UUCCACAGCUUUCUUGAACU	AGAUUGAGAAGGCUGUGGAA	Cleavage
gma-MIR396e	XLOC_007520	3	13.411	1	20	1397	1416	UUCCACAGCUUUCUUGAACU	AUUUCAGGAAAGUUGUGGAU	Cleavage
gma-MIR396e	XLOC_013090	2	14.258	1	21	212	233	UUCCACA-GCUUUCUUGAACUG	CCGUUCAAGAAAGCCUGUGGAA	Cleavage
gma-MIR396e	XLOC_026723	2.5	14.222	1	20	347	366	UUCCACAGCUUUCUUGAACU	AGUUCAAGGAUGGUGUGGAA	Translation
gma-MIR9753	XLOC_002903	3	21.735	1	24	646	669	ACAAUUUGGGACUUAGGGCUACAA	UAGGAACCCUAAUUCCCAAAUUGA	Cleavage
gma-MIR9746i	XLOC_013165	2.5	20.941	1	24	925	948	AAAGUGUUUGAAUUUCAAUUAGAU	AUCCAAUUGAAAUUCAAGCAUUGU	Cleavage
gma-MIR9746i	XLOC_000940	3	12.83	1	24	317	340	AAAGUGUUUGAAUUUCAAUUAGAU	AUGCAAUUGAAGUUCAAAGACUUG	Cleavage
gma-MIR9746i	XLOC_014033	2.5	12.207	1	20	200	219	AAAGUGUUUGAAUUUCAAUU	AAUUGAAUUUCAAUCACUUU	Cleavage
gma-MIR9746i	XLOC_018859	3	5.746	1	24	164	188	AAAGUGUUUGAAUUUCAAUU-AGAU	AUCUCAAUUCAAACUCAAACACUUG	Cleavage
gma-MIR9746i	XLOC_002228	3	12.531	1	24	2086	2109	AAAGUGUUUGAAUUUCAAUUAGAU	GUUGAGUUGAAAAUAAAGCACUUU	Translation
gma-MIR9746i	XLOC_013237	3	18.743	1	20	300	319	AAAGUGUUUGAAUUUCAAUU	AAUUGGAUUUCAAGCACUUG	Cleavage
gma-MIR164c	XLOC_001910	1	13.95	1	20	774	793	UGGAGAAGCAGGGCACGUGC	GCACGUGUCCUGUUUCUCCA	Cleavage
gma-MIR164c	XLOC_000818	1	14.659	1	20	678	697	UGGAGAAGCAGGGCACGUGC	GCAAGUGCCCUGCUUCUCCA	Cleavage
gma-MIR164c	XLOC_005152	3	21.978	1	19	656	675	UGGAGAAGCAG-GGCACGUG	CAUGUGCUUCUGCUUCUCCA	Cleavage
gma-MIR5770b	XLOC_023492	2	7.796	1	21	142	162	UUAGGACUAUGGUUUGGACAA	UUGUCCAAACCGUAGUUCUAC	Cleavage
gma-MIR398b	XLOC_029481	3	18.88	1	21	401	421	UGUGUUCUCAGGUCACCCCUU	AAGGGAGGACCUGAGAACAUG	Cleavage
gma-MIR5767	XLOC_022034	3	8.634	1	21	95	115	UGGAGGACCUUUGAAGGUGCA	UCCACCUUCCAAGUUCCUCCA	Cleavage
gma-MIR172e	XLOC_006274	0.5	12.057	1	24	1214	1237	GGAAUCUUGAUGAUGCUGCAGCAG	CUGCUGCAGCAUCAUCAGGAUUCC	Cleavage
gma-MIR172e	XLOC_015201	1	11.016	1	24	765	788	GGAAUCUUGAUGAUGCUGCAGCAG	CUAUUGCAGCAUCAUCAGGAUUCU	Cleavage
gma-MIR172e	XLOC_019345	2.5	24.621	1	24	2291	2314	GGAAUCUUGAUGAUGCUGCAGCAG	UUGGUGUGGCAUCAUCAAGAUGCC	Cleavage
gma-MIR5035-5p	XLOC_020830	3	15.413	1	21	43	63	CUUCUAAACAUUUUUUCCCUU	AUGGGAGAAAAUGUUUGGAAU	Cleavage
gma-MIR5035-5p	XLOC_008836	2.5	10.225	1	20	1404	1423	CUUCUAAACAUUUUUUCCCU	AGGAAAAGAGUGUUUGGAAG	Cleavage
gma-MIR5035-5p	XLOC_011984	3	22.401	1	21	224	244	CUUCUAAACAUUUUUUCCCUU	GAGGUAAAAAAUGUGUGGAAG	Cleavage
gma-MIR5035-5p	XLOC_020580	3	13.03	1	21	96	116	CUUCUAAACAUUUUUUCCCUU	AAAGAAAAAAAUGAUUAGAAG	Cleavage
gma-MIR5035-5p	XLOC_007576	3	14.849	1	21	341	361	CUUCUAAACAUUUUUUCCCUU	AAGGGACAAAAGCUUUAGAAG	Translation
gma-MIR5035-5p	XLOC_010189	3	19.388	1	20	1047	1066	CUUCUAAACAUUUUUUCCCU	AUGGAAAAAUUAUUUAGAAG	Translation
ama-MIR396f	XLOC_007520	2	13.244	1	25	1386	1410	AGCUUUCUUGAACUUCUUAUGCCUA	UUGGAAUAAGAAUUUCAGGAAAGUU	Cleavage
gma-MIR396f	XLOC_000858	3	9.495	1	24	1024	1047	AGCUUUCUUGAACUUCUUAUGCCU	AGUAAUAAGGAGUAUGAGGAAGCU	Translation
gma-MIR396f	XLOC_017815	3	9.066	1	20	426	445	AGCUUUCUUGAACUUCUUAU	AGAAGAAGGACAAGAAAGCU	Translation
gma-MIR396f	XLOC_005857	3	14.732	1	20	396	415	AGCUUUCUUGAACUUCUUAU	AUAAUAAAUUGAAGAAAGCU	Translation
gma-MIR396f	XLOC_015660	3	16.092	1	20	2540	2559	AGCUUUCUUGAACUUCUUAU	ACAAGAUAUUCAAGAAAGCU	Cleavage
gma-MIR166o	XLOC_002462	2	21.073	1	20	591	610	UCGGACCAGGCUUCAUUCCC	UGGGAUGAAGCCUGGUCCGG	Cleavage
gma-MIR166o	XLOC_017600	2	19.632	1	20	531	550	UCGGACCAGGCUUCAUUCCC	UGGGAUGAAGCCUGGUCCGG	Cleavage
gma-MIR9743	XLOC_010154	2	24.707	1	24	664	687	AGAGAGUGCUUUGAAGAAAAUGCC	GGAGUUUUCUUCAAUGCAUUCUUU	Translation
gma-MIR9743	XLOC_001296	3	9.408	1	20	1100	1119	AGAGAGUGCUUUGAAGAAAA	AUUUUUUCAAAGCACUUUCC	Cleavage
gma-MIR9743	XLOC_008679	3	22.21	1	20	329	348	AGAGAGUGCUUUGAAGAAAA	UUAUCUUCAAAGGAUUUUCU	Cleavage
gma-MIR9743	XLOC_001674	3	6.398	1	22	277	298	AGAGAGUGCUUUGAAGAAAAUG	CUUUUUCACCAAACCACUCUCU	Translation
gma-MIR166f	XLOC_002462	2	21.073	1	20	591	610	UCGGACCAGGCUUCAUUCCC	UGGGAUGAAGCCUGGUCCGG	Cleavage
gma-MIR166f	XLOC_017600	2	19.632	1	20	531	550	UCGGACCAGGCUUCAUUCCC	UGGGAUGAAGCCUGGUCCGG	Cleavage
gma-MIR156x	XLOC_015804	0.5	16.156	1	20	1204	1223	UGACAGAAGAGAGUGAGCAC	GUGCUCGCUCUCUUCUGUCA	Cleavage
gma-MIR156x	XLOC_012754	1	12.747	1	20	1180	1199	UGACAGAAGAGAGUGAGCAC	GUGCUCUCUCUCUUCUGUCA	Cleavage
gma-MIR156x	XLOC_003570	1	15.857	1	20	936	955	UGACAGAAGAGAGUGAGCAC	GUGCUCUCUCUCUUCUGUCA	Cleavage
gma-MIR156x	XLOC_024851	1	24.837	1	20	713	732	UGACAGAAGAGAGUGAGCAC	GUGCUCUCUCUCUUCUGUCA	Cleavage
gma-MIR156x	XLOC_021196	3	11.854	1	20	620	639	UGACAGAAGAGAGUGAGCAC	UAGCUCCCUCUCUUCUGUCA	Cleavage
gma-MIR156x	XLOC_022186	2.5	16.227	1	20	308	326	UGACAGAAGAGAGUGAGCAC	GUGCU-ACUUUCUUCUGUCA	Cleavage
gma-MIR156x	XLOC_009907	3	21.629	1	19	107	126	UGACAGAA-GAGAGUGAGCA	UGCUUACUCUUGUUCUGUCA	Translation
gma-MIR6299	XLOC_026329	3	13.212	1	20	101	120	AUUUAAAAUUAUUGAUUUGU	UCAAAUCAGCAAUUUUAAGU	Translation
gma-MIR6299	XLOC_022778	3	11.237	1	20	554	573	AUUUAAAAUUAUUGAUUUGU	ACAAUUUAAUAAUUUUAAUU	Cleavage
gma-MIR6299	XLOC_005870	3	8.747	1	20	146	164	AUUUAAAAUUAUUGAUUUGU	ACAAAUUAA-AAUUUUGAAU	Translation
gma-MIR1518	XLOC_001991	2.5	14.868	1	21	801	821	UGUGUUGUAAAGUGAAUAUCA	UGAUAUUCACUUUUCAAUACC	Cleavage
gma-MIR5377	XLOC_001011	2.5	17.974	1	23	1115	1137	CUGAAGGAUCGAUGUAGAAUGCU	GGUAUUCUAUAUUGCUCUUUCAG	Translation
gma-MIR169m	XLOC_014309	3	20.959	1	20	1350	1369	CAGCCAAGGAUGACUUGCCG	UGGUGAUUCAUCCUUGGUUG	Cleavage
gma-MIR169m	XLOC_016890	3	20.959	1	20	1233	1252	CAGCCAAGGAUGACUUGCCG	UGGUGAUUCAUCCUUGGUUG	Cleavage
gma-MIR4412-5p	XLOC_017040	3	12.273	1	21	131	151	UGUUGCGGGUAUCUUUGCCUC	GGGACAAAGAGAUCCGCAACA	Translation
gma-MIR9746e	XLOC_005675	3	16.306	1	22	1385	1406	AAAGUGUUUGAAUCUCAAUUAG	CUGGUUCAGAUACAAACACUUU	Translation
gma-MIR167b	XLOC_010995	3	16.042	1	21	998	1018	UGAAGCUGCCAGCAUGAUCUA	UAGAUCAAGCUGGAAGCUUUG	Cleavage
gma-MIR156c	XLOC_012754	1	12.719	1	21	1180	1200	UUGACAGAAGAUAGAGAGCAC	GUGCUCUCUCUCUUCUGUCAA	Cleavage
gma-MIR156c	XLOC_003570	2	16.218	1	21	936	956	UUGACAGAAGAUAGAGAGCAC	GUGCUCUCUCUCUUCUGUCAU	Cleavage
gma-MIR156c	XLOC_015804	2	15.443	1	21	1204	1224	UUGACAGAAGAUAGAGAGCAC	GUGCUCGCUCUCUUCUGUCAA	Cleavage
gma-MIR156c	XLOC_002297	3	22.184	1	20	431	450	UUGACAGAAGAUAGAGAGCA	UGCUUUCUGUUUUCUGUUAC	Cleavage
gma-MIR395c	XLOC_008123	3	17.194	1	21	1114	1133	CUGAAGUGUUUGGGGGAACUC	GAGUUCCUCCAAG-ACUUCAG	Cleavage
gma-MIR395c	XLOC_014608	3	3.229	1	20	334	353	CUGAAGUGUUUGGGGGAACU	AAUUCCACCAAACACUUCAU	Cleavage
gma-MIR4416b	XLOC_009502	2.5	16.463	1	21	2553	2573	UGGGUGAGAGAAACGCGUAUC	GAUAGGUGUUUUUCUCACUCA	Cleavage
gma-MIR4407	XLOC_026700	3	14.308	1	22	461	482	CAGAGGAAGCAGCACUUGUACC	GGUAUGAGUGUUGUUUUCUUUG	Cleavage
gma-MIR4407	XLOC_006875	3	18.712	1	21	88	108	CAGAGGAAGCAGCACUUGUAC	GAGUAAGUGUUGCUUCUUCUG	Cleavage
gma-MIR4407	XLOC_002297	3	17.806	1	22	1057	1078	CAGAGGAAGCAGCACUUGUACC	GAUACAGGUGCUGCUUUUUCAG	Cleavage
gma-MIR4407	XLOC_015884	3	17.018	1	22	644	665	CAGAGGAAGCAGCACUUGUACC	GUUACAGCUUCUGCUUCUUCUG	Cleavage
gma-MIR4397-5p	XLOC_024582	3	16.548	1	20	176	195	CAUCGUUGACGCUGACUGUA	UACGGUUAGUCUCAGCGAUG	Translation
gma-MIR5373	XLOC_013486	3	20.698	1	21	1941	1961	UCUCUUGAUUCUAGAUGAUGU	ACAUCAUCUAGCAUCAAGUGG	Translation
gma-MIR5373	XLOC_002163	3	13.268	1	21	308	328	UCUCUUGAUUCUAGAUGAUGU	AAAUCAUCAAGGAUCGAGAGA	Cleavage
gma-MIR5373	XLOC_021606	3	17.167	1	21	2023	2043	UCUCUUGAUUCUAGAUGAUGU	ACAGCAUCAAGAAGCAAGAGA	Cleavage
gma-MIR1516b	XLOC_010624	3	16.176	1	21	295	315	AGCUUCUCUACAGAAAAUAUA	UAUGUUUUGUGUAUGGAAGCU	Cleavage
gma-MIR1516b	XLOC_013229	2.5	17.628	1	20	397	416	AGCUUCUCUACAGAAAAUAU	AUGUUUGCUGUACAGAAGCU	Cleavage
gma-MIR1516b	XLOC_008071	3	16.902	1	20	1364	1382	AGCUUCUCUACAGAAAAUAU	AUACUUUCUGU-GAGAAGCU	Translation
gma-MIR2108b	XLOC_004107	2.5	12.967	1	21	507	527	UUAAUGUGUUGUGUUUGUGAG	UUCGCAAUCGCAACACAUUGA	Cleavage
gma-MIR2108b	XLOC_018300	3	1.323	1	20	199	217	UUAAUGUGUUGUGUUUGUGA	UCACACA-ACAACACAUUAA	Cleavage
gma-MIR9746b	XLOC_005675	3	16.306	1	22	1385	1406	AAAGUGUUUGAAUCUCAAUUAG	CUGGUUCAGAUACAAACACUUU	Translation
gma-MIR172j	XLOC_012551	1.5	19.42	1	21	422	442	GCAGCAGCAUCAAGAUUCACA	UGUGAAGCUUGAUGUUGCUGC	Cleavage
gma-MIR172j	XLOC_003409	2	12.298	1	21	904	924	GCAGCAGCAUCAAGAUUCACA	UGUGAAUGUUGAUGCUGUUGU	Cleavage
gma-MIR172j	XLOC_010524	2.5	20.4	1	21	246	266	GCAGCAGCAUCAAGAUUCACA	UGUGAAUGUUGUUGUUGCUGC	Translation
gma-MIR172j	XLOC_006187	2.5	15.805	1	20	2387	2406	GCAGCAGCAUCAAGAUUCAC	GUGGACCUUGAUGCUGUUGU	Cleavage
gma-MIR172j	XLOC_026223	2	18.478	1	20	395	413	GCAGCAGCAUCAAGAUUCAC	GUGAA-CUUGAUGCUGCUGC	Cleavage
gma-MIR172j	XLOC_009094	3	14.284	1	20	564	583	GCAGCAGCAUCAAGAUUCAC	GUGUAUCUUGGUGCUGCUCC	Cleavage
gma-MIR172j	XLOC_019035	3	22.084	1	20	4244	4263	GCAGCAGCAUCAAGAUUCAC	GUGAAUCUUCAAGCUGCUGA	Translation
gma-MIR172j	XLOC_021933	3	21.472	1	20	1852	1871	GCAGCAGCAUCAAGAUUCAC	GUGAACCUUGUUGUUGUUGC	Translation
gma-MIR1523a	XLOC_012683	3	10.18	1	20	169	188	AUGGGAUAAAUGUGAGCUCA	UUGGCUCGUAUUUAUCUCAU	Cleavage
gma-MIR2109-5p	XLOC_007118	2	22.271	1	20	99	118	UGCGAGUGUCUUCGCCUCUG	UAGAGGUGAAGACACUCGCC	Cleavage
gma-MIR9746a	XLOC_005675	3	16.306	1	22	1385	1406	AAAGUGUUUGAAUCUCAAUUAG	CUGGUUCAGAUACAAACACUUU	Translation
gma-MIR156t	XLOC_012754	1.5	12.719	1	21	1180	1200	UUGACAGAAGAAAGGGAGCAC	GUGCUCUCUCUCUUCUGUCAA	Cleavage
gma-MIR156t	XLOC_003570	2.5	16.218	1	21	936	956	UUGACAGAAGAAAGGGAGCAC	GUGCUCUCUCUCUUCUGUCAU	Cleavage
gma-MIR156t	XLOC_015804	2	15.443	1	21	1204	1224	UUGACAGAAGAAAGGGAGCAC	GUGCUCGCUCUCUUCUGUCAA	Cleavage
gma-MIR156t	XLOC_021196	3	10.925	1	20	621	640	UUGACAGAAGAAAGGGAGCA	AGCUCCCUCUCUUCUGUCAC	Cleavage
gma-MIR166r	XLOC_002462	2	21.073	1	20	591	610	UCGGACCAGGCUUCAUUCCC	UGGGAUGAAGCCUGGUCCGG	Cleavage
gma-MIR166r	XLOC_017600	2	19.632	1	20	531	550	UCGGACCAGGCUUCAUUCCC	UGGGAUGAAGCCUGGUCCGG	Cleavage
gma-MIR172h-3p	XLOC_015201	0.5	11.016	1	20	769	788	AGAAUCUUGAUGAUGCUGCA	UGCAGCAUCAUCAGGAUUCU	Cleavage
gma-MIR172h-3p	XLOC_006274	1.5	12.057	1	20	1218	1237	AGAAUCUUGAUGAUGCUGCA	UGCAGCAUCAUCAGGAUUCC	Cleavage
gma-MIR172h-3p	XLOC_019812	3	14.92	1	20	909	928	AGAAUCUUGAUGAUGCUGCA	UGUUGCAUCAACAAGAUUUU	Translation
gma-MIR5761a	XLOC_008266	3	16.74	1	21	172	192	UUUUGUGUCGUGAAGCUUUUG	CAAAAGCUUUACCACGUAAAG	Translation
gma-MIR5761a	XLOC_011650	3	18.814	1	20	218	237	UUUUGUGUCGUGAAGCUUUU	AAACGAUUCACGACGCGAAA	Cleavage
gma-MIR4347	XLOC_023086	3	14.085	1	20	2149	2168	AAGCUUCUUACGGAUCAAGU	AUUUGGUUCAUAGGAAGCUU	Translation
gma-MIR5374-3p	XLOC_000855	3	15.331	1	20	1669	1688	UUCAAAUGUCAGAUUAUAAA	UUUGAAAUUUGAAAUUUGAA	Cleavage
gma-MIR396c	XLOC_019140	2.5	23.417	1	21	906	926	UUCCACAGCUUUCUUGAACUU	AAGUUUAAUGAAGCUGUGGAG	Cleavage
gma-MIR396c	XLOC_018214	2.5	15.8	1	21	1043	1063	UUCCACAGCUUUCUUGAACUU	AAGUUGAAGGAAGUUGUGGAG	Cleavage
gma-MIR396c	XLOC_020534	2.5	10.73	1	21	1411	1431	UUCCACAGCUUUCUUGAACUU	AAGAUUGAGAAGGCUGUGGAA	Cleavage
gma-MIR396c	XLOC_007520	3	13.411	1	21	1396	1416	UUCCACAGCUUUCUUGAACUU	AAUUUCAGGAAAGUUGUGGAU	Cleavage
gma-MIR396c	XLOC_026723	2.5	14.222	1	21	346	366	UUCCACAGCUUUCUUGAACUU	AAGUUCAAGGAUGGUGUGGAA	Translation
gma-MIR396c	XLOC_024431	2	16.699	1	19	499	518	UUCCACA-GCUUUCUUGAAC	GUUCAAGAAAGCCUGUGGAA	Cleavage
gma-MIR396c	XLOC_020740	2.5	15.589	1	19	477	496	UUCCAC-AGCUUUCUUGAAC	GUUCAAGAAAGCUCGUGGAA	Cleavage
gma-MIR396c	XLOC_013090	2	14.258	1	19	214	233	UUCCACA-GCUUUCUUGAAC	GUUCAAGAAAGCCUGUGGAA	Cleavage
gma-MIR396c	XLOC_002907	2	17.405	1	19	388	407	UUCCACA-GCUUUCUUGAAC	GUUCAAGAAAGCCUGUGGAA	Cleavage
gma-MIR396c	XLOC_021868	2	15.705	1	19	386	405	UUCCACA-GCUUUCUUGAAC	GUUCAAGAAAGCCUGUGGAA	Cleavage
gma-MIR396c	XLOC_006427	2	19.537	1	19	634	653	UUCCACA-GCUUUCUUGAAC	GUUCAAGAAAGCCUGUGGAA	Cleavage
gma-MIR396c	XLOC_014514	2	13.093	1	19	347	366	UUCCACA-GCUUUCUUGAAC	GUUCAAGAAAGCCUGUGGAA	Cleavage
gma-MIR482b-3p	XLOC_022309	2	15.702	1	22	636	657	UCUUCCCUACACCUCCCAUACC	GGAAUGGGAGGUUUAGGGAAGA	Translation
gma-MIR482b-3p	XLOC_012959	3	20.532	1	22	390	411	UCUUCCCUACACCUCCCAUACC	GUUGUGGAAAGUGUAGGGAAGG	Cleavage
gma-MIR4373	XLOC_020452	3	13.178	1	24	7	30	AAGUUGACGUACGUACGGAUUGAC	GGUAAUUUGUAUGUGUGUCAAUUU	Cleavage
gma-MIR395m	XLOC_014608	2	3.229	1	20	334	353	AUGAAGUGUUUGGGGGAACU	AAUUCCACCAAACACUUCAU	Cleavage
gma-MIR395m	XLOC_018821	3	22.63	1	20	124	143	AUGAAGUGUUUGGGGGAACU	AGUUUCCCUAAAGGCUUUAU	Cleavage
gma-MIR395m	XLOC_015699	3	19.079	1	20	1517	1536	AUGAAGUGUUUGGGGGAACU	AGUUCCCCCAAAGAUUUGAU	Cleavage
gma-MIR408a-3p	XLOC_014560	0.5	17.675	1	20	76	95	AUGCACUGCCUCUUCCCUGG	UCAGGGAAGAGGCAGUGCAU	Cleavage
gma-MIR160b	XLOC_009117	1	16.382	1	20	1333	1352	UGCCUGGCUCCCUGUAUGCC	AGCAUACAGGGAGCCAGGCA	Cleavage
gma-MIR160b	XLOC_018268	3	23.834	1	20	1792	1812	UGCCUGGCUCC-CUGUAUGCC	GGGAUACAGAGGAGCCAGGCA	Cleavage
gma-MIR5030	XLOC_020063	3	16.261	1	20	1798	1817	AGAACAAUUUGUGUUUUACC	GAUGAAGCACACAUUGUUCU	Translation
gma-MIR5670a	XLOC_000311	3	16.178	1	20	65	84	CAUCAUACCAUAUUUGCUUC	CUAGCAAGUGUGGUAUGAUG	Cleavage
gma-MIR5670a	XLOC_016362	3	14.728	1	21	746	766	CAUCAUACCAUAUUUGCUUCA	UGAAGAAAAAAGGGUAUGAUG	Translation
gma-MIR1526	XLOC_019997	3	19.782	1	22	687	708	CCGGAAGAGGAAAAUUAAGCAA	UUGUUGAAUUUUCCUCUUCGGG	Cleavage
gma-MIR1526	XLOC_022524	3	21.967	1	20	261	280	CCGGAAGAGGAAAAUUAAGC	GCUUUAUUUUGCUCUUCCGU	Translation
gma-MIR1534	XLOC_026962	3	17.015	1	20	1150	1169	UAUUUUGGGUAAAUAGUCAU	AUGAUUAUUUUCUCAAGAUG	Translation
gma-MIR1534	XLOC_028170	3	16.216	1	20	670	689	UAUUUUGGGUAAAUAGUCAU	AUCACUCUUUGUCCAAAAUA	Cleavage
gma-MIR171k-3p	XLOC_003507	3	12.447	1	21	1077	1097	UUGAGCCGCGCCAAUAUCACU	GGUUAUGUUGGUGAGGCUCAA	Cleavage
gma-MIR5036	XLOC_010897	2.5	12.638	1	20	1399	1418	AGAGGCCCUUGGGGAGGAGU	AAUCCUCCCCAAGGGCCUUC	Cleavage
gma-MIR2111c	XLOC_024582	2	18.249	1	20	156	175	UAAUCUGCAUCCUGAGGUUU	UUACCUCAGGAUGCAGAUUA	Cleavage
gma-MIR2111c	XLOC_010688	3	20.295	1	21	711	731	UAAUCUGCAUCCUGAGGUUUA	UAAACCUCAGGCUGCUGAUUG	Translation
gma-MIR2111c	XLOC_012645	3	15.169	1	21	283	303	UAAUCUGCAUCCUGAGGUUUA	UAAAGUUCAGGUUGCAGAUUG	Translation
gma-MIR5780d	XLOC_002037	2.5	18.573	1	22	1360	1381	UGUUUUGAGUUUCUGAUAAAUU	AAUUUAUUAAAAGCUCAAAAUA	Cleavage
gma-MIR5780d	XLOC_006468	3	15.28	1	22	72	93	UGUUUUGAGUUUCUGAUAAAUU	AAAUGAUGAGAAACUCAAAACA	Cleavage
gma-MIR5780d	XLOC_004634	3	18.955	1	20	2059	2078	UGUUUUGAGUUUCUGAUAAA	GUUGUCAGAAAUUCAAAGCG	Cleavage
gma-MIR5780d	XLOC_006751	3	18.428	1	22	214	234	UGUUUUGAGUUUCUGAUAAAUU	ACUUUAUCAGGAA-UCAAAGCA	Translation
gma-MIR5042-5p	XLOC_026843	3	22.04	1	22	751	772	UAUCUUGGAUCACAGCCCCAUU	AUUGGAGCUGGGAUUCAAGGUA	Cleavage
gma-MIR5673	XLOC_012703	2.5	19.989	1	20	1377	1396	CGUGGAAUCUCGCGGAAGAC	UUCUUUCGCGAGAUUCCACU	Cleavage
gma-MIR5763c	XLOC_007012	3	15.545	1	21	463	483	UGAACUAUACAAAGACGGUUA	UAAUUGUUUUUGUUUAGUUUA	Cleavage
gma-MIR172b-3p	XLOC_015201	0.5	11.016	1	20	769	788	AGAAUCUUGAUGAUGCUGCA	UGCAGCAUCAUCAGGAUUCU	Cleavage
gma-MIR172b-3p	XLOC_006274	1.5	12.057	1	20	1218	1237	AGAAUCUUGAUGAUGCUGCA	UGCAGCAUCAUCAGGAUUCC	Cleavage
gma-MIR172b-3p	XLOC_019812	3	14.92	1	20	909	928	AGAAUCUUGAUGAUGCUGCA	UGUUGCAUCAACAAGAUUUU	Translation
gma-MIR166p	XLOC_002462	2	21.073	1	20	591	610	UCGGACCAGGCUUCAUUCCC	UGGGAUGAAGCCUGGUCCGG	Cleavage
gma-MIR166p	XLOC_017600	2	19.632	1	20	531	550	UCGGACCAGGCUUCAUUCCC	UGGGAUGAAGCCUGGUCCGG	Cleavage
gma-MIR1520p	XLOC_025272	3	10.98	1	24	503	526	AUGUUGUUAUUGGAUGAUGACGGU	ACCUUUAUUGUCUAAUAAUAAUAU	Cleavage
gma-MIR1520p	XLOC_020167	2.5	10.465	1	20	601	620	AUGUUGUUAUUGGAUGAUGA	UCAUCUUCCGAUAACAACAG	Cleavage
gma-MIR1520p	XLOC_009239	3	14.362	1	21	159	179	AUGUUGUUAUUGGAUGAUGAC	GUUAUCAUGCGAAAACAACAU	Translation
gma-MIR1520p	XLOC_008723	3	13.277	1	21	69	89	AUGUUGUUAUUGGAUGAUGAC	GUUAUCAUGCGAAAACAACAU	Translation
gma-MIR1520p	XLOC_001269	3	13.99	1	20	633	652	AUGUUGUUAUUGGAUGAUGA	UCAUCAUCCACUGACAGCAC	Translation
gma-MIR1520p	XLOC_018524	3	12.595	1	20	433	452	AUGUUGUUAUUGGAUGAUGA	UUAUCAGCCAAUAACAAAAU	Cleavage
gma-MIR1520p	XLOC_020600	3	11.686	1	20	369	389	AUGUUGUUAU-UGGAUGAUGA	UCAUCAUCAACAUAACAACAU	Translation
gma-MIR393f	XLOC_025262	2	20.027	1	20	1732	1751	UCCAAAGGGAUCGCAUUGAU	GACAAUGCGAUCCCUUUGGA	Cleavage
gma-MIR393f	XLOC_011919	3	14.045	1	20	103	122	UCCAAAGGGAUCGCAUUGAU	AUAAAUACAAUCCCUUUGGA	Cleavage
gma-MIR393f	XLOC_027126	3	16.439	1	20	453	472	UCCAAAGGGAUCGCAUUGAU	AUCAAUGGGAGCGCUUUGGA	Translation
gma-MIR9757	XLOC_016296	3	15.984	1	22	893	914	CAACCCUCCUCAGUUAGAUCUC	GAGACUUAUUUGAGGAGGGUUG	Cleavage
gma-MIR9757	XLOC_017633	3	21.523	1	20	191	210	CAACCCUCCUCAGUUAGAUC	GAUCUAGCUGAAGGGGGUUC	Translation
gma-MIR1514a-5p	XLOC_019689	3	10.512	1	21	816	836	UUCAUUUUUAAAAUAGGCAUU	AAUGUCUAUAUUAAAAAGGAA	Cleavage
gma-MIR1514a-5p	XLOC_003084	2.5	18.449	1	21	1702	1722	UUCAUUUUUAAAAUAGGCAUU	ACUGCCUAUCUUGAAAAUGAA	Cleavage
gma-MIR1514a-5p	XLOC_006869	2.5	17.03	1	21	223	243	UUCAUUUUUAAAAUAGGCAUU	GAAGCCUAUUUCAAGAAUGAA	Translation
gma-MIR1514a-5p	XLOC_023554	3	13.192	1	21	294	314	UUCAUUUUUAAAAUAGGCAUU	AAGGCCUAAUUUGAAAGUGAA	Cleavage
gma-MIR1514a-5p	XLOC_007934	3	9.769	1	20	383	402	UUCAUUUUUAAAAUAGGCAU	AUGCCAAUUUUAGAGAUGAU	Cleavage
gma-MIR1514a-5p	XLOC_016295	3	20.883	1	21	256	276	UUCAUUUUUAAAAUAGGCAUU	AAUGGGUAUGUUAAAAAUGAA	Cleavage
gma-MIR1514a-5p	XLOC_002901	3	20.637	1	20	2222	2241	UUCAUUUUUAAAAUAGGCAU	AUGCUGAUUUAAAGAAUGAA	Translation
gma-MIR1514a-5p	XLOC_006325	3	21.244	1	20	2224	2243	UUCAUUUUUAAAAUAGGCAU	AUGCCUAUGAUAAGAGUGAA	Translation
gma-MIR5769	XLOC_012529	3	4.892	1	21	142	162	UGAGGGAAAUGAAGACGACGA	UCGUCAUCUUCCGUUCCCUCA	Translation
gma-MIR5769	XLOC_003886	3	4.835	1	20	115	134	UGAGGGAAAUGAAGACGACG	UGUCCUCAUCAUUUUCCUCA	Cleavage
gma-MIR396i-5p	XLOC_019140	2.5	23.417	1	20	907	926	UUCCACAGCUUUCUUGAACU	AGUUUAAUGAAGCUGUGGAG	Cleavage
gma-MIR396i-5p	XLOC_018214	2.5	15.8	1	20	1044	1063	UUCCACAGCUUUCUUGAACU	AGUUGAAGGAAGUUGUGGAG	Cleavage
gma-MIR396i-5p	XLOC_020534	2.5	10.73	1	20	1412	1431	UUCCACAGCUUUCUUGAACU	AGAUUGAGAAGGCUGUGGAA	Cleavage
gma-MIR396i-5p	XLOC_007520	3	13.411	1	20	1397	1416	UUCCACAGCUUUCUUGAACU	AUUUCAGGAAAGUUGUGGAU	Cleavage
gma-MIR396i-5p	XLOC_024431	2	16.699	1	21	497	518	UUCCACA-GCUUUCUUGAACUG	CCGUUCAAGAAAGCCUGUGGAA	Cleavage
gma-MIR396i-5p	XLOC_020740	2.5	15.589	1	21	475	496	UUCCAC-AGCUUUCUUGAACUG	CCGUUCAAGAAAGCUCGUGGAA	Cleavage
gma-MIR396i-5p	XLOC_013090	2	14.258	1	21	212	233	UUCCACA-GCUUUCUUGAACUG	CCGUUCAAGAAAGCCUGUGGAA	Cleavage
gma-MIR396i-5p	XLOC_002907	2	17.405	1	21	386	407	UUCCACA-GCUUUCUUGAACUG	CCGUUCAAGAAAGCCUGUGGAA	Cleavage
gma-MIR396i-5p	XLOC_021868	2	15.705	1	21	384	405	UUCCACA-GCUUUCUUGAACUG	CCGUUCAAGAAAGCCUGUGGAA	Cleavage
gma-MIR396i-5p	XLOC_006427	2	19.537	1	21	632	653	UUCCACA-GCUUUCUUGAACUG	CCGUUCAAGAAAGCCUGUGGAA	Cleavage
gma-MIR396i-5p	XLOC_014514	2	13.093	1	21	345	366	UUCCACA-GCUUUCUUGAACUG	CCGUUCAAGAAAGCCUGUGGAA	Cleavage
gma-MIR396i-5p	XLOC_026723	2.5	14.222	1	20	347	366	UUCCACAGCUUUCUUGAACU	AGUUCAAGGAUGGUGUGGAA	Translation
gma-MIR156w	XLOC_015804	0.5	16.156	1	20	1204	1223	UGACAGAAGAGAGUGAGCAC	GUGCUCGCUCUCUUCUGUCA	Cleavage
gma-MIR156w	XLOC_012754	1	12.747	1	20	1180	1199	UGACAGAAGAGAGUGAGCAC	GUGCUCUCUCUCUUCUGUCA	Cleavage
gma-MIR156w	XLOC_003570	1	15.857	1	20	936	955	UGACAGAAGAGAGUGAGCAC	GUGCUCUCUCUCUUCUGUCA	Cleavage
gma-MIR156w	XLOC_024851	1	24.837	1	20	713	732	UGACAGAAGAGAGUGAGCAC	GUGCUCUCUCUCUUCUGUCA	Cleavage
gma-MIR156w	XLOC_021196	3	11.854	1	20	620	639	UGACAGAAGAGAGUGAGCAC	UAGCUCCCUCUCUUCUGUCA	Cleavage
gma-MIR156w	XLOC_022186	2.5	16.227	1	20	308	326	UGACAGAAGAGAGUGAGCAC	GUGCU-ACUUUCUUCUGUCA	Cleavage
gma-MIR156w	XLOC_009907	3	21.629	1	19	107	126	UGACAGAA-GAGAGUGAGCA	UGCUUACUCUUGUUCUGUCA	Translation
gma-MIR398c	XLOC_029481	3	18.88	1	20	402	421	UGUGUUCUCAGGUCGCCCCU	AGGGAGGACCUGAGAACAUG	Cleavage
gma-MIR390e	XLOC_006833	3	12.531	1	20	136	155	AGCUCAGGAGGGAUAGCGCC	GGCCCUAUUCCUCCUGAGAU	Cleavage
gma-MIR4343a	XLOC_008361	3	17.003	1	20	275	294	AAAAAACUUACGGAUCAAGU	AUUUGAUUUGUAAGUUUUGU	Cleavage
gma-MIR482e	XLOC_019316	2.5	21.23	1	20	81	100	UAUGGGGGGAUUGGGAAGGA	UCCUUCCCGGUCCUCUCGUA	Cleavage
gma-MIR166e	XLOC_002462	2	21.073	1	20	591	610	UCGGACCAGGCUUCAUUCCC	UGGGAUGAAGCCUGGUCCGG	Cleavage
gma-MIR166e	XLOC_017600	2	19.632	1	20	531	550	UCGGACCAGGCUUCAUUCCC	UGGGAUGAAGCCUGGUCCGG	Cleavage
gma-MIR4406	XLOC_011201	3	16.126	1	23	703	725	AUUGAUUCUGAGAGAACCGGUGU	AAACCGGUUCUAUCAGAAUCUGU	Cleavage
gma-MIR4406	XLOC_006657	3	18.938	1	23	857	879	AUUGAUUCUGAGAGAACCGGUGU	AUCCUGGUUCUCUUAUAAUCAAC	Cleavage
gma-MIR4406	XLOC_001349	3	7.424	1	23	3292	3314	AUUGAUUCUGAGAGAACCGGUGU	AAAUCUGUUCUUACAGAAUCAAU	Translation
gma-MIR1507c-3p	XLOC_017819	1.5	15.177	1	20	899	918	CCUCAUUCCAAACAUCAUCU	AGAUGAUGUUUGGAAUGAAG	Cleavage
gma-MIR1507c-3p	XLOC_025152	3	16.173	1	20	711	730	CCUCAUUCCAAACAUCAUCU	UGAUGAUGUUUGGAGUGAAG	Cleavage
gma-MIR1507c-3p	XLOC_019070	2.5	11.292	1	20	1518	1537	CCUCAUUCCAAACAUCAUCU	GGAUGACGUUUGGAAUGAGA	Cleavage
gma-MIR1507c-3p	XLOC_012733	2.5	13.204	1	20	818	837	CCUCAUUCCAAACAUCAUCU	AGAUGAAGUUUUGGAUGAGG	Translation
gma-MIR1507c-3p	XLOC_009647	2.5	18.563	1	20	846	865	CCUCAUUCCAAACAUCAUCU	GGACGAUGUAUGGAAUGAGG	Translation
gma-MIR1507c-3p	XLOC_022058	3	17.367	1	20	3285	3304	CCUCAUUCCAAACAUCAUCU	AGAUGACUUCUGGAAUGAGG	Translation
gma-MIR156k	XLOC_015804	0.5	15.443	1	21	1204	1224	UUGACAGAAGAGAGUGAGCAC	GUGCUCGCUCUCUUCUGUCAA	Cleavage
gma-MIR156k	XLOC_012754	1	12.719	1	21	1180	1200	UUGACAGAAGAGAGUGAGCAC	GUGCUCUCUCUCUUCUGUCAA	Cleavage
gma-MIR156k	XLOC_003570	2	16.218	1	21	936	956	UUGACAGAAGAGAGUGAGCAC	GUGCUCUCUCUCUUCUGUCAU	Cleavage
gma-MIR156k	XLOC_021196	3	10.925	1	20	621	640	UUGACAGAAGAGAGUGAGCA	AGCUCCCUCUCUUCUGUCAC	Cleavage
gma-MIR156k	XLOC_022186	3	16.946	1	21	308	327	UUGACAGAAGAGAGUGAGCAC	GUGCU-ACUUUCUUCUGUCAG	Cleavage
gma-MIR4416c	XLOC_009502	2	15.7	1	21	2554	2574	CUGGGUGAGAGAAACACGUAU	AUAGGUGUUUUUCUCACUCAG	Cleavage
gma-MIR164g	XLOC_001910	1	13.95	1	20	774	793	UGGAGAAGCAGGGCACGUGC	GCACGUGUCCUGUUUCUCCA	Cleavage
gma-MIR164g	XLOC_000818	1	14.659	1	20	678	697	UGGAGAAGCAGGGCACGUGC	GCAAGUGCCCUGCUUCUCCA	Cleavage
gma-MIR164g	XLOC_005152	3	21.978	1	21	654	675	UGGAGAAGCAG-GGCACGUGCA	UUCAUGUGCUUCUGCUUCUCCA	Cleavage
gma-MIR5041-5p	XLOC_021698	2	14.812	1	20	799	818	UUUCAUCUUCAACUUGCUCA	UGACCAAGUUGGAGAUGAAG	Cleavage
gma-MIR5041-5p	XLOC_002401	2.5	14.976	1	21	389	409	UUUCAUCUUCAACUUGCUCAA	UGGAACAAGUUGAAGAUGAAG	Cleavage
gma-MIR5041-5p	XLOC_017632	2.5	14.622	1	21	437	457	UUUCAUCUUCAACUUGCUCAA	UUGAGCAAGAGGAAGAUGAAG	Translation
gma-MIR5041-5p	XLOC_007765	3	3.801	1	21	728	748	UUUCAUCUUCAACUUGCUCAA	UUGAGAAGGUGGAAGAUGAGA	Translation
gma-MIR5041-5p	XLOC_022689	2.5	11.047	1	20	1644	1663	UUUCAUCUUCAACUUGCUCA	UGACCAUGUUGAAGAUGAAG	Cleavage
gma-MIR5041-5p	XLOC_010565	3	17.812	1	21	114	134	UUUCAUCUUCAACUUGCUCAA	UUGAACAACUUCAAGAUGAAA	Translation
gma-MIR5041-5p	XLOC_014452	3	14.487	1	20	1171	1190	UUUCAUCUUCAACUUGCUCA	UGAGCAUUUUGAGGAUGAAG	Cleavage
gma-MIR5041-5p	XLOC_017586	3	12.498	1	20	494	513	UUUCAUCUUCAACUUGCUCA	UGGGAAUGUUGAAGGUGAAA	Cleavage
gma-MIR5374-5p	XLOC_021426	3	15.236	1	21	183	203	UUAUAGUCUGACAUCUGGAAU	AUUCCAGAUAUCAGAUUACAA	Cleavage
gma-MIR9746h	XLOC_005675	3	16.306	1	22	1385	1406	AAAGUGUUUGAAUCUCAAUUAG	CUGGUUCAGAUACAAACACUUU	Translation
gma-MIR1507b	XLOC_009647	1	18.563	1	21	845	865	UCUCAUUCCAUACAUCGUCUG	UGGACGAUGUAUGGAAUGAGG	Cleavage
gma-MIR1507b	XLOC_019070	3	11.292	1	21	1517	1537	UCUCAUUCCAUACAUCGUCUG	UGGAUGACGUUUGGAAUGAGA	Translation
gma-MIR9746d	XLOC_005675	3	16.306	1	22	1385	1406	AAAGUGUUUGAAUCUCAAUUAG	CUGGUUCAGAUACAAACACUUU	Translation
gma-MIR5766	XLOC_007405	3	5.493	1	20	109	128	UUGAGGCUGAGAAGAGGCAA	UUGCCCCUUCUCACCUUCAA	Cleavage
gma-MIR5766	XLOC_003533	3	19.129	1	20	585	604	UUGAGGCUGAGAAGAGGCAA	UGGCCUCUUCUCAGUUUUGA	Cleavage
gma-MIR5766	XLOC_007688	3	16.095	1	21	266	286	UUGAGGCUGAGAAGAGGCAAG	UUUGCGUCUACUCAGCUUCGA	Cleavage
gma-MIR4415a-5p	XLOC_016635	3	20.813	1	21	628	648	AAGUUGUGAUGAGAAUCAAUG	CAUUGAUUCUCAUUAUAGUUC	Cleavage
gma-MIR4415a-5p	XLOC_006423	3	22.048	1	20	1626	1645	AAGUUGUGAUGAGAAUCAAU	AUUGAUUAUUGUCACGAUUU	Cleavage
gma-MIR9731	XLOC_017600	2.5	22.87	1	20	1605	1623	AUACAUAUCGUGUUGCCAAG	CUUGGCA-CGCGAUAUGUAU	Cleavage
gma-MIR9725	XLOC_003987	3	12.492	1	20	528	547	UUAAUUUUUUUGGAUCAGCA	UGUUUAUUCGAAAAAAUUGA	Cleavage
gma-MIR9725	XLOC_008242	3	9.223	1	20	501	520	UUAAUUUUUUUGGAUCAGCA	UACUGAUACAAAAGAGUUAA	Cleavage
gma-MIR172c	XLOC_006274	0.5	12.057	1	21	1217	1237	GGAAUCUUGAUGAUGCUGCAG	CUGCAGCAUCAUCAGGAUUCC	Cleavage
gma-MIR172c	XLOC_015201	1	11.016	1	21	768	788	GGAAUCUUGAUGAUGCUGCAG	UUGCAGCAUCAUCAGGAUUCU	Cleavage
gma-MIR172c	XLOC_019345	2.5	24.621	1	20	2295	2314	GGAAUCUUGAUGAUGCUGCA	UGUGGCAUCAUCAAGAUGCC	Cleavage
gma-MIR5372	XLOC_000924	2.5	21.727	1	21	262	282	UUGUUCGAUAAAACUGUUGUG	CGCAUCAGUUUUGUUGAACAA	Cleavage
gma-MIR5372	XLOC_000923	2.5	17.29	1	21	240	260	UUGUUCGAUAAAACUGUUGUG	UGCAUCAGUUUUGUUGAACAA	Cleavage
gma-MIR1510a-3p	XLOC_007118	3	20.177	1	23	696	718	UUGUUGUUUUACCUAUUCCACCC	GGGUGGAAUAGGAAAGACAACUA	Translation
gma-MIR1510a-3p	XLOC_015146	3	20.315	1	23	813	835	UUGUUGUUUUACCUAUUCCACCC	GGGUGGUGUGGCUAAAACAACAA	Cleavage
gma-MIR1510a-3p	XLOC_002856	3	18.004	1	20	441	460	UUGUUGUUUUACCUAUUCCA	UGGAAUAGGUGGGGCAAUGA	Cleavage
gma-MIR1510a-3p	XLOC_024180	3	19.286	1	22	2257	2278	UUGUUGUUUUACCUAUUCCACC	GCUGGAGUAUGUAGAACAAUGA	Cleavage
gma-MIR1510a-3p	XLOC_005923	3	12.651	1	23	387	409	UUGUUGUUUUACCUAUUCCACCC	GAGUGAAAGAGCUAAAACAACAA	Cleavage
gma-MIR1510a-3p	XLOC_011585	3	13.876	1	22	986	1007	UUGUUGUUUUACCUAUUCCACC	GCUGGAACAGUUAGGACAACAA	Cleavage
gma-MIR166j-3p	XLOC_002462	2	21.073	1	20	591	610	UCGGACCAGGCUUCAUUCCC	UGGGAUGAAGCCUGGUCCGG	Cleavage
gma-MIR166j-3p	XLOC_017600	2	19.632	1	20	531	550	UCGGACCAGGCUUCAUUCCC	UGGGAUGAAGCCUGGUCCGG	Cleavage
gma-MIR1535b	XLOC_005430	3	19.086	1	20	595	614	CUUGUUUGUGGUGAUGUCUA	UAGACAUCAUUACAAAUUAG	Cleavage
gma-MIR1535b	XLOC_026700	3	8.963	1	21	235	255	CUUGUUUGUGGUGAUGUCUAG	CUUGACAUUACAACAAAUAAG	Translation
gma-MIR1535b	XLOC_003987	3	24.592	1	21	813	833	CUUGUUUGUGGUGAUGUCUAG	UUAUAUAUUAUCAUAAACAAG	Cleavage
gma-MIR167c	XLOC_010995	3	16.042	1	21	998	1018	UGAAGCUGCCAGCAUGAUCUG	UAGAUCAAGCUGGAAGCUUUG	Cleavage
gma-MIR1510b-3p	XLOC_007118	2.5	22.103	1	21	697	717	UGUUGUUUUACCUAUUCCACC	GGUGGAAUAGGAAAGACAACU	Translation
gma-MIR1510b-3p	XLOC_024999	2.5	16.323	1	21	709	729	UGUUGUUUUACCUAUUCCACC	GGUAGAAUGGGUGGAACAACA	Cleavage
gma-MIR1510b-3p	XLOC_015146	3	20.523	1	21	814	834	UGUUGUUUUACCUAUUCCACC	GGUGGUGUGGCUAAAACAACA	Translation
gma-MIR1510b-3p	XLOC_006384	3	15.875	1	20	206	225	UGUUGUUUUACCUAUUCCAC	GUGGAAUAGGAAAAGCUACA	Translation
gma-MIR1510b-3p	XLOC_000185	3	18.171	1	20	2654	2673	UGUUGUUUUACCUAUUCCAC	GUGGAGCUGGUAAGACAACA	Cleavage
gma-MIR1510b-3p	XLOC_021962	3	17.681	1	20	2423	2442	UGUUGUUUUACCUAUUCCAC	GUGGAGCAGGGAAGACAACA	Translation
gma-MIR1510b-3p	XLOC_005923	3	12.749	1	20	389	408	UGUUGUUUUACCUAUUCCAC	GUGAAAGAGCUAAAACAACA	Translation
gma-MIR156f	XLOC_012754	0	12.719	1	21	1180	1200	UUGACAGAAGAGAGAGAGCAC	GUGCUCUCUCUCUUCUGUCAA	Cleavage
gma-MIR156f	XLOC_015804	1	15.443	1	22	1203	1224	UUGACAGAAGAGAGAGAGCACA	UGUGCUCGCUCUCUUCUGUCAA	Cleavage
gma-MIR156f	XLOC_003570	1	16.218	1	21	936	956	UUGACAGAAGAGAGAGAGCAC	GUGCUCUCUCUCUUCUGUCAU	Cleavage
gma-MIR156f	XLOC_021196	3	10.925	1	20	621	640	UUGACAGAAGAGAGAGAGCA	AGCUCCCUCUCUUCUGUCAC	Cleavage
gma-MIR156f	XLOC_006242	3	20.437	1	20	1393	1412	UUGACAGAAGAGAGAGAGCA	UCCAUUCUCUCUUCUGUUAA	Cleavage
gma-MIR172k	XLOC_006274	1.5	12.057	1	20	1218	1237	UGAAUCUUGAUGAUGCUGCA	UGCAGCAUCAUCAGGAUUCC	Cleavage
gma-MIR172k	XLOC_015201	1.5	11.016	1	20	769	788	UGAAUCUUGAUGAUGCUGCA	UGCAGCAUCAUCAGGAUUCU	Cleavage
gma-MIR172k	XLOC_006451	3	20.824	1	21	548	568	UGAAUCUUGAUGAUGCUGCAU	AUAUGGCAUCAUCGAGGUUCA	Cleavage
gma-MIR172k	XLOC_012940	3	14.482	1	20	197	216	UGAAUCUUGAUGAUGCUGCA	UGCAUCUUCUUCAAGAUUCA	Translation
gma-MIR394a-3p	XLOC_008721	2.5	17.647	1	20	219	238	AGCUCUGUUGGCUACACUUU	AGAAUGUAGUCAAUAGAGCU	Cleavage
gma-MIR4405	XLOC_015044	3	21.974	1	21	123	143	AUUCUAAGACGGUUAUCUGGG	UUCCGAUAACCGUCUCAGAAU	Cleavage
gma-MIR4405	XLOC_022092	3	16.565	1	21	3856	3876	AUUCUAAGACGGUUAUCUGGG	UUCAGACAAUCGUCUUGGAGU	Cleavage
gma-MIR4405	XLOC_022116	3	16.565	1	21	3827	3847	AUUCUAAGACGGUUAUCUGGG	UUCAGACAAUCGUCUUGGAGU	Cleavage
gma-MIR159a-3p	XLOC_021540	2	16.408	1	20	1068	1087	UUUGGAUUGAAGGGAGCUCU	UGAGCUCCCUUCAAUCCAAU	Cleavage
gma-MIR159a-3p	XLOC_004267	3	8.139	1	21	648	668	UUUGGAUUGAAGGGAGCUCUA	UAGGGUUCCGUUUAGUCCAAA	Cleavage
gma-MIR159a-3p	XLOC_023102	3	15.572	1	21	712	732	UUUGGAUUGAAGGGAGCUCUA	UAGAGAUGCCUUUAAUUCAAA	Cleavage
gma-MIR4384	XLOC_002449	3	12.72	1	21	458	478	AAUCAGACACUGCAUUCAAAG	UUUUGGAUGAAGUUUUUGAUU	Cleavage
gma-MIR395d	XLOC_014608	3	3.141	1	20	333	352	UGAAGUGUUUGGGGGAACUU	CAAUUCCACCAAACACUUCA	Cleavage
gma-MIR395d	XLOC_010128	3	14.751	1	20	19	38	UGAAGUGUUUGGGGGAACUU	GACUUCACCCAAACACUUUA	Cleavage
gma-MIR164d	XLOC_001910	1	13.95	1	20	774	793	UGGAGAAGCAGGGCACGUGC	GCACGUGUCCUGUUUCUCCA	Cleavage
gma-MIR164d	XLOC_000818	1	14.659	1	20	678	697	UGGAGAAGCAGGGCACGUGC	GCAAGUGCCCUGCUUCUCCA	Cleavage
gma-MIR164d	XLOC_005152	3	21.978	1	19	656	675	UGGAGAAGCAG-GGCACGUG	CAUGUGCUUCUGCUUCUCCA	Cleavage
gma-MIR1512b	XLOC_005516	3	17.307	1	22	1852	1873	UAACUGGAAAUUCUUAAAGCAU	AAGUUUCAAGAAUUACCAGUUG	Cleavage
gma-MIR1514b-5p	XLOC_019689	2.5	10.512	1	21	816	836	UUCAUUUUUAAAAUAGACAUU	AAUGUCUAUAUUAAAAAGGAA	Cleavage
gma-MIR1514b-5p	XLOC_005976	3	17.087	1	21	407	427	UUCAUUUUUAAAAUAGACAUU	AAUGUCUACUUUGAAACUGAA	Cleavage
gma-MIR1514b-5p	XLOC_000860	3	16.328	1	20	3140	3159	UUCAUUUUUAAAAUAGACAU	UUGUCUAUUUUAGAGAUGAU	Cleavage
gma-MIR1514b-5p	XLOC_008194	3	20.678	1	21	1381	1401	UUCAUUUUUAAAAUAGACAUU	GAUGUCUAUUCUAGGAGUGGA	Translation
gma-MIR1514b-5p	XLOC_016295	3	20.883	1	21	256	276	UUCAUUUUUAAAAUAGACAUU	AAUGGGUAUGUUAAAAAUGAA	Cleavage
gma-MIR319q	XLOC_021540	2.5	16.334	1	20	1066	1085	UGGACUGAAGGGAGCUCCUU	AAUGAGCUCCCUUCAAUCCA	Cleavage
gma-MIR319q	XLOC_008242	3	23.543	1	20	888	907	UGGACUGAAGGGAGCUCCUU	AAGGAAAUCCCUUUGGUCCA	Cleavage
gma-MIR319q	XLOC_021061	3	13.032	1	20	1944	1963	UGGACUGAAGGGAGCUCCUU	GAGGGGACCCCUUCAGUCCA	Cleavage
gma-MIR172i-5p	XLOC_012551	1.5	19.42	1	21	422	442	GCAGCAGCAUCAAGAUUCACA	UGUGAAGCUUGAUGUUGCUGC	Cleavage
gma-MIR172i-5p	XLOC_003409	2	12.298	1	21	904	924	GCAGCAGCAUCAAGAUUCACA	UGUGAAUGUUGAUGCUGUUGU	Cleavage
gma-MIR172i-5p	XLOC_010524	2.5	20.4	1	21	246	266	GCAGCAGCAUCAAGAUUCACA	UGUGAAUGUUGUUGUUGCUGC	Translation
gma-MIR172i-5p	XLOC_006187	2.5	15.805	1	20	2387	2406	GCAGCAGCAUCAAGAUUCAC	GUGGACCUUGAUGCUGUUGU	Cleavage
gma-MIR172i-5p	XLOC_026223	2	18.478	1	20	395	413	GCAGCAGCAUCAAGAUUCAC	GUGAA-CUUGAUGCUGCUGC	Cleavage
gma-MIR172i-5p	XLOC_009094	3	14.284	1	20	564	583	GCAGCAGCAUCAAGAUUCAC	GUGUAUCUUGGUGCUGCUCC	Cleavage
gma-MIR172i-5p	XLOC_019035	3	22.084	1	20	4244	4263	GCAGCAGCAUCAAGAUUCAC	GUGAAUCUUCAAGCUGCUGA	Translation
gma-MIR172i-5p	XLOC_021933	3	21.472	1	20	1852	1871	GCAGCAGCAUCAAGAUUCAC	GUGAACCUUGUUGUUGUUGC	Translation
gma-MIR390b-5p	XLOC_022925	3	20.435	1	21	766	786	AAGCUCAGGAGGGAUAGCACC	GGUGUUGUGCUUCUUGAGCUU	Cleavage
gma-MIR390b-5p	XLOC_009190	3	15.436	1	21	859	879	AAGCUCAGGAGGGAUAGCACC	GGUUCAAUACCUCCUGAGCUU	Cleavage
gma-MIR166q	XLOC_002462	2	21.073	1	20	591	610	UCGGACCAGGCUUCAUUCCC	UGGGAUGAAGCCUGGUCCGG	Cleavage
gma-MIR166q	XLOC_017600	2	19.632	1	20	531	550	UCGGACCAGGCUUCAUUCCC	UGGGAUGAAGCCUGGUCCGG	Cleavage
gma-MIR393k	XLOC_025262	2	20.02	1	20	1733	1752	UUCCAAAGGGAUCGCAUUGA	ACAAUGCGAUCCCUUUGGAU	Cleavage
gma-MIR393k	XLOC_017104	3	18.979	1	20	2063	2082	UUCCAAAGGGAUCGCAUUGA	UUGGUGUGAUCCUUUUGGAG	Cleavage
gma-MIR393k	XLOC_027126	3	16.978	1	21	453	473	UUCCAAAGGGAUCGCAUUGAU	AUCAAUGGGAGCGCUUUGGAA	Translation
gma-MIR482d-5p	XLOC_019316	2.5	21.23	1	20	81	100	UAUGGGGGGAUUGGGAAGGA	UCCUUCCCGGUCCUCUCGUA	Cleavage
gma-MIR5671b	XLOC_020820	3	14.457	1	22	669	690	UACCCGAAUUUGCUUCCAUGAU	AACAAGGAAGCAAGUUCGGCUA	Cleavage
gma-MIR4992	XLOC_023292	2.5	10.649	1	22	1259	1280	AUUCUAAGAUGGUUUUUGUUAG	CUAACAACAACCCUUUUAGAAU	Translation
gma-MIR4992	XLOC_022944	2.5	16.024	1	20	132	151	AUUCUAAGAUGGUUUUUGUU	AGCAGAAACAAUCUUAGGAU	Translation
gma-MIR4992	XLOC_014883	3	16.566	1	20	157	176	AUUCUAAGAUGGUUUUUGUU	AACAAGACUAAUCUUAGAAU	Translation
gma-MIR396d	XLOC_002289	2.5	7.781	1	20	1653	1672	AAGAAAGCUGUGGGAGAAUA	UAUUUUCCUACAAUUUUCUU	Cleavage
gma-MIR396d	XLOC_015798	3	20.396	1	23	397	419	AAGAAAGCUGUGGGAGAAUAUGG	UCUUUUACUCCUACAGUUUUCUU	Cleavage
gma-MIR396d	XLOC_017661	3	19.328	1	22	480	501	AAGAAAGCUGUGGGAGAAUAUG	CUUUUUCUCCUACCGUUUUCUU	Translation
gma-MIR319j	XLOC_027603	2.5	24.603	1	20	572	591	UUGGACUGAAGGGAGCUCCC	UGGAGCUCCCUUCACUCCAA	Cleavage
gma-MIR5763b	XLOC_007012	3	15.545	1	21	463	483	UGAACUAUACAAAGACGGUUA	UAAUUGUUUUUGUUUAGUUUA	Cleavage
gso-MIR1510b	XLOC_007118	2.5	22.103	1	21	697	717	UGUUGUUUUACCUAUUCCACC	GGUGGAAUAGGAAAGACAACU	Translation
gso-MIR1510b	XLOC_024999	2.5	16.323	1	21	709	729	UGUUGUUUUACCUAUUCCACC	GGUAGAAUGGGUGGAACAACA	Cleavage
gso-MIR1510b	XLOC_015146	3	20.523	1	21	814	834	UGUUGUUUUACCUAUUCCACC	GGUGGUGUGGCUAAAACAACA	Translation
gso-MIR1510b	XLOC_006384	3	15.875	1	20	206	225	UGUUGUUUUACCUAUUCCAC	GUGGAAUAGGAAAAGCUACA	Translation
gso-MIR1510b	XLOC_000185	3	18.171	1	20	2654	2673	UGUUGUUUUACCUAUUCCAC	GUGGAGCUGGUAAGACAACA	Cleavage
gso-MIR1510b	XLOC_021962	3	17.681	1	20	2423	2442	UGUUGUUUUACCUAUUCCAC	GUGGAGCAGGGAAGACAACA	Translation
gso-MIR1510b	XLOC_005923	3	12.749	1	20	389	408	UGUUGUUUUACCUAUUCCAC	GUGAAAGAGCUAAAACAACA	Translation
gso-MIR167a	XLOC_010995	3	16.042	1	21	998	1018	UGAAGCUGCCAGCAUGAUCUG	UAGAUCAAGCUGGAAGCUUUG	Cleavage
gso-MIR1508a	XLOC_005536	2.5	22.88	1	20	1480	1499	UAGAAAGGGAAAUAGCAGUU	GACUGCUAUUUCUUUUUCUU	Cleavage
gso-MIR1508a	XLOC_009871	2.5	17.044	1	21	1303	1323	UAGAAAGGGAAAUAGCAGUUG	UAACUGCCGUUUCCUUUUCUG	Cleavage
gso-MIR1508a	XLOC_016114	3	16.811	1	20	34	53	UAGAAAGGGAAAUAGCAGUU	AGGUGUUAUUUCUCUUUCUG	Cleavage
gso-MIR1508a	XLOC_020145	3	20.695	1	20	1789	1808	UAGAAAGGGAAAUAGCAGUU	AGCUGCUAUUUCACAUUCUA	Cleavage
gso-MIR482b	XLOC_022309	2	15.702	1	21	637	657	UCUUCCCUACACCUCCCAUAC	GAAUGGGAGGUUUAGGGAAGA	Translation
gso-MIR482b	XLOC_012959	3	20.532	1	20	392	411	UCUUCCCUACACCUCCCAUA	UGUGGAAAGUGUAGGGAAGG	Cleavage
gso-MIR2109	XLOC_007118	2	22.271	1	21	98	118	UGCGAGUGUCUUCGCCUCUGA	UUAGAGGUGAAGACACUCGCC	Cleavage
gso-MIR1507b	XLOC_009647	1	18.563	1	22	844	865	UCUCAUUCCAUACAUCGUCUGA	UUGGACGAUGUAUGGAAUGAGG	Cleavage
gso-MIR1507b	XLOC_019070	3	11.292	1	22	1516	1537	UCUCAUUCCAUACAUCGUCUGA	UUGGAUGACGUUUGGAAUGAGA	Translation
gso-MIR482a	XLOC_022309	2	15.702	1	21	637	657	UCUUCCCUACACCUCCCAUAC	GAAUGGGAGGUUUAGGGAAGA	Translation
gso-MIR482a	XLOC_012959	3	20.532	1	20	392	411	UCUUCCCUACACCUCCCAUA	UGUGGAAAGUGUAGGGAAGG	Cleavage
gso-MIR1509a	XLOC_004953	2.5	16.615	1	20	1207	1226	UUAAUCAAGGAAAUCACGGU	ACUGUUGUUUCCUUGAUUGA	Cleavage
gso-MIR1509a	XLOC_002037	3	19.245	1	20	680	699	UUAAUCAAGGAAAUCACGGU	ACCGUUGUUUUCUUGAUUGG	Cleavage
gso-MIR1509a	XLOC_016799	3	15.537	1	20	1004	1023	UUAAUCAAGGAAAUCACGGU	AUGGUGAUUUCUUUGAUUGG	Cleavage
gso-MIR1510a	XLOC_007118	2.5	22.103	1	21	697	717	UGUUGUUUUACCUAUUCCACC	GGUGGAAUAGGAAAGACAACU	Translation
gso-MIR1510a	XLOC_024999	2.5	16.323	1	21	709	729	UGUUGUUUUACCUAUUCCACC	GGUAGAAUGGGUGGAACAACA	Cleavage
gso-MIR1510a	XLOC_015146	3	20.523	1	21	814	834	UGUUGUUUUACCUAUUCCACC	GGUGGUGUGGCUAAAACAACA	Translation
gso-MIR1510a	XLOC_006384	3	15.875	1	20	206	225	UGUUGUUUUACCUAUUCCAC	GUGGAAUAGGAAAAGCUACA	Translation
gso-MIR1510a	XLOC_000185	3	18.171	1	20	2654	2673	UGUUGUUUUACCUAUUCCAC	GUGGAGCUGGUAAGACAACA	Cleavage
gso-MIR1510a	XLOC_021962	3	17.681	1	20	2423	2442	UGUUGUUUUACCUAUUCCAC	GUGGAGCAGGGAAGACAACA	Translation
gso-MIR1510a	XLOC_005923	3	12.749	1	20	389	408	UGUUGUUUUACCUAUUCCAC	GUGAAAGAGCUAAAACAACA	Translation
gso-MIR1507a	XLOC_009647	1	18.563	1	22	844	865	UCUCAUUCCAUACAUCGUCUGA	UUGGACGAUGUAUGGAAUGAGG	Cleavage
gso-MIR1507a	XLOC_019070	3	11.292	1	22	1516	1537	UCUCAUUCCAUACAUCGUCUGA	UUGGAUGACGUUUGGAAUGAGA	Translation
lja-MIR7541	XLOC_001203	2	19.144	1	20	693	712	UGCAUUCUCUUUUGGUGGCC	GGACACCAAGGGAGAAUGCA	Cleavage
lja-MIR7522	XLOC_011955	3	12.013	1	21	2360	2380	AACUGCGGACAGGUUUUAUGA	UCAUAAAUCCUGAUUGCAGUU	Translation
lja-MIR7522	XLOC_002909	3	16.36	1	20	1549	1568	AACUGCGGACAGGUUUUAUG	CAUGAAACAUGUUUGUAGUU	Cleavage
lja-MIR7526g	XLOC_023251	2	17.874	1	20	811	830	AUCAAGGUAGCUGUAACUUC	GAAGUUGCAGCUACUUUGAA	Cleavage
lja-MIR7526g	XLOC_001778	3	12.071	1	20	102	121	AUCAAGGUAGCUGUAACUUC	UAAGUUGCAUUUACCUUGAU	Translation
lja-MIR7525	XLOC_010359	3	9.472	1	21	259	279	AGGGCGUUUUGGUACAUGACU	AGUGAUGUACCAACAUGUCCU	Cleavage
lja-MIR7525	XLOC_006834	3	17.962	1	21	4990	5010	AGGGCGUUUUGGUACAUGACU	AGUAAUUUACCAGAGCGCCCU	Cleavage
lja-MIR7526d	XLOC_023251	2	17.874	1	20	811	830	AUCAAGGUAGCUGUAACUUC	GAAGUUGCAGCUACUUUGAA	Cleavage
lja-MIR7526d	XLOC_001778	3	12.071	1	20	102	121	AUCAAGGUAGCUGUAACUUC	UAAGUUGCAUUUACCUUGAU	Translation
lja-MIR172a	XLOC_015201	0.5	11.016	1	21	768	788	AGAAUCUUGAUGAUGCUGCAG	UUGCAGCAUCAUCAGGAUUCU	Cleavage
lja-MIR172a	XLOC_006274	1.5	12.057	1	21	1217	1237	AGAAUCUUGAUGAUGCUGCAG	CUGCAGCAUCAUCAGGAUUCC	Cleavage
lja-MIR172a	XLOC_019812	3	14.92	1	21	908	928	AGAAUCUUGAUGAUGCUGCAG	UUGUUGCAUCAACAAGAUUUU	Translation
lja-MIR7540b	XLOC_000206	3	8.631	1	20	32	51	UGAUAUGAUAAGUGAUGUGA	UAGCAUUAUUUAUCAUAUUA	Cleavage
lja-MIR7540b	XLOC_003988	3	11.918	1	20	751	770	UGAUAUGAUAAGUGAUGUGA	UCAUUUCAUUUUUCAUAUCA	Translation
lja-MIR7526h	XLOC_023251	2	17.874	1	20	811	830	AUCAAGGUAGCUGUAACUUC	GAAGUUGCAGCUACUUUGAA	Cleavage
lja-MIR7526h	XLOC_001778	3	12.071	1	20	102	121	AUCAAGGUAGCUGUAACUUC	UAAGUUGCAUUUACCUUGAU	Translation
lja-MIR167	XLOC_010995	3	16.042	1	21	998	1018	UGAAGCUGCCAGCAUGAUCUG	UAGAUCAAGCUGGAAGCUUUG	Cleavage
lja-MIR7544	XLOC_017982	3	10.267	1	20	41	60	UUAGAAAGAAAAUGUUGUUA	UAAUAACAUUUGCUUUCUUA	Translation
lja-MIR7544	XLOC_015528	3	6.942	1	20	1138	1157	UUAGAAAGAAAAUGUUGUUA	UGACAUUUUUUUCUUUCUAA	Cleavage
lja-MIR7520	XLOC_011825	3	16.079	1	20	179	198	GAGGGGGAAGGUGAUGACAU	CUGUCAUCAUCUUCUUCUUC	Cleavage
lja-MIR7520	XLOC_011835	3	2.237	1	20	69	88	GAGGGGGAAGGUGAUGACAU	CUGUUAUCACCUUUUCUCUC	Cleavage
lja-MIR397	XLOC_024880	2	8.941	1	21	671	691	UAUUGAGUGCAGCGUUGAUGA	UUAUCAAUGCUGCACUCAAUC	Cleavage
lja-MIR397	XLOC_005292	1.5	10.734	1	21	766	786	UAUUGAGUGCAGCGUUGAUGA	UAAUCAACGCUGCACUCAAUG	Cleavage
lja-MIR397	XLOC_012096	2	9.299	1	21	723	743	UAUUGAGUGCAGCGUUGAUGA	UUGUCAAUGCUGCACUCAAUG	Cleavage
lja-MIR397	XLOC_018268	2	15.267	1	21	707	727	UAUUGAGUGCAGCGUUGAUGA	UAAUCAAUGCUGCACUCAAUG	Cleavage
lja-MIR397	XLOC_005712	2.5	17.951	1	21	533	553	UAUUGAGUGCAGCGUUGAUGA	UUAUCAACGCUGCUCUUAAUG	Cleavage
lja-MIR397	XLOC_006491	3	8.372	1	21	245	265	UAUUGAGUGCAGCGUUGAUGA	UCAUCAGUGCUGCACUCAGAA	Cleavage
lja-MIR397	XLOC_005711	2.5	16.87	1	21	739	759	UAUUGAGUGCAGCGUUGAUGA	UGAUCAAUGCUGCGCUCAAUG	Cleavage
lja-MIR397	XLOC_010671	3	15.023	1	21	206	226	UAUUGAGUGCAGCGUUGAUGA	UCAUUCACGCUGCCCUCAAUG	Cleavage
lja-MIR397	XLOC_003489	2.5	11.134	1	20	204	223	UAUUGAGUGCAGCGUUGAUG	CAUCAACACUGAACUCAGUA	Translation
lja-MIR397	XLOC_026167	3	19.871	1	20	160	179	UAUUGAGUGCAGCGUUGAUG	CAUCAACACUACACUCAGUG	Translation
lja-MIR7540a	XLOC_000206	3	8.631	1	20	32	51	UGAUAUGAUAAGUGAUGUGA	UAGCAUUAUUUAUCAUAUUA	Cleavage
lja-MIR7540a	XLOC_003988	3	11.918	1	20	751	770	UGAUAUGAUAAGUGAUGUGA	UCAUUUCAUUUUUCAUAUCA	Translation
lja-MIR2111-5p	XLOC_024582	2	18.249	1	20	156	175	UAAUCUGCAUCCUGAGGUUU	UUACCUCAGGAUGCAGAUUA	Cleavage
lja-MIR2111-5p	XLOC_010688	3	20.295	1	21	711	731	UAAUCUGCAUCCUGAGGUUUA	UAAACCUCAGGCUGCUGAUUG	Translation
lja-MIR2111-5p	XLOC_012645	3	15.169	1	21	283	303	UAAUCUGCAUCCUGAGGUUUA	UAAAGUUCAGGUUGCAGAUUG	Translation
lja-MIR7533b	XLOC_007236	2	8.008	1	21	576	596	GAGGGGAUGGAGAGAAGCUGG	UCAGUUUCUCUCCAUUCCUUU	Cleavage
lja-MIR7533b	XLOC_007853	3	7.545	1	20	137	156	GAGGGGAUGGAGAGAAGCUG	CAGCUUCUCUUUUUUCCUUC	Cleavage
lja-MIR1507a	XLOC_006104	3	14.576	1	20	1058	1077	UCUUCCAUCCAUACAUCAUC	GAUGAUGUGUGUAUCGAAGA	Translation
lja-MIR1507a	XLOC_025238	3	16.638	1	21	372	392	UCUUCCAUCCAUACAUCAUCU	AGAAGAUGAAUUGAUGGAAGA	Translation
lja-MIR1507a	XLOC_023283	3	17.569	1	21	1283	1302	UCUUCCAUCCAUACAUCAUCU	AUAUGAU-UAUGGAUGGAAGA	Cleavage
lja-MIR7526c	XLOC_023251	2	17.874	1	20	811	830	AUCAAGGUAGCUGUAACUUC	GAAGUUGCAGCUACUUUGAA	Cleavage
lja-MIR7526c	XLOC_001778	3	12.071	1	20	102	121	AUCAAGGUAGCUGUAACUUC	UAAGUUGCAUUUACCUUGAU	Translation
lja-MIR171d-5p	XLOC_003507	3	12.447	1	21	1077	1097	UUGAGCCGCGCCAAUAUCACU	GGUUAUGUUGGUGAGGCUCAA	Cleavage
lja-MIR7526f	XLOC_023251	2	17.874	1	20	811	830	AUCAAGGUAGCUGUAACUUC	GAAGUUGCAGCUACUUUGAA	Cleavage
lja-MIR7526f	XLOC_001778	3	12.071	1	20	102	121	AUCAAGGUAGCUGUAACUUC	UAAGUUGCAUUUACCUUGAU	Translation
lja-MIR7543	XLOC_001213	3	18.497	1	20	934	953	UUAAUGAUACAUGUUUGACU	AGUCCAAUGUGUGUUAUUAA	Cleavage
lja-MIR172b	XLOC_015201	0.5	11.016	1	20	769	788	AGAAUCUUGAUGAUGCUGCA	UGCAGCAUCAUCAGGAUUCU	Cleavage
lja-MIR172b	XLOC_006274	1.5	12.057	1	20	1218	1237	AGAAUCUUGAUGAUGCUGCA	UGCAGCAUCAUCAGGAUUCC	Cleavage
lja-MIR172b	XLOC_019812	3	14.92	1	20	909	928	AGAAUCUUGAUGAUGCUGCA	UGUUGCAUCAACAAGAUUUU	Translation
lja-MIR7533a	XLOC_007236	2	8.008	1	21	576	596	GAGGGGAUGGAGAGAAGCUGG	UCAGUUUCUCUCCAUUCCUUU	Cleavage
lja-MIR7533a	XLOC_007853	3	7.545	1	20	137	156	GAGGGGAUGGAGAGAAGCUG	CAGCUUCUCUUUUUUCCUUC	Cleavage
lja-MIR1507b	XLOC_006104	3	14.576	1	20	1058	1077	UCUUCCAUCCAUACAUCAUC	GAUGAUGUGUGUAUCGAAGA	Translation
lja-MIR1507b	XLOC_025238	3	16.638	1	21	372	392	UCUUCCAUCCAUACAUCAUCU	AGAAGAUGAAUUGAUGGAAGA	Translation
lja-MIR1507b	XLOC_023283	3	17.569	1	21	1283	1302	UCUUCCAUCCAUACAUCAUCU	AUAUGAU-UAUGGAUGGAAGA	Cleavage
lja-MIR396	XLOC_019140	2.5	23.417	1	20	907	926	UUCCACAGCUUUCUUGAACU	AGUUUAAUGAAGCUGUGGAG	Cleavage
lja-MIR396	XLOC_018214	2.5	15.8	1	20	1044	1063	UUCCACAGCUUUCUUGAACU	AGUUGAAGGAAGUUGUGGAG	Cleavage
lja-MIR396	XLOC_020534	2.5	10.73	1	20	1412	1431	UUCCACAGCUUUCUUGAACU	AGAUUGAGAAGGCUGUGGAA	Cleavage
lja-MIR396	XLOC_007520	3	13.411	1	20	1397	1416	UUCCACAGCUUUCUUGAACU	AUUUCAGGAAAGUUGUGGAU	Cleavage
lja-MIR396	XLOC_024431	2	16.699	1	21	497	518	UUCCACA-GCUUUCUUGAACUG	CCGUUCAAGAAAGCCUGUGGAA	Cleavage
lja-MIR396	XLOC_020740	2.5	15.589	1	21	475	496	UUCCAC-AGCUUUCUUGAACUG	CCGUUCAAGAAAGCUCGUGGAA	Cleavage
lja-MIR396	XLOC_013090	2	14.258	1	21	212	233	UUCCACA-GCUUUCUUGAACUG	CCGUUCAAGAAAGCCUGUGGAA	Cleavage
lja-MIR396	XLOC_002907	2	17.405	1	21	386	407	UUCCACA-GCUUUCUUGAACUG	CCGUUCAAGAAAGCCUGUGGAA	Cleavage
lja-MIR396	XLOC_021868	2	15.705	1	21	384	405	UUCCACA-GCUUUCUUGAACUG	CCGUUCAAGAAAGCCUGUGGAA	Cleavage
lja-MIR396	XLOC_006427	2	19.537	1	21	632	653	UUCCACA-GCUUUCUUGAACUG	CCGUUCAAGAAAGCCUGUGGAA	Cleavage
lja-MIR396	XLOC_014514	2	13.093	1	21	345	366	UUCCACA-GCUUUCUUGAACUG	CCGUUCAAGAAAGCCUGUGGAA	Cleavage
lja-MIR396	XLOC_026723	2.5	14.222	1	20	347	366	UUCCACAGCUUUCUUGAACU	AGUUCAAGGAUGGUGUGGAA	Translation
lja-MIR7526e	XLOC_023251	2	17.874	1	20	811	830	AUCAAGGUAGCUGUAACUUC	GAAGUUGCAGCUACUUUGAA	Cleavage
lja-MIR7526e	XLOC_001778	3	12.071	1	20	102	121	AUCAAGGUAGCUGUAACUUC	UAAGUUGCAUUUACCUUGAU	Translation
lja-MIR167a	XLOC_010995	3	16.042	1	20	999	1018	UGAAGCUGCCAGCAUGAUCU	AGAUCAAGCUGGAAGCUUUG	Cleavage
lja-MIR7526b	XLOC_023251	2	17.874	1	20	811	830	AUCAAGGUAGCUGUAACUUC	GAAGUUGCAGCUACUUUGAA	Cleavage
lja-MIR7526b	XLOC_001778	3	12.071	1	20	102	121	AUCAAGGUAGCUGUAACUUC	UAAGUUGCAUUUACCUUGAU	Translation
lja-MIR167b	XLOC_010995	3	16.042	1	20	999	1018	UGAAGCUGCCAGCAUGAUCU	AGAUCAAGCUGGAAGCUUUG	Cleavage
lja-MIR7526a	XLOC_023251	2	17.874	1	20	811	830	AUCAAGGUAGCUGUAACUUC	GAAGUUGCAGCUACUUUGAA	Cleavage
lja-MIR7526a	XLOC_001778	3	12.071	1	20	102	121	AUCAAGGUAGCUGUAACUUC	UAAGUUGCAUUUACCUUGAU	Translation
lja-MIR171c	XLOC_021183	1	22.736	1	21	407	427	UGAGCCGAAUCAAUAUCACUC	GAGUAAUAUUGAUUCGGCUCA	Cleavage
lja-MIR171c	XLOC_026145	3	14.776	1	20	523	542	UGAGCCGAAUCAAUAUCACU	AGUGGUUUUGAUUUGGCUCC	Cleavage
lja-MIR167c	XLOC_010995	3	16.042	1	20	999	1018	UGAAGCUGCCAGCAUGAUCU	AGAUCAAGCUGGAAGCUUUG	Cleavage
lja-MIR408	XLOC_021797	2.5	17.056	1	20	68	87	CAGGGAAGAGGCAGAGCAUG	CAUGUUCUGCCUCUUCUUUU	Cleavage
lja-MIR408	XLOC_006457	3	3.479	1	20	85	104	CAGGGAAGAGGCAGAGCAUG	CUUGCUCUGCUUCUUCUCUC	Cleavage
lja-MIR408	XLOC_005713	3	7.298	1	21	168	188	CAGGGAAGAGGCAGAGCAUGG	UCAUCUUCUUCUUCUUCCCUG	Cleavage
lja-MIR7516-3p	XLOC_009182	3	14.178	1	20	1759	1778	AGAGACGUGACUCCCGCUAC	GUAGCUGCAGUCAUGUCUUU	Cleavage
lja-MIR172c	XLOC_015201	0.5	11.016	1	20	769	788	AGAAUCUUGAUGAUGCUGCA	UGCAGCAUCAUCAGGAUUCU	Cleavage
lja-MIR172c	XLOC_006274	1.5	12.057	1	20	1218	1237	AGAAUCUUGAUGAUGCUGCA	UGCAGCAUCAUCAGGAUUCC	Cleavage
lja-MIR172c	XLOC_019812	3	14.92	1	20	909	928	AGAAUCUUGAUGAUGCUGCA	UGUUGCAUCAACAAGAUUUU	Translation
lja-MIR171d-3p	XLOC_007558	2.5	11.814	1	20	631	650	CGAUGUUGGUGAGGUUCAAU	AAUGAAUCUCACCAACAUCU	Cleavage
lja-MIR7531	XLOC_005165	3	17.372	1	20	1232	1251	CGUGUUUUCUUUCAUUCCCC	UGGGAGUGAAAGAAAACAAG	Cleavage
lja-MIR7531	XLOC_029710	2.5	12.638	1	20	1930	1949	CGUGUUUUCUUUCAUUCCCC	GUGGAAUUGAAGAAAACACG	Cleavage
lja-MIR390a-5p	XLOC_006833	3	12.672	1	21	136	156	AAGCUCAGGAGGGAUAGCGCC	GGCCCUAUUCCUCCUGAGAUU	Cleavage
lja-MIR390b-3p	XLOC_021328	3	17.358	1	20	494	513	CGCUAUCCAUCCUGAGUUUC	UACACUCAGGAUGGGUAGUG	Cleavage
lja-MIR390a-3p	XLOC_021328	3	17.358	1	20	494	513	CGCUAUCCAUCCUGAGUUUC	UACACUCAGGAUGGGUAGUG	Cleavage
lja-MIR7530	XLOC_004322	3	9.156	1	21	1443	1463	CCUUCCUCUCUUCACUAUCUU	ACGAUAAUGAAGAGGGGGAGG	Cleavage
lja-MIR7516-5p	XLOC_007118	2.5	22.24	1	22	98	119	UAGCGGGUGUCUUCGCCUCUGA	UUAGAGGUGAAGACACUCGCCA	Cleavage
lja-MIR7516-5p	XLOC_026246	3	19.764	1	22	74	95	UAGCGGGUGUCUUCGCCUCUGA	UUAGAGGAAAAGAUACUCGCUA	Cleavage
lja-MIR7539	XLOC_001146	2.5	8.305	1	21	491	511	UCGAGAGAGAGAGCGACGAGG	UUUCGUUCCUCUCUCUCUUGA	Cleavage
lja-MIR7539	XLOC_022827	3	5.169	1	21	139	159	UCGAGAGAGAGAGCGACGAGG	UCUUCACGCUCUCUUUCUCGA	Cleavage
lja-MIR7539	XLOC_021818	3	9.26	1	20	170	189	UCGAGAGAGAGAGCGACGAG	CUUCUUACUCUCUCUCUCGA	Cleavage
lja-MIR390b-5p	XLOC_006833	3	12.672	1	21	136	156	AAGCUCAGGAGGGAUAGCGCC	GGCCCUAUUCCUCCUGAGAUU	Cleavage
mtr-MIR5758	XLOC_013237	2.5	13.135	1	21	82	102	UAAGUUGGAAGAAUGUAUUUG	CAGAUACAUUCUCCUAAUUUA	Translation
mtr-MIR5758	XLOC_022309	2.5	9.841	1	21	1699	1719	UAAGUUGGAAGAAUGUAUUUG	UGACUACAUUAUUCCAACUUA	Translation
mtr-MIR5758	XLOC_001505	3	12.58	1	20	472	491	UAAGUUGGAAGAAUGUAUUU	AGAUCCAUUGUUCCAGCUUA	Translation
mtr-MIR5261	XLOC_017641	3	10.254	1	21	2176	2196	UCAUUGUAGAUGGCUUUGGCU	GGCAAGAGCUGUUUACAAUGA	Cleavage
mtr-MIR395e	XLOC_014608	2	3.229	1	20	334	353	AUGAAGUGUUUGGGGGAACU	AAUUCCACCAAACACUUCAU	Cleavage
mtr-MIR395e	XLOC_018821	3	22.63	1	20	124	143	AUGAAGUGUUUGGGGGAACU	AGUUUCCCUAAAGGCUUUAU	Cleavage
mtr-MIR395e	XLOC_015699	3	19.079	1	20	1517	1536	AUGAAGUGUUUGGGGGAACU	AGUUCCCCCAAAGAUUUGAU	Cleavage
mtr-MIR5554a-3p	XLOC_000414	2.5	21.136	1	22	311	332	ACCAUCGUUGCAGAUGCUCAUC	GUUGGGCAUUUGCAACGGUGGC	Cleavage
mtr-MIR399s-5p	XLOC_015262	2.5	15.674	1	20	288	307	GGGUGAGUUCUCCAUUGGCA	UGCUAAUGGAGAACGCACUC	Cleavage
mtr-MIR159b	XLOC_021540	2.5	16.408	1	20	1068	1087	AUUGGAGUGAAGGGAGCUCC	UGAGCUCCCUUCAAUCCAAU	Cleavage
mtr-MIR5223	XLOC_008647	3	18.314	1	20	514	533	CGUGGAAUUUACUUGAAGAU	AUGUUUAAGGAAAUUCUACG	Translation
mtr-MIR2677	XLOC_000141	3	8.499	1	19	8	27	UUUAUUGA-UAUUGCUAAUA	UGUUAGCAAUAAUCAAUGAA	Translation
mtr-MIR5272a	XLOC_001602	3	20.544	1	23	1482	1504	GAAUUGAUUUAUGUUUGGAUACA	UGGAUUCAAAGAUGAAUCAAUUG	Cleavage
mtr-MIR5236a	XLOC_018840	2.5	20.34	1	21	703	723	UGAAUUUCGGGCAGAUUUGGU	ACUAAGUUUGACCGAAAUUCA	Translation
mtr-MIR2111m-5p	XLOC_024582	2	18.249	1	20	156	175	UAAUCUGCAUCCUGAGGUUU	UUACCUCAGGAUGCAGAUUA	Cleavage
mtr-MIR2111m-5p	XLOC_010688	3	20.295	1	21	711	731	UAAUCUGCAUCCUGAGGUUUA	UAAACCUCAGGCUGCUGAUUG	Translation
mtr-MIR2111m-5p	XLOC_012645	3	15.169	1	21	283	303	UAAUCUGCAUCCUGAGGUUUA	UAAAGUUCAGGUUGCAGAUUG	Translation
mtr-MIR5037a	XLOC_022546	3	23.013	1	20	532	551	AACCCUCAAAGGCUUCCACG	UGUGGAAGCAUUUGAGGUUU	Translation
mtr-MIR2592an	XLOC_016883	2	15.716	1	20	1492	1511	AAAUGCUUGAGUCCUGUUGU	ACUACAGGACACAAGCAUUU	Translation
mtr-MIR2592an	XLOC_013752	3	13.321	1	21	581	601	AAAUGCUUGAGUCCUGUUGUU	AACAACAGCUCUCAAGCAUUC	Cleavage
mtr-MIR2592an	XLOC_003355	3	10.038	1	20	388	406	AAAUGCUUGAGUCCUGUUGU	ACAACAGGA-UCAAGCAUUG	Translation
mtr-MIR2593c	XLOC_017491	3	12.014	1	20	1362	1380	UUAAAUGAAUGAACCUAGAA	UUCUAGGUUCGUU-AUUUAA	Cleavage
mtr-MIR5262	XLOC_021415	3	12.259	1	20	310	329	UCUGUCAGUAGACUCAAUUU	AGUUUGAGUUUGCUGGCAGA	Cleavage
mtr-MIR5262	XLOC_015880	3	20.616	1	20	1289	1308	UCUGUCAGUAGACUCAAUUU	AGAUUGAGGCUGCUGGUAGA	Cleavage
mtr-MIR2592g	XLOC_016883	2	15.716	1	20	1492	1511	AAAUGCUUGAGUCCUGUUGU	ACUACAGGACACAAGCAUUU	Translation
mtr-MIR2592g	XLOC_013752	3	13.321	1	21	581	601	AAAUGCUUGAGUCCUGUUGUU	AACAACAGCUCUCAAGCAUUC	Cleavage
mtr-MIR2592g	XLOC_003355	3	10.038	1	20	388	406	AAAUGCUUGAGUCCUGUUGU	ACAACAGGA-UCAAGCAUUG	Translation
mtr-MIR2592ar	XLOC_012529	2	19.57	1	21	2191	2211	AGGCUGGUUUAGAUGAAGGUA	UAUCUUCUUCUAAACCAGCUU	Cleavage
mtr-MIR2592ar	XLOC_009929	3	18.486	1	20	692	711	AGGCUGGUUUAGAUGAAGGU	AACUUCUUCUGAACCGGCCU	Cleavage
mtr-MIR5274b-3p	XLOC_015476	3	15.628	1	20	265	284	CAUUUACACUCCGUCAUAUU	AAAAUGAAGGAGUGUGGAUG	Cleavage
mtr-MIR5257	XLOC_015546	3	16.259	1	20	557	576	ACAAGUAGAACCUUUUUUCU	AGAGAAAAGGGUCUACAUGU	Translation
mtr-MIR5257	XLOC_007479	3	16.045	1	21	561	581	ACAAGUAGAACCUUUUUUCUG	UGGACAAAAGUUUUUACUUGU	Translation
mtr-MIR5257	XLOC_017527	3	21.058	1	20	1291	1310	ACAAGUAGAACCUUUUUUCU	AGAAAAAAGCUCUUGCUUGU	Translation
mtr-MIR5257	XLOC_017819	3	17.57	1	20	876	895	ACAAGUAGAACCUUUUUUCU	AGGAAGAAAUUUCUACUUGU	Translation
mtr-MIR164d	XLOC_000818	1	14.659	1	21	677	697	UGGAGAAGCAGGGCACAUGCU	AGCAAGUGCCCUGCUUCUCCA	Cleavage
mtr-MIR164d	XLOC_001910	2	13.95	1	21	773	793	UGGAGAAGCAGGGCACAUGCU	AGCACGUGUCCUGUUUCUCCA	Cleavage
mtr-MIR164d	XLOC_005152	2.5	21.978	1	19	656	675	UGGAGAAGCAG-GGCACAUG	CAUGUGCUUCUGCUUCUCCA	Cleavage
mtr-MIR7696a-5p	XLOC_026673	1	16.56	1	20	1388	1407	UCAAGUUCUCAUAAUUCAAA	UUUGAAUUAUGAGAACUUGU	Cleavage
mtr-MIR7696a-5p	XLOC_022521	3	8.708	1	21	602	622	UCAAGUUCUCAUAAUUCAAAA	UUUUGACUUAUGAGGAAUUGA	Cleavage
mtr-MIR7696a-5p	XLOC_022517	3	12.738	1	21	1743	1763	UCAAGUUCUCAUAAUUCAAAA	UUUUUAGUCAUGAGAGCUUGA	Cleavage
mtr-MIR7696a-5p	XLOC_020471	3	17.134	1	20	162	181	UCAAGUUCUCAUAAUUCAAA	UUUGGAUGGUGGGAAUUUGA	Cleavage
mtr-MIR7696a-5p	XLOC_009647	3	9.456	1	20	2539	2558	UCAAGUUCUCAUAAUUCAAA	AUUGAAUUACCAGAACUUGA	Translation
mtr-MIR7696a-5p	XLOC_017982	3	14.569	1	20	1272	1291	UCAAGUUCUCAUAAUUCAAA	UUCGAAUCAUGAGAGUUUGA	Cleavage
mtr-MIR5749	XLOC_006168	3	18.11	1	20	400	419	UUCGGGUUGAUAAUAUUUUC	GAGAAUACCAUCGACCCGAA	Cleavage
mtr-MIR1507-5p	XLOC_020284	2.5	5.263	1	21	116	136	AGAGUUGUAUGGAACGAAAGA	UGUUUGGUUCCAUACAACUUU	Cleavage
mtr-MIR1507-5p	XLOC_007782	3	6.935	1	20	116	135	AGAGUUGUAUGGAACGAAAG	UUUUUGUUCCCUACAAUUUU	Translation
mtr-MIR172a	XLOC_015201	0	11.016	1	21	768	788	AGAAUCCUGAUGAUGCUGCAG	UUGCAGCAUCAUCAGGAUUCU	Cleavage
mtr-MIR172a	XLOC_006274	1	12.057	1	21	1217	1237	AGAAUCCUGAUGAUGCUGCAG	CUGCAGCAUCAUCAGGAUUCC	Cleavage
mtr-MIR172a	XLOC_020331	3	19.312	1	20	36	55	AGAAUCCUGAUGAUGCUGCA	GGCAGCGUCAUUGGGGUUCU	Cleavage
mtr-MIR2593d	XLOC_023935	3	15.507	1	20	218	237	AUACAUCAUUGAUUGAAUGA	UUACUCAGUUAAUGGUGUAU	Cleavage
mtr-MIR2593d	XLOC_030041	3	17.34	1	20	736	755	AUACAUCAUUGAUUGAAUGA	UUACUCAGUUAAUGGUGUAU	Cleavage
mtr-MIR5556-5p	XLOC_002370	3	15.498	1	21	2619	2639	UGGAAUUCUUCCGCCAUCCAA	UUGGAUGGCUGAGGAAUUACA	Cleavage
mtr-MIR2592i	XLOC_016883	2	15.716	1	20	1492	1511	AAAUGCUUGAGUCCUGUUGU	ACUACAGGACACAAGCAUUU	Translation
mtr-MIR2592i	XLOC_013752	3	13.321	1	21	581	601	AAAUGCUUGAGUCCUGUUGUU	AACAACAGCUCUCAAGCAUUC	Cleavage
mtr-MIR2592i	XLOC_003355	3	10.038	1	20	388	406	AAAUGCUUGAGUCCUGUUGU	ACAACAGGA-UCAAGCAUUG	Translation
mtr-MIR5236c	XLOC_018840	2.5	20.34	1	21	703	723	UGAAUUUCGGGCAGAUUUGGU	ACUAAGUUUGACCGAAAUUCA	Translation
mtr-MIR2630q	XLOC_010020	2.5	10.085	1	21	46	66	UGGUUUUGGUCCUUGGUAUUU	AAAUACCAAAGAACAGAACCA	Translation
mtr-MIR2630q	XLOC_008749	3	15.386	1	20	2192	2211	UGGUUUUGGUCCUUGGUAUU	AAUAUCAAGCACCAGAGUCA	Translation
mtr-MIR156h-3p	XLOC_008441	2	10.27	1	20	432	451	GCUCUUUAUUCUUCUGUCAU	AUGAUAAAGGAAUAAAGAGC	Cleavage
mtr-MIR156h-3p	XLOC_007645	2.5	12.155	1	20	582	601	GCUCUUUAUUCUUCUGUCAU	CUGAAAGAAGAAUAAAGGGC	Cleavage
mtr-MIR156h-3p	XLOC_002909	3	9.175	1	20	1283	1302	GCUCUUUAUUCUUCUGUCAU	UUGAGAGAGGAAUAAAGAGU	Cleavage
mtr-MIR156h-3p	XLOC_022360	3	18.378	1	20	73	92	GCUCUUUAUUCUUCUGUCAU	UUGAAAGAAGAGUGAAGAGC	Cleavage
mtr-MIR156h-3p	XLOC_019934	3	14.256	1	20	1396	1415	GCUCUUUAUUCUUCUGUCAU	AUGACGGAAGGAAAAGGGGC	Cleavage
mtr-MIR156h-3p	XLOC_009540	3	15.928	1	20	439	458	GCUCUUUAUUCUUCUGUCAU	AUGGCUGAGGAAAAAAGAGC	Cleavage
mtr-MIR169g	XLOC_014309	3	20.959	1	20	1350	1369	CAGCCAAGGAUGACUUGCCG	UGGUGAUUCAUCCUUGGUUG	Cleavage
mtr-MIR169g	XLOC_016890	3	20.959	1	20	1233	1252	CAGCCAAGGAUGACUUGCCG	UGGUGAUUCAUCCUUGGUUG	Cleavage
mtr-MIR2594	XLOC_021743	3	16.955	1	21	1573	1593	CCAUGGCCAAGGAUGCCAGAG	CUUGGGCAUCAUUGGCUAUGG	Translation
mtr-MIR5558-5p	XLOC_000741	3	15.861	1	20	1115	1134	UUUUCCAAUUCUAAGUCUAU	AUAGAGUUAGAAGUGGAGAG	Cleavage
mtr-MIR393b-5p	XLOC_025262	2	20.027	1	20	1732	1751	UCCAAAGGGAUCGCAUUGAU	GACAAUGCGAUCCCUUUGGA	Cleavage
mtr-MIR393b-5p	XLOC_011919	3	14.045	1	20	103	122	UCCAAAGGGAUCGCAUUGAU	AUAAAUACAAUCCCUUUGGA	Cleavage
mtr-MIR393b-5p	XLOC_027126	3	16.439	1	20	453	472	UCCAAAGGGAUCGCAUUGAU	AUCAAUGGGAGCGCUUUGGA	Translation
mtr-MIR2652b	XLOC_018232	3	17.166	1	20	343	362	UAUGCAGGGUGCAUAAGGAU	AUCCUUAUGCACCUGGUGUA	Cleavage
mtr-MIR2619b-5p	XLOC_019035	3	18.077	1	21	6259	6279	AUAUGUUUUGAUUCUUUGGCA	UGUUCAAGAAUCAAAAUGUAU	Cleavage
mtr-MIR2619b-5p	XLOC_017818	3	22.66	1	20	940	959	AUAUGUUUUGAUUCUUUGGC	GUCAAAGAAGCCAAAUAUAU	Translation
mtr-MIR5214-5p	XLOC_021290	3	18.936	1	21	833	853	UAGCUCUAUUAACAAUUAAAU	AUGUAAUUGUUAAUGGGGUUG	Cleavage
mtr-MIR2592h	XLOC_016883	2	15.716	1	20	1492	1511	AAAUGCUUGAGUCCUGUUGU	ACUACAGGACACAAGCAUUU	Translation
mtr-MIR2592h	XLOC_013752	3	13.321	1	21	581	601	AAAUGCUUGAGUCCUGUUGUU	AACAACAGCUCUCAAGCAUUC	Cleavage
mtr-MIR2592h	XLOC_003355	3	10.038	1	20	388	406	AAAUGCUUGAGUCCUGUUGU	ACAACAGGA-UCAAGCAUUG	Translation
mtr-MIR172c-3p	XLOC_015201	0.5	11.016	1	20	769	788	AGAAUCUUGAUGAUGCUGCA	UGCAGCAUCAUCAGGAUUCU	Cleavage
mtr-MIR172c-3p	XLOC_006274	1.5	12.057	1	20	1218	1237	AGAAUCUUGAUGAUGCUGCA	UGCAGCAUCAUCAGGAUUCC	Cleavage
mtr-MIR172c-3p	XLOC_019812	3	14.92	1	20	909	928	AGAAUCUUGAUGAUGCUGCA	UGUUGCAUCAACAAGAUUUU	Translation
mtr-MIR5289b	XLOC_001479	3	20.812	1	24	3387	3410	CGAGGAAAACUGAAAACUUCGGCA	UACUGAAGUUUUCAGUCUUUCUUC	Cleavage
mtr-MIR5289b	XLOC_010229	2.5	16.53	1	22	884	905	CGAGGAAAACUGAAAACUUCGG	UUGAAGAUUUUGGUUUUCCUUG	Cleavage
mtr-MIR1510a-3p	XLOC_006231	3	23.182	1	20	962	980	CGGAGGAUUAGGUAAAACAA	UUGUUUUGCC-AGUCCUCCG	Translation
mtr-MIR2111d-5p	XLOC_024582	2	18.249	1	20	156	175	UAAUCUGCAUCCUGAGGUUU	UUACCUCAGGAUGCAGAUUA	Cleavage
mtr-MIR2111d-5p	XLOC_010688	3	20.295	1	21	711	731	UAAUCUGCAUCCUGAGGUUUA	UAAACCUCAGGCUGCUGAUUG	Translation
mtr-MIR2111d-5p	XLOC_012645	3	15.169	1	21	283	303	UAAUCUGCAUCCUGAGGUUUA	UAAAGUUCAGGUUGCAGAUUG	Translation
mtr-MIR397-5p	XLOC_005292	0	10.942	1	20	768	787	UCAUUGAGUGCAGCGUUGAU	AUCAACGCUGCACUCAAUGA	Cleavage
mtr-MIR397-5p	XLOC_018268	0.5	15.172	1	20	709	728	UCAUUGAGUGCAGCGUUGAU	AUCAAUGCUGCACUCAAUGA	Cleavage
mtr-MIR397-5p	XLOC_012096	1	9.188	1	21	724	744	UCAUUGAGUGCAGCGUUGAUG	UGUCAAUGCUGCACUCAAUGA	Cleavage
mtr-MIR397-5p	XLOC_005711	1	17.118	1	20	741	760	UCAUUGAGUGCAGCGUUGAU	AUCAAUGCUGCGCUCAAUGA	Cleavage
mtr-MIR397-5p	XLOC_005712	1.5	18.686	1	21	534	554	UCAUUGAGUGCAGCGUUGAUG	UAUCAACGCUGCUCUUAAUGA	Translation
mtr-MIR397-5p	XLOC_024880	2	8.948	1	21	672	692	UCAUUGAGUGCAGCGUUGAUG	UAUCAAUGCUGCACUCAAUCA	Cleavage
mtr-MIR397-5p	XLOC_016883	2	8.131	1	20	770	789	UCAUUGAGUGCAGCGUUGAU	AUUAACGCUGCACUCAACGA	Cleavage
mtr-MIR397-5p	XLOC_022741	3	12.47	1	21	720	740	UCAUUGAGUGCAGCGUUGAUG	CAUCAAUGCAGCACUAAAUGA	Cleavage
mtr-MIR397-5p	XLOC_000702	2.5	17.224	1	20	148	167	UCAUUGAGUGCAGCGUUGAU	AUCCAUGCUGUGCUCAAUGA	Cleavage
mtr-MIR397-5p	XLOC_010671	3	12.716	1	21	207	227	UCAUUGAGUGCAGCGUUGAUG	CAUUCACGCUGCCCUCAAUGG	Translation
mtr-MIR397-5p	XLOC_006773	3	14.043	1	20	699	718	UCAUUGAGUGCAGCGUUGAU	AUCAAUGCAGCACUAAAUGA	Cleavage
mtr-MIR5299	XLOC_015380	3	17.083	1	20	1422	1441	UUCAUUGGUAUUGUAAAGCG	CGGCUUACUAUACCAAUGAA	Cleavage
mtr-MIR393b-3p	XLOC_012747	3	13.926	1	21	171	191	UUUGGGAUCAUGCUAUCCCUU	AAGGGAUAUUAUGAUUCCAGG	Cleavage
mtr-MIR393b-3p	XLOC_006834	3	16.126	1	21	5189	5209	UUUGGGAUCAUGCUAUCCCUU	AAGGGACAGUAGGAUCCCAGA	Translation
mtr-MIR166d	XLOC_002462	2	21.073	1	20	591	610	UCGGGCCAGGCUUCAUCCCC	UGGGAUGAAGCCUGGUCCGG	Cleavage
mtr-MIR166d	XLOC_017600	2	19.632	1	20	531	550	UCGGGCCAGGCUUCAUCCCC	UGGGAUGAAGCCUGGUCCGG	Cleavage
mtr-MIR399k	XLOC_018772	3	20.059	1	20	141	160	UGCCAAAGAAGAUUUGCCCU	AGGGGAAGUCUUCUUUGCCA	Cleavage
mtr-MIR2656b	XLOC_017417	3	21.164	1	20	396	415	AAGUUGCAUAAUCGAGUUGG	CUGAUUUGCUUAUGCAACUU	Cleavage
mtr-MIR2592ax	XLOC_012529	2	19.57	1	21	2191	2211	AGGCUGGUUUAGAUGAAGGUA	UAUCUUCUUCUAAACCAGCUU	Cleavage
mtr-MIR2592ax	XLOC_009929	3	18.486	1	20	692	711	AGGCUGGUUUAGAUGAAGGU	AACUUCUUCUGAACCGGCCU	Cleavage
mtr-MIR398a-3p	XLOC_029481	3	18.88	1	21	401	421	UGUGUUCUCAGGUCACCCCUU	AAGGGAGGACCUGAGAACAUG	Cleavage
mtr-MIR5291c	XLOC_015884	2.5	4.781	1	23	58	80	GUUUGAUGGAUGGAUUGGAUGGA	UCAAUUCAAUUCAUCCACCAAAC	Cleavage
mtr-MIR5291c	XLOC_005563	2.5	2.001	1	22	38	59	GUUUGAUGGAUGGAUUGGAUGG	CUUUUCAAUCAAUCCAUCAAAC	Cleavage
mtr-MIR5291c	XLOC_019997	3	7.564	1	21	7	27	GUUUGAUGGAUGGAUUGGAUG	UAUCCAAUCCAUCUCUCAAAA	Cleavage
mtr-MIR5291c	XLOC_006355	3	3.223	1	24	764	787	GUUUGAUGGAUGGAUUGGAUGGAU	AAUUUUCCAAUUCAAUCAUCAAAC	Translation
mtr-MIR5291c	XLOC_007053	3	17.971	1	20	412	431	GUUUGAUGGAUGGAUUGGAU	AUCCUGUCCAUUUGUCAAAC	Cleavage
mtr-MIR5291c	XLOC_015263	3	15.049	1	20	899	918	GUUUGAUGGAUGGAUUGGAU	AUUUGAUUCAUCAAUCAAAC	Cleavage
mtr-MIR5215	XLOC_010355	3	23.015	1	20	1388	1407	AGGAGGAUGAGCUACCUGCU	AGAGGGUAGCUCAUGCUCCU	Cleavage
mtr-MIR5232	XLOC_007664	2.5	19.298	1	19	887	906	UACAUG-UCGCUCUCACCUG	CAGGUGAGAGCGAUCAUGUA	Cleavage
mtr-MIR5232	XLOC_007141	2.5	16.81	1	19	740	759	UACAUG-UCGCUCUCACCUG	CAGGUGAGAGCGAUCAUGUA	Cleavage
mtr-MIR2636	XLOC_017479	3	15.985	1	21	832	852	UUUGGUUAGUGUGCUGAAUAU	AUGUUCAGUAAAAUAACCAAA	Translation
mtr-MIR2111b	XLOC_024582	2	18.249	1	20	156	175	UAAUCUGCAUCCUGAGGUUU	UUACCUCAGGAUGCAGAUUA	Cleavage
mtr-MIR2111b	XLOC_010688	3	20.295	1	21	711	731	UAAUCUGCAUCCUGAGGUUUA	UAAACCUCAGGCUGCUGAUUG	Translation
mtr-MIR2111b	XLOC_012645	3	15.169	1	21	283	303	UAAUCUGCAUCCUGAGGUUUA	UAAAGUUCAGGUUGCAGAUUG	Translation
mtr-MIR1507-3p	XLOC_009647	2	18.563	1	22	844	865	CCUCGUUCCAUACAUCAUCUAG	UUGGACGAUGUAUGGAAUGAGG	Cleavage
mtr-MIR1507-3p	XLOC_017819	3	15.177	1	22	897	918	CCUCGUUCCAUACAUCAUCUAG	CUAGAUGAUGUUUGGAAUGAAG	Translation
mtr-MIR1507-3p	XLOC_018706	2	20.423	1	20	1320	1339	CCUCGUUCCAUACAUCAUCU	ACAUGAUGUAUGCAACGAGG	Cleavage
mtr-MIR5212-5p	XLOC_005205	3	13.068	1	21	196	216	UGGAUUUCGUAUUUCUUUGGU	GCUAAAGGAAUACGAGAUCAA	Cleavage
mtr-MIR5212-5p	XLOC_026605	3	13.91	1	20	1267	1286	UGGAUUUCGUAUUUCUUUGG	AUAAGGAAAUAUGAAAUUCA	Cleavage
mtr-MIR5212-5p	XLOC_008489	3	15.074	1	20	281	300	UGGAUUUCGUAUUUCUUUGG	CCAAUGAGAUACAAAAUCUA	Cleavage
mtr-MIR2592bo-3p	XLOC_016883	2	15.716	1	20	1492	1511	AAAUGCUUGAGUCCUGUUGU	ACUACAGGACACAAGCAUUU	Translation
mtr-MIR2592bo-3p	XLOC_013752	3	13.321	1	21	581	601	AAAUGCUUGAGUCCUGUUGUU	AACAACAGCUCUCAAGCAUUC	Cleavage
mtr-MIR2592bo-3p	XLOC_003355	3	10.038	1	20	388	406	AAAUGCUUGAGUCCUGUUGU	ACAACAGGA-UCAAGCAUUG	Translation
mtr-MIR156i-5p	XLOC_015804	0.5	16.156	1	20	1204	1223	UGACAGAAGAGAGUGAGCAC	GUGCUCGCUCUCUUCUGUCA	Cleavage
mtr-MIR156i-5p	XLOC_012754	1	12.747	1	20	1180	1199	UGACAGAAGAGAGUGAGCAC	GUGCUCUCUCUCUUCUGUCA	Cleavage
mtr-MIR156i-5p	XLOC_003570	1	15.857	1	20	936	955	UGACAGAAGAGAGUGAGCAC	GUGCUCUCUCUCUUCUGUCA	Cleavage
mtr-MIR156i-5p	XLOC_024851	1	24.837	1	20	713	732	UGACAGAAGAGAGUGAGCAC	GUGCUCUCUCUCUUCUGUCA	Cleavage
mtr-MIR156i-5p	XLOC_021196	3	11.854	1	20	620	639	UGACAGAAGAGAGUGAGCAC	UAGCUCCCUCUCUUCUGUCA	Cleavage
mtr-MIR156i-5p	XLOC_022186	2.5	16.227	1	20	308	326	UGACAGAAGAGAGUGAGCAC	GUGCU-ACUUUCUUCUGUCA	Cleavage
mtr-MIR156i-5p	XLOC_009907	3	21.629	1	19	107	126	UGACAGAA-GAGAGUGAGCA	UGCUUACUCUUGUUCUGUCA	Translation
mtr-MIR2669b	XLOC_014687	3	17.401	1	20	1546	1565	AAAGUUCAGUCUUCAUAGUA	UGCUUUGAAGACUGCACUUU	Cleavage
mtr-MIR2646b	XLOC_003633	2.5	15.798	1	20	745	764	CAUGACAUUUAGUGAUGAUG	GUUCAUCAUUAAAUGUCAUG	Cleavage
mtr-MIR2646b	XLOC_026923	3	15.61	1	20	1301	1320	CAUGACAUUUAGUGAUGAUG	CAUCAUCAUUGGAUUUCAUG	Cleavage
mtr-MIR2646b	XLOC_022058	2	19.125	1	20	2609	2628	CAUGACAUUUAGUGAUGAUG	CAUCAUCACCAACUGUCAUG	Translation
mtr-MIR2646b	XLOC_008838	3	20.887	1	21	2255	2276	CAUGACAUUUAGUG-AUGAUGU	AGAUCAUGCACUAAUUGUCAUG	Cleavage
mtr-MIR160a	XLOC_009117	1	16.382	1	20	1333	1352	UGCCUGGCUCCCUGUAUGCC	AGCAUACAGGGAGCCAGGCA	Cleavage
mtr-MIR160a	XLOC_018268	3	23.834	1	20	1792	1812	UGCCUGGCUCC-CUGUAUGCC	GGGAUACAGAGGAGCCAGGCA	Cleavage
mtr-MIR395h	XLOC_014608	2	3.229	1	20	334	353	AUGAAGUGUUUGGGGGAACU	AAUUCCACCAAACACUUCAU	Cleavage
mtr-MIR395h	XLOC_018821	3	22.63	1	20	124	143	AUGAAGUGUUUGGGGGAACU	AGUUUCCCUAAAGGCUUUAU	Cleavage
mtr-MIR395h	XLOC_015699	3	19.079	1	20	1517	1536	AUGAAGUGUUUGGGGGAACU	AGUUCCCCCAAAGAUUUGAU	Cleavage
mtr-MIR396a-5p	XLOC_019140	2.5	23.417	1	21	906	926	UUCCACAGCUUUCUUGAACUU	AAGUUUAAUGAAGCUGUGGAG	Cleavage
mtr-MIR396a-5p	XLOC_018214	2.5	15.8	1	21	1043	1063	UUCCACAGCUUUCUUGAACUU	AAGUUGAAGGAAGUUGUGGAG	Cleavage
mtr-MIR396a-5p	XLOC_020534	2.5	10.73	1	21	1411	1431	UUCCACAGCUUUCUUGAACUU	AAGAUUGAGAAGGCUGUGGAA	Cleavage
mtr-MIR396a-5p	XLOC_007520	3	13.411	1	21	1396	1416	UUCCACAGCUUUCUUGAACUU	AAUUUCAGGAAAGUUGUGGAU	Cleavage
mtr-MIR396a-5p	XLOC_026723	2.5	14.222	1	21	346	366	UUCCACAGCUUUCUUGAACUU	AAGUUCAAGGAUGGUGUGGAA	Translation
mtr-MIR396a-5p	XLOC_024431	2	16.699	1	19	499	518	UUCCACA-GCUUUCUUGAAC	GUUCAAGAAAGCCUGUGGAA	Cleavage
mtr-MIR396a-5p	XLOC_020740	2.5	15.589	1	19	477	496	UUCCAC-AGCUUUCUUGAAC	GUUCAAGAAAGCUCGUGGAA	Cleavage
mtr-MIR396a-5p	XLOC_013090	2	14.258	1	19	214	233	UUCCACA-GCUUUCUUGAAC	GUUCAAGAAAGCCUGUGGAA	Cleavage
mtr-MIR396a-5p	XLOC_002907	2	17.405	1	19	388	407	UUCCACA-GCUUUCUUGAAC	GUUCAAGAAAGCCUGUGGAA	Cleavage
mtr-MIR396a-5p	XLOC_021868	2	15.705	1	19	386	405	UUCCACA-GCUUUCUUGAAC	GUUCAAGAAAGCCUGUGGAA	Cleavage
mtr-MIR396a-5p	XLOC_006427	2	19.537	1	19	634	653	UUCCACA-GCUUUCUUGAAC	GUUCAAGAAAGCCUGUGGAA	Cleavage
mtr-MIR396a-5p	XLOC_014514	2	13.093	1	19	347	366	UUCCACA-GCUUUCUUGAAC	GUUCAAGAAAGCCUGUGGAA	Cleavage
mtr-MIR5298c	XLOC_025647	2.5	1.326	1	20	44	63	UGAUGGAGAUGAUAUGAAGA	UCUUCAUAUCAUAUUCAUCC	Cleavage
mtr-MIR5298c	XLOC_019366	3	12.268	1	20	1919	1938	UGAUGGAGAUGAUAUGAAGA	UCUUCAUAUUUUCUUUGUCA	Translation
mtr-MIR5298c	XLOC_016175	3	11.471	1	20	209	228	UGAUGGAGAUGAUAUGAAGA	UCUUCAUAUCCUCUCUAUGA	Translation
mtr-MIR5298c	XLOC_012392	3	16.396	1	20	1158	1177	UGAUGGAGAUGAUAUGAAGA	UCUUCAAAGCAUUUUCAUCA	Cleavage
mtr-MIR5298c	XLOC_017397	3	8.277	1	20	2723	2742	UGAUGGAGAUGAUAUGAAGA	UCUUCAAAUCUUUUCCAUUA	Translation
mtr-MIR5298c	XLOC_014287	3	14.42	1	20	1375	1394	UGAUGGAGAUGAUAUGAAGA	UCUGUAUAUAAUCUCCAUCG	Translation
mtr-MIR2679a	XLOC_002711	3	16.438	1	21	466	486	CUUUUCACUUUCGAACGGGUG	CACCUUUUCGUGAGUGAAAAG	Translation
mtr-MIR5295c	XLOC_007978	3	19.929	1	23	1812	1834	UCGGCUCUGGGAAUGAAAAGAGG	CAUUUUUUCAUUCUCAAAGUCGA	Cleavage
mtr-MIR5237	XLOC_009582	2.5	15.858	1	20	842	861	UUCAAAAGAUUUAGUUGGGA	ACCCAAGUAGAUCUUUUGAA	Cleavage
mtr-MIR5237	XLOC_002883	2.5	13.856	1	20	440	459	UUCAAAAGAUUUAGUUGGGA	UCCCAAUUAAAAGUUUUGAA	Translation
mtr-MIR5237	XLOC_006388	3	12.239	1	20	468	487	UUCAAAAGAUUUAGUUGGGA	UCUCUACUAAAUCUUUUCAA	Cleavage
mtr-MIR5237	XLOC_022177	3	19.743	1	20	133	152	UUCAAAAGAUUUAGUUGGGA	UCCCAAGUGGAGCUUUUGAA	Translation
mtr-MIR5237	XLOC_006772	3	10.507	1	21	40	60	UUCAAAAGAUUUAGUUGGGAU	GUCCAAAAUAAAUGUUUUGAA	Cleavage
mtr-MIR2592bm-3p	XLOC_016818	2.5	21.751	1	21	914	934	GGAAAACAUGAAUGUCGGGUG	UACCUGACAUUGGUGUUUUUC	Translation
mtr-MIR2592bm-3p	XLOC_012819	3	18.594	1	20	1905	1923	GGAAAACAUGAAUGUCGGGU	AUCCGGC-UUCAUGUUUUCC	Cleavage
mtr-MIR7696a-3p	XLOC_024721	2.5	14.648	1	21	587	607	UUGAAUUAUGAGAACUUGAAG	CUGCAAAUUCUCAUAGUUCAA	Cleavage
mtr-MIR7696a-3p	XLOC_023240	2	7.026	1	21	674	693	UUGAAUUAUGAGAACUUGAAG	CUUCAAGUUCUCA-AAUUCAA	Cleavage
mtr-MIR7696a-3p	XLOC_008921	2.5	11.165	1	21	517	537	UUGAAUUAUGAGAACUUGAAG	UUUCAAGUACUCAAAGUUCAA	Cleavage
mtr-MIR7696a-3p	XLOC_015150	3	9.893	1	21	323	343	UUGAAUUAUGAGAACUUGAAG	CUUCAAGUUCUUCAGAUUCAA	Translation
mtr-MIR7696a-3p	XLOC_008154	2.5	10.945	1	21	1345	1365	UUGAAUUAUGAGAACUUGAAG	UUUCAAGUACUCAAAGUUCAA	Cleavage
mtr-MIR7696a-3p	XLOC_002518	3	19.167	1	21	1080	1100	UUGAAUUAUGAGAACUUGAAG	CAUCAAGCUCUCGUAAUUCGA	Cleavage
mtr-MIR7696a-3p	XLOC_022546	3	19.991	1	21	1518	1538	UUGAAUUAUGAGAACUUGAAG	CUUCAGCUUCUCACAGUUCAA	Cleavage
mtr-MIR7696a-3p	XLOC_004973	3	17.801	1	20	1014	1033	UUGAAUUAUGAGAACUUGAA	UUCAAGUUCUUUUAACUCAA	Translation
mtr-MIR7696a-3p	XLOC_008618	3	12.887	1	21	175	195	UUGAAUUAUGAGAACUUGAAG	UUUCAAAAUCUUAUAAUUCGA	Cleavage
mtr-MIR7696a-3p	XLOC_008121	3	21.743	1	20	604	623	UUGAAUUAUGAGAACUUGAA	UUAAAGAUUUCAUGAUUCAA	Cleavage
mtr-MIR7696a-3p	XLOC_025805	3	18.434	1	20	1342	1361	UUGAAUUAUGAGAACUUGAA	UUCAAGAUCUUGAAAUUCAA	Cleavage
mtr-MIR399t-5p	XLOC_015262	2.5	15.674	1	20	288	307	GGGUGAGUUCUCCAUUGGCA	UGCUAAUGGAGAACGCACUC	Cleavage
mtr-MIR398a-5p	XLOC_010323	3	20.554	1	22	303	324	GGAGUGACACUGAGAACACAAG	CUUGUGUUCUCAUUGUUGCUUU	Translation
mtr-MIR398a-5p	XLOC_008734	2.5	8.345	1	21	48	68	GGAGUGACACUGAGAACACAA	UUUUCUUCUCAGUGUUACUCC	Cleavage
mtr-MIR5740	XLOC_013493	3	9.092	1	20	867	887	UGAACAGAA-AGAACAUUUGG	UCAAAUGUUCUCUUCUGUUCU	Translation
mtr-MIR2652i	XLOC_018232	3	17.166	1	20	343	362	UAUGCAGGGUGCAUAAGGAU	AUCCUUAUGCACCUGGUGUA	Cleavage
mtr-MIR5563-3p	XLOC_009098	3	14.229	1	20	1109	1128	ACUGAGUUGCCUAAUGUCGU	CCGACAUUAUGCUACUCAGU	Translation
mtr-MIR5236b	XLOC_018840	2.5	20.34	1	21	703	723	UGAAUUUCGGGCAGAUUUGGU	ACUAAGUUUGACCGAAAUUCA	Translation
mtr-MIR2592bn-3p	XLOC_016818	2.5	21.751	1	21	914	934	GGAAAACAUGAAUGUCGGGUG	UACCUGACAUUGGUGUUUUUC	Translation
mtr-MIR2592bn-3p	XLOC_012819	3	18.594	1	20	1905	1923	GGAAAACAUGAAUGUCGGGU	AUCCGGC-UUCAUGUUUUCC	Cleavage
mtr-MIR2592au	XLOC_012529	2	19.57	1	21	2191	2211	AGGCUGGUUUAGAUGAAGGUA	UAUCUUCUUCUAAACCAGCUU	Cleavage
mtr-MIR2592au	XLOC_009929	3	18.486	1	20	692	711	AGGCUGGUUUAGAUGAAGGU	AACUUCUUCUGAACCGGCCU	Cleavage
mtr-MIR5298d	XLOC_010234	3	6.669	1	24	45	68	UGGAGAUGAUAUGAAGAUGAAAAA	UCUCUCAUUUUCAUAUCACUUUCA	Cleavage
mtr-MIR5298d	XLOC_007983	3	1.436	1	21	101	121	UGGAGAUGAUAUGAAGAUGAA	UUCAUUUCCUUAUUAUCUCCA	Cleavage
mtr-MIR5249	XLOC_014759	3	19.452	1	21	4130	4150	ACUUAGGGGGCAGUUUUGUAG	UUGCAAAACUUCUUCCUGAGU	Translation
mtr-MIR319c-3p	XLOC_027603	2.5	24.603	1	20	572	591	UUGGACUGAAGGGAGCUCCC	UGGAGCUCCCUUCACUCCAA	Cleavage
mtr-MIR5562-5p	XLOC_023172	3	24.369	1	21	327	347	UGUGGAGUCUUUUGCAUGAAG	CUUUAUGCAAAGGGCUCAACA	Cleavage
mtr-MIR5562-5p	XLOC_022318	3	6.561	1	21	989	1009	UGUGGAGUCUUUUGCAUGAAG	CUACAUGCAAAUGACUCCACC	Translation
mtr-MIR5562-5p	XLOC_025952	3	13.562	1	20	367	386	UGUGGAGUCUUUUGCAUGAA	UUCAAGUUAAAGAUUCCACA	Cleavage
mtr-MIR2592be	XLOC_012529	2	19.57	1	21	2191	2211	AGGCUGGUUUAGAUGAAGGUA	UAUCUUCUUCUAAACCAGCUU	Cleavage
mtr-MIR2592be	XLOC_009929	3	18.486	1	20	692	711	AGGCUGGUUUAGAUGAAGGU	AACUUCUUCUGAACCGGCCU	Cleavage
mtr-MIR7699-3p	XLOC_001328	2.5	11.454	1	21	880	900	UGUAAUCAAUGCAUUAAAUGC	GAAUUUGAAGCAUUGAUUACA	Cleavage
mtr-MIR2111i	XLOC_024582	2	18.249	1	20	156	175	UAAUCUGCAUCCUGAGGUUU	UUACCUCAGGAUGCAGAUUA	Cleavage
mtr-MIR2111i	XLOC_010688	3	20.295	1	21	711	731	UAAUCUGCAUCCUGAGGUUUA	UAAACCUCAGGCUGCUGAUUG	Translation
mtr-MIR2111i	XLOC_012645	3	15.169	1	21	283	303	UAAUCUGCAUCCUGAGGUUUA	UAAAGUUCAGGUUGCAGAUUG	Translation
mtr-MIR2593b	XLOC_017491	3	12.014	1	20	1362	1380	UUAAAUGAAUGAACCUAGAA	UUCUAGGUUCGUU-AUUUAA	Cleavage
mtr-MIR5559-5p	XLOC_009194	3	8.198	1	20	78	97	UACUUGGUGAAUUGUUGGAU	AUCUAAUAAUUCACCAAAUG	Cleavage
mtr-MIR5291b	XLOC_015884	2.5	4.781	1	23	58	80	GUUUGAUGGAUGGAUUGGAUGGA	UCAAUUCAAUUCAUCCACCAAAC	Cleavage
mtr-MIR5291b	XLOC_005563	2.5	2.001	1	22	38	59	GUUUGAUGGAUGGAUUGGAUGG	CUUUUCAAUCAAUCCAUCAAAC	Cleavage
mtr-MIR5291b	XLOC_019997	3	7.564	1	21	7	27	GUUUGAUGGAUGGAUUGGAUG	UAUCCAAUCCAUCUCUCAAAA	Cleavage
mtr-MIR5291b	XLOC_006355	3	3.223	1	24	764	787	GUUUGAUGGAUGGAUUGGAUGGAU	AAUUUUCCAAUUCAAUCAUCAAAC	Translation
mtr-MIR5291b	XLOC_007053	3	17.971	1	20	412	431	GUUUGAUGGAUGGAUUGGAU	AUCCUGUCCAUUUGUCAAAC	Cleavage
mtr-MIR5291b	XLOC_015263	3	15.049	1	20	899	918	GUUUGAUGGAUGGAUUGGAU	AUUUGAUUCAUCAAUCAAAC	Cleavage
mtr-MIR2610a	XLOC_026723	3	11.035	1	21	652	672	AGAUUGAGACUUGUAUGGCUU	AAGCAAUUUAAGUUUCAAUCU	Cleavage
mtr-MIR5759	XLOC_021773	3	2.502	1	20	452	471	AAGGGGGUGAAAAGAUUCAA	UUCAAUCUUUUCUCUUCCUU	Cleavage
mtr-MIR2592bb	XLOC_012529	2	19.57	1	21	2191	2211	AGGCUGGUUUAGAUGAAGGUA	UAUCUUCUUCUAAACCAGCUU	Cleavage
mtr-MIR2592bb	XLOC_009929	3	18.486	1	20	692	711	AGGCUGGUUUAGAUGAAGGU	AACUUCUUCUGAACCGGCCU	Cleavage
mtr-MIR2592q-3p	XLOC_016883	2	15.716	1	20	1492	1511	AAAUGCUUGAGUCCUGUUGU	ACUACAGGACACAAGCAUUU	Translation
mtr-MIR2592q-3p	XLOC_013752	3	13.321	1	21	581	601	AAAUGCUUGAGUCCUGUUGUU	AACAACAGCUCUCAAGCAUUC	Cleavage
mtr-MIR2592q-3p	XLOC_003355	3	10.038	1	20	388	406	AAAUGCUUGAGUCCUGUUGU	ACAACAGGA-UCAAGCAUUG	Translation
mtr-MIR396a-3p	XLOC_015625	3	19.061	1	20	54	73	GCUCAAGAAAGCUGUGGGAG	CUUCCACAAUUUUUUUGAGU	Cleavage
mtr-MIR5224a	XLOC_021622	3	20.417	1	22	1547	1568	UCGAGGACAUGAGGGACGUUAU	GUAAGGUUCCUCAUGUUCUUGG	Cleavage
mtr-MIR5224a	XLOC_011475	3	10.925	1	22	330	351	UCGAGGACAUGAGGGACGUUAU	AGAACCUUCUUCAUGUUUUCGA	Cleavage
mtr-MIR171h	XLOC_021183	2	22.736	1	21	407	427	CGAGCCGAAUCAAUAUCACUC	GAGUAAUAUUGAUUCGGCUCA	Cleavage
mtr-MIR171h	XLOC_026145	3	14.776	1	20	523	542	CGAGCCGAAUCAAUAUCACU	AGUGGUUUUGAUUUGGCUCC	Cleavage
mtr-MIR2670c	XLOC_021779	3	13.577	1	21	1538	1558	CAAGAAGGUUGCUCACUAUUU	GAAUAAUGAGCAAUUUUCUUU	Cleavage
mtr-MIR5206a	XLOC_014224	3	12.551	1	21	752	772	AUGGGAUCCUGUUGGUGGGUU	AAUCCACCACCAGCAUCUCAU	Cleavage
mtr-MIR5206a	XLOC_007398	2.5	7.903	1	20	71	90	AUGGGAUCCUGUUGGUGGGU	ACCAACCAAAAGGAUCUCAU	Translation
mtr-MIR2645	XLOC_002892	3	10.818	1	20	597	616	UUUCUAGAGAUGAGCAUAUA	UGUAAGCUUAUCUCUAGGGA	Cleavage
mtr-MIR408-5p	XLOC_006469	3	13.025	1	21	1177	1197	ACAGGGAACAUGCAGAGCAUG	CAUGUUCUGCAUGUUCUUUUU	Cleavage
mtr-MIR408-5p	XLOC_017268	3	21.831	1	20	2036	2054	ACAGGGAACAUGCAGAGCAU	AUGCUA-GCAUGUUCCCUGU	Cleavage
mtr-MIR5295d	XLOC_007978	3	19.929	1	23	1812	1834	UCGGCUCUGGGAAUGAAAAGAGG	CAUUUUUUCAUUCUCAAAGUCGA	Cleavage
mtr-MIR5221	XLOC_006684	2	17.123	1	22	2029	2050	AGGAGAGAUGGUGUUUUGACUU	GAGUCAGAAUACCAUUUUUCCU	Cleavage
mtr-MIR5221	XLOC_018923	3	11.323	1	21	2534	2554	AGGAGAGAUGGUGUUUUGACU	AGUUAAAAUAUCUUUUCUCCU	Translation
mtr-MIR5221	XLOC_004902	3	11.55	1	21	333	353	AGGAGAGAUGGUGUUUUGACU	AGUCAAGACACAAACUCUCUU	Translation
mtr-MIR2088-3p	XLOC_025591	3	22.179	1	20	1033	1052	UCCAAUGUAAUCUAGGUCUA	GAGACCUUGAGUACAUUGGA	Translation
mtr-MIR5284h	XLOC_024708	3	16.983	1	20	323	342	GAGGGAUCAAAAGUGGAGGA	UUUUCCAUUUUUGAUUUUUC	Cleavage
mtr-MIR5284h	XLOC_011648	3	1.286	1	21	135	155	GAGGGAUCAAAAGUGGAGGAA	UUCUUCCUCUUUUCAUCUCUC	Cleavage
mtr-MIR2676f	XLOC_023170	2.5	15.788	1	21	194	214	CAUUGUUUGGAUAAUAAUUUG	UAAAUUAAUAUCCUAAUAAUG	Cleavage
mtr-MIR2676f	XLOC_018063	3	13.168	1	20	572	591	CAUUGUUUGGAUAAUAAUUU	AAAAUAUUAUUCAAGUGAUG	Cleavage
mtr-MIR2634	XLOC_000010	3	13.529	1	20	104	123	UUUAUUCUCAGUUUGUUGCU	AGAAAGAAGCUGAGAAUGAA	Cleavage
mtr-MIR2634	XLOC_002297	3	13.521	1	20	260	279	UUUAUUCUCAGUUUGUUGCU	AGAAACAAAGUGAGAAUGAG	Translation
mtr-MIR2634	XLOC_013434	3	10.733	1	20	841	860	UUUAUUCUCAGUUUGUUGCU	AGCAACAACCUUAGAAUGGA	Translation
mtr-MIR5556-3p	XLOC_012606	2.5	19.732	1	20	787	806	UGAUGACGGAAGAAAUCCAA	UUGGAUUUCUUCUGUUGUUG	Cleavage
mtr-MIR5556-3p	XLOC_016688	3	15.773	1	21	1181	1201	UGAUGACGGAAGAAAUCCAAA	UUUACAUUCCUUCCGUCAUCA	Cleavage
mtr-MIR5556-3p	XLOC_013711	3	19.747	1	20	775	794	UGAUGACGGAAGAAAUCCAA	UUUGAUUUCAUUUGUCAUCA	Translation
mtr-MIR5250	XLOC_002971	3	12.234	1	20	1057	1075	UGAGAAUGUUAGAUACGGAA	UUCUGUAUC-AACAUUUUCA	Translation
mtr-MIR169a	XLOC_014309	3	20.959	1	20	1350	1369	CAGCCAAGGAUGACUUGCCG	UGGUGAUUCAUCCUUGGUUG	Cleavage
mtr-MIR169a	XLOC_016890	3	20.959	1	20	1233	1252	CAGCCAAGGAUGACUUGCCG	UGGUGAUUCAUCCUUGGUUG	Cleavage
mtr-MIR5297	XLOC_003914	3	13.952	1	24	1418	1441	AUCGGGAAGUAUCGGAUAAUUAUU	AGAAACCAUCUGAUAUUUCCCGAU	Cleavage
mtr-MIR2671j	XLOC_022020	3	12.278	1	20	1193	1212	UUAAAAGUUUCGUUUCGGUC	UACCAAAACGAAAUUUUUGA	Cleavage
mtr-MIR2593a	XLOC_017491	3	12.014	1	20	1362	1380	UUAAAUGAAUGAACCUAGAA	UUCUAGGUUCGUU-AUUUAA	Cleavage
mtr-MIR5254	XLOC_002689	1.5	15.006	1	20	2715	2734	AGGAGGUGGAAGCAUUUGUG	CACAAAUGCUUUCACUUUCU	Cleavage
mtr-MIR5254	XLOC_027214	2.5	11.28	1	21	709	729	AGGAGGUGGAAGCAUUUGUGA	UUGCAAAUGCUUCAACCUUCU	Cleavage
mtr-MIR5254	XLOC_012828	2.5	18.881	1	20	274	293	AGGAGGUGGAAGCAUUUGUG	UGCGAAUGCUUCCACUUCUU	Cleavage
mtr-MIR5254	XLOC_015524	3	3.442	1	20	125	144	AGGAGGUGGAAGCAUUUGUG	CAUGUAUGCUUCUACUUCCU	Cleavage
mtr-MIR5269b	XLOC_001374	2	14.658	1	20	74	93	AAAGUGGUGGGACAUACAUU	AAUGUGGGUCCCAUCACUUU	Cleavage
mtr-MIR5269b	XLOC_021313	2.5	23.194	1	20	2266	2285	AAAGUGGUGGGACAUACAUU	AGUGUAUUUCCCACUGCUUU	Cleavage
mtr-MIR2670d	XLOC_021779	3	13.577	1	21	1538	1558	CAAGAAGGUUGCUCACUAUUU	GAAUAAUGAGCAAUUUUCUUU	Cleavage
mtr-MIR5270b	XLOC_004204	3	12.824	1	23	948	970	GAGGAGGAGUAGUUUUAGGUCAU	AUUAUUCAAAACUAUUCCUCUUC	Cleavage
mtr-MIR5270b	XLOC_002469	2.5	19.013	1	20	261	280	GAGGAGGAGUAGUUUUAGGU	AUUUAAAACUGCUCUUCUUC	Cleavage
mtr-MIR5270b	XLOC_025641	3	18.146	1	20	135	154	GAGGAGGAGUAGUUUUAGGU	AUCUGAGAUUACUCUUUCUC	Cleavage
mtr-MIR5270b	XLOC_010976	3	21.971	1	20	873	892	GAGGAGGAGUAGUUUUAGGU	ACCUAAAAAUAUUUCUCCUA	Cleavage
mtr-MIR5270b	XLOC_015174	3	2.896	1	20	1443	1462	GAGGAGGAGUAGUUUUAGGU	ACCUAAACCUACACCUUCUU	Cleavage
mtr-MIR5286a	XLOC_003370	3	12.661	1	23	1070	1092	CAGGACAAACUGGAGGCAAGGGA	UUCCUUGUCUCUAAAUUGUCCUG	Translation
mtr-MIR398c	XLOC_029481	3	18.88	1	20	402	421	UGUGUUCUCAGGUCGCCCCU	AGGGAGGACCUGAGAACAUG	Cleavage
mtr-MIR319d-3p	XLOC_027603	2.5	24.603	1	20	572	591	UUGGACUGAAGGGAGCUCCC	UGGAGCUCCCUUCACUCCAA	Cleavage
mtr-MIR2643a	XLOC_006433	3	11.417	1	21	18	38	UUUGGGAUCAGAAAUUAGAGA	UCUCUAUUUUUUGGUUCCGAA	Cleavage
mtr-MIR2643a	XLOC_020954	3	16.332	1	21	1607	1627	UUUGGGAUCAGAAAUUAGAGA	UUUGUGAUUUCUGAUCCUAGA	Cleavage
mtr-MIR2643a	XLOC_021763	3	9.364	1	20	110	129	UUUGGGAUCAGAAAUUAGAG	CUUUAAUUUCUGAUCCAAAU	Cleavage
mtr-MIR2643a	XLOC_021090	2.5	14.242	1	20	434	453	UUUGGGAUCAGAAAUUAGAG	CUCUGAUUUUUGUUUCCAAA	Cleavage
mtr-MIR2643a	XLOC_009397	3	8.327	1	21	260	280	UUUGGGAUCAGAAAUUAGAGA	UCUCAUAUUUCUGAUUCUAAA	Cleavage
mtr-MIR2643a	XLOC_011982	3	10.134	1	21	191	212	UUUGGGAU-CAGAAAUUAGAGA	UUUCUAAUUUCUUUAUCCCAAA	Translation
mtr-MIR2643a	XLOC_026242	3	9.589	1	20	158	177	UUUGGGAUCAGAAAUUAGAG	CUUUCAUUUGUGAUCUCAAA	Translation
mtr-MIR2643a	XLOC_008007	3	13.779	1	20	525	543	UUUGGGAUCAGAAAUUAGAG	CUCUGAUUU-UGGUCCCAAA	Translation
mtr-MIR5747	XLOC_014549	2.5	11.939	1	19	446	465	AAAAGAAUAC-UCAUACAUA	UAUGUAUGAUGUAUUUUUUU	Translation
mtr-MIR5747	XLOC_002664	3	13.441	1	20	1704	1723	AAAAGAAUACUCAUACAUAA	UUGUGUAUGAUAAUUUUUUU	Translation
mtr-MIR2679b	XLOC_002711	3	16.438	1	21	466	486	CUUUUCACUUUCGAACGGGUG	CACCUUUUCGUGAGUGAAAAG	Translation
mtr-MIR2592at	XLOC_012529	2	19.57	1	21	2191	2211	AGGCUGGUUUAGAUGAAGGUA	UAUCUUCUUCUAAACCAGCUU	Cleavage
mtr-MIR2592at	XLOC_009929	3	18.486	1	20	692	711	AGGCUGGUUUAGAUGAAGGU	AACUUCUUCUGAACCGGCCU	Cleavage
mtr-MIR5222	XLOC_008905	2	15.663	1	21	164	184	UUACAGGAGAAGAAUGUAUGG	UUAUACGUUCUUCUUCUGUAG	Cleavage
mtr-MIR5222	XLOC_003197	3	17.483	1	20	2747	2766	UUACAGGAGAAGAAUGUAUG	UGUACUUUCUUCUCUUGUAG	Cleavage
mtr-MIR2630v	XLOC_010020	2.5	10.085	1	21	46	66	UGGUUUUGGUCCUUGGUAUUU	AAAUACCAAAGAACAGAACCA	Translation
mtr-MIR2630v	XLOC_008749	3	15.386	1	20	2192	2211	UGGUUUUGGUCCUUGGUAUU	AAUAUCAAGCACCAGAGUCA	Translation
mtr-MIR2590j	XLOC_021674	3	19.64	1	23	807	829	AGAAUGACAUGGCAGAAUAAUCA	UUGUUGUUGUGUCGUGUUAUUCU	Cleavage
mtr-MIR2590j	XLOC_022766	3	16.403	1	21	529	549	AGAAUGACAUGGCAGAAUAAU	AUUAUUGAGCCAUUUCAUUCU	Cleavage
mtr-MIR5559-3p	XLOC_006092	2.5	17.214	1	21	534	554	UCUAAUUAUUCACCAAGUAAA	UUCAUUUGGUGAACAAUUAGA	Cleavage
mtr-MIR482-3p	XLOC_011928	3	22.416	1	21	616	636	CUUACCUACACCUCCCAUGCC	GGUAUGGGUGGUAUGGGUAAG	Translation
mtr-MIR160d	XLOC_009117	1	16.382	1	20	1333	1352	UGCCUGGCUCCCUGUAUGCC	AGCAUACAGGGAGCCAGGCA	Cleavage
mtr-MIR160d	XLOC_018268	3	23.834	1	20	1792	1812	UGCCUGGCUCC-CUGUAUGCC	GGGAUACAGAGGAGCCAGGCA	Cleavage
mtr-MIR395b	XLOC_009017	3	10.802	1	20	111	130	AUGAAGUAUUUGGGGGAACU	UUUUCUCCCAAAUAUUUCAU	Cleavage
mtr-MIR395b	XLOC_018821	3	22.63	1	20	124	143	AUGAAGUAUUUGGGGGAACU	AGUUUCCCUAAAGGCUUUAU	Cleavage
mtr-MIR395b	XLOC_015699	3	19.079	1	20	1517	1536	AUGAAGUAUUUGGGGGAACU	AGUUCCCCCAAAGAUUUGAU	Cleavage
mtr-MIR395b	XLOC_014608	3	3.229	1	20	334	353	AUGAAGUAUUUGGGGGAACU	AAUUCCACCAAACACUUCAU	Cleavage
mtr-MIR5272e	XLOC_001602	3	20.544	1	23	1482	1504	GAAUUGAUUUAUGUUUGGAUACA	UGGAUUCAAAGAUGAAUCAAUUG	Cleavage
mtr-MIR2592az	XLOC_012529	2	19.57	1	21	2191	2211	AGGCUGGUUUAGAUGAAGGUA	UAUCUUCUUCUAAACCAGCUU	Cleavage
mtr-MIR2592az	XLOC_009929	3	18.486	1	20	692	711	AGGCUGGUUUAGAUGAAGGU	AACUUCUUCUGAACCGGCCU	Cleavage
mtr-MIR7696c-3p	XLOC_002518	2.5	19.034	1	21	1082	1102	UUUUGAAUUAUGAGAACUUGA	UCAAGCUCUCGUAAUUCGAAG	Cleavage
mtr-MIR7696c-3p	XLOC_024721	2.5	13.184	1	20	590	609	UUUUGAAUUAUGAGAACUUG	CAAAUUCUCAUAGUUCAAAU	Cleavage
mtr-MIR7696c-3p	XLOC_025805	3	18.354	1	21	1343	1363	UUUUGAAUUAUGAGAACUUGA	UCAAGAUCUUGAAAUUCAAAA	Translation
mtr-MIR7696c-3p	XLOC_023240	3	6.337	1	21	676	695	UUUUGAAUUAUGAGAACUUGA	UCAAGUUCUCA-AAUUCAAAC	Translation
mtr-MIR172d-3p	XLOC_015201	0.5	11.016	1	20	769	788	AGAAUCUUGAUGAUGCUGCA	UGCAGCAUCAUCAGGAUUCU	Cleavage
mtr-MIR172d-3p	XLOC_006274	1.5	12.057	1	20	1218	1237	AGAAUCUUGAUGAUGCUGCA	UGCAGCAUCAUCAGGAUUCC	Cleavage
mtr-MIR172d-3p	XLOC_019812	3	14.92	1	20	909	928	AGAAUCUUGAUGAUGCUGCA	UGUUGCAUCAACAAGAUUUU	Translation
mtr-MIR2607	XLOC_022782	3	10.511	1	21	747	767	AUGUGAUUAUGUGAUAAGUGU	AUGCUGAUUAUAUAAUCACAU	Cleavage
mtr-MIR2592bl-5p	XLOC_025481	2.5	13.558	1	20	863	882	UGGCAAGUUUGAAUUUACCU	AAGUAAGUUCAGACUUGUCA	Cleavage
mtr-MIR2630c	XLOC_010020	2.5	10.085	1	21	46	66	UGGUUUUGGUCCUUGGUAUUU	AAAUACCAAAGAACAGAACCA	Translation
mtr-MIR2630c	XLOC_008749	3	15.386	1	20	2192	2211	UGGUUUUGGUCCUUGGUAUU	AAUAUCAAGCACCAGAGUCA	Translation
mtr-MIR5288	XLOC_002133	2	11.939	1	23	1006	1028	CAGCAUUGAAGAACAUAGGGAUU	AAUCCCUAUGGUCUUUAAUGUUG	Cleavage
mtr-MIR5288	XLOC_000977	3	16.111	1	24	519	542	CAGCAUUGAAGAACAUAGGGAUUA	UAAUCCCUAUGUUCUUGGAGGCUG	Cleavage
mtr-MIR5288	XLOC_021933	2.5	16.438	1	23	864	886	CAGCAUUGAAGAACAUAGGGAUU	AAUCCCUAUGGUGUUCAAUGUUG	Translation
mtr-MIR5288	XLOC_017735	2.5	12.17	1	24	2646	2669	CAGCAUUGAAGAACAUAGGGAUUA	UUAUCUUUAUGUAUUUCAAUGCUG	Cleavage
mtr-MIR5288	XLOC_000136	3	12.846	1	24	1158	1181	CAGCAUUGAAGAACAUAGGGAUUA	UCAUCCUUAUGAUCUUCAACGCUG	Cleavage
mtr-MIR5288	XLOC_013176	3	9.45	1	22	311	332	CAGCAUUGAAGAACAUAGGGAU	AUCCCUUUGUUCUCAAAUGCUG	Translation
mtr-MIR2592bm-5p	XLOC_013751	0	10.34	1	22	768	789	CUCGGCAUUCAUGUUUUUCCUU	AAGGAAAAACAUGAAUGCCGAG	Cleavage
mtr-MIR2592bm-5p	XLOC_013750	0.5	14.889	1	21	766	786	CUCGGCAUUCAUGUUUUUCCU	AGGAAAAACAUGAAUGCUGAG	Cleavage
mtr-MIR2592bm-5p	XLOC_013752	2	13.285	1	21	724	744	CUCGGCAUUCAUGUUUUUCCU	AGGAAAAAUAUGAAUGCUGAA	Cleavage
mtr-MIR2592bm-5p	XLOC_023573	3	23.735	1	21	519	539	CUCGGCAUUCAUGUUUUUCCU	AGAAAAGGUAUGGAUGCCGAG	Cleavage
mtr-MIR395j	XLOC_014608	2	3.229	1	20	334	353	AUGAAGUGUUUGGGGGAACU	AAUUCCACCAAACACUUCAU	Cleavage
mtr-MIR395j	XLOC_018821	3	22.63	1	20	124	143	AUGAAGUGUUUGGGGGAACU	AGUUUCCCUAAAGGCUUUAU	Cleavage
mtr-MIR395j	XLOC_015699	3	19.079	1	20	1517	1536	AUGAAGUGUUUGGGGGAACU	AGUUCCCCCAAAGAUUUGAU	Cleavage
mtr-MIR5246	XLOC_026419	3	21.551	1	21	1606	1626	UUGCAGACAGCUUUGAAGGUU	GAUAUCCAAAGUUGUCUGCAA	Cleavage
mtr-MIR2656d	XLOC_017417	3	21.164	1	20	396	415	AAGUUGCAUAAUCGAGUUGG	CUGAUUUGCUUAUGCAACUU	Cleavage
mtr-MIR5216a	XLOC_003174	3	15.819	1	21	330	350	UUAGGAGUGAAAAACGGUGGA	UCUUCCGUUUUUUGCUCCUAG	Cleavage
mtr-MIR5216a	XLOC_002620	2.5	4.149	1	20	205	224	UUAGGAGUGAAAAACGGUGG	CCACCUUUUUUCCCUCUUAA	Cleavage
mtr-MIR2087-3p	XLOC_007351	3	17.161	1	20	225	244	CUGCAGUCGGUUUCUUACUU	AACAAAGAAACUGACUGUAG	Cleavage
mtr-MIR2087-3p	XLOC_007353	3	16.3	1	20	225	244	CUGCAGUCGGUUUCUUACUU	AACAAAGAAACUGACUGUAG	Cleavage
mtr-MIR5563-5p	XLOC_024293	3	16.049	1	21	1889	1909	UGAUAUCAGGCAACUCGGUCC	GGAUGGUGUUGCCUGGUAUCA	Cleavage
mtr-MIR2111a-5p	XLOC_024582	2	18.249	1	20	156	175	UAAUCUGCAUCCUGAGGUUU	UUACCUCAGGAUGCAGAUUA	Cleavage
mtr-MIR2111a-5p	XLOC_010688	3	20.295	1	21	711	731	UAAUCUGCAUCCUGAGGUUUA	UAAACCUCAGGCUGCUGAUUG	Translation
mtr-MIR2111a-5p	XLOC_012645	3	15.169	1	21	283	303	UAAUCUGCAUCCUGAGGUUUA	UAAAGUUCAGGUUGCAGAUUG	Translation
mtr-MIR2111h	XLOC_024582	2	18.249	1	20	156	175	UAAUCUGCAUCCUGAGGUUU	UUACCUCAGGAUGCAGAUUA	Cleavage
mtr-MIR2111h	XLOC_010688	3	20.295	1	21	711	731	UAAUCUGCAUCCUGAGGUUUA	UAAACCUCAGGCUGCUGAUUG	Translation
mtr-MIR2111h	XLOC_012645	3	15.169	1	21	283	303	UAAUCUGCAUCCUGAGGUUUA	UAAAGUUCAGGUUGCAGAUUG	Translation
mtr-MIR2639	XLOC_001209	3	12.012	1	20	342	360	UAGUCGGCUUACGUCACCUU	AAGGUGAAG-AAGCCGACUA	Translation
mtr-MIR2606c	XLOC_024944	3	12.751	1	20	968	987	AGUUAAGAACCAUACAAAAA	UUAUUUUAUGGUUCUUGAUU	Cleavage
mtr-MIR169d-5p	XLOC_007978	3	19.128	1	21	1642	1663	AAGCCAA-GGAUGACUUGCCGG	CCGGCAAGUCAUUCAUUGGUUU	Cleavage
mtr-MIR169d-5p	XLOC_010853	3	18.724	1	20	3130	3149	AAGCCAAGGAUGACUUGCCG	UGGCAAGUGAUUAUUGGCUU	Cleavage
mtr-MIR2199	XLOC_005889	2.5	14.524	1	20	986	1005	UGAUACACUAGCACGGAUCA	UGAUCCGUUCUAGUGCAUCA	Cleavage
mtr-MIR2630b	XLOC_010020	2.5	10.085	1	21	46	66	UGGUUUUGGUCCUUGGUAUUU	AAAUACCAAAGAACAGAACCA	Translation
mtr-MIR2630b	XLOC_008749	3	15.386	1	20	2192	2211	UGGUUUUGGUCCUUGGUAUU	AAUAUCAAGCACCAGAGUCA	Translation
mtr-MIR2592bp-3p	XLOC_020042	3	16.486	1	21	101	121	CGGCAGAACUCCAGCAUUCGA	UUGGAUGCUGGAGUUCUGUUC	Cleavage
mtr-MIR159a	XLOC_021540	2	16.408	1	20	1068	1087	UUUGGAUUGAAGGGAGCUCU	UGAGCUCCCUUCAAUCCAAU	Cleavage
mtr-MIR159a	XLOC_004267	3	8.139	1	21	648	668	UUUGGAUUGAAGGGAGCUCUA	UAGGGUUCCGUUUAGUCCAAA	Cleavage
mtr-MIR159a	XLOC_023102	3	15.572	1	21	712	732	UUUGGAUUGAAGGGAGCUCUA	UAGAGAUGCCUUUAAUUCAAA	Cleavage
mtr-MIR2630o	XLOC_010020	2.5	10.085	1	21	46	66	UGGUUUUGGUCCUUGGUAUUU	AAAUACCAAAGAACAGAACCA	Translation
mtr-MIR2630o	XLOC_008749	3	15.386	1	20	2192	2211	UGGUUUUGGUCCUUGGUAUU	AAUAUCAAGCACCAGAGUCA	Translation
mtr-MIR2592n	XLOC_016883	2	15.716	1	20	1492	1511	AAAUGCUUGAGUCCUGUUGU	ACUACAGGACACAAGCAUUU	Translation
mtr-MIR2592n	XLOC_013752	3	13.321	1	21	581	601	AAAUGCUUGAGUCCUGUUGUU	AACAACAGCUCUCAAGCAUUC	Cleavage
mtr-MIR2592n	XLOC_003355	3	10.038	1	20	388	406	AAAUGCUUGAGUCCUGUUGU	ACAACAGGA-UCAAGCAUUG	Translation
mtr-MIR5256	XLOC_009087	3	3.619	1	20	276	295	UAAUGGAUUAUGUAAGAUUA	CAAUCUUAAAUCAUCCAUUA	Translation
mtr-MIR5256	XLOC_002618	3	13.765	1	20	2174	2193	UAAUGGAUUAUGUAAGAUUA	UAAUCCUACCUGAUUCAUUA	Translation
mtr-MIR5270a	XLOC_004204	3	12.824	1	23	948	970	GAGGAGGAGUAGUUUUAGGUCAU	AUUAUUCAAAACUAUUCCUCUUC	Cleavage
mtr-MIR5270a	XLOC_002469	2.5	19.013	1	20	261	280	GAGGAGGAGUAGUUUUAGGU	AUUUAAAACUGCUCUUCUUC	Cleavage
mtr-MIR5270a	XLOC_025641	3	18.146	1	20	135	154	GAGGAGGAGUAGUUUUAGGU	AUCUGAGAUUACUCUUUCUC	Cleavage
mtr-MIR5270a	XLOC_010976	3	21.971	1	20	873	892	GAGGAGGAGUAGUUUUAGGU	ACCUAAAAAUAUUUCUCCUA	Cleavage
mtr-MIR5270a	XLOC_015174	3	2.896	1	20	1443	1462	GAGGAGGAGUAGUUUUAGGU	ACCUAAACCUACACCUUCUU	Cleavage
mtr-MIR2630j	XLOC_010020	2.5	10.085	1	21	46	66	UGGUUUUGGUCCUUGGUAUUU	AAAUACCAAAGAACAGAACCA	Translation
mtr-MIR2630j	XLOC_008749	3	15.386	1	20	2192	2211	UGGUUUUGGUCCUUGGUAUU	AAUAUCAAGCACCAGAGUCA	Translation
mtr-MIR5272d	XLOC_001602	3	20.544	1	23	1482	1504	GAAUUGAUUUAUGUUUGGAUACA	UGGAUUCAAAGAUGAAUCAAUUG	Cleavage
mtr-MIR2671i	XLOC_022020	3	12.278	1	20	1193	1212	UUAAAAGUUUCGUUUCGGUC	UACCAAAACGAAAUUUUUGA	Cleavage
mtr-MIR5269a	XLOC_001374	3	14.658	1	20	74	93	AAAGUGGUGGAACAUACAUU	AAUGUGGGUCCCAUCACUUU	Translation
mtr-MIR5269a	XLOC_017685	3	12.372	1	20	854	872	AAAGUGGUGGAACAUACAUU	AAUGUAUGUUCU-UCACUUU	Cleavage
mtr-MIR5244	XLOC_010729	3	20.151	1	19	1130	1149	UAUCUCAUGA-AGAUUGUUG	CAACAAUGUCUCAUGAGAUA	Translation
mtr-MIR2592ao	XLOC_016883	2	15.716	1	20	1492	1511	AAAUGCUUGAGUCCUGUUGU	ACUACAGGACACAAGCAUUU	Translation
mtr-MIR2592ao	XLOC_013752	3	13.321	1	21	581	601	AAAUGCUUGAGUCCUGUUGUU	AACAACAGCUCUCAAGCAUUC	Cleavage
mtr-MIR2592ao	XLOC_003355	3	10.038	1	20	388	406	AAAUGCUUGAGUCCUGUUGU	ACAACAGGA-UCAAGCAUUG	Translation
mtr-MIR2592a.2-3p	XLOC_016883	2	15.716	1	20	1492	1511	AAAUGCUUGAGUCCUGUUGU	ACUACAGGACACAAGCAUUU	Translation
mtr-MIR2592a.2-3p	XLOC_013752	3	13.321	1	21	581	601	AAAUGCUUGAGUCCUGUUGUU	AACAACAGCUCUCAAGCAUUC	Cleavage
mtr-MIR2592a.2-3p	XLOC_003355	3	10.038	1	20	388	406	AAAUGCUUGAGUCCUGUUGU	ACAACAGGA-UCAAGCAUUG	Translation
mtr-MIR2630w	XLOC_010020	2.5	10.085	1	21	46	66	UGGUUUUGGUCCUUGGUAUUU	AAAUACCAAAGAACAGAACCA	Translation
mtr-MIR2630w	XLOC_008749	3	15.386	1	20	2192	2211	UGGUUUUGGUCCUUGGUAUU	AAUAUCAAGCACCAGAGUCA	Translation
mtr-MIR156j	XLOC_015804	1	16.156	1	20	1204	1223	UGACAGAAGAGGGUGAGCAC	GUGCUCGCUCUCUUCUGUCA	Cleavage
mtr-MIR156j	XLOC_012754	1.5	12.747	1	20	1180	1199	UGACAGAAGAGGGUGAGCAC	GUGCUCUCUCUCUUCUGUCA	Cleavage
mtr-MIR156j	XLOC_003570	1.5	15.857	1	20	936	955	UGACAGAAGAGGGUGAGCAC	GUGCUCUCUCUCUUCUGUCA	Cleavage
mtr-MIR156j	XLOC_024851	1.5	24.837	1	20	713	732	UGACAGAAGAGGGUGAGCAC	GUGCUCUCUCUCUUCUGUCA	Cleavage
mtr-MIR156j	XLOC_010344	2.5	17.536	1	20	731	750	UGACAGAAGAGGGUGAGCAC	GUGAUUAUCCUCUUUUGUCA	Cleavage
mtr-MIR156j	XLOC_022186	3	16.227	1	20	308	326	UGACAGAAGAGGGUGAGCAC	GUGCU-ACUUUCUUCUGUCA	Cleavage
mtr-MIR2679c	XLOC_002711	3	16.438	1	21	466	486	CUUUUCACUUUCGAACGGGUG	CACCUUUUCGUGAGUGAAAAG	Translation
mtr-MIR2620	XLOC_001802	2.5	24.4	1	21	545	565	UUCUGAUAGACACCGGCUCUG	UAGGGUUGGUGUUUAUCAGGA	Cleavage
mtr-MIR2592o-3p	XLOC_016883	2	15.716	1	20	1492	1511	AAAUGCUUGAGUCCUGUUGU	ACUACAGGACACAAGCAUUU	Translation
mtr-MIR2592o-3p	XLOC_013752	3	13.321	1	21	581	601	AAAUGCUUGAGUCCUGUUGUU	AACAACAGCUCUCAAGCAUUC	Cleavage
mtr-MIR2592o-3p	XLOC_003355	3	10.038	1	20	388	406	AAAUGCUUGAGUCCUGUUGU	ACAACAGGA-UCAAGCAUUG	Translation
mtr-MIR2642	XLOC_029915	2	18.299	1	20	574	593	AUGAGUUUCAUCAAAUCAUG	UAUGAUUUGGUGAAGUUCAU	Cleavage
mtr-MIR2642	XLOC_005841	2.5	16.636	1	21	1843	1863	AUGAGUUUCAUCAAAUCAUGU	GCAUUGUUUGAUGAGAUUCAU	Cleavage
mtr-MIR2642	XLOC_000135	3	17.984	1	20	115	134	AUGAGUUUCAUCAAAUCAUG	UAUGAUCUGGUGAAGUUCAU	Cleavage
mtr-MIR2642	XLOC_011304	3	14.253	1	20	35	54	AUGAGUUUCAUCAAAUCAUG	CAUCAUUCGAUAAAACUCAU	Translation
mtr-MIR396b-3p	XLOC_015138	3	17.858	1	20	559	578	GUUCAAUAAAGCUGUGGGAA	GUUCCACAGAUUUAUUGGAC	Translation
mtr-MIR5296	XLOC_002923	3	15.52	1	23	2603	2625	AUUUUGUGUGGGUGUAAGAGGUG	CGCCUCUUACAUUCUCAUAAAGU	Translation
mtr-MIR5296	XLOC_025805	3	13.621	1	24	1392	1415	AUUUUGUGUGGGUGUAAGAGGUGU	AUUCCUUUUAUAUGUACACAAAAU	Translation
mtr-MIR5757	XLOC_006441	2.5	20.44	1	20	455	474	UAGAGAUUUGUUUAACAGCC	GGCUGUUAAGCAGAUUUUUG	Cleavage
mtr-MIR390	XLOC_006833	3	12.672	1	21	136	156	AAGCUCAGGAGGGAUAGCGCC	GGCCCUAUUCCUCCUGAGAUU	Cleavage
mtr-MIR7699-5p	XLOC_010273	2.5	17.3	1	20	578	597	AUUUAAUGCAUUGAUUACAC	GUGCAAUUAAUGCAUUGGAU	Cleavage
mtr-MIR156a	XLOC_024851	0	24.837	1	21	712	732	UGACAGAAGAGAGAGAGCACA	UGUGCUCUCUCUCUUCUGUCA	Cleavage
mtr-MIR156a	XLOC_012754	0	12.747	1	20	1180	1199	UGACAGAAGAGAGAGAGCAC	GUGCUCUCUCUCUUCUGUCA	Cleavage
mtr-MIR156a	XLOC_003570	0	15.857	1	20	936	955	UGACAGAAGAGAGAGAGCAC	GUGCUCUCUCUCUUCUGUCA	Cleavage
mtr-MIR156a	XLOC_015804	1	16.156	1	21	1203	1223	UGACAGAAGAGAGAGAGCACA	UGUGCUCGCUCUCUUCUGUCA	Cleavage
mtr-MIR156a	XLOC_021196	3	11.854	1	20	620	639	UGACAGAAGAGAGAGAGCAC	UAGCUCCCUCUCUUCUGUCA	Cleavage
mtr-MIR7700-5p	XLOC_013731	3	20.343	1	20	1289	1308	GUGGAGUGUGGGACAGCUUG	UAAGCGGUUCCACACUCCAG	Cleavage
mtr-MIR2592aw	XLOC_012529	2	19.57	1	21	2191	2211	AGGCUGGUUUAGAUGAAGGUA	UAUCUUCUUCUAAACCAGCUU	Cleavage
mtr-MIR2592aw	XLOC_009929	3	18.486	1	20	692	711	AGGCUGGUUUAGAUGAAGGU	AACUUCUUCUGAACCGGCCU	Cleavage
mtr-MIR2671b	XLOC_022020	3	12.278	1	20	1193	1212	UUAAAAGUUUCGUUUCGGUC	UACCAAAACGAAAUUUUUGA	Cleavage
mtr-MIR171a	XLOC_005937	3	13.021	1	20	279	298	UGAUUGAGUCGUGCCAAUAU	AUAUUGGUUCAACUCAAUUA	Translation
mtr-MIR5260	XLOC_018809	2	21.592	1	20	1116	1135	UUUGUAUUGUUGACAUGGCU	UGCCAUGACAACAAUACAAA	Cleavage
mtr-MIR5260	XLOC_005857	3	17.277	1	21	2341	2361	UUUGUAUUGUUGACAUGGCUU	AAGCAAUUUCAACAAUAUGAA	Cleavage
mtr-MIR5284b	XLOC_024708	2.5	16.983	1	20	323	342	GAGGGAUCAAAAGUGGAAGA	UUUUCCAUUUUUGAUUUUUC	Cleavage
mtr-MIR5284b	XLOC_011648	2.5	1.286	1	21	135	155	GAGGGAUCAAAAGUGGAAGAA	UUCUUCCUCUUUUCAUCUCUC	Cleavage
mtr-MIR5272f	XLOC_008069	3	17.203	1	24	799	822	GAAUUGAUUAUGUUUGGAUACACU	AGUGCAUUAGAACAUAAUCAAUUC	Cleavage
mtr-MIR5272f	XLOC_001854	3	17.831	1	24	821	844	GAAUUGAUUAUGUUUGGAUACACU	AGUGCAUUAGAACAUAAUCAAUUC	Cleavage
mtr-MIR5272f	XLOC_026723	2.5	14.728	1	20	632	651	GAAUUGAUUAUGUUUGGAUA	GAUCCAAAUAUAUUCAAUUC	Cleavage
mtr-MIR5272f	XLOC_020768	3	9.693	1	20	555	574	GAAUUGAUUAUGUUUGGAUA	UAUACAAACAAGAUCAAUUU	Translation
mtr-MIR2669a	XLOC_014687	3	17.401	1	20	1546	1565	AAAGUUCAGUCUUCAUAGUA	UGCUUUGAAGACUGCACUUU	Cleavage
mtr-MIR2111f	XLOC_024582	2	18.249	1	20	156	175	UAAUCUGCAUCCUGAGGUUU	UUACCUCAGGAUGCAGAUUA	Cleavage
mtr-MIR2111f	XLOC_010688	3	20.295	1	21	711	731	UAAUCUGCAUCCUGAGGUUUA	UAAACCUCAGGCUGCUGAUUG	Translation
mtr-MIR2111f	XLOC_012645	3	15.169	1	21	283	303	UAAUCUGCAUCCUGAGGUUUA	UAAAGUUCAGGUUGCAGAUUG	Translation
mtr-MIR5289a	XLOC_001479	3	20.812	1	24	3387	3410	CGAGGAAAACUGAAAACUUCGGCA	UACUGAAGUUUUCAGUCUUUCUUC	Cleavage
mtr-MIR5289a	XLOC_010229	2.5	16.53	1	22	884	905	CGAGGAAAACUGAAAACUUCGG	UUGAAGAUUUUGGUUUUCCUUG	Cleavage
mtr-MIR160e	XLOC_009117	1	16.382	1	20	1333	1352	UGCCUGGCUCCCUGUAUGCC	AGCAUACAGGGAGCCAGGCA	Cleavage
mtr-MIR160e	XLOC_018268	3	23.834	1	20	1792	1812	UGCCUGGCUCC-CUGUAUGCC	GGGAUACAGAGGAGCCAGGCA	Cleavage
mtr-MIR5293	XLOC_004245	2.5	2.066	1	24	65	88	GAUGAAGAAGUGGAAGGAAGAAGA	UUUUCUUUCUUCAUCUUCUUCAUC	Translation
mtr-MIR5293	XLOC_018772	3	17.507	1	23	1124	1146	GAUGAAGAAGUGGAAGGAAGAAG	CUUCCUGCUUCUACUUUUUCAUC	Cleavage
mtr-MIR5293	XLOC_001134	3	13.649	1	24	132	155	GAUGAAGAAGUGGAAGGAAGAAGA	UCCUCUUCAUUCUUCUUCUUCAUU	Translation
mtr-MIR5293	XLOC_029839	3	7.592	1	24	414	437	GAUGAAGAAGUGGAAGGAAGAAGA	UCCAUUUUCUUCUACUUCUUCUUC	Cleavage
mtr-MIR5293	XLOC_000134	3	1.313	1	21	60	80	GAUGAAGAAGUGGAAGGAAGA	UCUUCCUUCCAUAUCAUCAUC	Translation
mtr-MIR5293	XLOC_005740	2.5	23.173	1	20	90	109	GAUGAAGAAGUGGAAGGAAG	UUUCUUUCCAAUUCUUCGUC	Translation
mtr-MIR5293	XLOC_018892	3	12.219	1	20	1901	1920	GAUGAAGAAGUGGAAGGAAG	CUUCCUCCCACUCUUUUAUC	Cleavage
mtr-MIR169f	XLOC_000891	3	22.797	1	20	351	370	AAGCCAAGGAUGACUUGCCU	AGAUGAAUCAUCCUUGGCUU	Cleavage
mtr-MIR169f	XLOC_007978	3	19.128	1	19	1644	1663	AAGCCAA-GGAUGACUUGCC	GGCAAGUCAUUCAUUGGUUU	Cleavage
mtr-MIR7696b-3p	XLOC_024721	2.5	14.648	1	21	587	607	UUGAAUUAUGAGAACUUGAAG	CUGCAAAUUCUCAUAGUUCAA	Cleavage
mtr-MIR7696b-3p	XLOC_023240	2	7.026	1	21	674	693	UUGAAUUAUGAGAACUUGAAG	CUUCAAGUUCUCA-AAUUCAA	Cleavage
mtr-MIR7696b-3p	XLOC_008921	2.5	11.165	1	21	517	537	UUGAAUUAUGAGAACUUGAAG	UUUCAAGUACUCAAAGUUCAA	Cleavage
mtr-MIR7696b-3p	XLOC_015150	3	9.893	1	21	323	343	UUGAAUUAUGAGAACUUGAAG	CUUCAAGUUCUUCAGAUUCAA	Translation
mtr-MIR7696b-3p	XLOC_008154	2.5	10.945	1	21	1345	1365	UUGAAUUAUGAGAACUUGAAG	UUUCAAGUACUCAAAGUUCAA	Cleavage
mtr-MIR7696b-3p	XLOC_002518	3	19.167	1	21	1080	1100	UUGAAUUAUGAGAACUUGAAG	CAUCAAGCUCUCGUAAUUCGA	Cleavage
mtr-MIR7696b-3p	XLOC_022546	3	19.991	1	21	1518	1538	UUGAAUUAUGAGAACUUGAAG	CUUCAGCUUCUCACAGUUCAA	Cleavage
mtr-MIR7696b-3p	XLOC_004973	3	17.801	1	20	1014	1033	UUGAAUUAUGAGAACUUGAA	UUCAAGUUCUUUUAACUCAA	Translation
mtr-MIR7696b-3p	XLOC_008618	3	12.887	1	21	175	195	UUGAAUUAUGAGAACUUGAAG	UUUCAAAAUCUUAUAAUUCGA	Cleavage
mtr-MIR7696b-3p	XLOC_008121	3	21.743	1	20	604	623	UUGAAUUAUGAGAACUUGAA	UUAAAGAUUUCAUGAUUCAA	Cleavage
mtr-MIR7696b-3p	XLOC_025805	3	18.434	1	20	1342	1361	UUGAAUUAUGAGAACUUGAA	UUCAAGAUCUUGAAAUUCAA	Cleavage
mtr-MIR2660	XLOC_022761	3	18.558	1	20	908	927	UAAGACAUCAGCUAUAAGCU	AGCUUAUAGCUGUUGAUUUA	Cleavage
mtr-MIR2608	XLOC_026783	2.5	9.886	1	20	2747	2766	GUUGUACAUAUAUCACUACU	AGUAGUAGUGUAUGUAUAAC	Cleavage
mtr-MIR7698-5p	XLOC_009902	2.5	15.232	1	21	200	221	UUUUCAUCAAAGUUUUC-UGGA	UCCAUGAAAACUUUGAUGAAGA	Cleavage
mtr-MIR7698-5p	XLOC_020175	2.5	13.977	1	20	1475	1494	UUUUCAUCAAAGUUUUCUGG	UCAGAAGAUUUUGGUGAAGA	Cleavage
mtr-MIR7698-5p	XLOC_007530	3	11.035	1	21	519	539	UUUUCAUCAAAGUUUUCUGGA	UUCUGGGAACUUUGAUGAAGA	Cleavage
mtr-MIR7698-5p	XLOC_004220	3	13.075	1	21	1148	1168	UUUUCAUCAAAGUUUUCUGGA	UCCAAAAAAUUUUGAUGCAAA	Cleavage
mtr-MIR7698-5p	XLOC_008246	3	12.908	1	20	805	824	UUUUCAUCAAAGUUUUCUGG	GCAGGAGAAUUUGAUGAAAA	Cleavage
mtr-MIR7698-5p	XLOC_008351	3	12.908	1	20	850	869	UUUUCAUCAAAGUUUUCUGG	GCAGGAGAAUUUGAUGAAAA	Cleavage
mtr-MIR7698-5p	XLOC_021163	3	17.961	1	21	1947	1967	UUUUCAUCAAAGUUUUCUGGA	UGCAGAAAAAUGUGAUGAAAA	Translation
mtr-MIR167b-5p	XLOC_010995	3	16.042	1	21	998	1018	UGAAGCUGCCAGCAUGAUCUG	UAGAUCAAGCUGGAAGCUUUG	Cleavage
mtr-MIR2652f	XLOC_018232	3	17.166	1	20	343	362	UAUGCAGGGUGCAUAAGGAU	AUCCUUAUGCACCUGGUGUA	Cleavage
mtr-MIR2676a	XLOC_023170	2.5	15.788	1	21	194	214	CAUUGUUUGGAUAAUAAUUUG	UAAAUUAAUAUCCUAAUAAUG	Cleavage
mtr-MIR2676a	XLOC_018063	3	13.168	1	20	572	591	CAUUGUUUGGAUAAUAAUUU	AAAAUAUUAUUCAAGUGAUG	Cleavage
mtr-MIR7697-5p	XLOC_006656	3	17.377	1	20	2369	2388	UCCGAGAUAUUUGAUCGGAG	CUCCGAUGAGAGAUCUUGGA	Translation
mtr-MIR5290	XLOC_029915	3	13.91	1	22	997	1018	AAUUUGGAGAGAGAUAGACACA	UGUGAUUAUUUCUCUCCAAAUA	Cleavage
mtr-MIR5275	XLOC_027968	3	14.965	1	22	1137	1158	AGCUGGAGUCACAUGCUUGAAU	AAUCAAGCAGUUGAUUUCAGCU	Cleavage
mtr-MIR2670a	XLOC_021779	3	13.577	1	21	1538	1558	CAAGAAGGUUGCUCACUAUUU	GAAUAAUGAGCAAUUUUCUUU	Cleavage
mtr-MIR395g	XLOC_023430	3	16.93	1	21	292	312	UUGAAGUGUUUGGGGGAACUC	GAUUUUCUUCAAGCACUUCAA	Cleavage
mtr-MIR395g	XLOC_008979	2.5	16.151	1	20	423	442	UUGAAGUGUUUGGGGGAACU	AGUGCUUCUAAACACUUCAA	Cleavage
mtr-MIR395g	XLOC_023874	3	14.991	1	20	28	47	UUGAAGUGUUUGGGGGAACU	AGUUUUCUCCAACACUUUAA	Translation
mtr-MIR395g	XLOC_014608	3	3.229	1	20	334	353	UUGAAGUGUUUGGGGGAACU	AAUUCCACCAAACACUUCAU	Cleavage
mtr-MIR5240	XLOC_006747	3	21.251	1	20	48	67	UUGAAAAAAUUGUGGAUUUG	UAAUUCUACAGUUUUUUCGA	Cleavage
mtr-MIR5240	XLOC_000923	3	19.539	1	20	1159	1178	UUGAAAAAAUUGUGGAUUUG	CAAAAACAUAGUUUUUUCAA	Cleavage
mtr-MIR2630n	XLOC_010020	2.5	10.085	1	21	46	66	UGGUUUUGGUCCUUGGUAUUU	AAAUACCAAAGAACAGAACCA	Translation
mtr-MIR2630n	XLOC_008749	3	15.386	1	20	2192	2211	UGGUUUUGGUCCUUGGUAUU	AAUAUCAAGCACCAGAGUCA	Translation
mtr-MIR2652l	XLOC_018232	3	17.166	1	20	343	362	UAUGCAGGGUGCAUAAGGAU	AUCCUUAUGCACCUGGUGUA	Cleavage
mtr-MIR2592c	XLOC_016883	2	15.716	1	20	1492	1511	AAAUGCUUGAGUCCUGUUGU	ACUACAGGACACAAGCAUUU	Translation
mtr-MIR2592c	XLOC_013752	3	13.321	1	21	581	601	AAAUGCUUGAGUCCUGUUGUU	AACAACAGCUCUCAAGCAUUC	Cleavage
mtr-MIR2592c	XLOC_003355	3	10.038	1	20	388	406	AAAUGCUUGAGUCCUGUUGU	ACAACAGGA-UCAAGCAUUG	Translation
mtr-MIR5236d	XLOC_018840	2.5	20.34	1	21	703	723	UGAAUUUCGGGCAGAUUUGGU	ACUAAGUUUGACCGAAAUUCA	Translation
mtr-MIR5554a-5p	XLOC_011048	2.5	15.381	1	20	938	957	UGUGCAUCUUGAACAAUGGU	UCCAUUGUUCAAGAUGCAGA	Cleavage
mtr-MIR5554a-5p	XLOC_014310	3	16.391	1	21	673	693	UGUGCAUCUUGAACAAUGGUA	UGCCAUAGUUCGAGGUGUACA	Cleavage
mtr-MIR5554a-5p	XLOC_021747	3	15.652	1	20	2639	2658	UGUGCAUCUUGAACAAUGGU	GUCAAUGUUCAAAAUGCACA	Cleavage
mtr-MIR5554a-5p	XLOC_012160	3	10.117	1	20	373	392	UGUGCAUCUUGAACAAUGGU	ACCUUUGAUCAACAUGCACA	Cleavage
mtr-MIR5554a-5p	XLOC_002715	3	12.731	1	19	2059	2078	UGUGCAUCUUGAA-CAAUGG	CAAUUGCUUCAAGAUGCACA	Cleavage
mtr-MIR5272c	XLOC_001602	3	20.544	1	23	1482	1504	GAAUUGAUUUAUGUUUGGAUACA	UGGAUUCAAAGAUGAAUCAAUUG	Cleavage
mtr-MIR2592bl-3p	XLOC_007649	3	12.75	1	20	449	468	GAGUAAUUCAAACUUGUUAA	AUGACAGGUUUGGAUUAUUC	Cleavage
mtr-MIR2592bl-3p	XLOC_003507	3	12.983	1	20	2423	2443	GAGUAAUUC-AAACUUGUUAA	UUAACAAGUUUUGAAUUGUUC	Translation
mtr-MIR169l-3p	XLOC_009710	2	15.811	1	22	1827	1848	GGCAAGUUUUUCCUUGGCUAUA	UCUGGCUAAGGAAAGACUUGCU	Cleavage
mtr-MIR169l-3p	XLOC_022519	3	15.712	1	22	375	396	GGCAAGUUUUUCCUUGGCUAUA	UCUGUUCAAGGGAAAACUUGUC	Cleavage
mtr-MIR5554c-3p	XLOC_000414	2.5	21.136	1	22	311	332	ACCAUCGUUGCAGAUGCUCAUC	GUUGGGCAUUUGCAACGGUGGC	Cleavage
mtr-MIR160f	XLOC_006046	2.5	16.578	1	20	1608	1627	GCGUGAAGGGAGUCAAGCAG	CUGCAUGACUUCCUUCAUGU	Cleavage
mtr-MIR2592av	XLOC_012529	2	19.57	1	21	2191	2211	AGGCUGGUUUAGAUGAAGGUA	UAUCUUCUUCUAAACCAGCUU	Cleavage
mtr-MIR2592av	XLOC_009929	3	18.486	1	20	692	711	AGGCUGGUUUAGAUGAAGGU	AACUUCUUCUGAACCGGCCU	Cleavage
mtr-MIR172d-5p	XLOC_020175	2.5	19.356	1	20	1316	1335	AGUGGAGCAUCAUCAAGAUU	GAUCUUGAUGAUGCUUUACC	Cleavage
mtr-MIR172d-5p	XLOC_021090	3	14.362	1	20	2233	2252	AGUGGAGCAUCAUCAAGAUU	AAUCUUGAUCAUGCUCUUCU	Translation
mtr-MIR172d-5p	XLOC_010411	3	12.412	1	20	370	389	AGUGGAGCAUCAUCAAGAUU	AAUUCUGAUGGUGUUUCACU	Cleavage
mtr-MIR172d-5p	XLOC_010853	3	19.16	1	24	1082	1105	AGUGGAGCAUCAUCAAGAUUCACA	UCUUACUCUUGAUGAAGUUCCAUU	Translation
mtr-MIR172d-5p	XLOC_012510	3	14.211	1	20	756	776	AGUGGAGCAUCAUCAA-GAUU	GAUCAUUGAUGAUGUUCCGCU	Cleavage
mtr-MIR2592l	XLOC_016883	2	15.716	1	20	1492	1511	AAAUGCUUGAGUCCUGUUGU	ACUACAGGACACAAGCAUUU	Translation
mtr-MIR2592l	XLOC_013752	3	13.321	1	21	581	601	AAAUGCUUGAGUCCUGUUGUU	AACAACAGCUCUCAAGCAUUC	Cleavage
mtr-MIR2592l	XLOC_003355	3	10.038	1	20	388	406	AAAUGCUUGAGUCCUGUUGU	ACAACAGGA-UCAAGCAUUG	Translation
mtr-MIR319b-5p	XLOC_022584	3	14.676	1	21	1343	1363	GAGCUUUCUUUAGUCCACUCA	UGAGUCAACUAAAGAAAGCUG	Cleavage
mtr-MIR2592br-5p	XLOC_018966	2	20.063	1	21	1151	1171	GACUAGGACUCAAGUAUUUCG	UGAAAUCCUGGAGUCCUAGUC	Cleavage
mtr-MIR5210	XLOC_025073	2	16.693	1	21	190	210	UAAAUGUGUUGGAAUUAAGGU	GCCUUGAUUUCAACAUAUUUG	Cleavage
mtr-MIR5554b-5p	XLOC_011048	2.5	15.381	1	20	938	957	UGUGCAUCUUGAACAAUGGU	UCCAUUGUUCAAGAUGCAGA	Cleavage
mtr-MIR5554b-5p	XLOC_014310	3	16.391	1	21	673	693	UGUGCAUCUUGAACAAUGGUA	UGCCAUAGUUCGAGGUGUACA	Cleavage
mtr-MIR5554b-5p	XLOC_021747	3	15.652	1	20	2639	2658	UGUGCAUCUUGAACAAUGGU	GUCAAUGUUCAAAAUGCACA	Cleavage
mtr-MIR5554b-5p	XLOC_012160	3	10.117	1	20	373	392	UGUGCAUCUUGAACAAUGGU	ACCUUUGAUCAACAUGCACA	Cleavage
mtr-MIR5554b-5p	XLOC_002715	3	12.731	1	19	2059	2078	UGUGCAUCUUGAA-CAAUGG	CAAUUGCUUCAAGAUGCACA	Cleavage
mtr-MIR2592bf	XLOC_012529	2	19.57	1	21	2191	2211	AGGCUGGUUUAGAUGAAGGUA	UAUCUUCUUCUAAACCAGCUU	Cleavage
mtr-MIR2592bf	XLOC_009929	3	18.486	1	20	692	711	AGGCUGGUUUAGAUGAAGGU	AACUUCUUCUGAACCGGCCU	Cleavage
mtr-MIR2671c	XLOC_022020	3	12.278	1	20	1193	1212	UUAAAAGUUUCGUUUCGGUC	UACCAAAACGAAAUUUUUGA	Cleavage
mtr-MIR2627	XLOC_017834	3	20.998	1	20	1801	1820	UUUCGGUAGUUAACUGCUGA	ACAGCAGUUAGUUACUGAAG	Cleavage
mtr-MIR5561-5p	XLOC_017719	3	12.814	1	20	1918	1937	CAUUUGGAGAGACAUAGACA	UGUCUAUGUGAAUCCAAAUG	Translation
mtr-MIR2597	XLOC_004187	3	12.754	1	21	2277	2297	UUUGGUACUUCGUCGAUUUGA	UCAAAUUGGUGAUGUAUCAAA	Translation
mtr-MIR2671h	XLOC_022020	3	12.278	1	20	1193	1212	UUAAAAGUUUCGUUUCGGUC	UACCAAAACGAAAUUUUUGA	Cleavage
mtr-MIR319b-3p	XLOC_027603	2.5	24.603	1	20	572	591	UUGGACUGAAGGGAGCUCCC	UGGAGCUCCCUUCACUCCAA	Cleavage
mtr-MIR2658	XLOC_001720	3	20.629	1	20	205	224	AUGUGACCUUGUAUAUGAUC	GUUCAUUUACAAGGUUGCAU	Cleavage
mtr-MIR395i	XLOC_014608	2	3.229	1	20	334	353	AUGAAGUGUUUGGGGGAACU	AAUUCCACCAAACACUUCAU	Cleavage
mtr-MIR395i	XLOC_018821	3	22.63	1	20	124	143	AUGAAGUGUUUGGGGGAACU	AGUUUCCCUAAAGGCUUUAU	Cleavage
mtr-MIR395i	XLOC_015699	3	19.079	1	20	1517	1536	AUGAAGUGUUUGGGGGAACU	AGUUCCCCCAAAGAUUUGAU	Cleavage
mtr-MIR2600b	XLOC_008272	2.5	10.149	1	21	170	190	AAGCAUUGUGGCAUUGUGAUU	ACUUACAAUGCAACAAUGCUU	Translation
mtr-MIR2600b	XLOC_000667	3	13.389	1	24	1105	1128	AAGCAUUGUGGCAUUGUGAUUGGU	AUGGCUCACAAUGCCAAAAUGCUA	Cleavage
mtr-MIR2600b	XLOC_017598	3	16.617	1	20	959	978	AAGCAUUGUGGCAUUGUGAU	UUCACAAAGCUGCAAUGCUU	Cleavage
mtr-MIR2600b	XLOC_029683	3	16.711	1	22	2003	2024	AAGCAUUGUGGCAUUGUGAUUG	UAAUGAAAAUGACACAAUGCUU	Translation
mtr-MIR156d-5p	XLOC_015804	0.5	16.156	1	20	1204	1223	UGACAGAAGAGAGUGAGCAC	GUGCUCGCUCUCUUCUGUCA	Cleavage
mtr-MIR156d-5p	XLOC_012754	1	12.747	1	20	1180	1199	UGACAGAAGAGAGUGAGCAC	GUGCUCUCUCUCUUCUGUCA	Cleavage
mtr-MIR156d-5p	XLOC_003570	1	15.857	1	20	936	955	UGACAGAAGAGAGUGAGCAC	GUGCUCUCUCUCUUCUGUCA	Cleavage
mtr-MIR156d-5p	XLOC_024851	1	24.837	1	20	713	732	UGACAGAAGAGAGUGAGCAC	GUGCUCUCUCUCUUCUGUCA	Cleavage
mtr-MIR156d-5p	XLOC_021196	3	11.854	1	20	620	639	UGACAGAAGAGAGUGAGCAC	UAGCUCCCUCUCUUCUGUCA	Cleavage
mtr-MIR156d-5p	XLOC_022186	2.5	16.227	1	20	308	326	UGACAGAAGAGAGUGAGCAC	GUGCU-ACUUUCUUCUGUCA	Cleavage
mtr-MIR156d-5p	XLOC_009907	3	21.629	1	19	107	126	UGACAGAA-GAGAGUGAGCA	UGCUUACUCUUGUUCUGUCA	Translation
mtr-MIR2638b	XLOC_028072	3	18.3	1	20	605	624	AUGAUUAAUAUUUGCAGUGG	UUGCUGCAAAAGUUAAUCAU	Translation
mtr-MIR2638b	XLOC_004069	3	17.483	1	20	890	909	AUGAUUAAUAUUUGCAGUGG	CCACUUCAGAUAAUGAUCAU	Cleavage
mtr-MIR2638b	XLOC_002698	3	12.986	1	20	1585	1604	AUGAUUAAUAUUUGCAGUGG	CCAUUACAGACAUUAAUCAU	Translation
mtr-MIR166a	XLOC_002462	2	21.073	1	20	591	610	UCGGACCAGGCUUCAUUCCC	UGGGAUGAAGCCUGGUCCGG	Cleavage
mtr-MIR166a	XLOC_017600	2	19.632	1	20	531	550	UCGGACCAGGCUUCAUUCCC	UGGGAUGAAGCCUGGUCCGG	Cleavage
mtr-MIR2641	XLOC_011409	3	16.324	1	20	6	25	GUUUGAUCCUUUACGUUUAU	AUAAAUGGUGAGGAUCAAAC	Cleavage
mtr-MIR2612	XLOC_010109	3	18.312	1	21	2082	2102	UGAUAGUGUCAACUAGUACAG	CUUUACUGGUUGAUACUAUUG	Cleavage
mtr-MIR2612	XLOC_008112	3	15.353	1	20	1009	1028	UGAUAGUGUCAACUAGUACA	GGUACUAGUUGGCACCAUCA	Cleavage
mtr-MIR2656a	XLOC_017417	3	21.164	1	20	396	415	AAGUUGCAUAAUCGAGUUGG	CUGAUUUGCUUAUGCAACUU	Cleavage
mtr-MIR2671g	XLOC_022020	3	12.278	1	20	1193	1212	UUAAAAGUUUCGUUUCGGUC	UACCAAAACGAAAUUUUUGA	Cleavage
mtr-MIR5226	XLOC_023841	3	12.968	1	20	539	558	UUUGUACAACUUGGAGGAUU	AAACCUUCAAGUUGUUCAAA	Cleavage
mtr-MIR2087-5p	XLOC_000674	2.5	15.734	1	20	357	376	GAAGUAAAGAACCGGCUGCA	UGCAACCGCUUUUUUACUUC	Cleavage
mtr-MIR2087-5p	XLOC_005870	3	15.548	1	20	1492	1511	GAAGUAAAGAACCGGCUGCA	UGCAUCAGGUUCUUUGUUUC	Cleavage
mtr-MIR393a	XLOC_025262	2	20.027	1	20	1732	1751	UCCAAAGGGAUCGCAUUGAU	GACAAUGCGAUCCCUUUGGA	Cleavage
mtr-MIR393a	XLOC_011919	3	14.045	1	20	103	122	UCCAAAGGGAUCGCAUUGAU	AUAAAUACAAUCCCUUUGGA	Cleavage
mtr-MIR393a	XLOC_027126	3	16.439	1	20	453	472	UCCAAAGGGAUCGCAUUGAU	AUCAAUGGGAGCGCUUUGGA	Translation
mtr-MIR2656e	XLOC_017417	3	21.164	1	20	396	415	AAGUUGCAUAAUCGAGUUGG	CUGAUUUGCUUAUGCAACUU	Cleavage
mtr-MIR5252	XLOC_009098	3	12.689	1	20	2027	2046	UGAGAGCUCACUGAAGUCUG	UAGACUUCAAAGAGCUUUCA	Translation
mtr-MIR156c-5p	XLOC_015804	0.5	16.156	1	20	1204	1223	UGACAGAAGAGAGUGAGCAC	GUGCUCGCUCUCUUCUGUCA	Cleavage
mtr-MIR156c-5p	XLOC_012754	1	12.747	1	20	1180	1199	UGACAGAAGAGAGUGAGCAC	GUGCUCUCUCUCUUCUGUCA	Cleavage
mtr-MIR156c-5p	XLOC_003570	1	15.857	1	20	936	955	UGACAGAAGAGAGUGAGCAC	GUGCUCUCUCUCUUCUGUCA	Cleavage
mtr-MIR156c-5p	XLOC_024851	1	24.837	1	20	713	732	UGACAGAAGAGAGUGAGCAC	GUGCUCUCUCUCUUCUGUCA	Cleavage
mtr-MIR156c-5p	XLOC_021196	3	11.854	1	20	620	639	UGACAGAAGAGAGUGAGCAC	UAGCUCCCUCUCUUCUGUCA	Cleavage
mtr-MIR156c-5p	XLOC_022186	2.5	16.227	1	20	308	326	UGACAGAAGAGAGUGAGCAC	GUGCU-ACUUUCUUCUGUCA	Cleavage
mtr-MIR156c-5p	XLOC_009907	3	21.629	1	19	107	126	UGACAGAA-GAGAGUGAGCA	UGCUUACUCUUGUUCUGUCA	Translation
mtr-MIR5229a	XLOC_010213	3	18.495	1	20	1885	1904	UUAGCAGGAAGAGUGACUAU	AUAGUUGCUCUUCCGGCUAG	Cleavage
mtr-MIR5229a	XLOC_002449	3	16.786	1	21	891	911	UUAGCAGGAAGAGUGACUAUG	UGUGGUUGCUCGUCCUGCUAA	Translation
mtr-MIR5229a	XLOC_005915	3	19.536	1	21	1306	1326	UUAGCAGGAAGAGUGACUAUG	UAUAGUGGCUCUUCCUCCUAA	Cleavage
mtr-MIR5760	XLOC_018892	2	21.037	1	24	2859	2882	UGCUUUAAGGAUAUUUGUUAAGGA	UCAUUAACAAGUGUUCUUAGAGCA	Cleavage
mtr-MIR5285b	XLOC_024318	3	13.313	1	24	1673	1696	UGGGACUUUGGGUAGAAUUAGGCG	CUCCUAAUUCCACCCACAGUUCUA	Cleavage
mtr-MIR2630e	XLOC_010020	2.5	10.085	1	21	46	66	UGGUUUUGGUCCUUGGUAUUU	AAAUACCAAAGAACAGAACCA	Translation
mtr-MIR2630e	XLOC_008749	3	15.386	1	20	2192	2211	UGGUUUUGGUCCUUGGUAUU	AAUAUCAAGCACCAGAGUCA	Translation
mtr-MIR2086-3p	XLOC_015334	3	12.951	1	20	271	290	GACAUGAAUGCAGAACUGGA	UCAAGUUUUGAAUUCAUGUU	Translation
mtr-MIR2086-3p	XLOC_009838	3	16.311	1	20	2196	2215	GACAUGAAUGCAGAACUGGA	UCUGGUUCGUCAUUCAUGUC	Translation
mtr-MIR2086-3p	XLOC_021317	3	16.196	1	20	1044	1062	GACAUGAAUGCAGAACUGGA	UCCAGUUUUG-AUUCAUGUU	Translation
mtr-MIR395m	XLOC_014608	2	3.229	1	20	334	353	AUGAAGUGUUUGGGGGAACU	AAUUCCACCAAACACUUCAU	Cleavage
mtr-MIR395m	XLOC_018821	3	22.63	1	20	124	143	AUGAAGUGUUUGGGGGAACU	AGUUUCCCUAAAGGCUUUAU	Cleavage
mtr-MIR395m	XLOC_015699	3	19.079	1	20	1517	1536	AUGAAGUGUUUGGGGGAACU	AGUUCCCCCAAAGAUUUGAU	Cleavage
mtr-MIR2592br-3p	XLOC_016883	2	15.716	1	20	1492	1511	AAAUGCUUGAGUCCUGUUGU	ACUACAGGACACAAGCAUUU	Translation
mtr-MIR2592br-3p	XLOC_013752	3	13.321	1	21	581	601	AAAUGCUUGAGUCCUGUUGUU	AACAACAGCUCUCAAGCAUUC	Cleavage
mtr-MIR2592br-3p	XLOC_003355	3	10.038	1	20	388	406	AAAUGCUUGAGUCCUGUUGU	ACAACAGGA-UCAAGCAUUG	Translation
mtr-MIR2610b	XLOC_026723	3	11.035	1	21	652	672	AGAUUGAGACUUGUAUGGCUU	AAGCAAUUUAAGUUUCAAUCU	Cleavage
mtr-MIR2590g	XLOC_010117	2.5	9.268	1	22	401	422	AAAUGAGACUGAAAUCUAAAGG	UUUUUAGAGUUUAUUCUCAUUU	Translation
mtr-MIR2590g	XLOC_006964	3	12.68	1	24	328	351	AAAUGAGACUGAAAUCUAAAGGUG	UAUAUUUUGAUUUUAUUUUCAUUU	Translation
mtr-MIR2590g	XLOC_012526	3	19.03	1	20	901	920	AAAUGAGACUGAAAUCUAAA	UUUAGAUGUCAUUUUCGUUU	Translation
mtr-MIR2676c	XLOC_023170	2.5	15.788	1	21	194	214	CAUUGUUUGGAUAAUAAUUUG	UAAAUUAAUAUCCUAAUAAUG	Cleavage
mtr-MIR2676c	XLOC_018063	3	13.168	1	20	572	591	CAUUGUUUGGAUAAUAAUUU	AAAAUAUUAUUCAAGUGAUG	Cleavage
mtr-MIR5277	XLOC_010571	2.5	9.83	1	20	319	338	AGGUUGUUUCUUGAAGUGCA	UGAACUUCAAGAAACAACUG	Cleavage
mtr-MIR5277	XLOC_016468	2.5	18.237	1	20	1903	1922	AGGUUGUUUCUUGAAGUGCA	UGCAUUUCGGAAAACAACCU	Translation
mtr-MIR5277	XLOC_030223	3	15.619	1	20	567	586	AGGUUGUUUCUUGAAGUGCA	UGCACUUCAAAAAGCAACUC	Translation
mtr-MIR2619b-3p	XLOC_001181	2.5	10.705	1	20	1633	1652	CCAAAGAAUCAAUACAUAGG	ACUAUGUAUUAAUUUUUUGG	Translation
mtr-MIR396b-5p	XLOC_019140	2.5	23.417	1	20	907	926	UUCCACAGCUUUCUUGAACU	AGUUUAAUGAAGCUGUGGAG	Cleavage
mtr-MIR396b-5p	XLOC_018214	2.5	15.8	1	20	1044	1063	UUCCACAGCUUUCUUGAACU	AGUUGAAGGAAGUUGUGGAG	Cleavage
mtr-MIR396b-5p	XLOC_020534	2.5	10.73	1	20	1412	1431	UUCCACAGCUUUCUUGAACU	AGAUUGAGAAGGCUGUGGAA	Cleavage
mtr-MIR396b-5p	XLOC_007520	3	13.411	1	20	1397	1416	UUCCACAGCUUUCUUGAACU	AUUUCAGGAAAGUUGUGGAU	Cleavage
mtr-MIR396b-5p	XLOC_024431	2	16.699	1	21	497	518	UUCCACA-GCUUUCUUGAACUG	CCGUUCAAGAAAGCCUGUGGAA	Cleavage
mtr-MIR396b-5p	XLOC_020740	2.5	15.589	1	21	475	496	UUCCAC-AGCUUUCUUGAACUG	CCGUUCAAGAAAGCUCGUGGAA	Cleavage
mtr-MIR396b-5p	XLOC_013090	2	14.258	1	21	212	233	UUCCACA-GCUUUCUUGAACUG	CCGUUCAAGAAAGCCUGUGGAA	Cleavage
mtr-MIR396b-5p	XLOC_002907	2	17.405	1	21	386	407	UUCCACA-GCUUUCUUGAACUG	CCGUUCAAGAAAGCCUGUGGAA	Cleavage
mtr-MIR396b-5p	XLOC_021868	2	15.705	1	21	384	405	UUCCACA-GCUUUCUUGAACUG	CCGUUCAAGAAAGCCUGUGGAA	Cleavage
mtr-MIR396b-5p	XLOC_006427	2	19.537	1	21	632	653	UUCCACA-GCUUUCUUGAACUG	CCGUUCAAGAAAGCCUGUGGAA	Cleavage
mtr-MIR396b-5p	XLOC_014514	2	13.093	1	21	345	366	UUCCACA-GCUUUCUUGAACUG	CCGUUCAAGAAAGCCUGUGGAA	Cleavage
mtr-MIR396b-5p	XLOC_026723	2.5	14.222	1	20	347	366	UUCCACAGCUUUCUUGAACU	AGUUCAAGGAUGGUGUGGAA	Translation
mtr-MIR2673a	XLOC_018168	0	3.532	1	22	124	145	CCUCUUCCUCUUCCUCUUCCAC	GAGGAAGAGGAAGAGGAAGAGG	Cleavage
mtr-MIR2673a	XLOC_006076	1	6.286	1	20	764	783	CCUCUUCCUCUUCCUCUUCC	AGAAGAGGAAGAGGAAGAGG	Cleavage
mtr-MIR2673a	XLOC_008546	1.5	10.037	1	21	51	71	CCUCUUCCUCUUCCUCUUCCA	UGGAGGAGGAGGAGGAGGAGG	Cleavage
mtr-MIR2673a	XLOC_016020	1	8.395	1	22	1929	1950	CCUCUUCCUCUUCCUCUUCCAC	GCGGAAGAGGAAGUGGAAGAGG	Translation
mtr-MIR2673a	XLOC_021540	1.5	8.855	1	22	131	152	CCUCUUCCUCUUCCUCUUCCAC	GAGGAGGAGGAGGAGGGAGAGG	Cleavage
mtr-MIR2673a	XLOC_005099	1.5	13.582	1	22	638	659	CCUCUUCCUCUUCCUCUUCCAC	GAGGAGGAGGAGGAGGAGGAGG	Cleavage
mtr-MIR2673a	XLOC_006668	2	9.822	1	22	158	179	CCUCUUCCUCUUCCUCUUCCAC	GUGGAAUAGGAGGAGGAGGAGG	Cleavage
mtr-MIR2673a	XLOC_000891	2	4.114	1	22	2092	2113	CCUCUUCCUCUUCCUCUUCCAC	GGGGAAGAGGAGGAGGAGGAGA	Cleavage
mtr-MIR2673a	XLOC_006423	2	10.403	1	22	1466	1487	CCUCUUCCUCUUCCUCUUCCAC	GAGGAAGAGGAGGAGGAGGAGA	Cleavage
mtr-MIR2673a	XLOC_019264	1.5	12.559	1	20	19	38	CCUCUUCCUCUUCCUCUUCC	GGAGGAGGAGGAGGAGGAGG	Cleavage
mtr-MIR2673a	XLOC_014354	2	9.055	1	20	1701	1720	CCUCUUCCUCUUCCUCUUCC	CGAAGAGGAGGAGGAGGAGG	Cleavage
mtr-MIR2673a	XLOC_006417	2.5	9.788	1	22	313	334	CCUCUUCCUCUUCCUCUUCCAC	GUGGAUGAGGAAGAGGAAGAUG	Cleavage
mtr-MIR2673a	XLOC_009194	1.5	19.727	1	20	178	197	CCUCUUCCUCUUCCUCUUCC	GGAAGAAGAAGGGGAAGAGG	Cleavage
mtr-MIR2673a	XLOC_001357	1.5	7.585	1	22	1213	1234	CCUCUUCCUCUUCCUCUUCCAC	GAGGAGGAGGAAGAAGAAGAGG	Cleavage
mtr-MIR2673a	XLOC_017269	1.5	23.33	1	22	412	433	CCUCUUCCUCUUCCUCUUCCAC	GAGGCAGAGGAGGAGGAAGAGG	Cleavage
mtr-MIR2673a	XLOC_009243	2	8.628	1	22	617	638	CCUCUUCCUCUUCCUCUUCCAC	GAGGAAGGGGAAGAGGAAGAAG	Cleavage
mtr-MIR2673a	XLOC_006984	2.5	18.044	1	22	1114	1135	CCUCUUCCUCUUCCUCUUCCAC	GUUGAGGAGGAAGAAGAAGAGG	Cleavage
mtr-MIR2673a	XLOC_001537	2	23.339	1	22	112	133	CCUCUUCCUCUUCCUCUUCCAC	GAGGUGGAGGAAGGGGAAGAGG	Cleavage
mtr-MIR2673a	XLOC_004322	2.5	8.322	1	20	1450	1469	CCUCUUCCUCUUCCUCUUCC	UGAAGAGGGGGAGGAGGAGG	Cleavage
mtr-MIR2673a	XLOC_006068	2.5	8.424	1	20	48	67	CCUCUUCCUCUUCCUCUUCC	AGAAGAGGAAGAGGAAGAAG	Cleavage
mtr-MIR2673a	XLOC_004115	2.5	20.239	1	21	107	127	CCUCUUCCUCUUCCUCUUCCA	UGGAAGAGCAAGAGGAAGACG	Cleavage
mtr-MIR2673a	XLOC_008931	2	9.111	1	20	39	58	CCUCUUCCUCUUCCUCUUCC	UGAAGAUGAAGAGGAAGAGG	Cleavage
mtr-MIR2673a	XLOC_000896	2.5	13.525	1	20	264	283	CCUCUUCCUCUUCCUCUUCC	AGAAGAGGAAGAGGAAGAAG	Cleavage
mtr-MIR2673a	XLOC_009235	2.5	17.119	1	22	357	378	CCUCUUCCUCUUCCUCUUCCAC	GAGGAAGAGGAGGACGAAGAGU	Cleavage
mtr-MIR2673a	XLOC_006751	3	11.885	1	20	1285	1304	CCUCUUCCUCUUCCUCUUCC	AGAAGAGGAGGAGGAGGAGA	Cleavage
mtr-MIR2673a	XLOC_003242	2.5	6.312	1	22	688	709	CCUCUUCCUCUUCCUCUUCCAC	GAGGAAGAAGAAGAGGAAGAUG	Cleavage
mtr-MIR2673a	XLOC_023217	2	9.622	1	22	562	583	CCUCUUCCUCUUCCUCUUCCAC	GAGGAAGAUGAAGAAGAAGAGG	Cleavage
mtr-MIR2673a	XLOC_006726	2.5	12.758	1	20	2142	2161	CCUCUUCCUCUUCCUCUUCC	GGAGGAGGAGGCGGAGGAGG	Translation
mtr-MIR2673a	XLOC_016089	3	20.435	1	22	601	622	CCUCUUCCUCUUCCUCUUCCAC	GUGGAACAGGAACAAGAAGAGG	Translation
mtr-MIR2673a	XLOC_004452	2.5	8.94	1	20	536	555	CCUCUUCCUCUUCCUCUUCC	GGAGGAGGAAGAUGAAGAGA	Cleavage
mtr-MIR2673a	XLOC_007907	3	12.618	1	20	371	390	CCUCUUCCUCUUCCUCUUCC	AGAGGAGGAAGAGGAAGAAG	Cleavage
mtr-MIR2673a	XLOC_008503	2.5	3.979	1	20	987	1006	CCUCUUCCUCUUCCUCUUCC	GGAAGAGGAAGAAGAAGAAG	Cleavage
mtr-MIR2673a	XLOC_017641	3	17.342	1	21	2561	2582	CCUCUUC-CUCUUCCUCUUCCA	UGGAAGAGGACGAGAGAAGAGG	Cleavage
mtr-MIR2673a	XLOC_020167	3	22.317	1	20	706	725	CCUCUUCCUCUUCCUCUUCC	GGAGGAGGAGGAGGAGGCGG	Cleavage
mtr-MIR2673a	XLOC_001035	2.5	18.805	1	22	180	201	CCUCUUCCUCUUCCUCUUCCAC	GAGAAGGAGGAAGAAGAAGAGG	Cleavage
mtr-MIR2673a	XLOC_002771	2.5	5.123	1	22	1485	1506	CCUCUUCCUCUUCCUCUUCCAC	GAGAAGGAAGAAGAGGAAGAGG	Cleavage
mtr-MIR2673a	XLOC_012118	3	21.643	1	20	518	537	CCUCUUCCUCUUCCUCUUCC	AGAAGAAGAAGAGGAAGAGA	Cleavage
mtr-MIR2673a	XLOC_011937	2.5	16.501	1	22	340	361	CCUCUUCCUCUUCCUCUUCCAC	GAGGAAGAAGAAGUGGAGGAGG	Translation
mtr-MIR2673a	XLOC_013393	3	18.023	1	20	382	401	CCUCUUCCUCUUCCUCUUCC	UGAAGAGGACGACGAAGAGG	Translation
mtr-MIR2673a	XLOC_003000	3	16.707	1	22	160	181	CCUCUUCCUCUUCCUCUUCCAC	GAGGAGGAGGAUGAGGAUGAGG	Translation
mtr-MIR2673a	XLOC_000912	3	16.443	1	20	250	269	CCUCUUCCUCUUCCUCUUCC	GGAGGACGAGGAAGAAGAGG	Cleavage
mtr-MIR2673a	XLOC_020835	3	4.44	1	20	554	573	CCUCUUCCUCUUCCUCUUCC	GGAAGAAGAAGAAGAAGAGC	Cleavage
mtr-MIR2673a	XLOC_004023	3	10.048	1	20	88	107	CCUCUUCCUCUUCCUCUUCC	AGAAGAAGAAGAAGAAGAGG	Cleavage
mtr-MIR2673a	XLOC_020109	3	14.538	1	20	51	70	CCUCUUCCUCUUCCUCUUCC	GGAAGAAGAAGAAGAAGAGA	Cleavage
mtr-MIR2673a	XLOC_013354	3	17.525	1	19	42	61	CCUCUUC-CUCUUCCUCUUC	GAAGAGGAAGAGAGAAGAGA	Cleavage
mtr-MIR2673a	XLOC_026485	3	16.538	1	19	1000	1019	CCUCUUCCUCUUCC-UCUUC	GAAGAAGGAAGAGGAAGAGA	Cleavage
mtr-MIR2089-5p	XLOC_016529	2.5	21.783	1	21	570	590	UUACCUAUUCCACCAAUUCCA	UGGGAUUGGAGGAUUAGGUAA	Cleavage
mtr-MIR2089-5p	XLOC_001658	3	19.094	1	21	478	498	UUACCUAUUCCACCAAUUCCA	UGUAAUUGGUGGAAUUGGUGA	Cleavage
mtr-MIR2592bp-5p	XLOC_016883	2	15.716	1	20	1492	1511	AAAUGCUUGAGUCCUGUUGU	ACUACAGGACACAAGCAUUU	Translation
mtr-MIR2592bp-5p	XLOC_013752	3	13.321	1	21	581	601	AAAUGCUUGAGUCCUGUUGUU	AACAACAGCUCUCAAGCAUUC	Cleavage
mtr-MIR2592bp-5p	XLOC_003355	3	10.038	1	20	388	406	AAAUGCUUGAGUCCUGUUGU	ACAACAGGA-UCAAGCAUUG	Translation
mtr-MIR2118	XLOC_001658	3	19.094	1	20	479	498	UUACCGAUUCCACCCAUUCC	GUAAUUGGUGGAAUUGGUGA	Cleavage
mtr-MIR169l-5p	XLOC_014309	3	20.959	1	20	1350	1369	CAGCCAAGGAUGACUUGCCG	UGGUGAUUCAUCCUUGGUUG	Cleavage
mtr-MIR169l-5p	XLOC_016890	3	20.959	1	20	1233	1252	CAGCCAAGGAUGACUUGCCG	UGGUGAUUCAUCCUUGGUUG	Cleavage
mtr-MIR5219	XLOC_015577	3	19.857	1	22	1850	1871	UCAUGGAAUCUCAGCUGCUGCA	UGGAGUUGCUGAGAUUCCGUGA	Cleavage
mtr-MIR5219	XLOC_004077	3	14.891	1	20	3461	3480	UCAUGGAAUCUCAGCUGCUG	CAACAGUCGAGAUUUCAUGA	Cleavage
mtr-MIR156g-3p	XLOC_030142	3	14.171	1	21	1735	1755	GCUCUCUAGACUUCUGUCAUC	GAAGGGAGAGGUCUAGAGAGC	Cleavage
mtr-MIR319a-3p	XLOC_027603	2.5	24.603	1	20	572	591	UUGGACUGAAGGGAGCUCCC	UGGAGCUCCCUUCACUCCAA	Cleavage
mtr-MIR395d	XLOC_014608	2	3.229	1	20	334	353	AUGAAGUGUUUGGGGGAACU	AAUUCCACCAAACACUUCAU	Cleavage
mtr-MIR395d	XLOC_018821	3	22.63	1	20	124	143	AUGAAGUGUUUGGGGGAACU	AGUUUCCCUAAAGGCUUUAU	Cleavage
mtr-MIR395d	XLOC_015699	3	19.079	1	20	1517	1536	AUGAAGUGUUUGGGGGAACU	AGUUCCCCCAAAGAUUUGAU	Cleavage
mtr-MIR2585c	XLOC_003877	3	16.813	1	22	316	337	CAGGAUUAGCGAUUACAGGGAC	GCUUCUGCAAUUGCUAAUCUUG	Cleavage
mtr-MIR2652m	XLOC_018232	3	17.166	1	20	343	362	UAUGCAGGGUGCAUAAGGAU	AUCCUUAUGCACCUGGUGUA	Cleavage
mtr-MIR2676d	XLOC_023170	2.5	15.788	1	21	194	214	CAUUGUUUGGAUAAUAAUUUG	UAAAUUAAUAUCCUAAUAAUG	Cleavage
mtr-MIR2676d	XLOC_018063	3	13.168	1	20	572	591	CAUUGUUUGGAUAAUAAUUU	AAAAUAUUAUUCAAGUGAUG	Cleavage
mtr-MIR5557-3p	XLOC_024346	3	10.08	1	20	1313	1332	UGCUUCCUUAGUACUUGUUG	AAAUAAGUGCUAAGGAAGCU	Cleavage
mtr-MIR2665	XLOC_021955	2.5	17.671	1	20	3042	3061	UGAUUUCAGGUCAAGAAUUG	CUAUUCUUGAUCAGAAAUCA	Cleavage
mtr-MIR2665	XLOC_021957	3	13.645	1	20	3032	3051	UGAUUUCAGGUCAAGAAUUG	CUAUUCUUGAUCAGAAGUCA	Cleavage
mtr-MIR2665	XLOC_019996	3	18.992	1	20	1760	1778	UGAUUUCAGGUCAAGAAUUG	CAAUUCUUGACC-GAAAUCC	Cleavage
mtr-MIR2665	XLOC_012496	3	8.847	1	20	1930	1949	UGAUUUCAGGUCAAGAAUUG	CAAAUCAUUACCUGAAAUCA	Cleavage
mtr-MIR2630t	XLOC_010020	2.5	10.085	1	21	46	66	UGGUUUUGGUCCUUGGUAUUU	AAAUACCAAAGAACAGAACCA	Translation
mtr-MIR2630t	XLOC_008749	3	15.386	1	20	2192	2211	UGGUUUUGGUCCUUGGUAUU	AAUAUCAAGCACCAGAGUCA	Translation
mtr-MIR5236e	XLOC_018840	2.5	20.34	1	21	703	723	UGAAUUUCGGGCAGAUUUGGU	ACUAAGUUUGACCGAAAUUCA	Translation
mtr-MIR395l	XLOC_014608	2	3.229	1	20	334	353	AUGAAGUGUUUGGGGGAACU	AAUUCCACCAAACACUUCAU	Cleavage
mtr-MIR395l	XLOC_018821	3	22.63	1	20	124	143	AUGAAGUGUUUGGGGGAACU	AGUUUCCCUAAAGGCUUUAU	Cleavage
mtr-MIR395l	XLOC_015699	3	19.079	1	20	1517	1536	AUGAAGUGUUUGGGGGAACU	AGUUCCCCCAAAGAUUUGAU	Cleavage
mtr-MIR2592bg	XLOC_012529	2	19.57	1	21	2191	2211	AGGCUGGUUUAGAUGAAGGUA	UAUCUUCUUCUAAACCAGCUU	Cleavage
mtr-MIR2592bg	XLOC_009929	3	18.486	1	20	692	711	AGGCUGGUUUAGAUGAAGGU	AACUUCUUCUGAACCGGCCU	Cleavage
mtr-MIR5265	XLOC_021911	3	18.116	1	20	785	804	AAGUGAUGUUGGAAUGGUUA	UCAUCAUUCCAACAUCAGUU	Cleavage
mtr-MIR166f	XLOC_002462	2	21.073	1	20	591	610	UCGGACCAGGCUUCAUUCCU	UGGGAUGAAGCCUGGUCCGG	Cleavage
mtr-MIR166f	XLOC_017600	2	19.632	1	20	531	550	UCGGACCAGGCUUCAUUCCU	UGGGAUGAAGCCUGGUCCGG	Cleavage
mtr-MIR166f	XLOC_000999	3	16.261	1	20	1213	1232	UCGGACCAGGCUUCAUUCCU	AGGAAUGAAGUCUGGCUUGA	Cleavage
mtr-MIR2592b-3p	XLOC_016883	2	15.716	1	20	1492	1511	AAAUGCUUGAGUCCUGUUGU	ACUACAGGACACAAGCAUUU	Translation
mtr-MIR2592b-3p	XLOC_013752	3	13.321	1	21	581	601	AAAUGCUUGAGUCCUGUUGUU	AACAACAGCUCUCAAGCAUUC	Cleavage
mtr-MIR2592b-3p	XLOC_003355	3	10.038	1	20	388	406	AAAUGCUUGAGUCCUGUUGU	ACAACAGGA-UCAAGCAUUG	Translation
mtr-MIR2630r	XLOC_010020	2.5	10.085	1	21	46	66	UGGUUUUGGUCCUUGGUAUUU	AAAUACCAAAGAACAGAACCA	Translation
mtr-MIR2630r	XLOC_008749	3	15.386	1	20	2192	2211	UGGUUUUGGUCCUUGGUAUU	AAUAUCAAGCACCAGAGUCA	Translation
mtr-MIR5037c	XLOC_022546	3	23.013	1	20	532	551	AACCCUCAAAGGCUUCCACG	UGUGGAAGCAUUUGAGGUUU	Translation
mtr-MIR5752b	XLOC_001537	2.5	12.045	1	20	809	828	CAUUGUUUGGUUUAGUACAA	AUGUAGUAAACCAAGCAAUG	Cleavage
mtr-MIR5752b	XLOC_004489	3	16.105	1	20	114	133	CAUUGUUUGGUUUAGUACAA	UUGUACUAAAAUAAACACUG	Translation
mtr-MIR5211	XLOC_000656	2	20.402	1	22	2060	2081	UCGCAGGAGUGAUGGGACCGGC	GCCGGUUCCAUCAUUUUUGCGA	Cleavage
mtr-MIR5211	XLOC_017012	3	16.456	1	20	107	126	UCGCAGGAGUGAUGGGACCG	CUGUCUCAACACUUCUGCGA	Cleavage
mtr-MIR2600c	XLOC_008272	2.5	10.149	1	21	170	190	AAGCAUUGUGGCAUUGUGAUU	ACUUACAAUGCAACAAUGCUU	Translation
mtr-MIR2600c	XLOC_000667	3	13.389	1	24	1105	1128	AAGCAUUGUGGCAUUGUGAUUGGU	AUGGCUCACAAUGCCAAAAUGCUA	Cleavage
mtr-MIR2600c	XLOC_017598	3	16.617	1	20	959	978	AAGCAUUGUGGCAUUGUGAU	UUCACAAAGCUGCAAUGCUU	Cleavage
mtr-MIR2600c	XLOC_029683	3	16.711	1	22	2003	2024	AAGCAUUGUGGCAUUGUGAUUG	UAAUGAAAAUGACACAAUGCUU	Translation
mtr-MIR2630d	XLOC_010020	2.5	10.085	1	21	46	66	UGGUUUUGGUCCUUGGUAUUU	AAAUACCAAAGAACAGAACCA	Translation
mtr-MIR2630d	XLOC_008749	3	15.386	1	20	2192	2211	UGGUUUUGGUCCUUGGUAUU	AAUAUCAAGCACCAGAGUCA	Translation
mtr-MIR5266	XLOC_020177	2	14.285	1	20	1241	1260	CUGGGGGACUGUCUGGGGCG	CUCUCCAGACAGUCCCCUAG	Cleavage
[truncated: 1,039 more rows]
