# Supplementary material for: Discovery of Putative Herbicide Resistance Genes and Its Regulatory Network in Chickpea Using Transcriptome Sequencing
Source: Front Plant Sci. 2017 Jun 7;8:958. doi: 10.3389/fpls.2017.00958 (PMC5461349; doi:10.3389/fpls.2017.00958)
Supplement: Additional File 5 — Hubgenes under different conditions. [file Table5.xlsx]

## Sheet: Hub genes
Hub Gene identified using cytoscape based on highest degree
Herbicide susceptible vs. tolerant chickpea genotypes without exposure (H[SC][TC)
Transcript ID	Degree	Betweeness	Descriptions
XLOC_027113	146	0.00459439	hypothetical protein MTR_1g015430
XLOC_029944	146	0.00459439	oxygen-evolving enhancer protein 1, chloroplastic
XLOC_021520	146	0.00459439	PREDICTED: protein IRX15-LIKE
XLOC_024513	146	0.00459439	PREDICTED: abscisic acid receptor PYL9-like
XLOC_023506	146	0.00459439	PREDICTED: pectin acetylesterase 8-like isoform X1
XLOC_025814	146	0.00459439	protein ASPARTIC PROTEASE IN GUARD CELL 2-like
XLOC_003202	146	0.00459439	probable sodium-coupled neutral amino acid transporter 6
XLOC_022873	146	0.00459439	PREDICTED: RING-H2 finger protein ATL8
XLOC_024771	146	0.00459439	PREDICTED: protein CHUP1, chloroplastic-like
XLOC_014498	146	0.00459439	uncharacterized protein LOC101497537
XLOC_005199	146	0.00459439	PREDICTED: protein trichome birefringence-like 3 isoform X2
XLOC_027791	146	0.00459439	cysteine proteinase
XLOC_008248	146	0.00459439	probable cinnamyl alcohol dehydrogenase 6
XLOC_000451	146	0.00459439	chlorophyll a-b binding protein 13, chloroplastic
XLOC_009731	146	0.00459439	protein trichome birefringence-like 36
XLOC_013007	146	0.00459439	expansin A10
XLOC_007861	146	0.00459439	PREDICTED: fasciclin-like arabinogalactan protein 11
XLOC_000361	146	0.00459439	PREDICTED: 2-alkenal reductase (NADP(+)-dependent)-like
XLOC_024299	146	0.00459439	PREDICTED: serine hydroxymethyltransferase, mitochondrial
XLOC_024968	146	0.00459439	PREDICTED: isoflavone 3&apos;-hydroxylase-like
XLOC_007026	146	0.00459439	PREDICTED: COBRA-like protein 4
XLOC_009110	146	0.00459439	PREDICTED: aquaporin TIP4-1-like isoform X1
XLOC_020463	146	0.00459439	hypothetical protein MTR_4g122800
XLOC_009304	146	0.00459439	PREDICTED: uncharacterized protein LOC101505538
XLOC_008154	146	0.00459439	PREDICTED: dehydration-responsive protein RD22
XLOC_021537	146	0.00459439	PREDICTED: expansin-like B1
XLOC_023443	146	0.00459439	hypothetical protein (mitochondrion)
XLOC_016783	146	0.00459439	PREDICTED: probable xyloglucan endotransglucosylase/hydrolase protein 6
Herbicide exposure on susceptible chickpea genotype (H[SC][SE])
Transcript ID	Degree	Betweeness	Descriptions
XLOC_017572	167	0.00142935	glutathione S-transferase
XLOC_000155	167	0.00142935	putative leucine-rich repeat receptor-like protein kinase At2g19210
XLOC_007010	167	0.00142935	UDP-glycosyltransferase 83A1
XLOC_017574	167	0.00142935	probable glutathione S-transferase
XLOC_018508	167	0.00142935	uncharacterized protein LOC101496790
XLOC_003177	167	0.00142935	protein LYK5
XLOC_010646	167	0.00142935	probable glucan 1,3-beta-glucosidase A isoform X1
XLOC_014300	167	0.00142935	uncharacterized protein LOC101511967
Herbicide exposure on chickpea tolerant genotype (H[TC][TE])
Transcript ID	Degree	Betweeness	Descriptions
XLOC_023102	32	0.0151526	thaumatin-like protein 1
XLOC_013297	32	0.0151526	acidic mammalian chitinase-like
Herbicide susceptible vs. tolerant genotype with exposure (H[SE][TE])
Transcript ID	Degree	Betweeness	Descriptions
XLOC_001264	135	0.00147455	senescence regulator
XLOC_019683	135	0.00147455	pathogenesis-related STH-2-like
XLOC_013169	135	0.00147455	probable ribosome-binding factor chloroplastic
XLOC_011693	135	0.00147455	pheophorbide a chloroplastic
XLOC_023452	135	0.00147455	plastocyanin-like domain
XLOC_000147	135	0.00147455	NAC domain-containing 72
XLOC_002209	135	0.00147455	auxin-binding ABP19a
XLOC_003794	135	0.00147455	proline dehydrogenase
XLOC_007509	135	0.00147455	probable serine threonine- kinase At1g18390
