# Supplementary material for: Discovery of Putative Herbicide Resistance Genes and Its Regulatory Network in Chickpea Using Transcriptome Sequencing
Source: Front Plant Sci. 2017 Jun 7;8:958. doi: 10.3389/fpls.2017.00958 (PMC5461349; doi:10.3389/fpls.2017.00958)
Supplement: Additional File 6 — Highly significant DEG under different conditions. [file Table6.XLSX]

## Sheet: HS control vs. HT control
Highly Significant DEG at logFC >= +-2; FDR <=0.05; logCPM>=5
Transcript ID	logFC	logCPM	p-value	FDR
XLOC_017571	7.93836	6.13408	1.19756e-17	2.29261e-13
XLOC_003863	-7.36089	5.45076	8.70881e-15	5.55738e-11
XLOC_009533	-5.6861	6.15633	5.40902e-12	9.41365e-09
XLOC_019896	5.05645	6.76626	1.02556e-10	7.89132e-08
XLOC_012250	-5.3767	5.18056	1.03751e-10	7.89132e-08
XLOC_016783	4.55982	7.10587	2.14629e-09	7.47064e-07
XLOC_029281	4.50097	8.67178	2.59561e-09	8.71762e-07
XLOC_008478	-4.5792	5.77847	4.40038e-09	1.381e-06
XLOC_019316	4.39358	11.1376	4.7419e-09	1.44094e-06
XLOC_024359	4.36927	10.9588	5.53697e-09	1.63545e-06
XLOC_008582	4.3681	5.16327	1.23953e-08	3.29578e-06
XLOC_029990	4.28787	6.14604	1.34489e-08	3.52693e-06
XLOC_024627	4.21461	10.3009	1.47552e-08	3.69917e-06
XLOC_010967	4.08898	7.68021	3.65247e-08	7.85649e-06
XLOC_024643	-4.10844	5.2063	8.96983e-08	1.58998e-05
XLOC_012252	-3.9419	5.37626	1.95436e-07	2.79211e-05
XLOC_026754	3.81936	6.75117	2.02864e-07	2.83476e-05
XLOC_026671	-3.89365	5.43656	2.50253e-07	3.32472e-05
XLOC_006130	3.82824	5.27326	2.64219e-07	3.44096e-05
XLOC_015401	-3.72114	7.09235	3.87484e-07	4.60745e-05
XLOC_017283	-3.78622	5.33771	4.73951e-07	5.30604e-05
XLOC_023443	3.56608	7.45542	8.63901e-07	8.48129e-05
XLOC_021537	3.59977	5.72388	9.17972e-07	8.92064e-05
XLOC_016669	-3.56781	6.29772	1.11616e-06	0.000104744
XLOC_010109	-3.57024	5.66906	1.3174e-06	0.000119528
XLOC_008396	3.49313	5.76975	1.66953e-06	0.000139927
XLOC_023542	3.47273	5.94412	1.76267e-06	0.00014608
XLOC_026081	-3.51975	5.52691	1.935e-06	0.000151818
XLOC_016281	3.44806	5.79545	2.0709e-06	0.000161817
XLOC_002951	-3.45514	5.56456	2.59004e-06	0.000195983
XLOC_017103	3.41278	5.53365	2.59004e-06	0.000195983
XLOC_005147	3.37423	5.27627	3.59422e-06	0.000254815
XLOC_002128	3.23141	6.82282	6.26481e-06	0.000385638
XLOC_008312	-3.21435	5.76836	9.2755e-06	0.000531647
XLOC_008154	3.17161	5.44422	1.02362e-05	0.00057806
XLOC_000119	-3.19684	5.23684	1.21585e-05	0.000665036
XLOC_013112	-3.17209	5.5059	1.22743e-05	0.000669455
XLOC_005311	3.05523	6.34291	1.74233e-05	0.000864122
XLOC_027587	-3.08316	5.70281	1.80855e-05	0.000894646
XLOC_016172	-3.05249	5.47885	2.24441e-05	0.0010375
XLOC_023217	-3.04712	5.54884	2.33585e-05	0.00106724
XLOC_008098	2.94813	8.23397	2.80717e-05	0.001229
XLOC_000939	2.90907	7.63978	3.53587e-05	0.00146195
XLOC_026354	2.91245	6.39562	3.77085e-05	0.00154912
XLOC_000362	2.91523	5.517	3.99153e-05	0.00161211
XLOC_000274	2.84754	7.32302	5.02098e-05	0.00192628
XLOC_010000	-2.91075	5.05778	5.29824e-05	0.00200703
XLOC_004052	-2.8505	6.35504	5.54862e-05	0.00208689
XLOC_020787	-2.82537	7.86841	5.6618e-05	0.00208896
XLOC_009304	2.83994	5.93692	5.80253e-05	0.00211992
XLOC_008329	2.79049	6.39463	7.12994e-05	0.00249953
XLOC_015079	-2.83622	5.19072	7.55908e-05	0.00261684
XLOC_016829	-2.78733	5.81068	8.66128e-05	0.0028973
XLOC_004671	-2.81535	5.04404	8.67194e-05	0.0028973
XLOC_022186	2.73593	6.4461	9.54945e-05	0.00316044
XLOC_010313	-2.73659	6.83343	9.70566e-05	0.00318705
XLOC_020463	2.70912	7.11942	0.000105495	0.00341148
XLOC_001626	-2.71506	5.78662	0.000120661	0.00385631
XLOC_006052	-2.67925	5.8054	0.000146747	0.00445924
XLOC_018711	-2.6486	6.08515	0.000164792	0.00480932
XLOC_006747	-2.6467	5.87177	0.000170007	0.00493871
XLOC_009110	2.61893	6.3889	0.000174822	0.00505558
XLOC_021401	2.59956	7.41431	0.000183012	0.00525275
XLOC_016228	2.61008	5.94737	0.000186682	0.00533094
XLOC_006181	2.59202	6.46127	0.000196629	0.00554384
XLOC_006423	2.59909	5.79358	0.000202735	0.00569086
XLOC_017353	2.56315	6.77218	0.000225383	0.00620824
XLOC_002449	-2.60426	5.4892	0.000227265	0.00624214
XLOC_007026	2.5326	7.06212	0.000260533	0.00687952
XLOC_024968	2.53389	6.53639	0.000267081	0.00701371
XLOC_008445	2.54892	5.02844	0.000282585	0.00739131
XLOC_020707	2.50003	6.92472	0.000309365	0.00771157
XLOC_000924	2.48447	7.84019	0.000324809	0.0080546
XLOC_010799	2.4853	6.97254	0.00033224	0.00819639
XLOC_025494	2.45751	8.9763	0.000363717	0.00885877
XLOC_011045	-2.49574	5.78845	0.000368886	0.00896187
XLOC_017820	2.47684	5.82937	0.000374773	0.00909334
XLOC_003160	2.46449	6.61061	0.0003753	0.00909462
XLOC_017417	2.45179	5.95396	0.000411231	0.00971927
XLOC_022763	2.43936	5.9751	0.000442979	0.0103168
XLOC_024299	2.4198	7.17699	0.000457198	0.0106092
XLOC_017661	2.40956	6.79483	0.000487738	0.0108282
XLOC_007639	2.41556	5.64566	0.000505525	0.0111624
XLOC_016538	2.38003	8.23242	0.000537922	0.011689
XLOC_022293	2.39179	5.92096	0.000550748	0.0119194
XLOC_000940	2.39403	5.71938	0.000569111	0.0122416
XLOC_003017	2.39212	5.56422	0.000579428	0.0123801
XLOC_008525	-2.38535	5.98512	0.000604271	0.0128535
XLOC_021123	2.38588	5.26001	0.000608378	0.0129265
XLOC_010814	-2.36308	6.95885	0.000626012	0.0130834
XLOC_017279	-2.35096	7.28716	0.000653526	0.0135843
XLOC_000361	2.32933	6.86777	0.000715248	0.0147075
XLOC_006443	2.32112	5.58775	0.000797519	0.0157762
XLOC_012845	2.31767	5.67942	0.000806384	0.0158985
XLOC_001292	-2.33086	5.57122	0.000822159	0.016143
XLOC_007861	2.29156	7.51742	0.000845586	0.0165351
XLOC_013007	2.28835	7.23081	0.000857891	0.0167416
XLOC_001674	2.29918	5.34459	0.00090136	0.0174124
XLOC_014354	-2.30096	5.86916	0.00091533	0.0175809
XLOC_009731	2.30388	5.15201	0.000916197	0.0175809
XLOC_021196	-2.30075	5.87828	0.000923605	0.0176286
XLOC_000451	2.25123	8.46614	0.00100184	0.0187435
XLOC_008248	2.27594	5.38364	0.00102229	0.0187435
XLOC_001224	2.23753	7.69108	0.00107895	0.0195416
XLOC_000732	2.24234	6.21441	0.00110463	0.01995
XLOC_003841	2.24295	5.84173	0.00112894	0.0202743
XLOC_022306	-2.26461	5.42013	0.0011524	0.0206376
XLOC_000273	2.22511	7.24629	0.00116172	0.0207657
XLOC_027791	2.1976	8.98184	0.0012869	0.0227721
XLOC_002866	2.2291	5.11811	0.00130348	0.0229511
XLOC_010778	-2.20209	6.08966	0.00141354	0.0237375
XLOC_012879	-2.19441	6.38891	0.00143187	0.0239403
XLOC_005911	-2.20452	5.49054	0.00148054	0.0246465
XLOC_005199	2.18806	5.5721	0.00148849	0.0247357
XLOC_015721	-2.18683	5.76614	0.00155576	0.0256976
XLOC_015251	-2.17392	6.53405	0.00156278	0.0257913
XLOC_027832	-2.1902	5.20135	0.00164867	0.0270122
XLOC_000923	2.14956	7.09766	0.00166124	0.0271819
XLOC_014498	2.14302	5.44488	0.00186503	0.0291205
XLOC_024771	2.11799	8.69052	0.00186795	0.0291205
XLOC_008530	2.12552	6.99021	0.00187225	0.0291638
XLOC_010262	2.11963	7.59353	0.00187504	0.0291835
XLOC_009457	2.12683	5.31248	0.00199012	0.0304791
XLOC_017982	2.12104	5.84681	0.00200687	0.0307111
XLOC_003174	-2.13953	5.11793	0.00208429	0.0317564
XLOC_008006	2.08605	11.1016	0.00214538	0.0324673
XLOC_009242	2.11067	5.59387	0.00214888	0.0324946
XLOC_010454	-2.13141	5.28648	0.00216711	0.0326927
XLOC_001611	-2.09136	6.85747	0.00224401	0.033562
XLOC_021483	2.08366	6.89604	0.00226967	0.0337164
XLOC_022873	2.0786	6.12961	0.0023807	0.0347909
XLOC_003202	2.08429	5.36282	0.00244444	0.0355055
XLOC_022501	2.06924	6.52536	0.00245397	0.035617
XLOC_019523	2.06575	6.421	0.0024712	0.0357857
XLOC_026145	-2.08775	5.70453	0.00248011	0.0358876
XLOC_006633	2.05387	5.80187	0.00272192	0.0388001
XLOC_025814	2.06522	5.01185	0.00274469	0.0390717
XLOC_023506	2.04847	5.71662	0.00274619	0.0390717
XLOC_024513	2.0425	5.91051	0.00279503	0.039577
XLOC_002147	-2.06338	5.36488	0.00286836	0.0399282
XLOC_021520	2.04051	5.9147	0.00286989	0.0399282
XLOC_029944	2.03367	6.33405	0.00289468	0.0402438
XLOC_017416	2.01873	8.04276	0.00294742	0.0407599
XLOC_018716	-2.03808	6.15446	0.00294884	0.0407599
XLOC_027113	2.01528	6.42706	0.00309571	0.0414146
XLOC_027048	2.02311	5.24234	0.00319427	0.0422898
XLOC_007386	-2.00729	5.17425	0.0037278	0.0481545

## Sheet: HS control vs. HS exposed
Highly Significant DEG at logFC >= +-5; FDR <=0.05; logCPM>=5
Transcript ID	logFC	logCPM	p-value	FDR
XLOC_015502	14.0304	12.3334	4.22611e-36	8.36432e-32
XLOC_006397	12.7929	13.3603	1.47107e-33	1.45577e-29
XLOC_009093	12.2372	13.8257	4.10271e-32	2.7067e-28
XLOC_002339	12.473	10.2526	4.26344e-31	2.10955e-27
XLOC_010198	11.7535	13.4294	1.15729e-30	4.581e-27
XLOC_023102	12.5529	9.19065	9.827e-30	3.00091e-26
XLOC_000140	13.0222	8.70923	1.06136e-29	3.00091e-26
XLOC_019255	11.2135	11.2317	1.00871e-28	2.49556e-25
XLOC_004850	12.129	8.76676	1.85098e-28	4.07052e-25
XLOC_024880	13.1427	7.92351	2.2227e-28	4.39917e-25
XLOC_027195	12.1418	8.38106	6.17239e-28	1.11058e-24
XLOC_001322	11.2977	8.91044	1.91346e-27	3.15593e-24
XLOC_019779	15.1304	6.92339	2.23414e-25	3.40139e-22
XLOC_002154	10.679	8.10289	5.11576e-25	7.23222e-22
XLOC_010472	10.9155	7.55343	8.18817e-25	1.0804e-21
XLOC_023362	11.0674	7.30672	1.04116e-24	1.28791e-21
XLOC_006317	10.0454	9.03536	1.31325e-24	1.50925e-21
XLOC_000886	10.7099	7.65981	1.3726e-24	1.50925e-21
XLOC_007100	14.7976	6.59039	2.22844e-24	2.32133e-21
XLOC_000941	11.772	6.55236	2.90184e-24	2.87166e-21
XLOC_020337	11.7446	6.52502	3.50162e-24	3.30019e-21
XLOC_018502	11.1729	6.85974	3.81501e-24	3.43212e-21
XLOC_012541	14.7117	6.50443	4.02886e-24	3.46692e-21
XLOC_024490	9.94855	8.25259	7.96576e-24	6.5691e-21
XLOC_005801	11.0501	6.73687	8.91409e-24	7.05711e-21
XLOC_000946	9.92418	8.11405	1.08892e-23	8.2892e-21
XLOC_018990	9.37965	11.5393	1.39163e-23	1.02012e-20
XLOC_012540	14.5124	6.30494	1.59637e-23	1.1284e-20
XLOC_020853	9.26405	11.5681	2.99314e-23	2.04276e-20
XLOC_003737	9.39621	8.8985	4.72308e-23	3.11597e-20
XLOC_017665	14.3122	6.10461	6.35171e-23	3.9479e-20
XLOC_010259	10.285	6.92298	6.38302e-23	3.9479e-20
XLOC_010597	9.14138	9.6879	1.38328e-22	8.29634e-20
XLOC_023103	14.158	5.95023	1.83332e-22	1.06721e-19
XLOC_018992	9.00433	10.9258	1.93213e-22	1.09259e-19
XLOC_003148	9.25417	8.02413	3.57353e-22	1.96465e-19
XLOC_013978	14.0527	5.84482	3.7879e-22	2.02622e-19
XLOC_018121	8.89271	10.7873	4.37378e-22	2.27805e-19
XLOC_017401	9.78369	6.73392	8.20664e-22	4.16477e-19
XLOC_025293	9.68059	6.88731	8.53924e-22	4.22522e-19
XLOC_025294	10.0592	6.29862	1.09578e-21	5.28965e-19
XLOC_027278	10.3102	5.99691	1.46465e-21	6.90198e-19
XLOC_004163	9.49778	6.9223	1.78538e-21	8.21774e-19
XLOC_013297	8.63372	11.4772	2.20755e-21	9.92998e-19
XLOC_005065	10.7102	5.48995	4.36215e-21	1.91857e-18
XLOC_022743	13.6451	5.43681	6.27192e-21	2.69856e-18
XLOC_016103	10.6135	5.3932	8.51261e-21	3.58471e-18
XLOC_019956	13.5505	5.34201	1.19813e-20	4.94031e-18
XLOC_010898	8.33209	9.63921	2.33814e-20	9.44418e-18
XLOC_009176	9.19032	6.39743	2.49955e-20	9.89421e-18
XLOC_022480	8.59683	7.58878	2.89138e-20	1.12208e-17
XLOC_002892	9.44043	5.67993	7.72424e-20	2.93997e-17
XLOC_021452	8.52663	6.45858	2.37296e-19	8.86145e-17
XLOC_019934	7.90786	8.75084	5.79813e-19	2.12512e-16
XLOC_011023	8.05549	7.46166	6.89003e-19	2.47896e-16
XLOC_020569	9.38227	5.06873	8.55877e-19	2.92061e-16
XLOC_006258	8.65977	5.8675	9.55677e-19	3.20589e-16
XLOC_014531	8.30942	6.24183	1.05614e-18	3.48385e-16
XLOC_009450	7.80945	8.5344	1.23793e-18	4.01658e-16
XLOC_022836	7.8002	8.22941	1.34637e-18	4.29797e-16
XLOC_004784	-10.0579	5.25012	1.57252e-18	4.89799e-16
XLOC_012530	8.99995	5.23959	1.58383e-18	4.89799e-16
XLOC_007272	8.46737	5.89318	2.13079e-18	6.38979e-16
XLOC_028168	8.3319	5.75796	5.39102e-18	1.5691e-15
XLOC_010473	7.66135	7.06905	1.02973e-17	2.91149e-15
XLOC_016538	-8.203	5.6037	1.64003e-17	4.57175e-15
XLOC_018096	7.93943	5.72293	1.66332e-17	4.57228e-15
XLOC_022744	7.42698	8.13307	1.68967e-17	4.5811e-15
XLOC_002074	7.86739	5.93679	1.80624e-17	4.76654e-15
XLOC_008933	7.57805	6.82343	1.89839e-17	4.94382e-15
XLOC_024190	7.8368	5.9063	2.2293e-17	5.73017e-15
XLOC_000119	-8.93914	5.06363	2.45942e-17	6.24063e-15
XLOC_023283	7.47397	7.1615	2.6221e-17	6.56919e-15
XLOC_001237	7.45733	7.14495	2.94075e-17	7.27543e-15
XLOC_007692	7.20214	11.2845	3.67628e-17	8.98284e-15
XLOC_018501	7.32709	7.59859	3.90511e-17	9.42561e-15
XLOC_025272	7.23301	9.07822	4.07312e-17	9.59704e-15
XLOC_000234	-7.54708	6.51181	4.95238e-17	1.15315e-14
XLOC_010204	7.5839	5.89273	9.25177e-17	2.10472e-14
XLOC_007539	7.25975	6.86135	1.13548e-16	2.52509e-14
XLOC_016673	7.16652	7.38145	1.4108e-16	3.10252e-14
XLOC_014564	7.21051	6.62056	2.24813e-16	4.82895e-14
XLOC_019896	6.98328	8.6593	2.26906e-16	4.82895e-14
XLOC_019428	-7.58179	5.65167	2.66999e-16	5.56256e-14
XLOC_010154	6.91531	8.77229	3.5986e-16	7.34263e-14
XLOC_027595	6.98628	7.3423	4.13409e-16	8.34918e-14
XLOC_002139	7.24113	5.75616	4.31049e-16	8.6175e-14
XLOC_000423	-7.24588	6.1149	4.91256e-16	9.72295e-14
XLOC_010363	7.01829	6.57583	5.90302e-16	1.14805e-13
XLOC_007353	7.18324	5.6986	6.38761e-16	1.22741e-13
XLOC_012072	7.17427	5.68967	6.80101e-16	1.28196e-13
XLOC_008040	6.98872	6.54646	7.21783e-16	1.34769e-13
XLOC_009562	-6.92161	7.36751	7.43482e-16	1.37523e-13
XLOC_012345	7.13593	5.74392	8.27231e-16	1.51598e-13
XLOC_018528	6.74635	7.94794	1.40483e-15	2.52767e-13
XLOC_022937	6.74516	7.53725	1.59981e-15	2.82709e-13
XLOC_015189	6.97509	5.83028	2.09747e-15	3.67372e-13
XLOC_028027	7.16881	5.10532	2.54147e-15	4.41236e-13
XLOC_001621	6.51568	7.47747	7.32891e-15	1.18897e-12
XLOC_017572	6.2559	10.3712	2.30071e-14	3.50274e-12
XLOC_012521	6.5342	5.66702	2.38039e-14	3.59639e-12
XLOC_026573	6.45809	6.19491	2.637e-14	3.9539e-12
XLOC_020547	-6.58369	5.55956	3.43027e-14	5.02903e-12
XLOC_013452	6.54866	5.32976	3.93072e-14	5.65165e-12
XLOC_020598	6.31941	6.51219	4.42176e-14	6.29608e-12
XLOC_013154	6.25345	7.07035	4.53294e-14	6.40828e-12
XLOC_029990	6.18828	7.99519	4.77335e-14	6.66775e-12
XLOC_012972	6.18095	7.57001	5.98319e-14	8.22356e-12
XLOC_029428	6.40796	5.02165	1.13719e-13	1.53111e-11
XLOC_000155	6.18854	6.08412	1.26008e-13	1.67379e-11
XLOC_000145	6.05886	7.52615	1.31185e-13	1.71948e-11
XLOC_007010	6.1506	6.31518	1.36717e-13	1.7802e-11
XLOC_005747	6.19789	5.85309	1.52453e-13	1.97213e-11
XLOC_022309	6.0945	5.95395	2.34952e-13	2.92464e-11
XLOC_026308	6.0602	6.22601	2.50928e-13	3.10398e-11
XLOC_002104	6.07966	5.97669	2.61231e-13	3.19154e-11
XLOC_010068	6.01104	6.32309	2.98351e-13	3.60059e-11
XLOC_015791	6.07491	5.68746	3.48508e-13	4.13034e-11
XLOC_013783	5.86341	7.04588	5.36892e-13	6.08999e-11
XLOC_004779	5.81404	7.51449	6.28422e-13	7.0669e-11
XLOC_024377	6.03093	5.34565	6.70848e-13	7.45923e-11
XLOC_017574	5.82525	6.64838	8.05704e-13	8.79274e-11
XLOC_007356	5.95205	5.02795	1.20918e-12	1.30066e-10
XLOC_012250	-5.97022	5.13598	1.40404e-12	1.49402e-10
XLOC_017976	5.62663	9.4247	1.63297e-12	1.71004e-10
XLOC_018991	5.66118	7.66046	1.67499e-12	1.73568e-10
XLOC_005676	5.66629	6.30542	2.4426e-12	2.44161e-10
XLOC_022205	5.61029	6.58524	3.22907e-12	3.17959e-10
XLOC_018508	5.51269	7.78217	4.22926e-12	4.0832e-10
XLOC_022917	5.65843	5.52479	4.32194e-12	4.13236e-10
XLOC_000223	5.66224	5.18849	5.46423e-12	5.02042e-10
XLOC_000977	5.7114	5.13759	5.49146e-12	5.02042e-10
XLOC_021537	5.47864	7.52417	5.49851e-12	5.02042e-10
XLOC_018488	5.66095	5.18723	5.5044e-12	5.02042e-10
XLOC_024563	5.56804	5.96843	5.91269e-12	5.31927e-10
XLOC_009058	5.61447	5.36332	7.44781e-12	6.43699e-10
XLOC_001142	5.37905	7.63708	1.013e-11	8.67932e-10
XLOC_011649	5.48664	5.69265	1.15919e-11	9.84663e-10
XLOC_003177	5.35636	7.17818	1.24767e-11	1.05081e-09
XLOC_009606	5.30821	8.12093	1.4542e-11	1.18932e-09
XLOC_014560	-5.4517	5.74069	1.61979e-11	1.3032e-09
XLOC_022970	5.26399	11.3481	1.65903e-11	1.32938e-09
XLOC_005345	5.33051	6.23941	1.97138e-11	1.53612e-09
XLOC_009305	5.30631	6.78785	1.9876e-11	1.53666e-09
XLOC_005994	5.41045	5.2434	2.21537e-11	1.69292e-09
XLOC_001224	-5.42677	5.2121	2.90389e-11	2.18531e-09
XLOC_003851	-5.17562	10.5062	3.0019e-11	2.24202e-09
XLOC_010646	5.2016	7.67279	3.07903e-11	2.29098e-09
XLOC_026754	5.17116	8.04073	3.64553e-11	2.67231e-09
XLOC_004201	-5.29724	5.80577	3.81452e-11	2.78586e-09
XLOC_003015	5.16041	7.11833	4.42613e-11	3.17398e-09
XLOC_002771	5.15162	7.26261	4.71442e-11	3.3564e-09
XLOC_014380	5.19566	6.16228	4.95228e-11	3.50055e-09
XLOC_012296	5.32397	5.0789	5.05595e-11	3.56111e-09
XLOC_011825	-5.23185	5.44772	6.39254e-11	4.37789e-09
XLOC_003988	-5.08007	7.66835	7.08218e-11	4.80036e-09
XLOC_017487	5.07004	7.21517	7.80918e-11	5.23929e-09
XLOC_007832	5.05944	7.20487	8.36259e-11	5.5728e-09
XLOC_010512	5.13869	5.65014	8.75753e-11	5.81641e-09
XLOC_003969	5.02887	7.10246	1.0169e-10	6.64239e-09
XLOC_003163	5.10347	5.84147	1.04979e-10	6.82e-09
XLOC_014300	5.06472	5.99886	1.14142e-10	7.24069e-09
XLOC_014537	5.09701	5.39969	1.26014e-10	7.9177e-09
XLOC_017283	-5.15811	5.2483	1.27433e-10	7.98151e-09
XLOC_007077	5.01708	6.07496	1.48822e-10	9.11916e-09
XLOC_012003	5.07959	5.20247	1.63396e-10	9.95057e-09
XLOC_004568	5.05581	5.11389	1.86615e-10	1.11924e-08
XLOC_012709	-5.05143	5.23191	2.21319e-10	1.29981e-08

## Sheet: HT control vs. HT exposed
Highly Significant DEG at logFC >= +-5; FDR <=0.05; logCPM>=5
Transcript ID	logFC	logCPM	p-value	FDR
XLOC_016538	-9.72561	8.06337	1.11213e-22	2.14807e-18
XLOC_015502	8.40273	9.04946	4.88941e-20	4.72195e-16
XLOC_019255	8.2744	8.57019	2.0025e-19	1.28928e-15
XLOC_006397	7.73682	10.2499	1.44789e-18	6.9915e-15
XLOC_009093	7.15812	10.6211	6.0265e-17	2.01852e-13
XLOC_003863	8.12335	6.2842	6.27033e-17	2.01852e-13
XLOC_001322	7.95034	6.4267	1.09974e-16	2.949e-13
XLOC_002339	8.02549	6.18777	1.22143e-16	2.949e-13
XLOC_016307	12.6046	5.08687	1.47121e-16	3.15738e-13
XLOC_020853	6.89256	9.14935	4.99347e-16	9.64489e-13
XLOC_006130	-7.4443	5.26755	2.80238e-15	4.51066e-12
XLOC_010198	6.54376	10.0036	4.05533e-15	6.02528e-12
XLOC_006172	8.75916	5.0207	5.89123e-15	8.1278e-12
XLOC_018121	6.34536	8.83624	1.94263e-14	2.34511e-11
XLOC_007469	-6.84386	5.02298	4.33649e-14	4.18796e-11
XLOC_025272	7.00546	5.18936	1.19429e-13	1.09847e-10
XLOC_013297	5.77884	8.2075	8.94115e-13	6.64224e-10
XLOC_007692	5.79298	7.43185	1.26134e-12	9.02324e-10
XLOC_010898	5.73814	7.58553	1.55389e-12	1.00044e-09
XLOC_023102	5.72995	6.13953	4.93775e-12	2.89008e-09
XLOC_010597	5.68651	6.42962	5.33273e-12	3.02946e-09
XLOC_027595	5.7059	6.18905	6.13406e-12	3.38513e-09
XLOC_018669	6.06627	5.05828	9.09805e-12	4.50587e-09
XLOC_018992	5.34867	8.21467	1.39218e-11	6.72248e-09
XLOC_005311	-5.39204	6.29593	1.83389e-11	8.23756e-09
XLOC_027195	5.63555	5.14247	4.06026e-11	1.56741e-08
XLOC_018990	5.02896	8.24419	1.0395e-10	3.46172e-08
XLOC_020037	-5.08579	5.86723	1.61568e-10	4.87608e-08
XLOC_001621	5.17572	5.81236	1.7137e-10	5.09232e-08
XLOC_021956	5.19655	5.46766	1.95288e-10	5.54703e-08
XLOC_008478	5.01441	6.2761	2.46673e-10	6.80642e-08
XLOC_004850	5.21931	5.11193	2.69852e-10	7.34111e-08
XLOC_024490	5.26136	5.03983	2.97473e-10	7.96565e-08

## Sheet: HS exposed vs. HT exposed
Highly Significant DEG at logFC >= +-2; FDR <=0.05; logCPM>=5
Transcript ID	logFC	logCPM	p-value	FDR
XLOC_008421	14.0955	6.42009	2.53003e-22	5.46056e-18
XLOC_008550	13.9808	6.30548	5.57263e-22	6.01371e-18
XLOC_010786	13.7394	6.06434	2.9329e-21	2.11003e-17
XLOC_029907	12.9528	5.27901	6.47449e-19	2.79478e-15
XLOC_006724	12.7135	5.04025	3.30706e-18	1.18171e-14
XLOC_005229	9.27864	5.62855	3.83262e-18	1.18171e-14
XLOC_001289	9.07203	5.42263	1.57039e-17	3.38937e-14
XLOC_001229	9.07203	5.42263	1.57039e-17	3.38937e-14
XLOC_025092	5.95543	5.70239	1.37342e-12	1.1857e-09
XLOC_014856	5.80073	6.51205	1.48351e-12	1.23148e-09
XLOC_005911	5.15914	6.88218	6.00676e-11	3.2411e-08
XLOC_007244	5.13268	5.64382	1.35204e-10	6.33187e-08
XLOC_025829	5.10022	6.46566	1.05099e-10	5.15534e-08
XLOC_022987	4.834	7.69368	3.63839e-10	1.51014e-07
XLOC_021038	4.65304	5.21904	2.89674e-09	9.76882e-07
XLOC_003817	4.59826	9.1398	1.38434e-09	4.97969e-07
XLOC_009250	4.54926	5.48453	4.02855e-09	1.17498e-06
XLOC_010476	4.51662	7.10097	2.85678e-09	9.76882e-07
XLOC_020382	4.47768	8.99752	2.97666e-09	9.88388e-07
XLOC_000142	4.46625	8.96687	3.23813e-09	1.03617e-06
XLOC_011280	4.45978	8.79516	3.40676e-09	1.06563e-06
XLOC_014863	4.38781	5.80124	1.01583e-08	2.49143e-06
XLOC_003960	4.37827	5.23058	1.46292e-08	3.33755e-06
XLOC_017794	4.33753	7.04671	9.03005e-09	2.29289e-06
XLOC_012813	4.29021	5.88713	1.61841e-08	3.58114e-06
XLOC_020800	4.22739	6.62491	1.8599e-08	3.97449e-06
XLOC_026846	4.22555	6.42782	1.99772e-08	4.22713e-06
XLOC_006380	4.21041	6.06747	2.37191e-08	4.74008e-06
XLOC_001264	4.19394	6.61454	2.29751e-08	4.67802e-06
XLOC_002389	4.15016	9.12915	2.32233e-08	4.68437e-06
XLOC_028571	4.13234	5.20084	5.38387e-08	8.73685e-06
XLOC_013263	4.13019	8.01199	2.83274e-08	5.49074e-06
XLOC_018382	4.1249	9.41515	2.627e-08	5.20171e-06
XLOC_000157	4.10195	6.19566	4.6514e-08	8.0313e-06
XLOC_015778	4.09831	5.97703	4.75887e-08	8.15164e-06
XLOC_026959	4.09302	5.02152	8.43867e-08	1.2648e-05
XLOC_022753	4.05957	7.96444	4.4115e-08	7.74092e-06
XLOC_018922	4.03533	7.95673	5.02237e-08	8.46858e-06
XLOC_019683	4.03085	6.26826	6.69861e-08	1.03269e-05
XLOC_025807	4.01819	9.44755	5.09846e-08	8.53024e-06
XLOC_020954	4.01361	5.3143	1.05923e-07	1.50404e-05
XLOC_026295	4.00099	8.91448	5.89546e-08	9.3801e-06
XLOC_009653	3.99452	8.8124	6.21608e-08	9.72185e-06
XLOC_007859	3.986	11.6847	6.12589e-08	9.65074e-06
XLOC_002762	3.97079	6.01788	1.04186e-07	1.49291e-05
XLOC_014291	3.93885	7.45506	9.58131e-08	1.38788e-05
XLOC_002118	3.93115	5.8952	1.33377e-07	1.81048e-05
XLOC_000908	3.91308	7.28348	1.12512e-07	1.55195e-05
XLOC_020867	3.90089	5.42351	1.80626e-07	2.32946e-05
XLOC_004950	3.83024	9.12794	1.62635e-07	2.15346e-05
XLOC_000968	3.7781	8.63981	2.32983e-07	2.88993e-05
XLOC_010530	3.75297	7.8045	2.8401e-07	3.48283e-05
XLOC_010419	3.74759	5.8901	4.03423e-07	4.65619e-05
XLOC_004248	3.74393	5.06246	5.40776e-07	5.92277e-05
XLOC_025415	3.73358	7.60487	3.20933e-07	3.86966e-05
XLOC_003242	3.69403	7.56813	4.07309e-07	4.67604e-05
XLOC_006441	3.69199	9.46198	3.74231e-07	4.41261e-05
XLOC_001942	3.63968	7.04539	5.92005e-07	6.35684e-05
XLOC_018919	3.62305	5.76159	8.52666e-07	8.40324e-05
XLOC_024187	3.60689	8.49476	6.47458e-07	6.71831e-05
XLOC_001168	3.59506	8.04122	7.16151e-07	7.22275e-05
XLOC_023622	3.59419	5.70834	1.00913e-06	9.51937e-05
XLOC_023452	3.58122	5.12686	1.22369e-06	0.000110506
XLOC_028712	3.57684	5.9502	1.04535e-06	9.60079e-05
XLOC_010412	3.54652	13.8002	8.79725e-07	8.5144e-05
XLOC_007512	3.5444	5.15165	1.50657e-06	0.000131629
XLOC_003078	3.54234	7.2562	1.02323e-06	9.51937e-05
XLOC_008623	3.53304	5.49604	1.442e-06	0.000126831
XLOC_018850	3.52522	5.69767	1.51859e-06	0.000131629
XLOC_002198	3.51312	8.45854	1.13153e-06	0.000103482
XLOC_020566	3.50108	6.61385	1.43257e-06	0.000126718
XLOC_015044	3.48954	6.54107	1.51634e-06	0.000131629
XLOC_015664	3.4818	5.69621	1.81549e-06	0.000151875
XLOC_019411	3.4482	11.9538	1.57634e-06	0.000136089
XLOC_003794	3.44251	5.81563	2.30059e-06	0.00017861
XLOC_020223	3.42586	7.19315	2.05101e-06	0.000164561
XLOC_027739	3.41017	8.8317	2.01135e-06	0.000163832
XLOC_010824	3.40928	10.0404	1.9953e-06	0.000163744
XLOC_013599	3.40664	11.9189	2.01156e-06	0.000163832
XLOC_013757	3.3999	5.56999	3.14173e-06	0.000226026
XLOC_015847	3.39487	12.7926	2.1522e-06	0.000169041
XLOC_025019	3.3944	8.65171	2.26135e-06	0.000176836
XLOC_002679	3.3854	5.33075	3.40415e-06	0.000237425
XLOC_012802	3.37394	5.57225	3.38768e-06	0.000237425
XLOC_000147	3.37239	7.72595	2.67964e-06	0.000198064
XLOC_000963	3.34555	6.99372	3.27016e-06	0.000233577
XLOC_004051	3.33008	7.38721	3.45408e-06	0.000239708
XLOC_011258	3.32446	7.69382	3.54753e-06	0.000243068
XLOC_009286	3.32194	14.2788	3.28687e-06	0.000233577
XLOC_007198	3.31788	5.5718	4.68227e-06	0.000306235
XLOC_014654	3.3046	5.07854	5.99158e-06	0.000378117
XLOC_001321	3.30125	6.86611	4.28072e-06	0.000284279
XLOC_023886	3.28591	7.41982	4.43364e-06	0.000292747
XLOC_025789	3.27999	5.90733	5.59694e-06	0.000356338
XLOC_008562	3.27791	5.00152	6.99194e-06	0.000429048
XLOC_004877	3.25467	7.88191	5.19055e-06	0.000334411
XLOC_006523	3.23726	13.6147	5.35624e-06	0.000344059
XLOC_023453	3.23708	9.98804	5.40902e-06	0.000346418
XLOC_023621	3.23622	9.53897	5.45474e-06	0.000348313
XLOC_010698	3.2305	7.60582	6.08267e-06	0.000380528
XLOC_011068	3.21294	5.40059	9.09765e-06	0.000536488
XLOC_009949	3.1943	5.4225	9.45552e-06	0.000542737
XLOC_003213	3.19032	8.46967	7.3382e-06	0.000445355
XLOC_014588	3.18901	6.69812	8.26814e-06	0.000492959
XLOC_023496	3.15929	7.11834	9.33473e-06	0.000542737
XLOC_002148	3.15565	6.25198	1.03842e-05	0.000582138
XLOC_006524	3.15477	7.19645	9.54177e-06	0.000544815
XLOC_029974	3.14602	8.76904	9.19413e-06	0.000539231
XLOC_010281	3.13844	8.81702	9.58994e-06	0.000546121
XLOC_005857	3.11465	6.27681	1.26986e-05	0.000681776
XLOC_023807	3.11128	7.60623	1.18388e-05	0.000642001
XLOC_020827	3.10904	8.54397	1.13653e-05	0.000628398
XLOC_011693	3.10561	7.98434	1.20021e-05	0.000645988
XLOC_018902	3.10135	6.81512	1.32535e-05	0.000704676
XLOC_000999	3.09615	5.5361	1.64975e-05	0.000837799
XLOC_010873	3.09311	8.09248	1.28135e-05	0.000686239
XLOC_005170	3.083	5.68145	1.69588e-05	0.000859205
XLOC_015506	3.07566	6.69763	1.54566e-05	0.0007924
XLOC_022634	3.06788	8.40518	1.43476e-05	0.000744806
XLOC_013656	3.0663	5.46451	1.94817e-05	0.00094915
XLOC_007321	3.05873	5.77423	1.85528e-05	0.000911105
XLOC_023352	3.05616	9.40555	1.51197e-05	0.000776972
XLOC_010368	3.04938	9.19513	1.57352e-05	0.000802868
XLOC_007509	3.0414	5.93137	1.98551e-05	0.000962994
XLOC_013169	3.03274	6.37407	1.98337e-05	0.000962994
XLOC_007422	3.0317	6.14119	2.07401e-05	0.000996955
XLOC_010697	3.03161	8.04133	1.80613e-05	0.000890908
XLOC_020909	3.02429	6.54018	2.07396e-05	0.000996955
XLOC_015941	3.00458	5.45458	2.73036e-05	0.00123026
XLOC_015415	-3.03468	5.40013	2.36931e-05	0.00109972
XLOC_001191	-3.04456	5.0095	2.37475e-05	0.00109988
XLOC_005165	-3.05549	5.03614	2.1999e-05	0.00104352
XLOC_019742	-4.1215	9.61583	2.68203e-08	5.26239e-06
XLOC_002209	-4.34482	7.04282	8.81215e-09	2.29148e-06
XLOC_004070	-5.0302	7.8733	1.03525e-10	5.15534e-08
XLOC_008531	-13.6585	5.98704	5.07954e-21	2.74079e-17
