# Supplementary material for: Discovery of Putative Herbicide Resistance Genes and Its Regulatory Network in Chickpea Using Transcriptome Sequencing
Source: Front Plant Sci. 2017 Jun 7;8:958. doi: 10.3389/fpls.2017.00958 (PMC5461349; doi:10.3389/fpls.2017.00958)
Supplement: Additional File 7 — Putative SSRs and its primers. [file Table7.xlsx]

## Sheet: Primers
Putative SSRs and its primers
SEQUENCE_ID	PRIMER_LEFT_0_SEQUENCE	PRIMER_RIGHT_0_SEQUENCE	PRIMER_PAIR_0_PRODUCT_SIZE	Tm	PRIMER_LEFT_1_SEQUENCE	PRIMER_RIGHT_1_SEQUENCE	PRIMER_PAIR_1_PRODUCT_SIZE	Tm	PRIMER_LEFT_2_SEQUENCE	PRIMER_RIGHT_2_SEQUENCE	PRIMER_PAIR_2_PRODUCT_SIZE	Tm	PRIMER_LEFT_3_SEQUENCE	PRIMER_RIGHT_3_SEQUENCE	PRIMER_PAIR_3_PRODUCT_SIZE	Tm	PRIMER_LEFT_4_SEQUENCE	PRIMER_RIGHT_4_SEQUENCE	PRIMER_PAIR_4_PRODUCT_SIZE	Tm
XLOC_002907#(CAA)7taacctc(TCAAAA)6#424#64	AGAGGGTGTGGATGAGAGAGT	TGGTCTGAAACTGTGAGGTTGA	125	59.496	AGAGGGTGTGGATGAGAGAGT	TGATGGTCTGAAACTGTGAGGT	128	59.294	AGAGAGGGTGTGGATGAGAGA	TGGTCTGAAACTGTGAGGTTGA	127	59.496	AGAGGGTGTGGATGAGAGAGT	TGGTCTGAAACTGTGAGGTTG	125	58.082	AGAGAGGGTGTGGATGAGAGA	TGATGGTCTGAAACTGTGAGGT	130	59.294
XLOC_002907#(AAC)5#955#15	TGGCTTGATCTTGCTTCCAAC	ATTCACCCCAGCCACACAAA	129	60.106	TGGCTTGATCTTGCTTCCAAC	AATTCACCCCAGCCACACAA	130	60.106	TGGCTTGATCTTGCTTCCAAC	AAATTCACCCCAGCCACACA	131	60.106	CAAGACCAAGCAACAAGGACA	ATTCACCCCAGCCACACAAA	221	60.106	CAAGACCAAGCAACAAGGACA	AATTCACCCCAGCCACACAA	222	60.106
XLOC_011649#(T)14#1585#14	ATGGTCGCATGTGTTGGTCT	GACCGGTACCCCAAAAGACC	125	60.322	ATGGTCGCATGTGTTGGTCT	CTCCTCCCTCACATGCCAAA	252	59.671	ATGGTCGCATGTGTTGGTCT	CCGGTACCCCAAAAGACCAT	123	59.67	ATGGTCGCATGTGTTGGTCT	TGACCGGTACCCCAAAAGAC	126	59.602	ATGGTCGCATGTGTTGGTCT	TCTCCTCCCTCACATGCCAA	253	60.547
XLOC_001192#(T)11#556#11	AATACGCAGCCGAGATTCGT	CGGAAGCTGCAGCAACAATT	168	60.039	CACTACAGAGGTGTGAGGCG	CGGAAGCTGCAGCAACAATT	202	60.039	GGGAAATACGCAGCCGAGAT	CGGAAGCTGCAGCAACAATT	172	60.039	TCCTTGGGGGAAATACGCAG	CGGAAGCTGCAGCAACAATT	179	60.039	AATACGCAGCCGAGATTCGT	ACTTGATCTGCACGGAAGCT	180	59.677
XLOC_006323#(GCA)5#3#15	AGTGTGCCGAGAATCAAGCA	GGTTGTTGCTGCGCGTATAG	220	59.974	TGATCAAGGTCGTGGTGGTG	TGCTTGATTCTCGGCACACT	245	59.965	CAAGCAGCAGGAGATTGGGA	TGCTTGATTCTCGGCACACT	278	59.965	AGTGTGCCGAGAATCAAGCA	ATGTAGTGTGCCTGCTGACC	148	60.036	CGGAGGTGGAACTTCAGGAC	CACCACCACGACCTTGATCA	233	59.965
XLOC_006323#(TGG)5#501#15	AGTGTGCCGAGAATCAAGCA	GGTTGTTGCTGCGCGTATAG	220	59.974	AGTGTGCCGAGAATCAAGCA	ATGTAGTGTGCCTGCTGACC	148	60.036	CGGAGGTGGAACTTCAGGAC	CACCACCACGACCTTGATCA	233	59.965	CGGAGGTGGAACTTCAGGAC	TCCCAATCTCCTGCTGCTTG	200	60.035	AGTGTGCCGAGAATCAAGCA	GTCCTGAAGTTCCACCTCCG	273	60.037
XLOC_006323#(GTG)5#632#15	AGTGTGCCGAGAATCAAGCA	GGTTGTTGCTGCGCGTATAG	220	59.974	AGTGTGCCGAGAATCAAGCA	ATGTAGTGTGCCTGCTGACC	148	60.036	CGGAGGTGGAACTTCAGGAC	CACCACCACGACCTTGATCA	233	59.965	CGGAGGTGGAACTTCAGGAC	TCCCAATCTCCTGCTGCTTG	200	60.035	AGTGTGCCGAGAATCAAGCA	GTCCTGAAGTTCCACCTCCG	273	60.037
XLOC_013007#(T)12#1135#12	TCAAGGAACTGGGGCCAAAA	TGCCACCACAGCATTAGAGA	297	59.017	GTCAAGGAACTGGGGCCAAA	TGCCACCACAGCATTAGAGA	298	59.017	TCAAGGAACTGGGGCCAAAA	CCACCACAGCATTAGAGACCA	295	59.721	TCAAGGAACTGGGGCCAAAA	TGCCACCACAGCATTAGAGAC	297	60.339	TCAAGGAACTGGGGCCAAAA	TTGCCACCACAGCATTAGAGA	298	59.649
XLOC_014640#(CTT)7#430#21	GGTCTGCAGCAGCTTCTTCT	TGACATCCCTGGCATGCAAT	257	60.033	AATGGCTTCAGGGTCTGCAG	TGACATCCCTGGCATGCAAT	268	60.033	TGCAGAAAATGGGCCAATGG	TGACATCCCTGGCATGCAAT	121	60.033	GGTCTGCAGCAGCTTCTTCT	CCATTGGCCCATTTTCTGCA	156	59.386	AATGGCTTCAGGGTCTGCAG	CCATTGGCCCATTTTCTGCA	167	59.386
XLOC_004850#(A)10#84#10	CAAGTGGTTGCGTCCATTGG	CGCGCTGCATATTTCACACA	248	59.903	CAAGTGGTTGCGTCCATTGG	CACGCGCTGCATATTTCACA	250	59.903	CAAGTGGTTGCGTCCATTGG	ACGCGCTGCATATTTCACAC	249	59.903	CAAGTGGTTGCGTCCATTGG	TCTCACCTTTCCCTCCACCA	273	60.105	GCAAAGAGACCGCACATGTC	CCAATGGACGCAACCACTTG	100	60.039
XLOC_029785#(AT)6#1749#12	GGTCATCCCAGTTTCCTGCA	TCACTGGCCCCACTTTGTTT	234	60.033	AACGATCAAGGCCAAGGAGG	TGCCTGCCTAGTGTAGACCT	110	59.959	GGTCATCCCAGTTTCCTGCA	CATGGGTCCGTATGCCACTT	278	60.107	GGTCATCCCAGTTTCCTGCA	GGCCCACATCGGTCACAATA	171	60.107	AGGTCTACACTAGGCAGGCA	GGCCCACATCGGTCACAATA	297	60.107
XLOC_018528#(AT)7#1708#14	CTTGTCCTGGTTTGCCTTTGG	AGCTCGAATCGATCCCCAAC	259	59.895	TTGTCCTGGTTTGCCTTTGG	AGCTCGAATCGATCCCCAAC	258	59.895	CTTGTCCTGGTTTGCCTTTGG	GCTCGAATCGATCCCCAACA	258	60.179	TTGTCCTGGTTTGCCTTTGG	GCTCGAATCGATCCCCAACA	257	60.179	GTTGGGGATCGATTCGAGCT	ACCACCACTAACACTTGCACT	156	59.788
XLOC_010654#(A)10#1388#10	TGCAACAGTGACTGCATCCT	CCTTCATTTGTCGCTCCCCT	284	60.035	TGCAACAGTGACTGCATCCT	TCCTTCATTTGTCGCTCCCC	285	60.035	TGGGCAGGACCTCTCAGTAA	TCCAGGCCTAAGTCAGACCA	101	59.884	TGTTCTGACTCCCCAAAGCG	CCTTCATTTGTCGCTCCCCT	140	60.035	TGTTCTGACTCCCCAAAGCG	TCCTTCATTTGTCGCTCCCC	141	60.035
XLOC_022655#(A)11#1993#11	GCCTTGATAGATGGCTGCAC	GGTAGCAAGTTCACCAGGCT	266	59.963	AGAAAGCGAGGTTCGGATGA	TCGATGTCGAATGCTGCTCA	258	59.827	TGTCGAAAACCGTAGCCTTGA	GGTAGCAAGTTCACCAGGCT	280	59.963	GCCTTGATAGATGGCTGCAC	AGCAAGTTCACCAGGCTTGA	263	59.817	GCCTTGATAGATGGCTGCAC	TGGTAGCAAGTTCACCAGGC	267	60.251
XLOC_001493#(TCT)5#649#15	TGCAAAGAGCCGTGGATGAT	TCCGTGGTCAATGAAGTAGCC	214	60.066	GAAAGTGCAAAGAGCCGTGG	TCCGTGGTCAATGAAGTAGCC	219	60.066	AAGTGCAAAGAGCCGTGGAT	TCCGTGGTCAATGAAGTAGCC	217	60.066	TGCAAAGAGCCGTGGATGAT	CCGTGGTCAATGAAGTAGCCA	213	60.339	GAAAGTGCAAAGAGCCGTGG	CCGTGGTCAATGAAGTAGCCA	218	60.339
XLOC_007307#(GTG)5#230#15	TGGCCTTCCATGTTTCTGCT	AACTCCAACTGCAGGGGATG	124	59.961	TGGACACTCAACAGGTGCAG	AACTCCAACTGCAGGGGATG	103	59.961	TGGCCTTCCATGTTTCTGCT	CCAACTGCAGGGGATGTGAA	120	60.251	ACACTCAACAGGTGCAGCAA	AACTCCAACTGCAGGGGATG	100	59.961	ATGGACACTCAACAGGTGCA	AACTCCAACTGCAGGGGATG	104	59.961
XLOC_001237#(AGA)6#113#18	GATCGATGCCGGTGAGCATA	ATTTTACCGGCGATCCTCCG	127	60.25	GATCGATGCCGGTGAGCATA	ATTTTACCGGCGATCCTCCG	127	60.25	GATCGATGCCGGTGAGCATA	TCCTCCGCGCCATAATTACG	114	60.319	GATCGATGCCGGTGAGCATA	TCCTCCGCGCCATAATTACG	114	60.319	TGGGATGTTCCAAAGGTGGG	ATTTTACCGGCGATCCTCCG	102	60.25
XLOC_006635#(ATA)6#44#18	ACGAGCTGCGCATGATATCA	TAATGATTCACCGCCGAGGG	162	59.894	ACGAGCTGCGCATGATATCA	GGGCCTAATGGGTGCCAATA	145	59.813	ACGAGCTGCGCATGATATCA	CCTGCAACATGTCCTGTGGA	245	60.251	ACGAGCTGCGCATGATATCA	TGACCCTGCAACATGTCCTG	249	60.251	ACGAGCTGCGCATGATATCA	GACCCTGCAACATGTCCTGT	248	60.251
XLOC_007951#(TG)6#1334#12	GTGTTCGAGGACATGGTGGT	TTCCCTAGAGTGCAAAGGCG	180	60.036	TATGGGGTGTGCTTCGGTTC	TTCCCTAGAGTGCAAAGGCG	115	60.036	GGTCCACTCTCTACCCACCT	ACCACCATGTCCTCGAACAC	265	59.965	GGTCCACTCTCTACCCACCT	CATGTCCTCGAACACCGACA	260	60.039	CGCTGCAATCCTCAACAACC	ACCACCATGTCCTCGAACAC	216	59.965
XLOC_021818#(CTT)9#75#27	CCTCTGGCTCTGGCTTTCAA	CCCAGGCACCTCCTTTTGAT	132	59.96	CCTCTGGCTCTGGCTTTCAA	ATCCCAGGCACCTCCTTTTG	134	59.96	CCTCTGGCTCTGGCTTTCAA	CATCCCAGGCACCTCCTTTT	135	59.96	TGAGGTGGGTGCAGAAGAAC	TTGAAAGCCAGAGCCAGAGG	259	59.963	TGGTGATGATTGGGCCACAA	GCAGAGGAAGCAGGGGATTT	156	60.034
XLOC_002615#(CAA)5#59#15	AGCACAGGGTTATGGCTGAC	GCTTCAGGGTCTGTGAGGTC	285	60.037	GACCTCACAGACCCTGAAGC	ACCCAACCAACATCACCGTT	227	60.106	GACCTCACAGACCCTGAAGC	AACCCAACCAACATCACCGT	228	60.106	GACCTCACAGACCCTGAAGC	AGGAGGACCTGCTCTGTCTT	171	59.884	AGGAATGTGGTGGGGTTTGG	GTCAGCCATAACCCTGTGCT	213	60.035
XLOC_003932#(T)10#1504#10	TACATCGCCGACATGGTTCC	AGTTCCCATCCACAGTCCCT	207	60.179	TGTGTTTCTGTTAGCGCCGA	AGTTCCCATCCACAGTCCCT	180	60.179	GCACTCTCCGGGATTGCTAG	AGTTCCCATCCACAGTCCCT	147	60.179	TACATCGCCGACATGGTTCC	CCATCCACAGTCCCTTTGCA	202	60.251	TACATCGCCGACATGGTTCC	GAGTTCCCATCCACAGTCCC	208	59.747
XLOC_022309#(TA)6#2963#12	GAGGGAGCAATGCAAGGTCT	TCCCAACCACCATCTCTCCA	224	60.179	TGAGGAGGGAGCAATGCAAG	TCCCAACCACCATCTCTCCA	228	60.179	TTGAGGAGGGAGCAATGCAA	TCCCAACCACCATCTCTCCA	229	60.179	AGGGAGCAATGCAAGGTCTT	TCCCAACCACCATCTCTCCA	223	60.179	GAGGGAGCAATGCAAGGTCT	CCCAACCACCATCTCTCCAA	223	59.302
XLOC_000499#(AAC)5#1467#15	TGGGGCCCACAACATAAGAG	CCTGTCACCGCCCTGATATC	268	59.966	GGGGCCCACAACATAAGAGG	CCTGTCACCGCCCTGATATC	267	59.966	GGGCCCACAACATAAGAGGA	CCTGTCACCGCCCTGATATC	266	59.966	TTGCTAGGATCAATGGGGCA	CCTGTCACCGCCCTGATATC	201	59.966	GGGCCCACAACATAAGAGGAA	CCTGTCACCGCCCTGATATC	266	59.966
XLOC_003277#(ACC)5#722#15	TACCAATGTCACACTCCGGC	GACCTTGAACTCCGGCAAGA	155	59.965	TACCAATGTCACACTCCGGC	GACCTGACCTTGAACTCCGG	160	60.037	TACCAATGTCACACTCCGGC	CTACCACCATTCCTCCGACG	179	59.898	TACCAATGTCACACTCCGGC	AACTCCGGCAAGATACACGG	148	60.108	TACCAATGTCACACTCCGGC	CGGCAAGATACACGGTCAGT	143	60.109
XLOC_022361#(TTC)6#105#18	AACACCCTCATGGATTCCCC	GTCGTTACGTGCGAATCTGC	174	59.977	AACACCCTCATGGATTCCCC	GTCGTTACGTGCGAATCTGC	174	59.977	GCAGATTCGCACGTAACGAC	TGGTTGTTGGTTGGGGAAGA	158	59.368	TCTTCCCCAACCAACAACCA	TCTGGGGAATCCATGAGGGT	269	59.954	AACACCCTCATGGATTCCCC	GTTACGTGCGAATCTGCCAC	171	59.905
XLOC_008546#(GGA)8#52#24	GCCCACTGGACTTGTCTACC	CTCCAATACCCCACACGCTT	266	60.035	GGCCCACTGGACTTGTCTAC	CTCCAATACCCCACACGCTT	267	60.035	GCCCACTGGACTTGTCTACC	TCCAATACCCCACACGCTTC	265	60.036	GGCCCACTGGACTTGTCTAC	TCCAATACCCCACACGCTTC	266	60.036	CACTTGGCTGACAGGAGGAG	GTAGACAAGTCCAGTGGGCC	131	60.036
XLOC_003119#(AAG)5#581#15	CCAACTGATGTCGATCGCGA	ACACACGTGCTGCTGTTACT	103	60.179	CACCAACTGATGTCGATCGC	ACACACGTGCTGCTGTTACT	105	60.179	GCACCAACTGATGTCGATCG	ACACACGTGCTGCTGTTACT	106	60.179	ACCAACTGATGTCGATCGCG	ACACACGTGCTGCTGTTACT	104	60.179	CCAACTGATGTCGATCGCGA	AACACACGTGCTGCTGTTAC	104	59.344
XLOC_009249#(TC)6#75#12	TGGGACATGGATGAAGCTGT	CCTCTGCCTCTGGTTTCTCA	245	59.02	TGGGACATGGATGAAGCTGT	ACTCCTCTGCCTCTGGTTTC	248	59.02	TGGGTTGTGTTCAGAAGCAGT	CCTCTGCCTCTGGTTTCTCA	300	59.02	GGGACATGGATGAAGCTGTGA	CCTCTGCCTCTGGTTTCTCA	244	59.02	GGGACATGGATGAAGCTGTGA	ACTCCTCTGCCTCTGGTTTC	247	59.02
XLOC_009249#(ATC)5#634#15	TGGGACATGGATGAAGCTGT	CCTCTGCCTCTGGTTTCTCA	245	59.02	TGGGACATGGATGAAGCTGT	ACTCCTCTGCCTCTGGTTTC	248	59.02	TGGGTTGTGTTCAGAAGCAGT	CCTCTGCCTCTGGTTTCTCA	300	59.02	GGGACATGGATGAAGCTGTGA	CCTCTGCCTCTGGTTTCTCA	244	59.02	GGGACATGGATGAAGCTGTGA	ACTCCTCTGCCTCTGGTTTC	247	59.02
XLOC_004731#(ACT)5#429#15	TCTGCATTTATTTGTCGTGTGCA	AGGTATAACCCTTTTGCCTTGGT	101	59.923	TGGACACTACTACTACTACTCTGCA	ACCCTTTTGCCTTGGTCTACA	113	59.503	CTGCATTTATTTGTCGTGTGCA	AGGTATAACCCTTTTGCCTTGGT	100	59.923	TCTGCATTTATTTGTCGTGTGCA	GGTATAACCCTTTTGCCTTGGT	100	58.563	TCTGCATTTATTTGTCGTGTGCA	GGTATAACCCTTTTGCCTTGGTC	100	59.554
XLOC_013737#(TC)6#30#12	AGGGGAAAAGGCAGAGCAAA	TGACCAGTGAGTTCTTGCACA	121	59.791	AAGGGGAAAAGGCAGAGCAA	TGACCAGTGAGTTCTTGCACA	122	59.791	GAAGGGGAAAAGGCAGAGCA	TGACCAGTGAGTTCTTGCACA	123	59.791	TGAAGGGGAAAAGGCAGAGC	TGACCAGTGAGTTCTTGCACA	124	59.791	AGGGGAAAAGGCAGAGCAAA	GACCAGTGAGTTCTTGCACA	120	58.046
XLOC_010305#(A)11#23#11	ATGGAAGCGAGACAAGGTGG	CCCCCTCCTTCTCCTCTTCA	186	59.957	ATGGAAGCGAGACAAGGTGG	TCCCCCTCCTTCTCCTCTTC	187	59.66	ATGGAAGCGAGACAAGGTGG	CCAATTCCCCCTCCTTCTCC	192	59.447	ATGGAAGCGAGACAAGGTGG	TCCAAGGTGGTATTGGTGCA	161	59.226	ATGGAAGCGAGACAAGGTGG	ACCACCACATTGCCTAGGTT	239	59.223
XLOC_025123#(T)10#1333#10	TAACTCACGGTCGCAAGGTT	TAGCACGTCGTTGTCTTCGT	113	59.691	TTAACTCACGGTCGCAAGGT	TAGCACGTCGTTGTCTTCGT	114	59.691	TAACTCACGGTCGCAAGGTT	AGCTAGCACGTCGTTGTCTT	116	59.686	TTAACTCACGGTCGCAAGGT	AGCTAGCACGTCGTTGTCTT	117	59.686	ACTCACGGTCGCAAGGTTTT	TAGCACGTCGTTGTCTTCGT	111	59.691
XLOC_029309#(GA)6#221#12	GCTCCAACTCCTGGTCTTCC	CCGGGTCTTGGAAGCAAGAT	179	60.035	GCTCCAACTCCTGGTCTTCC	AAATTGGGAAGCCGGGTCTT	190	59.886	TCTTCCCCAAGCAAGAACCG	CCGGGTCTTGGAAGCAAGAT	165	60.035	TCTTCCCCAAGCAAGAACCG	AAATTGGGAAGCCGGGTCTT	176	59.886	CTGGTCTTCCCCAAGCAAGA	CCGGGTCTTGGAAGCAAGAT	169	60.035
XLOC_029309#(A)10#1528#10	TGGAGGCTTGGTTGGTTTGT	GATGAAGGTAGCAGGGCCTC	114	59.892	TGGAGGCTTGGTTGGTTTGT	CTGGATGAAGGTAGCAGGGC	117	60.179	TGGAGGCTTGGTTGGTTTGT	GCCTGGATGAAGGTAGCAGG	119	60.179	GTACCTGGATGGAGGCTTGG	GATGAAGGTAGCAGGGCCTC	123	59.892	GGATGGAGGCTTGGTTGGTT	GATGAAGGTAGCAGGGCCTC	117	59.892
XLOC_013346#(CTT)5#402#15	TGCTCCTTCTGCAACACCAT	TGATAGCACTGCCTCTGTCC	200	59.173	TGCTCCTTCTGCAACACCAT	ATAGCACTGCCTCTGTCCTG	198	59.171	TGCTCCTTCTGCAACACCAT	GATAGCACTGCCTCTGTCCT	199	58.881	TGCTCCTTCTGCAACACCAT	GATAGCACTGCCTCTGTCCTG	199	60.203	CTGCTCCTTCTGCAACACCA	TGATAGCACTGCCTCTGTCC	201	59.173
XLOC_015156#(CTTC)7#44#28	TACACGATGTGGGACCTCCT	AGGTGTTGAGTTGTCGAACGA	198	59.864	TGTGCCTTTGGAGGATTTGGA	CAACAACCTTCCCTTGCTGC	181	59.967	TGTGCCTTTGGAGGATTTGGA	GGAAGGAAGGAAGGAAGGGC	212	60.034	GGGTTACACGATGTGGGACC	AGGTGTTGAGTTGTCGAACGA	202	59.864	TACACGATGTGGGACCTCCT	GGTGTTGAGTTGTCGAACGA	197	58.437
XLOC_004635#(TCA)5#82#15	TTCCACATGCAGCAGAGCTT	CCTGACATTGCAAGCAGCTC	148	59.829	TTTCCACATGCAGCAGAGCT	CCTGACATTGCAAGCAGCTC	149	59.829	TTCCACATGCAGCAGAGCTT	CTGACATTGCAAGCAGCTCG	147	60.179	TTTCCACATGCAGCAGAGCT	CTGACATTGCAAGCAGCTCG	148	60.179	TTCCACATGCAGCAGAGCTT	CATTGCAAGCAGCTCGAACA	143	59.761
XLOC_004635#(T)10#850#10	ACACCAAAAGCAGAGGCCAT	TCAATGGTCAATCCTGCAGCT	107	59.995	AGCAGAGGCCATAAGCAAGG	TCCAAGGTCTTTCTGCTAGGC	158	59.721	GCAGAGGCCATAAGCAAGGA	TCCAAGGTCTTTCTGCTAGGC	157	59.721	AGCAGAGGCCATAAGCAAGG	CCAAGGTCTTTCTGCTAGGCT	157	59.72	GCAGAGGCCATAAGCAAGGA	CCAAGGTCTTTCTGCTAGGCT	156	59.72
XLOC_008486#(GAA)6#661#18	TTCCCCTTGTTGCACCAAGT	CCAGCAAAGACGGCATTCAC	169	60.11	ACATTCCCCTTGTTGCACCA	CCAGCAAAGACGGCATTCAC	172	60.11	TTCCCCTTGTTGCACCAAGT	TCATACCAGCAAAGACGGCA	174	59.677	ACATTCCCCTTGTTGCACCA	TCATACCAGCAAAGACGGCA	177	59.677	TTCCCCTTGTTGCACCAAGT	ACCAGCAAAGACGGCATTCA	170	60.537
XLOC_002393#(T)13#44#13	AAGAATGTCCGGGGTTTGGG	TGAACCAATACCTTGCGCCT	114	59.962	GTCCGGGGTTTGGGTATTCA	TGAACCAATACCTTGCGCCT	108	59.962	TGTCCGGGGTTTGGGTATTC	TGAACCAATACCTTGCGCCT	109	59.962	GAATGTCCGGGGTTTGGGTA	TGAACCAATACCTTGCGCCT	112	59.962	AAGAATGTCCGGGGTTTGGG	GTGAACCAATACCTTGCGCC	115	59.83
XLOC_006068#(AAT)5#778#15	TACCGGTTGCTCATCACCAC	TGTGCTGCTGCTGAAGATGA	115	59.964	GTACCGGTTGCTCATCACCA	TGTGCTGCTGCTGAAGATGA	116	59.964	TGTACCGGTTGCTCATCACC	TGTGCTGCTGCTGAAGATGA	117	59.964	TCCTCCTAATTACGCCACGC	CCCCAAATAGCCTCAACCGT	263	60.034	TCCTCCTAATTACGCCACGC	ACCCCAAATAGCCTCAACCG	264	60.034
XLOC_008503#(CAA)7#574#21	CCAATGCCAGCTGGACAGTA	AGACACACCTGCGCATTGTA	118	59.965	GTTCAACCAATGCCAGCTGG	CTCAGGGTGATTGGGGTTCC	103	60.034	GGTTCAACCAATGCCAGCTG	CTCAGGGTGATTGGGGTTCC	104	60.034	CAGGTTCAACCAATGCCAGC	CTCAGGGTGATTGGGGTTCC	106	60.034	GTTCAACCAATGCCAGCTGG	AGACACACCTGCGCATTGTA	124	59.965
XLOC_008503#(GAA)5#994#15	CATAATTCGGCCAGCACGTG	TACATCAGGCTGTTGGCGTT	177	59.964	GACGAGGACGAACAAGAGCA	CACGTGCTGGCCGAATTATG	277	59.972	AATCCACGTGCGGGAAGAAT	TACATCAGGCTGTTGGCGTT	146	59.964	AACGCCAACAGCCTGATGTA	GTACTTGTGCAGGAGTGGCT	244	59.965	AACGCCAACAGCCTGATGTA	AGTACTTGTGCAGGAGTGGC	245	59.965
XLOC_011177#(A)10#97#10	TTCCCGGACTAGCTTCAAGC	TCCTGTAGGAGTGTCAGTGGT	149	59.853	TTCCCGGACTAGCTTCAAGC	TCCTGTAGGAGTGTCAGTGGT	149	59.853	CCGGACTAGCTTCAAGCCTT	TCCTGTAGGAGTGTCAGTGGT	146	59.853	CCGGACTAGCTTCAAGCCTT	TCCTGTAGGAGTGTCAGTGGT	146	59.853	TGCTTGTGTTCCCGGACTAG	TCCTGTAGGAGTGTCAGTGGT	157	59.853
XLOC_021813#(GA)6#575#12	GTTGCGACCATTGGTTTGGG	CTGCTTGTGCTGGTTTCCAC	155	59.969	GTTGCGACCATTGGTTTGGG	CACTGCTTGTGCTGGTTTCC	157	59.969	GGTTGCGACCATTGGTTTGG	CTGCTTGTGCTGGTTTCCAC	156	59.969	GGTTGCGACCATTGGTTTGG	CACTGCTTGTGCTGGTTTCC	158	59.969	GTTGCGACCATTGGTTTGGG	TCCACCCAAAACCACTTCCC	140	60.106
XLOC_001224#(T)11#943#11	CCCTGTGCTTTCACTAGCCA	TTTGCCACAGTAGGAGCAGG	219	59.963	CCCTGTGCTTTCACTAGCCA	CCTTTGCCACAGTAGGAGCA	221	59.963	CCCTGTGCTTTCACTAGCCA	TGCCTTTGCCACAGTAGGAG	223	59.963	CCCTGTGCTTTCACTAGCCA	TGGCACCAGAAGTAGCCTTG	293	59.963	CCCTGTGCTTTCACTAGCCA	GGCACCAGAAGTAGCCTTGT	292	59.963
XLOC_014560#(ATA)5#605#15	GTGGGTGGACCTTCAACACT	AACACTTTAGCACCTCCCGG	157	59.964	CACTGTTGGAGGACCTGGTG	AACACTTTAGCACCTCCCGG	174	59.964	AGCAAGGGGTCTCGATCTCA	TCTCTCACAGCACAGCACAG	236	59.967	GTGGGTGGACCTTCAACACT	ATCCACTTTTGTCCACGGCA	120	60.179	CACTGTTGGAGGACCTGGTG	ATCCACTTTTGTCCACGGCA	137	60.179
XLOC_009597#(CTT)7#161#21	GTTGGTGTTGCTGCTCCAAG	GTGTTGGTGCTACAGAGGCT	250	59.965	GTTGGTGTTGCTGCTCCAAG	AGTGTTGGTGCTACAGAGGC	251	59.965	GCCTCTGTAGCACCAACACT	ATTTCCCTGCAGCATCGGAA	106	60.034	AGCCTCTGTAGCACCAACAC	ATTTCCCTGCAGCATCGGAA	107	60.034	GCCTCTGTAGCACCAACACT	ACTCCAGATTTCCCTGCAGC	113	60.035
XLOC_023240#(TCT)8#727#24	TGGAGTAGTTGGAGGACTGGT	CGCCACGATAAACACACCCT	290	60.672	TGGAGTAGTTGGAGGACTGGT	AACGCCACGATAAACACACC	292	59.13	TGGAGTAGTTGGAGGACTGGT	ACGCCACGATAAACACACCC	291	60.952	TGGAGTAGTTGGAGGACTGG	CGCCACGATAAACACACCCT	290	60.672	GGAGTAGTTGGAGGACTGGT	CGCCACGATAAACACACCCT	289	60.672
XLOC_006388#(CTT)5#570#15	TCAGCAAAAGCACTTGTTCCA	CTGCAGGCACACTTGGTCTA	156	59.965	TCAGCAAAAGCACTTGTTCCA	ACTGGTTGTCCAAGTGGCAT	109	59.814	TCAGCAAAAGCACTTGTTCCA	GCAGGCACACTTGGTCTACA	154	60.25	TCAGCAAAAGCACTTGTTCCA	TGCAGGCACACTTGGTCTAC	155	60.25	TTCAGCAAAAGCACTTGTTCCA	CTGCAGGCACACTTGGTCTA	157	59.965
XLOC_019062#(A)13#1#13	CTTCTCAGCCGCCTCCTATG	GCGACGATTCGGTGATGTTG	135	59.975	ATCTTGCGAAACGGTCACCT	GCGACGATTCGGTGATGTTG	216	59.975	ATCTTGCGAAACGGTCACCT	CATAGGAGGCGGCTGAGAAG	101	59.967	CTTCTCAGCCGCCTCCTATG	CTAGGTGAACCTTGCAGCGA	151	60.037	ATCTTGCGAAACGGTCACCT	CTAGGTGAACCTTGCAGCGA	232	60.037
XLOC_014497#(AAT)5aacaacaatgaagagtatgattcacgcgccgaatcaaatttctcttcgtttttaaacaatccattaccaacacaaccatacacaaacccacgcgcc(TCT)6#55#129	TCGACGTTGCTGCTTCTCTT	GAGAACCGTTGTTGGTGCAC	173	59.971	TCGACGTTGCTGCTTCTCTT	GTGAGAACCGTTGTTGGTGC	175	59.971	TCGACGTTGCTGCTTCTCTT	TCGAACCACGTTGTTGTTGC	122	59.903	TCGACGTTGCTGCTTCTCTT	CGAACCACGTTGTTGTTGCT	121	59.902	ACGTTGCTGCTTCTCTTCCA	GAGAACCGTTGTTGGTGCAC	170	59.971
XLOC_007639#(T)12#1405#12	GGGTGAATGTGATGGCTCCT	CATGTGAGGAAGCCAGGGTT	124	59.961	AGGGTGAATGTGATGGCTCC	CATGTGAGGAAGCCAGGGTT	125	59.961	GGGTGAATGTGATGGCTCCT	TGAGGAAGCCAGGGTTAGGA	120	59.882	AGGGTGAATGTGATGGCTCC	TGAGGAAGCCAGGGTTAGGA	121	59.882	TGGCTGGTTTGGAAGACTGG	GGAGCCATCACATTCACCCT	266	59.743
XLOC_022350#(CGA)5aggtcctttcttcgacttagagttcactgcacccgaatatgacgatgcttctgaagaaaccaaccagcaacaaagagaagaagaat(ATG)6#144#119	GGCAGGGCTTAGAGTTGTGT	CTTTGCACTGAAAGGCGCTT	285	59.969	TGATTCGTTGTTGCAGCAGC	CTTTGCACTGAAAGGCGCTT	183	59.969	GGCAGGGCTTAGAGTTGTGT	CGCTCACAGAACGTGGTAGT	215	60.039	GGCAGGGCTTAGAGTTGTGT	GCTGCTGCAACAACGAATCA	122	60.04	TGATTCGTTGTTGCAGCAGC	CGCTCACAGAACGTGGTAGT	113	60.039
XLOC_000234#(T)14#1275#14	GGGTGCGTGATTTGTGCTTT	GTTTCGCTTAGCCGCTTCAG	119	59.905	AGACTTTTGTGGGTGCGTGA	GTTTCGCTTAGCCGCTTCAG	129	59.905	TGAGACTTTTGTGGGTGCGT	GTTTCGCTTAGCCGCTTCAG	131	59.905	GGGTGCGTGATTTGTGCTTT	GCCGCTTCAGCATTTCCTTC	109	60.179	CAATTGTGTATTCCCGCCGC	AAAGCACAAATCACGCACCC	199	59.968
XLOC_026771#(CCG)5#198#15	GCTTCTGCTGCTAGCTTTGC	AAGCAAGGTGACGGAGATCG	128	60.109	GCCGTCGTCACTACTTCTCC	AAGCAAGGTGACGGAGATCG	220	60.109	CCTCTCAAGCCATTCCCACA	AAGCAAGGTGACGGAGATCG	248	60.109	AACCCTCTCAAGCCATTCCC	AAGCAAGGTGACGGAGATCG	251	60.109	GCTTCTGCTGCTAGCTTTGC	CAGAAGCAAGGTGACGGAGA	131	59.682
XLOC_023573#(TC)8#22#16	AGTTGGGGAAGTTGGTGTCC	TCCAAAAACGTTGTCGGTGC	300	59.901	CTTGAGGGTGCAACTGGAGT	ACTCATACCACCCTGCCTCA	263	60.253	TGCACATTCTTGAGGGTGCA	ACTCATACCACCCTGCCTCA	271	60.253	AGTTGGGGAAGTTGGTGTCC	GTTGTCGGTGCGTGATGTTT	291	59.693	GAGAGGCTGCTGCTCCAATT	ACTCCAGTTGCACCCTCAAG	269	59.891
XLOC_003714#(CCG)6#255#18	ACGGCTGTAGGACCTATGGT	TGCCACGTAAGCCAGCATTA	190	60.036	CTAGTTCGTTCCACAGCCGT	TGCCACGTAAGCCAGCATTA	220	60.036	TCGTTCCACAGCCGTTCTAC	TGCCACGTAAGCCAGCATTA	215	60.036	CGTTCTACATGCAACGGCTG	TGCCACGTAAGCCAGCATTA	203	60.036	CAGCCGTTCTACATGCAACG	TGCCACGTAAGCCAGCATTA	207	60.036
XLOC_004353#(TC)12acgctcaccccgtgtttgtgtgtaataatcttcttcttcctattttattc(CT)6#46#86	GCCGTTAAGTTTGCCGGAAG	ACAACCAGCAGCAAAACAGC	162	60.179	GCCGTTAAGTTTGCCGGAAG	CAACCAGCAGCAAAACAGCA	161	60.179	GCCGTTAAGTTTGCCGGAAG	CAACGAGGGCATCTTCGGAA	186	60.391	GCCGTTAAGTTTGCCGGAAG	CAACAACGAGGGCATCTTCG	189	59.556	GTTTGCCGGAAGTGAACGTT	ACAACCAGCAGCAAAACAGC	154	60.179
XLOC_001674#(A)10#1522#10	GCACACTAGCCCTTTGTTGC	GCTGACACCCGATAAACCCT	242	59.748	GCACACTAGCCCTTTGTTGC	AGCTGACACCCGATAAACCC	243	59.748	AAACCAAACCCAACAACGGC	GCTGACACCCGATAAACCCT	216	59.748	AAACCAAACCCAACAACGGC	AGCTGACACCCGATAAACCC	217	59.748	GCACACTAGCCCTTTGTTGC	ACTTTCCGAACGAGCTGACA	255	59.612
XLOC_000145#(A)10#12#10	TCAGTACCTCTGCCGCAAAG	GCAACTCTGTTGGGTCGAGA	183	59.966	TCAGTACCTCTGCCGCAAAG	AGCAACTCTGTTGGGTCGAG	184	59.966	TCAGTACCTCTGCCGCAAAG	GTGGCTTTCCAGTAACCCGA	207	59.964	TCAGTACCTCTGCCGCAAAG	CCCGATCCAGCAACTCTGTT	192	60.036	TCAGTACCTCTGCCGCAAAG	AACCCGATCCAGCAACTCTG	194	60.036
XLOC_030199#(A)10#74#10	TCTCTCGCTCCCGTTTCAAC	AAATTGTACTCGTGCACGCG	218	59.837	GCGATGCCTGAAGAAACACC	GTTGAAACGGGAGCGAGAGA	131	60.039	GCAATGGAAGCAGCATCTGG	CGGTGGTGGTTAGGGTTGAA	112	59.891	TCTCTCGCTCCCGTTTCAAC	CTCTCTGGCCACTGATCAGC	289	60.179	GCAATGGAAGCAGCATCTGG	AAATTGTACTCGTGCACGCG	296	59.837
XLOC_010601#(GGT)6aaggaaggga(ATC)5#604#43	TCTCCGCTTCATCCTCCTCA	CCGCAACATAGTGGTGTCCT	198	60.036	ACGCTAAACCATGCTCGTCA	TGAGGAGGATGAAGCGGAGA	186	60.033	AGGACACCACTATGTTGCGG	ACGATGCTGTGTTCCTCCTG	217	60.037	AGGACACCACTATGTTGCGG	CCTTCCTTACCACCACCACC	135	59.962	AGGACACCACTATGTTGCGG	CCCTTCCTTACCACCACCAC	136	59.962
XLOC_017708#(T)10#893#10	GGGGTATTGCAGCTGATGGT	GAAGTCGGCCCCACACATAA	203	60.036	TGGGGTATTGCAGCTGATGG	GAAGTCGGCCCCACACATAA	204	60.036	GGGGTATTGCAGCTGATGGT	GCCCCACACATAACTCCCTC	196	60.107	TGGGGTATTGCAGCTGATGG	GCCCCACACATAACTCCCTC	197	60.107	GACACTTCGTGACAGGGGTC	ACCATCAGCTGCAATACCCC	160	60.107
XLOC_008329#(T)12#907#12	ACAGCTTGTGTTCTCGGAAAGA	AGCATCCAACCCTGAATGCT	182	59.666	ACAGCTTGTGTTCTCGGAAAG	AGCATCCAACCCTGAATGCT	182	59.666	ACAGCTTGTGTTCTCGGAAA	AGCATCCAACCCTGAATGCT	182	59.666	CAGCTTGTGTTCTCGGAAAGA	AGCATCCAACCCTGAATGCT	181	59.666	AGTTGTGCTCTAAGGAAGGGA	AGCATCCAACCCTGAATGCT	103	59.666
XLOC_022502#(GGT)5#667#15	ACAACAATTCCCCAAAGCGC	CTACCACCACCACCACCTTC	236	59.964	ACAACAATTCCCCAAAGCGC	CTTCTACCACCACCACCACC	239	59.964	CAGAATTGGCACGTGCGAAA	CTACCACCACCACCACCTTC	163	59.964	CAGAATTGGCACGTGCGAAA	CTTCTACCACCACCACCACC	166	59.964	ACAACAATTCCCCAAAGCGC	CACCACCACCACCTTCAACT	232	60.107
XLOC_017205#(TCC)7#55#21	ATGCTTGGGGAGGAGCTAGA	ACAGCAGCAGCAGATGAACT	250	59.964	CTCGTGCACCCACTTCATCT	CTCCACAGGAATGAGGCGTT	171	60.036	AACGCCTCATTCCTGTGGAG	CGGGATGGCATTGCAAAACA	104	60.038	ATGCTTGGGGAGGAGCTAGA	ACCAGTAGCCCACTCCTCAT	134	59.957	CTCGTGCACCCACTTCATCT	CGGGATGGCATTGCAAAACA	255	60.038
XLOC_010109#(A)10#1228#10	AGGGAAATTGTCACCGCCTT	CAAAACTTGGATGCGGGTGG	145	60.038	TATGGCTGAGGCTAGGAGGG	CAAAACTTGGATGCGGGTGG	161	60.038	AGGGAAATTGTCACCGCCTT	GATGGCCTTTGCAGCTGTTC	107	60.109	GGGAAATTGTCACCGCCTTG	CAAAACTTGGATGCGGGTGG	144	60.038	TATGGCTGAGGCTAGGAGGG	GATGGCCTTTGCAGCTGTTC	123	60.109
XLOC_020590#(CCA)5#472#15	GCTTTATGGGCTAGCCACCA	AGCCCATAAAGCCCAAAATGA	111	58.168	TTTATGGGCTAGCCACCACC	AGCCCATAAAGCCCAAAATGA	109	58.168	GCTTTATGGGCTAGCCACCA	AGCCCATAAAGCCCAAAATGAT	111	58.613	TTTATGGGCTAGCCACCACC	AGCCCATAAAGCCCAAAATGAT	109	58.613	TTATGGGCTAGCCACCACCA	AGCCCATAAAGCCCAAAATGA	108	58.168
XLOC_011776#(GAA)7#1220#21	GGTCACGAGCAGGTATAGGC	TTGGTCAAGGGCAGCCTTAG	188	59.962	GGTCACGAGCAGGTATAGGC	TGACTTCTGCCTAGACCCGA	128	59.961	GGTCACGAGCAGGTATAGGC	TCTTGCATCAGAGCCTGCTC	106	60.108	GGTCACGAGCAGGTATAGGC	CCACCGTGACTTCTGCCTAG	134	60.109	GAGCAGGCTCTGATGCAAGA	TTGGTCAAGGGCAGCCTTAG	102	59.962
XLOC_017810#(CAA)5#411#15	TGAGCCTTGACAACAACAACA	ACCTTGCCTCTCACCATTGT	236	59.226	AGCCTTGACAACAACAACAACA	ACCTTGCCTCTCACCATTGT	234	59.226	ACAATGGTGAGAGGCAAGGT	TCAAACTCCTCCTGGTTCTGA	235	58.31	TCAGAACCAGGAGGAGTTTGA	ACCTTGCCTCTCACCATTGT	275	59.226	TGAGCCTTGACAACAACAACA	ACCTTGCCTCTCACCATTGTT	236	59.854
XLOC_021868#(TCT)5#571#15	CAGAGCCAGGGAGGTGTAGA	TGAAGCAGCAGCATCTGTGT	173	60.251	CAGAGCCAGGGAGGTGTAGA	GCAGCAGCATCTGTGTTGTT	169	59.687	AGCCAGGGAGGTGTAGAAGA	TGAAGCAGCAGCATCTGTGT	170	60.251	AGAGCCAGGGAGGTGTAGAA	TGAAGCAGCAGCATCTGTGT	172	60.251	AGCCAGGGAGGTGTAGAAGA	GCAGCAGCATCTGTGTTGTT	166	59.687
XLOC_021868#(AAC)6#736#18	CAGAGCCAGGGAGGTGTAGA	TGAAGCAGCAGCATCTGTGT	173	60.251	CAGAGCCAGGGAGGTGTAGA	GCAGCAGCATCTGTGTTGTT	169	59.687	AGCCAGGGAGGTGTAGAAGA	TGAAGCAGCAGCATCTGTGT	170	60.251	AGAGCCAGGGAGGTGTAGAA	TGAAGCAGCAGCATCTGTGT	172	60.251	AGCCAGGGAGGTGTAGAAGA	GCAGCAGCATCTGTGTTGTT	166	59.687
XLOC_021868#(ACA)5#977#15	GAATGGCCACCGAAAAGCAG	CTACAAGTCAAGGGACCCACC	174	59.997	GAATGGCCACCGAAAAGCAG	TACAAGTCAAGGGACCCACC	173	58.938	GGCCACCGAAAAGCAGAAAC	CTACAAGTCAAGGGACCCACC	170	59.997	GGCCACCGAAAAGCAGAAAC	TACAAGTCAAGGGACCCACC	169	58.938	GAATGGCCACCGAAAAGCAG	TCCAACCTCAACCATCTCGT	142	58.652
XLOC_002669#(ATG)5#3012#15	GCCAAAGCTGCTGATGATGC	GCCAACAGCACTGACCAAAG	278	59.969	TTGGTTGGTGTTGTTGCTGG	GCCAACAGCACTGACCAAAG	185	59.969	GGTTGGTGTTGTTGCTGGTT	GCCAACAGCACTGACCAAAG	183	59.969	TGGTTGGTGTTGTTGCTGGT	GCCAACAGCACTGACCAAAG	184	59.969	CCAAAGCTGCTGATGATGCA	GCCAACAGCACTGACCAAAG	277	59.969
XLOC_018803#(TC)12#263#24	CGGAATGTTGGTCACCCTCA	GGGTCCTTGAAGCCTTTCCA	105	59.888	CGGAATGTTGGTCACCCTCA	TGGGTCCTTGAAGCCTTTCC	106	59.888	ACGGAATGTTGGTCACCCTC	GGGTCCTTGAAGCCTTTCCA	106	59.888	ACGGAATGTTGGTCACCCTC	TGGGTCCTTGAAGCCTTTCC	107	59.888	CGGAATGTTGGTCACCCTCA	TGATGGGTCCTTGAAGCCTT	109	58.924
XLOC_016976#(CCG)6#74#18	CACACAGCCGCTATTTACGC	TCTCGACGTCAGTTGTGGTG	115	59.97	CCGATACCGACTCTTCCTGC	GCGTAAATAGCGGCTGTGTG	133	59.974	GCACCCCCAGCTAACATCTT	GCGTAAATAGCGGCTGTGTG	272	59.974	CCGATACCGACTCTTCCTGC	TCTCGACGTCAGTTGTGGTG	228	59.97	CTTTCTGCACCCCCAGCTAA	GCGTAAATAGCGGCTGTGTG	278	59.974
XLOC_017585#(GAT)5#235#15	CAATGCTGCGGTTGGCTATC	ATCCTTCGATGGCCCCAATG	240	60.179	GGCCTTATGGGGTATGTGCA	ATCCTTCGATGGCCCCAATG	262	60.179	TGGCCTTATGGGGTATGTGC	ATCCTTCGATGGCCCCAATG	263	60.179	CAATGCTGCGGTTGGCTATC	CGATGGCCCCAATGACAGAA	234	60.394	CAATGCTGCGGTTGGCTATC	TTCGATGGCCCCAATGACAG	236	60.394
XLOC_007010#(T)10#69#10	TGGTGACACTCCCAGATGGA	AAGAAGTTGCAGACGCTGGA	249	59.893	TGGTGACACTCCCAGATGGA	ACTTCCAAAGCCCAACCCAT	193	59.809	TGGTGACACTCCCAGATGGA	AAGTTGCAGACGCTGGACAT	246	60.25	TGGTGACACTCCCAGATGGA	ATGACCCACTTCCAAAGCCC	200	60.252	TGGTGACACTCCCAGATGGA	GACCCACTTCCAAAGCCCAA	198	60.469
XLOC_014514#(TCT)6(TCTCAA)5*#367#45	CCATCAAACACCGTCTCCGA	AGCGTCGAGGCTAAAAAGCT	105	60.037	TCCATCAAACACCGTCTCCG	AGCGTCGAGGCTAAAAAGCT	106	60.037	CCATCAAACACCGTCTCCGA	CAGCGTCGAGGCTAAAAAGC	106	59.905	CCATCAAACACCGTCTCCGA	GCAGCGTCGAGGCTAAAAAG	107	59.905	TCCATCAAACACCGTCTCCG	CAGCGTCGAGGCTAAAAAGC	107	59.905
XLOC_027050#(CTT)5#257#15	GCAAGATGAGGCTGCAGGTA	CTTGTTGTCCAAGCAAGCCA	135	59.254	ACAGGTGCAAGATGAGGCTG	CTTGTTGTCCAAGCAAGCCA	141	59.254	GCAAGATGAGGCTGCAGGTA	CTTGTTGTCCAAGCAAGCCAA	135	59.863	GCAAGATGAGGCTGCAGGTA	TGTTGTCCAAGCAAGCCAAA	133	58.81	GCAAGATGAGGCTGCAGGTA	TTGTTGTCCAAGCAAGCCAA	134	58.81
XLOC_003851#(TCT)6#65#18	TTTGGTGAGGCTGTGTGGTT	GTAACCCTCAACAGCACCCA	150	59.89	TTTGGTGAGGCTGTGTGGTT	AACCCTCAACAGCACCCATT	148	59.812	TTTGGTGAGGCTGTGTGGTT	ACGGTAACCCTCAACAGCAC	153	60.25	ATTTGGTGAGGCTGTGTGGT	GTAACCCTCAACAGCACCCA	151	59.89	GCTTTCTGCTGACCCAGAGA	CAGCTTTGAACCACACAGCC	152	59.969
XLOC_006751#(GAG)5#1289#15	GCTGCTCAAAACGAACGGTT	TGCACTGACTTTGCAGCCTA	256	59.892	GTTCCCGGTTCGAGCAGTAA	TGCACTGACTTTGCAGCCTA	239	59.892	GCTCAAAACGAACGGTTCCC	TGCACTGACTTTGCAGCCTA	253	59.892	ATGCTGCTCAAAACGAACGG	TGCACTGACTTTGCAGCCTA	258	59.892	GCTGCTCAAAACGAACGGTT	TCGATAGACACCTTGCGGTC	181	59.545
XLOC_018869#(AC)6#68#12	ATCAGCAATCCAACTGCGGA	TGCTCGTCTACTACACCGTT	102	58.473	TCAAGCCACATGCCATGTCT	TGCTCGTCTACTACACCGTT	142	58.473	AATCCCAAGCTCAAGCCACA	TGCTCGTCTACTACACCGTT	152	58.473	CAGCAATCCAACTGCGGAAG	TGCTCGTCTACTACACCGTT	100	58.473	CAAGCCACATGCCATGTCTG	TGCTCGTCTACTACACCGTT	141	58.473
XLOC_004952#(ATC)5#249#15	TTCCAAGGTGGTAGTGGTGC	GTGCCTTCACTTGTTCCAAACT	205	59.573	GGTGGTAGTGGTGCACCTTT	GTGCCTTCACTTGTTCCAAACT	199	59.573	TTCCAAGGTGGTAGTGGTGC	GCCTTCACTTGTTCCAAACTCA	203	59.312	TTCCAAGGTGGTAGTGGTGC	TGCCTTCACTTGTTCCAAACTC	204	59.312	TTCCAAGGTGGTAGTGGTGC	TGCCTTCACTTGTTCCAAACT	204	58.266
XLOC_026423#(T)10#1460#10	TGGGGAGGGTGAGAAGTTGT	GAAGCCTTGGTGAGGGAAGT	222	59.598	TGTTGGGGAGGGTGAGAAGT	GAAGCCTTGGTGAGGGAAGT	225	59.598	GTTTGTTGGGGAGGGTGAGA	GAAGCCTTGGTGAGGGAAGT	228	59.598	AAGAGGTTTGTTGGGGAGGG	GAAGCCTTGGTGAGGGAAGT	233	59.598	GGTTTGTTGGGGAGGGTGAG	GAAGCCTTGGTGAGGGAAGT	229	59.598
XLOC_006427#(TC)8#73#16	TTGCAATTGAATTGGGCCGG	ACCGGAAGAACGAGGCAATT	147	59.964	TTGCAATTGAATTGGGCCGG	AACCGGAAGAACGAGGCAAT	148	59.964	GGCCACGATCACTCCAAGAA	CCGGCCCAATTCAATTGCAA	208	60.037	GATTGGCCACGATCACTCCA	CCGGCCCAATTCAATTGCAA	212	60.037	TGATTGGCCACGATCACTCC	CCGGCCCAATTCAATTGCAA	213	60.037
XLOC_006427#(TGG)6#680#18	GGCCACGATCACTCCAAGAA	CCGGCCCAATTCAATTGCAA	208	60.037	AGCGAAGATCATGTGGGTGG	CCGGCCCAATTCAATTGCAA	275	60.037	GATTGGCCACGATCACTCCA	CCGGCCCAATTCAATTGCAA	212	60.037	TGATTGGCCACGATCACTCC	CCGGCCCAATTCAATTGCAA	213	60.037	GGTGGTGGTGGTGGATCTTT	TTCTTGGAGTGATCGTGGCC	237	60.036
XLOC_016887#(CAT)5#617#15	GGGAAAATGGGTCGCTGAGA	TTCGCGGTCGTATGCCATAG	103	60.318	GGGAAAATGGGTCGCTGAGA	CTTCGCGGTCGTATGCCATA	104	60.318	AGACAACGCCATTGGGGAAA	CCATAGCAGCGTCTTCAGCT	103	60.179	AAGACAACGCCATTGGGGAA	CCATAGCAGCGTCTTCAGCT	104	60.179	ATTGGGGAAAATGGGTCGCT	TTCGCGGTCGTATGCCATAG	107	60.318
XLOC_024842#(TA)6#643#12	TGCACACTCCCACACACAAT	TCATCCCCTGGCATCAACAC	108	60.034	ACACTCCCACACACAATCCC	TCATCCCCTGGCATCAACAC	105	60.034	TCTTGAAGCTGCACACTCCC	TCATCCCCTGGCATCAACAC	117	60.034	GTGTTGATGCCAGGGGATGA	GCGAAAGTCACGGTGGTTTG	124	60.317	CGCCACCTCAAGTAGACACA	TCATCCCCTGGCATCAACAC	265	60.034
XLOC_008881#(CAT)5#2693#15	GTTGATCCTCCTGCTGCTGT	ATGAAAGAGCGTGGTGGAGG	163	60.036	TTGATCCTCCTGCTGCTGTG	ATGAAAGAGCGTGGTGGAGG	162	60.036	GTTGATCCTCCTGCTGCTGT	AAAAGCAGGAGGAGGTGGTG	237	59.889	GTTGATCCTCCTGCTGCTGT	CAAAAGCAGGAGGAGGTGGT	238	59.889	TTGATCCTCCTGCTGCTGTG	AAAAGCAGGAGGAGGTGGTG	236	59.889
XLOC_015929#(CCTCTT)5#35#30	GTGAGGTTGCTTCAACGCAG	TCTTACCATGCCAGTGTCGG	132	59.751	CTGTGAGGTTGCTTCAACGC	TCTTACCATGCCAGTGTCGG	134	59.751	GTGAGGTTGCTTCAACGCAG	TCTTACCATGCCAGTGTCGG	132	59.751	CTGTGAGGTTGCTTCAACGC	TCTTACCATGCCAGTGTCGG	134	59.751	ACCACCAAACCCACATCCAA	GCGTTGAAGCAACCTCACAG	229	60.041
XLOC_009959#(TAC)5#1053#15	TTGATCACCGGCCATCGAAA	ACTGTGGATCTCCTTGCACG	193	60.037	TTGATCACCGGCCATCGAAA	ATCGTCGGGTCCACCATTTC	119	60.108	CTTGGCTCGTCTCTTCCCTG	TTTCGATGGCCGGTGATCAA	165	60.036	TTTGGCTTGGCTCGTCTCTT	TTTCGATGGCCGGTGATCAA	170	60.036	TTGATCACCGGCCATCGAAA	CTTGCTCGTCCACCGAAGAT	142	60.109
XLOC_014354#(GAG)6#1705#18	AGGTTCAGATGCCGAGGTTG	TCCTCCTCCTCCTCTTCGTG	234	60.034	CAGGTTCAGATGCCGAGGTT	TCCTCCTCCTCCTCTTCGTG	235	60.034	GTTCAGATGCCGAGGTTGGA	TCCTCCTCCTCCTCTTCGTG	232	60.034	CACGAAGAGGAGGAGGAGGA	CGTCGAGAAGAGTGGTGCTT	299	60.039	CACGAAGAGGAGGAGGAGGA	TGTCTGCATCCCTATCCCGA	127	60.106
XLOC_020433#(GGT)5#421#15	CTGCTTAAGGTGGTGGTGGT	GCCATGTCCATGCACATGTG	227	60.179	TGCTTAAGGTGGTGGTGGTG	GCCATGTCCATGCACATGTG	226	60.179	CTGCTTAAGGTGGTGGTGGT	TATGGCCATGTCCATGCACA	231	59.742	AGGTGGTGGTGGTGGTAGTA	GCCATGTCCATGCACATGTG	220	60.179	CTGCTTAAGGTGGTGGTGGT	TGTCCATGCACATGTGGAGG	223	60.323
XLOC_020433#(CTG)5#560#15	GCAATGGGAGGGAATGCAAC	CTACCACCACCACCACCTTC	143	59.964	GAAGGTGGTGGTGGTGGTAG	GCCATGTCCATGCACATGTG	222	60.179	GCAATGGGAGGGAATGCAAC	CACCACCACCACCTTCAACT	139	60.107	AGTTGAAGGTGGTGGTGGTG	GCCATGTCCATGCACATGTG	226	60.179	TGCAATGGGAGGGAATGCAA	CTACCACCACCACCACCTTC	144	59.964
XLOC_000976#(GGT)5#716#15	TGCTACGCTGGGTGAAGTTT	ACCACTCAAATGACCGCCAA	106	60.179	TGCTACGCTGGGTGAAGTTT	AAACTACCACCACCACCACC	258	59.816	TGCTACGCTGGGTGAAGTTT	CTCAAATGACCGCCAACACC	102	59.759	TGCTACGCTGGGTGAAGTTT	CCACTCAAATGACCGCCAAC	105	59.759	TTGGCGGTCATTTGAGTGGT	AAACTACCACCACCACCACC	172	59.816
XLOC_024861#(TTC)5#41#15	GGTTGTGATGGATCGGTGCT	TTTGCATCGTTGAAGCTGGC	263	60.039	CACTCTGCCGTGGCTAAAGA	TCAGCACATGACACCACACC	230	60.535	TCACTCTGCCGTGGCTAAAG	TCAGCACATGACACCACACC	231	60.535	CCGTGGCTAAAGAACCTCGT	TCAGCACATGACACCACACC	223	60.535	GGTGTGGTGTCATGTGCTGA	TTTGCATCGTTGAAGCTGGC	128	60.039
XLOC_003326#(GAA)5#877#15	CCGGAGATGGAGCTGTGATC	CGGACTCAATTGCCCTCACT	263	60.036	CCGGAGATGGAGCTGTGATC	TCGGACTCAATTGCCCTCAC	264	60.036	AGTGAGGGCAATTGAGTCCG	CCCTCTTCAACCCTCACCAC	111	59.963	AGTGAGGGCAATTGAGTCCG	ATCACACTCATGCTGCCACA	202	59.963	GTGAGGGCAATTGAGTCCGA	CCCTCTTCAACCCTCACCAC	110	59.963
XLOC_012681#(A)10#82#10	TGGAACATCATGGGCTGACC	GCCACTGTTTTGGTCTTGCC	108	60.249	TGGAACATCATGGGCTGACC	GGCCACTGTTTTGGTCTTGC	109	60.249	TGGAACATCATGGGCTGACC	TGGAGGCCACTGTTTTGGTC	113	60.467	TGGAACATCATGGGCTGACC	TCTTTCAACTTCTGGACGCCA	135	59.86	CAGACCCTGTGAGTGGTTCC	TCTTTCAACTTCTGGACGCCA	100	59.86
XLOC_020835#(GAA)5#555#15	AGGTTGTGGGGTGAAGAAGC	TGCACGCGTCAAAATTGGAG	109	60.041	AGGTTGTGGGGTGAAGAAGC	CTGCACGCGTCAAAATTGGA	110	60.041	TCCAATTTTGACGCGTGCAG	AGTCCGGTTGGTGGTGAAAG	140	60.179	CTCCAATTTTGACGCGTGCA	AGTCCGGTTGGTGGTGAAAG	141	60.179	TCCAATTTTGACGCGTGCAG	GAGTCCGGTTGGTGGTGAAA	141	60.179
XLOC_001040#(GAA)7#16#21	CCTTTGGGAGTGGGAATGGT	GGATGGTGTCCACTTGAACCT	148	59.926	CCTTTGGGAGTGGGAATGGT	GCCTTGGCAATGAAGTCACTC	176	59.799	CCTTTGGGAGTGGGAATGGT	AGCCTTGGCAATGAAGTCACT	177	60.203	CCTTTGGGAGTGGGAATGGT	GCCTTGGCAATGAAGTCACT	176	58.749	CCTTTGGGAGTGGGAATGGT	AGCCTTGGCAATGAAGTCAC	177	58.749
XLOC_003370#(GTT)5#1195#15	GAGGGAGTCCTACGAACCCT	GCAGCATGTGCGTAAGGAAC	199	60.179	TGGAAAATGGCGAGGGAGTC	GCAGCATGTGCGTAAGGAAC	210	60.179	ATCAAAGGAGGCGGTCACTG	GCAGCATGTGCGTAAGGAAC	174	60.179	ACCCCGATTACATACGCCAC	GCAGCATGTGCGTAAGGAAC	140	60.179	GTTCCTTACGCACATGCTGC	TGCAGCATGTCGATGATCCA	189	59.821
XLOC_014992#(ACC)5#119#15	CCACCTCCAGTCCAAGGTTC	TGCAAAGACAAAGTGCAGCC	166	59.897	GGCTGCACTTTGTCTTTGCA	GAACCTTGGACTGGAGGTGG	280	59.963	CCACCTCCAGTCCAAGGTTC	TGCAAAGACAAAGTGCAGCC	166	59.897	TCCAGTCCAAGGTTCATGCC	TGCAAAGACAAAGTGCAGCC	161	59.897	GGCTGCACTTTGTCTTTGCA	GGCATGAACCTTGGACTGGA	285	59.962
XLOC_015694#(CAA)6#186#18	TCCACCGATTCGAATTCCGG	TTCGCACCTTGCTGTTGTTG	161	59.9	TCCACCGATTCGAATTCCGG	CGCACCTTGCTGTTGTTGTT	159	60.179	TCCACCGATTCGAATTCCGG	CGATTTCGCACCTTGCTGTT	165	59.762	ATTCGAATTCCGGCGAGCTT	TTCGCACCTTGCTGTTGTTG	154	59.9	ATTCGAATTCCGGCGAGCTT	CGCACCTTGCTGTTGTTGTT	152	60.179
XLOC_004728#(CT)6#12#12	TGCTACAAACCCCTCACCAC	GCTGCATTTTCCTCTCTGGC	285	59.545	CAAACCCCTCACCACCATGA	GCTGCATTTTCCTCTCTGGC	280	59.545	ACAAACCCCTCACCACCATG	GCTGCATTTTCCTCTCTGGC	281	59.545	ATTTTGGCCATGGTTGGAGC	GTGGTGAGGGGTTTGTAGCA	266	59.89	ATTTTGGCCATGGTTGGAGC	TCATGGTGGTGAGGGGTTTG	271	59.888
XLOC_026276#(GAA)8#196#24	TCCAGGAACAACAGCCTTCA	ACTTGGAGTGCCACGGAAAA	269	60.107	TTTGTGAGGGGCCACATGAA	TGAAGGCTGTTGTTCCTGGA	263	59.157	TTTTGTGAGGGGCCACATGA	TGAAGGCTGTTGTTCCTGGA	264	59.157	TTGTGAGGGGCCACATGAAG	TGAAGGCTGTTGTTCCTGGA	262	59.157	GTTTTGTGAGGGGCCACATG	TGAAGGCTGTTGTTCCTGGA	265	59.157
XLOC_004041#(CAA)6#416#18	GGTGGTTGCTGGTGGTTCTA	TGAATACTGCTGGTGCACGT	200	59.965	GGTGGTTGCTGGTGGTTCTA	TGGTGCACGTACTTGACCAG	190	60.25	GGTGGTTGCTGGTGGTTCTA	CTGGTGCACGTACTTGACCA	191	60.25	TGGTGGAGGAACAACAACGT	TAGAACCACCAGCAACCACC	197	59.89	AAGAGAACGTCTTGCCACGG	TGAATACTGCTGGTGCACGT	233	59.965
XLOC_004041#(TGG)6#1165#18	GGTGGTTGCTGGTGGTTCTA	TGAATACTGCTGGTGCACGT	200	59.965	TGGTCAAGTACGTGCACCAG	TAAACCACCACCACCACCAC	298	60.107	TGGTCAAGTACGTGCACCAG	GTAAACCACCACCACCACCA	299	60.107	CTGGTCAAGTACGTGCACCA	TAAACCACCACCACCACCAC	299	60.107	CTGGTCAAGTACGTGCACCA	GTAAACCACCACCACCACCA	300	60.107
XLOC_000314#(CTT)9#82#27	CAGCTTCCCAAAAAGGCACC	CGAAAAAGTCACCGGTTCCG	250	59.766	CCAGCTTCCCAAAAAGGCAC	CGAAAAAGTCACCGGTTCCG	251	59.766	AGCTTCCCAAAAAGGCACCT	CGAAAAAGTCACCGGTTCCG	249	59.766	CGGCCTTAATTGGGTTGCTC	TCCATCGTCGATGCACACAA	275	60.038	CGGCCTTAATTGGGTTGCTC	ATCCATCGTCGATGCACACA	276	59.824
XLOC_000314#(AT)6#1774#12	CCGCTGGTCAACCATCTCTT	GGCAATGGCAACCATGGTTT	106	59.963	TGGTCAACCATCTCTTCCGC	GGCAATGGCAACCATGGTTT	102	59.963	CTGTTCCGGGAATTCCACCA	GGCAATGGCAACCATGGTTT	169	59.963	ACTGTTCCGGGAATTCCACC	GGCAATGGCAACCATGGTTT	170	59.963	GGGAATTCCACCACCCCATT	GGCAATGGCAACCATGGTTT	162	59.963
XLOC_028203#(TTC)6#844#18	CCTGCACCACCACTTCAGAT	ACCAGGAAACAGAGGAAGCG	291	59.965	CGCTTCCTCTGTTTCCTGGT	AGGAGGAGGATAGCCACTGG	134	60.105	TCAGATGCAACAACCACCGT	ACCAGGAAACAGAGGAAGCG	277	59.965	ATTCACCTGCACCACCACTT	ACCAGGAAACAGAGGAAGCG	296	59.965	CGCCACCGTTGCTTTCTTTT	ACCAGGAAACAGAGGAAGCG	104	59.965
XLOC_020190#(ACA)6#119#18	CAACAACGAGTGTGGCAGTG	TGTTTTTCCTCTTGCTGCGC	105	59.969	CAACAACGAGTGTGGCAGTG	TCTTGCTTAGGTGGCACTGG	156	59.963	CAACAACGAGTGTGGCAGTG	GCAAGACTGTGGCTATCGGT	210	60.108	ACCGATAGCCACAGTCTTGC	CAAATGGCTGAGCACCAACC	259	60.038	CAACAACGAGTGTGGCAGTG	AGCAAGACTGTGGCTATCGG	211	59.823
XLOC_000783#(AT)6#2615#12	TGGTCACAGCCAAGGACTTC	TGGTGCCCTCTTGTGATGAG	134	59.674	GTCACAGCCAAGGACTTCGT	TGGTGCCCTCTTGTGATGAG	132	59.674	TGGTCACAGCCAAGGACTTC	GGTGCCCTCTTGTGATGAGA	133	59.385	TCACAGCCAAGGACTTCGTT	TGGTGCCCTCTTGTGATGAG	131	59.674	GTCACAGCCAAGGACTTCGT	GGTGCCCTCTTGTGATGAGA	131	59.385
XLOC_005224#(ACC)5#783#15	CCTCAAGTACCACCACCACC	GCATAGGCATGACAGGAGCA	103	60.179	CCTCAAGTACCACCACCACC	TTGGATCAGACGGTGGAGGA	148	60.252	TGTGATGGCAGTAGTGGTGG	GGTGGTGGTGGTACTTGAGG	245	59.964	ACCCTCCTCAAGTACCACCA	GCATAGGCATGACAGGAGCA	108	60.179	AATCAGTGGAGCTTTGGCCA	CCACCACTACTGCCATCACA	268	59.675
XLOC_010154#(T)13#1001#13	TTCGTGCTGATGAGGCTCAT	TAACCAACAGGAGCTGGAGC	100	59.675	ATTCGTGCTGATGAGGCTCA	TAACCAACAGGAGCTGGAGC	101	59.675	TGAGAATGTAGCTGCTCCTGC	CAGGAGCTGGAGCCTCTTTC	176	60.108	GAGAATGTAGCTGCTCCTGCT	CAGGAGCTGGAGCCTCTTTC	175	60.108	AGAATGTAGCTGCTCCTGCT	CAGGAGCTGGAGCCTCTTTC	174	60.108
XLOC_002184#(AG)6#14#12	ATCAGCCCTCCACTCCTCAT	ACGTGTCGTTTTGATCCGGA	250	59.968	AAGTACCTCACCAGAACGCG	TTGCAGCTTTCACGTTCACG	140	59.973	TACCTCACCAGAACGCGAAC	TTGCAGCTTTCACGTTCACG	137	59.973	GTACCTCACCAGAACGCGAA	TTGCAGCTTTCACGTTCACG	138	59.973	AAGTACCTCACCAGAACGCG	CGTTCACGTCAGGACTTGGA	128	59.968
XLOC_007152#(TCT)6#121#18	CAGGCTACTATCTGGCTCGC	GCTTGAATAGCTTGAGCGGC	234	59.971	CGGCATCAACTGGAGACACT	GCGAGCCAGATAGTAGCCTG	211	60.039	TCGGCATCAACTGGAGACAC	GCGAGCCAGATAGTAGCCTG	212	60.039	TCTCGGGTCAGCAAAAGCAA	GCTTGAATAGCTTGAGCGGC	177	59.971	TTCTCGGGTCAGCAAAAGCA	GCTTGAATAGCTTGAGCGGC	178	59.971
XLOC_016706#(AT)7#965#14	TGACCCACTTGGCTTAGCTG	GGCCTTTACCAGTAGCAGCA	131	60.035	GGAAAGGTGGAGCTTGTGGA	GGCCTTTACCAGTAGCAGCA	295	60.035	AAGGTGGAGCTTGTGGAAGG	GGCCTTTACCAGTAGCAGCA	292	60.035	GGAAAGGTGGAGCTTGTGGA	CAGCTAAGCCAAGTGGGTCA	184	59.963	AAGGTGGAGCTTGTGGAAGG	CAGCTAAGCCAAGTGGGTCA	181	59.963
XLOC_009931#(AAC)6#196#18	GGGAGGTGTGGTGGATGAAC	CACCTCCCAACCATGGCATA	274	59.742	GGAGGTGTGGTGGATGAACA	CACCTCCCAACCATGGCATA	273	59.742	GTTGGGAGGTGTGGTGGATG	CACCTCCCAACCATGGCATA	277	59.742	TGGGAGGTGTGGTGGATGAA	CACCTCCCAACCATGGCATA	275	59.742	TTGGGAGGTGTGGTGGATGA	CACCTCCCAACCATGGCATA	276	59.742
XLOC_017572#(AAG)5#126#15	GCCCAAAAGCCAATTGCAGA	TGGTCTTCCCCACTGGTACA	182	60.105	CTTGTCCATGCCCAAAAGCC	TGGTCTTCCCCACTGGTACA	191	60.105	TAAGAGGGTTGAGTGGGCCT	TCTGCAATTGGCTTTTGGGC	150	59.965	TAAGAGGGTTGAGTGGGCCT	GGCTTTTGGGCATGGACAAG	141	60.037	GCCCAAAAGCCAATTGCAGA	AAATCAGCCCAAAAGCGAGC	122	59.755
XLOC_017572#(T)12#861#12	TGTACCAGTGGGGAAGACCA	TGCAGTGATGGCTGGACATT	216	59.961	AATGTCCAGCCATCACTGCA	ACAATGCCTCTCTGCGAGAC	117	60.108	AATGTCCAGCCATCACTGCA	CAGACAATGCCTCTCTGCGA	120	60.108	AATGTCCAGCCATCACTGCA	TCAGACAATGCCTCTCTGCG	121	60.108	AATGTCCAGCCATCACTGCA	GACAATGCCTCTCTGCGAGA	118	59.826
XLOC_011252#(AAG)5#802#15	AGACAGTGGCATTGGCATGA	TGGTTCCCCTACCAAGTTGC	281	59.888	GAAGAAGGTGCCGTTGAGGA	TGGCTTCTGCTTGTTGACGA	111	60.179	GAGGAAGAAGGTGCCGTTGA	TGGCTTCTGCTTGTTGACGA	114	60.179	GAAGAAGGTGCCGTTGAGGA	TGCTTGTTGACGAGTTCCCA	104	59.821	GAGGAAGAAGGTGCCGTTGA	TGCTTGTTGACGAGTTCCCA	107	59.821
XLOC_013048#(ACA)5#129#15	TAGACACCGTTTGCCTGCAT	TCTGAGCCACCCCATATCCA	252	60.03	TAGACACCGTTTGCCTGCAT	CACCCCATATCCACCGTGAG	245	59.893	TAGACACCGTTTGCCTGCAT	CTGAGCCACCCCATATCCAC	251	59.891	ATGGGAACTTCTCCTCGTGC	TCTGAGCCACCCCATATCCA	281	60.03	TTGCCTGCATCCATCGAAGA	TCTGAGCCACCCCATATCCA	242	60.03
XLOC_013048#(AAC)5#2179#15	TTGCCTGTTGCCGTCAAAAC	TTGTTCAAGCGGCGATCTCT	117	60.037	GTTTTGCCTGTTGCCGTCAA	TTGTTCAAGCGGCGATCTCT	120	60.037	CCATGCTGTTTGGTGCTGAG	CCAATGCCCGTCTGTGTAGT	272	60.036	CCATGGTTGTGCTTCAGGGA	CCAATGCCCGTCTGTGTAGT	213	60.036	AGAAGGCACAGTTGGAGTGG	CACTTGTTCAAGCGGCGATC	100	60.179
XLOC_012529#(TCT)7#121#21	CCGACTCTTCGTCTCGCTAC	GCAGCCGCATTCAAAGCATA	164	59.899	TCTGCTGTAGTCGTTGCTGG	GCAGCCGCATTCAAAGCATA	143	59.899	TATGCTTTGAATGCGGCTGC	TTCCTCACCACCAGGAGGAA	213	60.105	CCGACTCTTCGTCTCGCTAC	CAACAGCGGCATTTCGACTT	103	59.762	CGTCTCGCTACTTCTGCTGT	GCAGCCGCATTCAAAGCATA	155	59.899
XLOC_013481#(CCG)5#325#15	GATCACTCCGACGACGTCTC	GAATACTCGTCCGGCGGAAT	143	59.968	GATCACTCCGACGACGTCTC	CACACATCACTCACCGTGGA	205	59.967	GATCACTCCGACGACGTCTC	TCACACATCACTCACCGTGG	206	59.967	GCCACTGCACCAAGAAAAGG	CACACATCACTCACCGTGGA	159	59.967	GCCACTGCACCAAGAAAAGG	TCACACATCACTCACCGTGG	160	59.967
XLOC_007657#(CT)10#18#20	ATCCATGCCCATTGACACGT	CTTCTTCCATGGATCGCGGA	160	59.895	ATCCATGCCCATTGACACGT	TCTTCTTCCATGGATCGCGG	161	59.895	ATCCATGCCCATTGACACGT	AAGTTGGTCTTGGCTCTGGG	261	59.889	ATCGGCGGAGGGTAATGTTG	ACGTGTCAATGGGCATGGAT	217	60.034	ATCCATGCCCATTGACACGT	TCCTTGCGGCTTCGTCATAG	230	60.179
XLOC_014371#(TGG)6#1227#18	TAGTTGTCGCCGTTGCAGAA	GCTGCCGGTTGCTTAAAACT	298	59.686	ATCTAGTTGTCGCCGTTGCA	TCGACCGGAATGTGGGATTT	112	59.384	ATCTAGTTGTCGCCGTTGCA	TTCGACCGGAATGTGGGATT	113	59.384	ATCTAGTTGTCGCCGTTGCA	TTTCGACCGGAATGTGGGAT	114	59.384	ATCTAGTTGTCGCCGTTGCA	ATTTCGACCGGAATGTGGGA	115	59.384
XLOC_004742#(GAA)7#826#21	TGCTGCTTCTGGTTGTGCTA	GCATCAGCAGCAACTCCAAC	270	60.109	TGCTGCTTCTGGTTGTGCTA	AGCATCAGCAGCAACTCCAA	271	60.251	TGCTGCTTCTGGTTGTGCTA	AAGCATCAGCAGCAACTCCA	272	60.251	AATGCTGCTTCTGGTTGTGC	GCATCAGCAGCAACTCCAAC	272	60.109	GTTGGAGTTGCTGCTGATGC	AACTTGTGCAGCATGTGGTG	147	59.614
XLOC_005099#(GGA)7#637#21	GGTACTGGACGAGAGGAGGT	ACTAGCACTACCCGTTTGGC	140	60.037	GCCAAACGGGTAGTGCTAGT	AAGTCACCTCCTCCTCCTCC	217	59.958	ACATGCCTATGCCAGAGACG	ACCTCCTCTCGTCCAGTACC	140	60.034	CTAAGGAATGTCCCGGTCGG	ACTAGCACTACCCGTTTGGC	117	60.037	ACATGCCTATGCCAGAGACG	ACTAGCACTACCCGTTTGGC	260	60.037
XLOC_018725#(AC)6#1888#12	GCAGAAGGGCCAGCTAATGA	GTGCTGTGTCTTTGGGCATG	151	60.039	CATGCCCAAAGACACAGCAC	TTCACCAGCAGCTCCTTGTT	120	59.817	CATGCCCAAAGACACAGCAC	TTTCACCAGCAGCTCCTTGT	121	59.817	CATGCCCAAAGACACAGCAC	TGTTTTCACCAGCAGCTCCT	124	59.817	GCAGAAGGGCCAGCTAATGA	TTCACCAGCAGCTCCTTGTT	251	59.817
XLOC_022615#(AT)10#435#20	TGTGATGCTTTGGTTTCATGTCA	GTGTCTGACACGCCATCAAC	104	59.487	TGTGATGCTTTGGTTTCATGTCA	TGTCTGACACGCCATCAACG	103	60.944	TGTGATGCTTTGGTTTCATGTCA	GTCTGACACGCCATCAACGT	102	60.944	TGTGATGCTTTGGTTTCATGTCA	ATCAACCAACCACACGTGTG	153	58.979	GTGATGCTTTGGTTTCATGTCA	GTGTCTGACACGCCATCAAC	103	59.487
XLOC_005044#(TGA)9#180#27	GGATGTCGTCAATCTGGTCCA	CCAGCATCAGCATCAGCAAC	143	59.899	TGGATGTCGTCAATCTGGTCC	CCAGCATCAGCATCAGCAAC	144	59.899	TGTGGATGTCGTCAATCTGGT	CCAGCATCAGCATCAGCAAC	146	59.899	GGATGTCGTCAATCTGGTCCA	GCACTCAGGCCGAGAAGAAG	186	60.739	TGGATGTCGTCAATCTGGTCC	GCACTCAGGCCGAGAAGAAG	187	60.739
XLOC_005044#(TCT)5#1009#15	GAAGTGTGGGTCCTCTTGGA	CCAGCATCAGCATCAGCAAC	241	59.899	AGAAGTGTGGGTCCTCTTGG	CCAGCATCAGCATCAGCAAC	242	59.899	GGATGTCGTCAATCTGGTCCA	CCAGCATCAGCATCAGCAAC	143	59.899	TGGATGTCGTCAATCTGGTCC	CCAGCATCAGCATCAGCAAC	144	59.899	AGAAGTGTGGGTCCTCTTGGA	CCAGCATCAGCATCAGCAAC	242	59.899
XLOC_007524#(AAC)8#268#24	ACAACACGTGTCGGTTCAGA	TGCCTCTGCTGATGCTCTTC	277	60.108	ACAACACGTGTCGGTTCAGA	GCCTCTGCTGATGCTCTTCT	276	59.821	TGCTGGCCTTATGAGAGCAG	TCTGAACCGACACGTGTTGT	248	59.826	GCTGGCCTTATGAGAGCAGT	TCTGAACCGACACGTGTTGT	247	59.826	AACACGTGTCGGTTCAGAGG	TGCCTCTGCTGATGCTCTTC	275	60.108
XLOC_009223#(TC)6#69#12	ATGCCTCAACCACCAAACCA	TGCTTCCATTGCTGCAACAG	195	59.684	ATGCCTCAACCACCAAACCA	GCTTCCATTGCTGCAACAGG	194	60.389	CATGCCTCAACCACCAAACC	TGCTTCCATTGCTGCAACAG	196	59.684	GCATGCCTCAACCACCAAAC	TGCTTCCATTGCTGCAACAG	197	59.684	TGCCTCAACCACCAAACCAA	TGCTTCCATTGCTGCAACAG	194	59.684
XLOC_011845#(ACA)5#507#15	TGACCCCTCAACCCCATAGT	TGGTGGAGTCTAGAAGGCGT	300	60.252	TGACCCCTCAACCCCATAGT	AGGCGTAAATCGGATCGACG	286	60.318	TGACCCCTCAACCCCATAGT	GCGTAAATCGGATCGACGGT	284	60.593	ACGTCGTTTCCGTCGAAGAA	GCATTGGAACGATCTTGCCA	159	59.189	ACGTCGTTTCCGTCGAAGAA	TGCATTGGAACGATCTTGCC	160	59.189
XLOC_009198#(ACC)5#162#15	GAGTCCCATGGTTCTTGGGG	AAGCCAACGCAATCAAACCC	162	59.967	GGAGTCCCATGGTTCTTGGG	AAGCCAACGCAATCAAACCC	163	59.967	GAGTCCCATGGTTCTTGGGG	AAGCCAACGCAATCAAACCC	162	59.967	GGAGTCCCATGGTTCTTGGG	AAGCCAACGCAATCAAACCC	163	59.967	TTTCTGGTGGAGGAGTCCCA	AAGCCAACGCAATCAAACCC	174	59.967
XLOC_008678#(A)10#207#10	TCACAACTTGCACTTCTTTCCA	GTGCCTCACCAGAAGCTAACT	298	59.997	TGCACTTCTTTCCATTTCATGCT	GTGCCTCACCAGAAGCTAACT	290	59.997	TCACAACTTGCACTTCTTTCCA	TGCCTCACCAGAAGCTAACTC	297	59.724	TCACAACTTGCACTTCTTTCCA	TGCCTCACCAGAAGCTAACT	297	58.648	TTCACAACTTGCACTTCTTTCCA	GTGCCTCACCAGAAGCTAACT	299	59.997
XLOC_026042#(TCA)5#109#15	TGCGGTTCATGGTGCATTTG	AAATGAAGTCGGGTTGGCCA	170	60.179	TGCGGTTCATGGTGCATTTG	CAAATGAAGTCGGGTTGGCC	171	59.756	TGCGGTTCATGGTGCATTTG	TCGATGCCACATTCGACTGT	136	59.754	TGGCCAACCCGACTTCATTT	GACGAGGGTTGGAGTAACGG	190	60.109	TGGCCAACCCGACTTCATTT	GGTCGGAAAAGACGCGAAAC	238	60.111
XLOC_023840#(ATC)5#19#15	GGATACAGCGTAGTTGGGGG	TACGCTCTTTGCCGTGGAAT	139	60.037	GGATACAGCGTAGTTGGGGG	TACGCTCTTTGCCGTGGAAT	139	60.037	CAAGGAGATGGAAGCCCTGG	TACGCTCTTTGCCGTGGAAT	256	60.037	CAAGGAGATGGAAGCCCTGG	TACGCTCTTTGCCGTGGAAT	256	60.037	CGACGAAACCATGACGGAGA	TACGCTCTTTGCCGTGGAAT	110	60.037
XLOC_015033#(TCC)5#156#15	TCAACGGTGTAACCATGGCA	CATCGTGGCGGAGATTACCA	135	59.896	TCAACGGTGTAACCATGGCA	CACCATCGTGGCGGAGATTA	138	59.896	TGGTAATCTCCGCCACGATG	TGCCATGGTTACACCGTTGA	236	59.891	TCAACGGTGTAACCATGGCA	CATCGTGGCGGAGATTACCA	135	59.896	TCAACGGTGTAACCATGGCA	CACCATCGTGGCGGAGATTA	138	59.896
XLOC_023206#(T)14#1729#14	GTGGACGCCATGTTTTGCTT	TAGATGGGAGTTCAGGCGGA	150	60.033	GTGGACGCCATGTTTTGCTT	TTTCTACCGCGTCTGGATCG	235	59.9	TCCGCCTGAACTCCCATCTA	TTTCTACCGCGTCTGGATCG	105	59.9	CGATCCAGACGCGGTAGAAA	TACAAACCTTCGCTGCCGAT	220	60.037	CGATCCAGACGCGGTAGAAA	ATACAAACCTTCGCTGCCGA	221	60.037
XLOC_001793#(CAA)5#1013#15	AGGTACAAAGACACTTGCAGCT	TCGGTCCGACGATGTTAAGC	296	60.179	GGTACAAAGACACTTGCAGCT	TCGGTCCGACGATGTTAAGC	295	60.179	AGGTACAAAGACACTTGCAGC	TCGGTCCGACGATGTTAAGC	296	60.179	GAGGTACAAAGACACTTGCAGC	TCGGTCCGACGATGTTAAGC	297	60.179	AGGTACAAAGACACTTGCAGCT	CGGTCCGACGATGTTAAGCA	295	60.457
XLOC_020077#(TGT)5#542#15	ACGGGAACAGAAGGCTGATG	CAAGCCCCACAAATCTCCCT	169	59.96	AGCTTCTTGGGATGGGGTTG	CATCAGCCTTCTGTTCCCGT	140	60.036	CAAGCTTCTTGGGATGGGGT	CATCAGCCTTCTGTTCCCGT	142	60.036	ACGGGAACAGAAGGCTGATG	ACCAATTGGGCCCATGACAT	258	59.957	AGCTTCTTGGGATGGGGTTG	CAAGCCCCACAAATCTCCCT	289	59.96
XLOC_002924#(AAG)5#116#15	GACTGTGATGGCTGTGAGCT	TCAGCACCTTGTTTGGCTCA	130	60.107	GACTGTGATGGCTGTGAGCT	TCATGGTTCCAGTGGTTGCA	286	59.815	GACTGTGATGGCTGTGAGCT	TTCAGCCCTCTTTCCCGTTG	162	60.251	GACTGTGATGGCTGTGAGCT	GCCCTCTTTCCCGTTGACTT	158	60.251	TGAGCCAAACAAGGTGCTGA	TCATGGTTCCAGTGGTTGCA	176	59.815
XLOC_024989#(A)10#1274#10	TGTGCCAAAAAGTTGCAGGG	TGTGCTGTGGGTCCTAAGTG	152	59.604	CCCTTCTTGGAGTGTGCCAA	TGTGCTGTGGGTCCTAAGTG	164	59.604	ACACCCTTCTTGGAGTGTGC	TGTGCTGTGGGTCCTAAGTG	167	59.604	GCCAAAAAGTTGCAGGGGTT	TGTGCTGTGGGTCCTAAGTG	149	59.604	TGTGCCAAAAAGTTGCAGGG	GTGCTGTGGGTCCTAAGTGA	151	59.315
XLOC_007427#(ATA)8#650#24	AGGGTTATCAAGGTGCAGCA	GCTGCCCATTTGTTACCGAG	141	59.548	AGGGTTATCAAGGTGCAGCAA	GCTGCCCATTTGTTACCGAG	141	59.548	CAGGGTTATCAAGGTGCAGC	GCTGCCCATTTGTTACCGAG	142	59.548	AGGGTTATCAAGGTGCAGCA	GGCTGCCCATTTGTTACCGA	142	60.963	AACAATGCTGCAGCTTGGGA	ATGACAATGGTGGAGCTCCA	160	59.006
XLOC_007427#(CTT)5#848#15	AACAATGCTGCAGCTTGGGA	ATGACAATGGTGGAGCTCCA	160	59.006	TAACAATGCTGCAGCTTGGG	ATGACAATGGTGGAGCTCCA	161	59.006	AACAATGCTGCAGCTTGGGA	AATGACAATGGTGGAGCTCCA	161	59.645	CAATGCTGCAGCTTGGGAC	ATGACAATGGTGGAGCTCCA	158	59.006	AATGCTGCAGCTTGGGACA	ATGACAATGGTGGAGCTCCA	157	59.006
XLOC_009634#(T)10#187#10	ACAACCCAAGAAGTTCGTCGA	ATACGTCACGAAGCTCCTCG	190	59.622	ACAACCCAAGAAGTTCGTCGA	GCTCCTCGACCAAGTAACCG	178	60.458	ACAACCCAAGAAGTTCGTCGA	CCTCGACCAAGTAACCGACA	175	59.4	ACAACCCAAGAAGTTCGTCGA	TACGTCACGAAGCTCCTCGA	189	60.671	ACAACCCAAGAAGTTCGTCGA	CACGAAGCTCCTCGACCAAG	184	60.734
XLOC_009634#(T)10#4528#10	ACCAAGCTGTTGAACCCCAA	CAGTTGTCGACTTGTCCGGA	128	59.968	AACCAAGCTGTTGAACCCCA	CAGTTGTCGACTTGTCCGGA	129	59.968	CCCAAGTGGTACGAAGGCAT	CAGTTGTCGACTTGTCCGGA	113	59.968	AGTTCGCCTCGATGCAAGAA	CAGTTGTCGACTTGTCCGGA	147	59.968	CTTTCGGAGACAGTTCGCCT	CAGTTGTCGACTTGTCCGGA	158	59.968
XLOC_011239#(TC)7#18#14	CGACTCGTGCGTGATACAGA	TTCTCCTGCTGCAGAGCTTC	108	60.037	CGACTCGTGCGTGATACAGA	ATCGATTCTCCAGTGACGCC	185	59.897	CTGAGGTCTGCAGGATGGTC	TTTGCTGCAACCGTCCATTG	299	59.968	CTGAGGTCTGCAGGATGGTC	GCTGCAACCGTCCATTGTTT	296	59.968	GTATGTGCCTCAGCCGTCTT	ATCGATTCTCCAGTGACGCC	138	59.897
XLOC_021909#(AGA)6#1448#18	TCTGAGGAGACGAAGGGAGG	GCTGACCAGTGCCTTGTCTT	119	60.536	GGGCAATGTTCCTCCTGTCA	GCTGACCAGTGCCTTGTCTT	101	60.536	CAGCCGCTGAGATGTCTGAT	GCTGACCAGTGCCTTGTCTT	168	60.536	TACGCGACCATCTGAGGAGA	GCTGACCAGTGCCTTGTCTT	129	60.536	TCTACGCGACCATCTGAGGA	GCTGACCAGTGCCTTGTCTT	131	60.536
XLOC_022165#(CTA)7#2323#21	GGCGAGGATCCTTCTTGCAT	GTGTTCCCGTGACACCTTGA	124	60.179	CGCTGCAGTTTCAACCACTT	CCGCTCATGGCTAGTTGGAT	300	59.893	GGCGAGGATCCTTCTTGCAT	GCAGGGTGTTGCAGAGATGA	271	60.322	TCAAGGTGTCACGGGAACAC	GCAGGGTGTTGCAGAGATGA	167	60.322	TGCAGTTTCAACCACTTGGC	CCGCTCATGGCTAGTTGGAT	297	59.893
XLOC_016829#(TAT)6#110#18	GATGGAGAGAAGCATGCGGA	AACCAAAACTGCCACCCTCA	134	60.033	ATGGAGAGAAGCATGCGGAG	AACCAAAACTGCCACCCTCA	133	60.033	AGATGGAGAGAAGCATGCGG	AACCAAAACTGCCACCCTCA	135	60.033	GGAGAGAAGCATGCGGAGTT	AACCAAAACTGCCACCCTCA	131	60.033	CGCTTTCGTTTCACTGCCAA	CGCGGCTTGCATAAACTGAA	126	59.832
XLOC_016229#(AAC)5#124#15	TGCCAATTCCTCTGCTCCTT	CAGCCAAAGCAGCAGTGAAA	194	59.614	TTGCCAATTCCTCTGCTCCT	CAGCCAAAGCAGCAGTGAAA	195	59.614	TGCCAATTCCTCTGCTCCTT	ATAGCAACAGCCAAAGCAGC	201	59.471	TTGCCAATTCCTCTGCTCCT	ATAGCAACAGCCAAAGCAGC	202	59.471	TGCCAATTCCTCTGCTCCTT	CAACAGCCAAAGCAGCAGTG	197	60.597
XLOC_000896#(GAA)5#277#15	TGGAGTTGGGCACTTGCTAG	AGCAATGAAGGGACAGCTGA	116	59.305	TGGAGTTGGGCACTTGCTAG	AGCAATGAAGGGACAGCTGA	116	59.305	GTTGGGCACTTGCTAGTCCT	AGCAATGAAGGGACAGCTGA	112	59.305	AGTTGGGCACTTGCTAGTCC	AGCAATGAAGGGACAGCTGA	113	59.305	GGAGTTGGGCACTTGCTAGT	AGCAATGAAGGGACAGCTGA	115	59.305
XLOC_016890#(TCA)5#1920#15	TCCTCTTTCACTGTCGGTGC	GTACAGTTCCACGTCCCAGG	222	60.038	CCTCTTTCACTGTCGGTGCT	GTACAGTTCCACGTCCCAGG	221	60.038	TCCTCTTTCACTGTCGGTGC	GGTGGCCATCTTTTTCGGTG	157	59.756	CCTCTTTCACTGTCGGTGCT	GGTGGCCATCTTTTTCGGTG	156	59.756	AGGACTGCTGCTATGCATGG	CGCTTCTTGTGTTGTTGCCA	116	59.9
XLOC_007926#(TTC)16(TAC)5#97#63	TCCTCGAACCATCCAAAGCC	GAGCCACAGACATTCCAGCT	123	60.036	TCCTCGAACCATCCAAAGCC	ACGAGCCACAGACATTCCAG	125	60.037	AGCCAGCTTCTTTCCTGCTT	GAGCCACAGACATTCCAGCT	107	60.036	AAGCCAGCTTCTTTCCTGCT	GAGCCACAGACATTCCAGCT	108	60.036	AGCCAGCTTCTTTCCTGCTT	ACGAGCCACAGACATTCCAG	109	60.037
XLOC_022589#(CT)9gtctctctt(TC)7#39#41	CAACTTCAGCAACGGTGTCG	ATAGCCCTTGCCGACCAATT	100	59.741	GCAACTTCAGCAACGGTGTC	TAGCCCTTGCCGACCAATTT	100	59.961	CAACTTCAGCAACGGTGTCG	CGCTTCCAATTCCGCCATTG	131	60.526	CAACTTCAGCAACGGTGTCG	CTTCCAATTCCGCCATTGCA	129	59.468	GCAACTTCAGCAACGGTGTC	ATAGCCCTTGCCGACCAATT	101	59.741
XLOC_001658#(TTA)9#3589#27	TTGTTGCTGCTGGAGAGAGG	TGCAGCAGGAGAGTAGGAGA	125	59.667	GTTGCTGCTGGAGAGAGGAG	TGCAGCAGGAGAGTAGGAGA	123	59.667	TGCTGCTGGAGAGAGGAGAA	TGCAGCAGGAGAGTAGGAGA	121	59.667	TTGCTGCTGGAGAGAGGAGA	TGCAGCAGGAGAGTAGGAGA	122	59.667	GCGAGCTGATTCTTTCGCG	CCTCTCTCCAGCAGCAACAA	110	59.964
XLOC_024771#(CCT)5#2032#15	ACTCTCCCGGTAGTGCTGAT	GTCGCCTCAACTGACTTGGA	100	59.966	TCCCCCAAGAGGCCTATCAA	TCTGAGAAGGAGGCTGCTCT	285	59.959	ACTCTCCCGGTAGTGCTGAT	GCGGGGTATTTTTCTTCCGC	121	59.9	GGCGACAAAGTTCATCGAGC	TCTGAGAAGGAGGCTGCTCT	251	59.959	ACTCTCCCGGTAGTGCTGAT	CTTTCTCCCTAGCCAAGGCC	162	60.107
XLOC_001623#(AAC)5#186#15	TGAAGAATCCGGGATGCAGG	AAGAGCTAGTTGCCACCGTG	150	60.321	CACGGTGGCAACTAGCTCTT	CCTGCATCCCGGATTCTTCA	245	59.819	TGAAGAATCCGGGATGCAGG	AAGAGCTAGTTGCCACCGTG	150	60.321	TGAAGAATCCGGGATGCAGG	CGTGCTGGTTGAGGCATTTG	134	60.388	CAAATGCCTCAACCAGCACG	CCTGCATCCCGGATTCTTCA	261	59.819
XLOC_001623#(TGC)6#336#18	CACGGTGGCAACTAGCTCTT	TTCTGGGCAGAAGAGTTGCC	157	60.251	CAAATGCCTCAACCAGCACG	TTCTGGGCAGAAGAGTTGCC	173	60.251	CACGGTGGCAACTAGCTCTT	GGGCAGAAGAGTTGCCATCA	153	60.323	CACGGTGGCAACTAGCTCTT	TGGGCAGAAGAGTTGCCATC	154	60.323	CACGGTGGCAACTAGCTCTT	CTGGGCAGAAGAGTTGCCAT	155	60.323
XLOC_007706#(AGG)5#2235#15	AAGGGTGGCCATGGAGATTG	AACTTTTTCACTGCGACCGC	163	59.971	CAAAGGGTGGCCATGGAGAT	AACTTTTTCACTGCGACCGC	165	59.971	CCGCCAGTTATCCATCGTGA	CCAGCAACCATGGAGACTGT	131	59.963	TCCGCCAGTTATCCATCGTG	CCAGCAACCATGGAGACTGT	132	59.963	CATGACTGTCATCCGCCAGT	CCAGCAACCATGGAGACTGT	143	59.963
XLOC_011812#(TGC)6#1524#18	GCATGAGCTTGTGGACCCTA	CAAGTGAAGGTGGTGGTGGT	260	60.107	TCAACAGCTCCACAAGGGAC	TAGGGTCCACAAGCTCATGC	223	59.747	CAACAGCTCCACAAGGGACT	TAGGGTCCACAAGCTCATGC	222	59.747	GCATGAGCTTGTGGACCCTA	TCAAGTGAAGGTGGTGGTGG	261	59.817	TCAACAGCTCCACAAGGGAC	TCAACAGCAGGCATGGATGA	134	59.671
XLOC_022342#(A)11#12#11	GGGCGAATGATTTGTTCTCGC	CTCTGTTTCCTCTGCCACCA	101	59.602	GGGCGAATGATTTGTTCTCGC	ACTCTGTTTCCTCTGCCACC	102	59.602	GGGAAAATGGGTCGCTGAGA	AAGCAGCACGATCATAAGCA	107	57.972	ATTGGGGAAAATGGGTCGCT	AAGCAGCACGATCATAAGCA	111	57.972	TGGGCGAATGATTTGTTCTCG	CTCTGTTTCCTCTGCCACCA	102	59.602
XLOC_006246#(GCT)5#25#15	CTGCACGAACCTGGAGTCTT	TTACCGGCTCCACTTTCACC	269	59.964	CTGCACGAACCTGGAGTCTT	CAGCGAAGGGATGTGGACTT	187	60.036	AAGTCCACATCCCTTCGCTG	TTACCGGCTCCACTTTCACC	102	59.964	GACAAAGCTTGCGTACCTGC	TTACCGGCTCCACTTTCACC	285	59.964	GACAAAGCTTGCGTACCTGC	CAGCGAAGGGATGTGGACTT	203	60.036
XLOC_004916#(T)10#32#10	ACCCCTTGAACTTTGCACCA	CCTTTGCCTGTCACGTTGTG	115	59.971	ACCCCTTGAACTTTGCACCA	TCCTTTGCCTGTCACGTTGT	116	60.107	CCAGGTTACCTCACTGGCAG	AACATCCCTGCAACACCCAA	143	60.106	CTCACTGGCAGTCTTCCTGG	AACATCCCTGCAACACCCAA	134	60.106	CCTCACTGGCAGTCTTCCTG	AACATCCCTGCAACACCCAA	135	60.106
XLOC_012979#(T)10#1246#10	TTGGTGAGTTGTTCCCTGGG	AACAGCCTCGATAAGCCTGG	155	59.821	GGGTTGGTGAGTTGTTCCCT	AACAGCCTCGATAAGCCTGG	158	59.821	AGGGTTGGTGAGTTGTTCCC	AACAGCCTCGATAAGCCTGG	159	59.821	AAAGGGCACTGCGTAAGGTT	TCTGGCCTCGCTACATAGGA	108	59.815	TTGGTGAGTTGTTCCCTGGG	TCTGGCCTCGCTACATAGGA	174	59.815
XLOC_025647#(T)12#1057#12	CCAGAGGGTCATTTGCCTCT	TGCCCCATTTTCCTCACCAA	126	59.81	CCAGAGGGTCATTTGCCTCT	ACCCTTTGAGTGCCCCATTT	136	59.809	CCAGAGGGTCATTTGCCTCT	AACCCTTTGAGTGCCCCATT	137	59.809	CCAGAGGGTCATTTGCCTCT	AGTGCCCCATTTTCCTCACC	128	60.252	CCAGAGGGTCATTTGCCTCT	GTGCCCCATTTTCCTCACCA	127	60.542
XLOC_027886#(TCT)8ggtttatctcagcagcagcaacaagagcttctcagattgtcaatgcaatttggtggttcc(TCT)5#385#99	AGCTTCTGACCCTGCTAGGA	GAAGCTCTTGTTGCTGCTGC	101	60.387	GCAGCAGCAACAAGAGCTTC	TCCTAGCAGGGTCAGAAGCT	239	59.958	CCCTGCTAGGAATTGGAGGG	TCCTAGCAGGGTCAGAAGCT	161	59.958	AGCTTCTGACCCTGCTAGGA	CCCTCCAATTCCTAGCAGGG	179	59.524	CAGCTTCTGACCCTGCTAGG	GAAGCTCTTGTTGCTGCTGC	102	60.387
XLOC_020175#(CAC)5#102#15	CAACAACACCGTGACGCATT	ACAACGCCAAATTGACCGTG	119	59.97	AATCCGGGCTGAACGTGAAT	AATGCGTCACGGTGTTGTTG	119	59.971	AAAGAATCCGGGCTGAACGT	AATGCGTCACGGTGTTGTTG	123	59.971	AATCCGGGCTGAACGTGAAT	ACAACGCCAAATTGACCGTG	218	59.97	AGTGATTGGACCTGGTGCTG	AATGCGTCACGGTGTTGTTG	230	59.971
XLOC_020925#(A)10#560#10	TAGCTCAGTGGTAGAGCGGT	TAGCCCCGGACTGTAGAACA	206	59.96	TGTTCTACAGTCCGGGGCTA	ATTCTTCGGCTTGGGCAGAA	208	59.962	TGTTCTACAGTCCGGGGCTA	AATTCTTCGGCTTGGGCAGA	209	59.962	ACTGGCTAAAAGGGGAAGGC	TAGCCCCGGACTGTAGAACA	234	59.96	TGTTCTACAGTCCGGGGCTA	GGCTTGGGCAGAATAGCAGA	201	60.107
XLOC_024431#(AAC)5aagtgttcgttcgttgcctacactattgattcacagtaataatagcagt(A)10#69#74	ACTCCAAGTACTGTGAGCGC	CCAGTGGCAGTCAGTGATGT	115	59.964	ACTCCAAGTACTGTGAGCGC	ACCAGTGGCAGTCAGTGATG	116	59.964	ACTCCAAGTACTGTGAGCGC	CACCAGTGGCAGTCAGTGAT	117	59.964	TGCAGAACTCCGGGACATTC	CGTTACTGCCACCACTGCTA	206	60.038	TAGCAGTGGTGGCAGTAACG	GTGGAACAGGAAGACCAGCA	137	59.891
XLOC_024494#(TC)11#49#22	CCAGATTTGTGGAGGGACCC	AGATCAACACCGTTCCCGTC	224	60.038	CCCAGATTTGTGGAGGGACC	AGATCAACACCGTTCCCGTC	225	60.038	GGACCCAGATTTGTGGAGGG	AGATCAACACCGTTCCCGTC	228	60.038	GGGACCCAGATTTGTGGAGG	AGATCAACACCGTTCCCGTC	229	60.038	TTCTTTCGTGGGCCCGTTTA	CCTCCACAAATCTGGGTCCC	119	60.034
XLOC_018888#(AAG)5#119#15	ACCGCACCAAACTACCCAAA	TTCCAGGATAAACGGCCACC	246	60.035	AACCGCACCAAACTACCCAA	TTCCAGGATAAACGGCCACC	247	60.035	GGTGGCCGTTTATCCTGGAA	TGGAGACACAGCAGCACAAT	109	59.891	AGGAACCGCACCAAACTACC	TTCCAGGATAAACGGCCACC	250	60.035	ACCGCACCAAACTACCCAAA	CCACCGACTTGATGCTCGAT	231	60.179
XLOC_016631#(CAC)6#1376#18	GGCTGTTCCAAATGCACAGG	GAGGATGAGGAGGAGGTGGT	194	60.032	GGGCTGTTCCAAATGCACAG	GAGGATGAGGAGGAGGTGGT	195	60.032	TTCTGGTTCTGGCCGTGTAC	CCTGGACCTTCTGTCAACCC	205	59.963	GTTCTGGTTCTGGCCGTGTA	CCTGGACCTTCTGTCAACCC	206	59.963	GGCCGTGTACCTACCAAACA	CCTGGACCTTCTGTCAACCC	195	59.963
XLOC_006580#(GAA)5#420#15	GTGCCACTTCTTGCAGCATC	CTTTACCCAACAGTGCCCCA	118	60.179	ACCCTTTACAAGCTGCTGCA	CTTTACCCAACAGTGCCCCA	171	60.179	GTGCCACTTCTTGCAGCATC	TTACCCAACAGTGCCCCAAA	116	59.738	GTGCCACTTCTTGCAGCATC	TTTACCCAACAGTGCCCCAA	117	59.738	TGCCACTTCTTGCAGCATCT	CTTTACCCAACAGTGCCCCA	117	60.179
XLOC_024541#(GAA)5aaaaacccaaataacaattttaaatttttctttttttcccatcttggg(TC)6#909#75	TGTCACCGTAACTTCCACCG	TCGATCCTCCTCCACTTGGT	268	59.959	GTCACCGTAACTTCCACCGT	TCGATCCTCCTCCACTTGGT	267	59.959	TGTCACCGTAACTTCCACCG	TGCCGCTTCTTACTCGATCC	281	59.898	GTCACCGTAACTTCCACCGT	TGCCGCTTCTTACTCGATCC	280	59.898	TGTCACCGTAACTTCCACCG	CGTCCCCATCCTCTGGTTTC	165	60.108
XLOC_001900#(T)11#1129#11	TGGCGTTGAGAGTGACGAAA	TCTTCATCACCGGAACACCG	201	60.038	TGGCGTTGAGAGTGACGAAA	CTCAGCGACGGTTCTTTCCT	280	60.038	TGGCGTTGAGAGTGACGAAA	TCAGCGACGGTTCTTTCCTC	279	60.039	TGGCGTTGAGAGTGACGAAA	CTGACTCAGCGACGGTTCTT	284	60.039	GAGGAAGTTTCGGAGGAGGC	CTCAGCGACGGTTCTTTCCT	118	60.038
XLOC_001900#(T)10#1247#10	GAGGAAGTTTCGGAGGAGGC	CTCAGCGACGGTTCTTTCCT	118	60.038	AGGAAAGAACCGTCGCTGAG	ACTGTCTCAGCGATTCCTGC	109	60.108	GAGGAAGTTTCGGAGGAGGC	TCAGCGACGGTTCTTTCCTC	117	60.039	GAGGAAGTTTCGGAGGAGGC	AACTCGCCGATTCAACTCGT	143	60.039	GAGGAAAGAACCGTCGCTGA	ACTGTCTCAGCGATTCCTGC	110	60.108
XLOC_008956#(TAG)6#1105#18	CGCGTACTCCGTCACTAGAC	CCAAACGCAACACCTCACTG	180	59.971	CGCGTACTCCGTCACTAGAC	ACAGACCCACATGCTTCCAG	244	59.963	TCGCGTACTCCGTCACTAGA	CCAAACGCAACACCTCACTG	181	59.971	TCGCGTACTCCGTCACTAGA	ACAGACCCACATGCTTCCAG	245	59.963	CAGTGAGGTGTTGCGTTTGG	CAACACCAACACCAACACCC	155	59.825
XLOC_009066#(ATG)5#188#15	GCACCGGAGAATGGGAAAGA	TTCACACAAAAGCAGCCGTG	151	59.9	AGACAGAGTAGGAGGGAGCC	TTCACACAAAAGCAGCCGTG	187	59.9	GCACCGGAGAATGGGAAAGA	CACACAAAAGCAGCCGTGAC	149	60.592	GCACCGGAGAATGGGAAAGA	AAGCAGCCGTGACTACATCA	142	59.392	GCACCGGAGAATGGGAAAGA	TCACACAAAAGCAGCCGTGA	150	60.746
XLOC_006113#(TA)9#2130#18	TTGGGCCTCAAGCTACAAGT	AGGCCAGATCCAAGAATTGCA	282	59.994	TTGGGCCTCAAGCTACAAGT	TCAGTCTTGAGTGCTTCCACC	127	59.929	TTGGGCCTCAAGCTACAAGT	AGTCTTGAGTGCTTCCACCA	125	58.868	TTGGGCCTCAAGCTACAAGT	CAGTCTTGAGTGCTTCCACCA	126	60.203	TTGGGCCTCAAGCTACAAGT	CACAACAGTAGGCCAGATCCA	291	59.721
XLOC_008530#(A)11#47#11	GAAGAGAGTGTGCAGCGAGT	ATTGGAGGAAGGTTGGCGAG	290	60.035	TGAAGAGAGTGTGCAGCGAG	ATTGGAGGAAGGTTGGCGAG	291	60.035	GAAGAGAGTGTGCAGCGAGT	AGGTTGGCGAGTTTGGCATA	281	59.962	TGAAGAGAGTGTGCAGCGAG	AGGTTGGCGAGTTTGGCATA	282	59.962	GCGAGTAGCTGTACCACCTG	ATTGGAGGAAGGTTGGCGAG	276	60.035
XLOC_018015#(AAT)5#804#15	GCCGCAGTGAGTTTGAAAGG	GCTGCTACAGGTGGTTGTGA	100	60.25	GCCGCAGTGAGTTTGAAAGG	CTGCTGCTACAGGTGGTTGT	102	60.25	GCCGCAGTGAGTTTGAAAGG	ACACAATGTGGCTGCTGCTA	113	60.251	AGCGACTCAGTGACGTTTGT	GCTGCTACAGGTGGTTGTGA	146	60.25	AGCGACTCAGTGACGTTTGT	CTGCTGCTACAGGTGGTTGT	148	60.25
XLOC_018015#(TA)10#1088#20	TCACAACCACCTGTAGCAGC	TGCTGCTTTTCATCCACCTCT	107	59.926	ACAACCACCTGTAGCAGCAG	TGCTGCTTTTCATCCACCTCT	105	59.926	TCACAACCACCTGTAGCAGC	TGTTGCTGCTTTTCATCCACC	110	59.659	ACAACCACCTGTAGCAGCAG	TGTTGCTGCTTTTCATCCACC	108	59.659	CACAACCACCTGTAGCAGCA	TGCTGCTTTTCATCCACCTCT	106	59.926
XLOC_002482#(TC)6#55#12	ATGGTTCCGTAGCTCCCAAG	CACCAACATCAACATGGCCC	135	59.753	TGTTTTCAGCCGGGGAACTT	GGAAGCTGATCCTCCCCAGA	126	60.692	TTGTTTTCAGCCGGGGAACT	GGAAGCTGATCCTCCCCAGA	127	60.692	GCTCCCAAGGATCCAAGTCA	CACCAACATCAACATGGCCC	124	59.753	CTTGTTTTCAGCCGGGGAAC	GGAAGCTGATCCTCCCCAGA	128	60.692
XLOC_030200#(T)16#891#16	TGCAGGTTTTGGGTTGTCCT	TGGGAGACAGAAAGCTGCTG	267	59.964	TGCAGGTTTTGGGTTGTCCT	GGGAGACAGAAAGCTGCTGT	266	59.964	ATTTTTGAAGGCAGCCGCAG	AGGACAACCCAAAACCTGCA	285	60.033	ATTTTTGAAGGCAGCCGCAG	ACATAACTCCTCCCGGACGA	140	60.034	GTGCAGGTTTTGGGTTGTCC	TGGGAGACAGAAAGCTGCTG	268	59.964
XLOC_014854#(TCT)5#363#15	AGTTGGTGTTGAGGACGGTG	GCTATGGCTATCGGTGGCTT	181	59.965	GTTGGTGTTGAGGACGGTGA	GCTATGGCTATCGGTGGCTT	180	59.965	AGTTGGTGTTGAGGACGGTG	ATGGCTATCGGTGGCTTGTC	178	60.179	GTTGGTGTTGAGGACGGTGA	ATGGCTATCGGTGGCTTGTC	177	60.179	AGTTGGTGTTGAGGACGGTG	ACGACGTGCTCGAACATGAA	157	60.318
XLOC_007964#(A)12#146#12	ACCGTTTACGCTTTCAACGC	GATACGACGGAGGTATGGCG	175	60.11	CGTTTACGCTTTCAACGCCA	GATACGACGGAGGTATGGCG	173	60.11	ATGCGACCACCACAAAGGAA	TGGCGTTGAAAGCGTAAACG	170	60.042	AATGCGACCACCACAAAGGA	TGGCGTTGAAAGCGTAAACG	171	60.042	GAATGCGACCACCACAAAGG	TGGCGTTGAAAGCGTAAACG	172	60.042
XLOC_001479#(TG)7#1209#14	AGCAGACTTGGAACCTCTGC	TATGCGATCCAGCGGAGTTC	115	59.968	GCAGCAGACTTGGAACCTCT	TATGCGATCCAGCGGAGTTC	117	59.968	AGCAGCAGACTTGGAACCTC	TATGCGATCCAGCGGAGTTC	118	59.968	GAGCAGCAGACTTGGAACCT	TATGCGATCCAGCGGAGTTC	119	59.968	AGAGCAGCAGACTTGGAACC	TATGCGATCCAGCGGAGTTC	120	59.968
XLOC_001486#(AAT)6(AAG)6#454#36	TGATGACGTGGTGGCTCTTC	CTCTCCATCCACCTGCTGTG	112	60.108	ACGACGATGTTGAGGTGCAT	CTCTCCATCCACCTGCTGTG	191	60.108	ACGACGATGTTGAGGTGCAT	AATACGGAAGAGCCACCACG	105	60.108	AAGTGTAAGCGAGGGTGACG	CTCTCCATCCACCTGCTGTG	163	60.108	GACGACGACGATGTTGAGGT	GAAGAGCCACCACGTCATCA	103	60.037
XLOC_021313#(AAC)5#164#15	CCCTCAACGTGCAAGTCTCT	TGCCTTCCATGATGGGTTGT	208	59.591	TACCCCTCAACGTGCAAGTC	TGCCTTCCATGATGGGTTGT	211	59.591	CGTAGCTTCCCTGACCTGTC	TGCCTTCCATGATGGGTTGT	168	59.591	CTTCCGTAGCTTCCCTGACC	TGCCTTCCATGATGGGTTGT	172	59.591	CCGTACTTCTGCCTCCATGG	TGCCTTCCATGATGGGTTGT	235	59.591
XLOC_021559#(GAA)11#763#33	CGAGATCAGCATCAGCAAGGA	ATTGTTGGTGGTGGAGGTGG	241	60.179	TCGAGATCAGCATCAGCAAGG	ATTGTTGGTGGTGGAGGTGG	242	60.179	CGAGATCAGCATCAGCAAGG	ATTGTTGGTGGTGGAGGTGG	241	60.179	CGAGATCAGCATCAGCAAGGA	GTGGTGGAGGAGGACAACAA	222	59.528	TCGAGATCAGCATCAGCAAGG	GTGGTGGAGGAGGACAACAA	223	59.528
XLOC_002561#(T)10#998#10	GAATTGCAGCTGTTGGGTCC	CCATCCCAACTTGTCCACCA	123	59.888	GGAATTGCAGCTGTTGGGTC	CCATCCCAACTTGTCCACCA	124	59.888	GAATTGCAGCTGTTGGGTCC	ACCATCCCAACTTGTCCACC	124	59.888	GGAATTGCAGCTGTTGGGTC	ACCATCCCAACTTGTCCACC	125	59.888	CTGGAATTGCAGCTGTTGGG	CCATCCCAACTTGTCCACCA	126	59.888
XLOC_011315#(TTC)6#48#18	ACCCCAAACCTCGTCGAATC	CGGAGGAATTGGGAAGCTGT	199	60.035	ACCCCAAACCTCGTCGAATC	ACGGAGGAATTGGGAAGCTG	200	60.035	ACCCCAAACCTCGTCGAATC	AGCGATGGCATTGAAGGTGA	129	60.035	CAGCTTCCCAATTCCTCCGT	ACGATCGGGGACACAAAGAC	141	60.038	ACAGCTTCCCAATTCCTCCG	ACGATCGGGGACACAAAGAC	142	60.038
XLOC_017822#(TTC)5#44#15	CCCCTCCACCACAAAACCAT	CCAAGACTTGCACCGGTTTG	243	59.969	CCCCTCCACCACAAAACCAT	CTCCAGCAGGAAAGCCATGA	299	60.035	CAAGCAGCCCCATCAAGAGA	ATGGTTTTGTGGTGGAGGGG	181	60.179	TCAAGCAGCCCCATCAAGAG	ATGGTTTTGTGGTGGAGGGG	182	60.179	CTCAAGCAGCCCCATCAAGA	ATGGTTTTGTGGTGGAGGGG	183	60.179
XLOC_020167#(GGA)5#706#15	TAGTCTCCGCACCAACAACC	CGTCGGATTTGTGGCCTAGT	177	60.108	TAGTCTCCGCACCAACAACC	GGCCTAGTTCGCGTGTTAGT	165	60.109	TAGTCTCCGCACCAACAACC	TGGCCTAGTTCGCGTGTTAG	166	60.109	CCTCCTCCGAACCAGGAAAC	AGAAGGCACCGACATGGATG	296	60.108	CCTCCTCCGAACCAGGAAAC	GAAGGCACCGACATGGATGA	295	60.108
XLOC_022922#(CAA)7#64#21	GAAGAACCCGGGATCGATCC	CCCGAGTTTCTTCCCGTTGA	181	59.966	TAAACCGCGGAGAAGAACCC	CCCGAGTTTCTTCCCGTTGA	192	59.966	GCGAAGAAACATCGTGCGAA	GGATCGATCCCGGGTTCTTC	178	59.966	CAAGGAGAAGGCCTGGACAG	TTCGCACGATGTTTCTTCGC	281	59.837	GCGAAGAAACATCGTGCGAA	GGGTTCTTCTCCGCGGTTTA	167	60.037
XLOC_017269#(A)11#1#11	AAAAGCAAGAACGCCACGTC	CTCTTCCTCCTCCTCTGCCT	184	60.032	AAAAGCAAGAACGCCACGTC	CTGCTCCTCTTCCTCCTCCT	190	60.032	GAAAAGCAAGAACGCCACGT	CTCTTCCTCCTCCTCTGCCT	185	60.032	GAAAAGCAAGAACGCCACGT	CTGCTCCTCTTCCTCCTCCT	191	60.032	AAAAGCAAGAACGCCACGTC	TCTTCCTCCTCCTCTGCCTC	183	60.033
XLOC_011028#(GGT)5#511#15	CCAGCTCCTTCTTCTGGTGG	CTTGCTTCTGGTGTTGGTGC	107	59.969	GCACCAACACCAGAAGCAAG	CGATTGGCAGACCCAGAAGT	176	60.036	GCACCAACACCAGAAGCAAG	AACCTGTCCTCGATTGGCAG	186	60.036	GCACCAACACCAGAAGCAAG	GAACCTGTCCTCGATTGGCA	187	60.036	GCACCAACACCAGAAGCAAG	ATTGGCAGACCCAGAAGTGG	174	59.961
XLOC_008055#(AAC)5#152#15	GCCCTTGTGTGCAGTGTAAC	CACCAAGTAGAGCAGCACCA	176	59.965	GCCCTTGTGTGCAGTGTAAC	CGTCGAAACCCTGGTCATCA	128	60.038	TATGTCCACCTCATCACCGC	CACCAAGTAGAGCAGCACCA	194	59.965	TATGTCCACCTCATCACCGC	CGTCGAAACCCTGGTCATCA	146	60.038	GCCCTTGTGTGCAGTGTAAC	GAGCAGCACCAAAACCATCC	167	59.755
XLOC_003846#(AAT)6#860#18	AGGGAACAGGTGGTCAGCTA	TTTCCCATTGGGCCATGTGA	206	59.884	TAGGGAACAGGTGGTCAGCT	TTTCCCATTGGGCCATGTGA	207	59.884	AGGGAACAGGTGGTCAGCTA	ACTTTCCCATTGGGCCATGT	208	59.883	TAGGGAACAGGTGGTCAGCT	ACTTTCCCATTGGGCCATGT	209	59.883	AGGGAACAGGTGGTCAGCTA	CCCATTGGGCCATGTGACTA	203	59.742
XLOC_002310#(T)10#1542#10	CTGCTCAAGGTCGTGTTCCT	CTGCTTCTCCTTCAGCTGCT	141	60.036	CTGCTCAAGGTCGTGTTCCT	GAGTGTCCCAATCAGCCACA	258	59.963	CTGCTCAAGGTCGTGTTCCT	ACGGCATCCACTTAAAGCCA	209	59.962	TTTGGATGGAGGTGTACGCC	CTGCTTCTCCTTCAGCTGCT	116	60.036	TTTGGATGGAGGTGTACGCC	GAGTGTCCCAATCAGCCACA	233	59.963
XLOC_010184#(TAA)5gtctaacaatat(TAC)5#483#42	CTGCTCAAGGTCGTGTTCCT	CTGCTTCTCCTTCAGCTGCT	141	60.036	CTGCTCAAGGTCGTGTTCCT	GAGTGTCCCAATCAGCCACA	258	59.963	CTGCTCAAGGTCGTGTTCCT	ACGGCATCCACTTAAAGCCA	209	59.962	TTTGGATGGAGGTGTACGCC	CTGCTTCTCCTTCAGCTGCT	116	60.036	TTTGGATGGAGGTGTACGCC	GAGTGTCCCAATCAGCCACA	233	59.963
XLOC_004405#(CAA)6#1653#18	TAACCATGATGTCCCGGCTG	TGTGCTGATGGCCTTTGACT	144	59.889	GTACACACCCTGGTTGTCCA	TGTGCTGATGGCCTTTGACT	232	59.889	TGTACACACCCTGGTTGTCC	TGTGCTGATGGCCTTTGACT	233	59.889	GTACACACCCTGGTTGTCCA	CAGCCGGGACATCATGGTTA	108	59.82	TGTACACACCCTGGTTGTCC	CAGCCGGGACATCATGGTTA	109	59.82
XLOC_024766#(TC)6#157#12	GCTCCATTACTCGCCGGTTA	ACCGACGTGGAAACCTCAAA	227	59.821	GCTCCATTACTCGCCGGTTA	AACCGACGTGGAAACCTCAA	228	59.821	TTGAGGTTTCCACGTCGGTT	TTCTCTCCCCCACAACAACG	203	59.892	TTTGAGGTTTCCACGTCGGT	TTCTCTCCCCCACAACAACG	204	59.892	TTCATCACCCTTGCGGTTCA	ACCGACGTGGAAACCTCAAA	117	59.821
XLOC_002596#(TAA)5#420#15	GCTCCATTACTCGCCGGTTA	ACCGACGTGGAAACCTCAAA	227	59.821	GCTCCATTACTCGCCGGTTA	AACCGACGTGGAAACCTCAA	228	59.821	TTGAGGTTTCCACGTCGGTT	TTCTCTCCCCCACAACAACG	203	59.892	TTTGAGGTTTCCACGTCGGT	TTCTCTCCCCCACAACAACG	204	59.892	TTCATCACCCTTGCGGTTCA	ACCGACGTGGAAACCTCAAA	117	59.821
XLOC_008748#(T)12#135#12	AGAAGGTGGGGCTGATTGTG	TACCTAGGGGCCTGAGTGAC	174	60.032	AACCGGGTGCCATGTGTTAT	TACCTAGGGGCCTGAGTGAC	145	60.032	ATCCTAACACGTTGGAGGCG	TACCTAGGGGCCTGAGTGAC	124	60.032	AGAAGGTGGGGCTGATTGTG	CCATACCTAGGGGCCTGAGT	177	60.105	AACCGGGTGCCATGTGTTAT	CCATACCTAGGGGCCTGAGT	148	60.105
XLOC_001948#(CAA)5#165#15	TCCACCACCACTTCCAAACA	TCCCTTCTCCCAGCTGCTAT	279	60.031	TCCACCACCACTTCCAAACA	CTGTTCCCTTCTCCCAGCTG	283	60.036	TCCACCACCACTTCCAAACA	TTCCCTTCTCCCAGCTGCTA	280	60.253	TCCACCACCACTTCCAAACA	CACCTGTTCCCTTCTCCCAG	286	59.674	TCCACCACCACTTCCAAACAA	TCCCTTCTCCCAGCTGCTAT	279	60.031
XLOC_008985#(T)12#3467#12	TGCTGCAACCAGTGATTCCT	AAATCACCCTTTTGACGCGC	300	60.04	TGCTGCAACCAGTGATTCCT	TCATGTCAACTGCTGCTGGT	236	59.891	TGCTGCAACCAGTGATTCCT	GCTGGTTGCCTTGGTATTCG	222	59.548	TGCTGCAACCAGTGATTCCT	ACCCTTTTGACGCGCACTTA	295	60.533	TGCTGCAACCAGTGATTCCT	CCCTTTTGACGCGCACTTAA	294	59.411
XLOC_009125#(AT)10#174#20	AGAATGCCGGGATTGGAGAC	GAGTCAACTCGCACCGATGA	101	60.109	AGAATGCCGGGATTGGAGAC	AGTCAACTCGCACCGATGAA	100	59.683	AGAATGCCGGGATTGGAGAC	AATGAGTCAACTCGCACCGA	104	59.683	AGAATGCCGGGATTGGAGAC	TGAGTCAACTCGCACCGATG	102	60.389	AGAATGCCGGGATTGGAGAC	CAATGAGTCAACTCGCACCG	105	59.56
XLOC_009125#(A)10cac(A)12ttatttctccttacgtttgaagaattatgtagtgttgtacatccactattctatcaacctatctttttatttttattcgataaaagaaagaaaag(A)10#327#130	TGGTCACATCTCAGGTGCAC	TGCAGCAATGTAGGCAGGAA	100	59.962	AGAATGCCGGGATTGGAGAC	GAGTCAACTCGCACCGATGA	101	60.109	TCATCGGTGCGAGTTGACTC	GCACAAGCTGCATTTCCCAT	251	59.752	CGGTGCGAGTTGACTCATTG	GTGCACCTGAGATGTGACCA	300	59.965	AGAATGCCGGGATTGGAGAC	AGTCAACTCGCACCGATGAA	100	59.683
XLOC_006595#(A)13#1#13	AGCATTCAGACACGCTGGAA	ACTTTTGGGGTGCCACTTGA	138	60.033	ATAGATGGGTTGCTTGGGCC	ACTTTTGGGGTGCCACTTGA	106	60.033	AGCATTCAGACACGCTGGAA	TTGGGGTGCCACTTGATTGT	134	60.106	AGCATTCAGACACGCTGGAA	TTGCAACTGTGTGGTTGTGC	178	60.109	GACCCAGCTATGATCGGAGC	TTGCAACTGTGTGGTTGTGC	105	60.109
XLOC_001991#(TGA)5#327#15	GCTCTGTCGGCAATGGTTTG	GCTCAAAAAGAGTCCGCAGC	162	60.11	GCTCTGTCGGCAATGGTTTG	CAAAAAGAGTCCGCAGCTCG	159	59.835	AGCTCTGTCGGCAATGGTTT	GCTCAAAAAGAGTCCGCAGC	163	60.11	GCTCTGTCGGCAATGGTTTG	CGCCGCAAAGGTTTGTTTTG	286	59.7	GCTGCGGACTCTTTTTGAGC	CGCCGCAAAGGTTTGTTTTG	144	59.7
XLOC_001991#(T)11#2765#11	CGGATACCCTCCAAAGGACG	GCTTTTGCTACCACCTGTGC	179	60.039	CGGTCCTCCTGTGAGTTTGG	GCTTTTGCTACCACCTGTGC	161	60.039	ACGGTCCTCCTGTGAGTTTG	GCTTTTGCTACCACCTGTGC	162	60.039	GGATACCCTCCAAAGGACGG	GCTTTTGCTACCACCTGTGC	178	60.039	CTGCCGCCCTATTCTCTTCC	CCAAACTCACAGGAGGACCG	173	60.321
XLOC_012406#(TTC)6#96#18	CCACCACCACCAACACTACA	CTTGGACCAACAACAGCAGC	170	59.969	CACCACCACCACCAACACTA	CTTGGACCAACAACAGCAGC	172	59.969	ACCACCACCACCAACACTAC	CTTGGACCAACAACAGCAGC	171	59.969	CCACCACCACCAACACTACA	TTGTCTTTGACCCTACCCGC	224	59.964	CACCACCACCACCAACACTA	TTGTCTTTGACCCTACCCGC	226	59.964
XLOC_027682#(CTC)5#212#15	TACTTCAGACCGTTGCCACC	TGAGGAGGAGGAGGAGTCAAG	171	59.993	GTGTTTTCTCCGCCGTTTCC	TGAGGAGGAGGAGGAGTCAAG	147	59.993	GGTGTTTTCTCCGCCGTTTC	TGAGGAGGAGGAGGAGTCAAG	148	59.993	CCGCCGTTTCCTTCTGGTAT	TGAGGAGGAGGAGGAGTCAAG	138	59.993	TACTTCAGACCGTTGCCACC	TGAGGAGGAGGAGGAGTCAA	171	58.915
XLOC_020313#(A)10#160#10	TGTGCCAGCAAGAAGACACA	AGAAGCAGCTTCAGCCACAT	210	59.962	TGTGCCAGCAAGAAGACACA	AACAGAAGCAGCTTCAGCCA	213	60.179	TGTGCCAGCAAGAAGACACA	GCAACAGCAACAAGTCCACC	272	60.249	TGTGCCAGCAAGAAGACACA	GGCAACAGCAACAAGTCCAC	273	60.249	TGTGCCAGCAAGAAGACACA	TGCAGCTGCTGTAACTCCTG	165	60.321
XLOC_020313#(CAT)5#284#15	TGGCCGCATCATCATCATCA	AGAAGCAGCTTCAGCCACAT	143	59.962	ACTGGCCGCATCATCATCAT	AGAAGCAGCTTCAGCCACAT	145	59.962	TGGCCGCATCATCATCATCA	AACAGAAGCAGCTTCAGCCA	146	60.179	ACTGGCCGCATCATCATCAT	AACAGAAGCAGCTTCAGCCA	148	60.179	TGTTACTGGCCGCATCATCA	AGAAGCAGCTTCAGCCACAT	149	59.962
XLOC_011986#(ATA)5#492#15	TGATGATTTCATTAATCCAAGTACTCC	TCATGTCCAAAGTGGCTCCC	100	59.962	TGATGATTTCATTAATCCAAGTACTCC	TCATGTCCAAAGTGGCTCCCA	100	61.671	TGATGATTTCATTAATCCAAGTACTCC	TCATGTCCAAAGTGGCTCC	100	57.349	ACTGGCCGCATCATCATCAT	AACAGAAGCAGCTTCAGCCA	148	60.179	TGTTACTGGCCGCATCATCA	AGAAGCAGCTTCAGCCACAT	149	59.962
XLOC_007301#(TTA)5#914#15	TTGGCCCACGGTTTCTTTCT	GCCCAACCATCAGCTGTTTG	239	60.038	GCCGGACCTCTAAGGAACAC	GCCCAACCATCAGCTGTTTG	200	60.038	TTGGCCCACGGTTTCTTTCT	GGATGCATCCCCTTCGTTGA	168	60.107	TTGGCCCACGGTTTCTTTCT	CTGCTTCTTACGGCCCGTTA	207	60.109	GCCGGACCTCTAAGGAACAC	GGATGCATCCCCTTCGTTGA	129	60.107
XLOC_007506#(CAG)5#691#15	ACGTCGCTAGTCACTTGCAA	CACAGGCGAGCTAGCGAATA	143	59.969	AACGTCGCTAGTCACTTGCA	CACAGGCGAGCTAGCGAATA	144	59.969	ACGTCGCTAGTCACTTGCAA	GGTGAATGGCAGGAACAGGA	222	59.962	AACGTCGCTAGTCACTTGCA	GGTGAATGGCAGGAACAGGA	223	59.962	TATTCGCTAGCTCGCCTGTG	GACCGGCCGATGATACTGAG	140	60.039
XLOC_007390#(AAG)6#521#18	TCTGGTCTGAACTCCGCAAG	TGGATGCTTCGCCCAAGTAG	129	60.108	TCTGGTCTGAACTCCGCAAG	GGATGCTTCGCCCAAGTAGA	128	59.822	AGGGAGGGTTGTTTTGTGCT	TCAGGTCCTTCCTCCACCTC	161	60.252	AGGGAGGGTTGTTTTGTGCT	CAGGTCCTTCCTCCACCTCT	160	60.252	TCTGGTCTGAACTCCGCAAG	AGCACAAAACAACCCTCCCT	253	59.738
XLOC_021212#(T)10#253#10	GGATCGTAGAGAAAGCGGCA	TTGAGGGGCAGCTCTAACTG	104	59.385	GGCGCAAAGGATCGTAGAGA	TTGAGGGGCAGCTCTAACTG	112	59.385	GGATCGTAGAGAAAGCGGCA	ACTTGAGGGGCAGCTCTAAC	106	59.384	GGATCGTAGAGAAAGCGGCA	GTCTAACTTGAGGGGCAGCT	111	59.384	GGATCGTAGAGAAAGCGGCA	AGTCTAACTTGAGGGGCAGC	112	59.384
XLOC_020762#(AG)7#63#14	GCTCTGAAGGACATGGCTGT	TTGCCATGAGAACGAGCAGT	251	59.965	GTGCTCTGAAGGACATGGCT	TTGCCATGAGAACGAGCAGT	253	59.965	AGTGCTCTGAAGGACATGGC	TTGCCATGAGAACGAGCAGT	254	59.965	TGCTCTGAAGGACATGGCTG	TTGCCATGAGAACGAGCAGT	252	59.965	GCTCTGAAGGACATGGCTGT	GCCATGAGAACGAGCAGTCT	249	60.108
XLOC_010871#(ACC)5#141#15	AAAGAGCGAGGTTCAGGAGC	GGCGACGGCATAAATTGTCC	102	59.971	AAAGAGCGAGGTTCAGGAGC	TTTGAGAGTGGGTGGTGGTG	176	59.817	GGACAATTTATGCCGTCGCC	GATCGCGTATTTCTGCAGCC	215	59.767	GGACAATTTATGCCGTCGCC	GGATCGCGTATTTCTGCAGC	216	59.767	AAAGAGCGAGGTTCAGGAGC	GATCGCGTATTTCTGCAGCC	297	59.767
XLOC_005665#(TTG)5#2343#15	TGTACTTGACCGCGTTGGAT	GCCACGGATCATCACCAACA	153	60.676	TACTTGACCGCGTTGGATGG	GCCACGGATCATCACCAACA	151	60.676	TTGACCGCGTTGGATGGATA	GCCACGGATCATCACCAACA	148	60.676	GTGTACTTGACCGCGTTGGA	GCCACGGATCATCACCAACA	154	60.676	GGTTCAAATGCAGGGCGTTG	GCCACGGATCATCACCAACA	188	60.676
XLOC_029682#(T)10#965#10	TTCACCAGCCTTGTCCCTTC	TGATGACTATCGCCGAACCG	104	59.97	CCAGCCTTGTCCCTTCAACT	TGATGACTATCGCCGAACCG	100	59.97	CTTCACCAGCCTTGTCCCTT	TGATGACTATCGCCGAACCG	105	59.97	CGGTTCGGCGATAGTCATCA	ACAATTACCCGCACCACCTT	180	59.888	CGGTTCGGCGATAGTCATCA	AACAATTACCCGCACCACCT	181	59.888
XLOC_006052#(TTC)6#165#18	CACTCCCACCTTCCCACTTC	CCTTTCTCTCCTTGGCGGTT	219	59.963	CACTCCCACCTTCCCACTTC	AACCTTTCTCTCCTTGGCGG	221	59.963	CGTGTTCCGATTCCCACTCA	GAAGTGGGAAGGTGGGAGTG	126	59.963	CCTCTCCTCTCACACTCCCA	CCTTTCTCTCCTTGGCGGTT	231	59.963	CCTCTCCTCTCACACTCCCA	AACCTTTCTCTCCTTGGCGG	233	59.963
XLOC_008102#(TAG)5#461#15	TGTCTCATCATGGATCACTGTGA	TGGCCTATCCATATGACACCT	120	58.01	TGGATCACTGTGATATCGTACGT	TGGCCTATCCATATGACACCT	110	58.01	TCACTGTGATATCGTACGTGTCT	TGGCCTATCCATATGACACCT	106	58.01	TGTCTCATCATGGATCACTGTGA	TGGCCTATCCATATGACACCTT	120	58.673	TGTCTCATCATGGATCACTGTG	TGGCCTATCCATATGACACCT	120	58.01
XLOC_015090#(TGA)7#602#21	AAATCAGATGCAACTGCGGC	CCTCTGCCACTACTTGAGCC	139	60.108	AAACGGTTTGCAAGTGGACG	CAAGTACACCAACCCCACCA	196	59.816	AAACGGTTTGCAAGTGGACG	AAGTACACCAACCCCACCAC	195	59.816	GGCTCAAGTAGTGGCAGAGG	CAAGTACACCAACCCCACCA	149	59.816	GGCTCAAGTAGTGGCAGAGG	AAGTACACCAACCCCACCAC	148	59.816
XLOC_016301#(TCC)5#171#15	CTCCGATTGGCACTCTCGTT	CGCAATTTTGTGGGATCCCC	150	59.824	CCTCGGTTACGTTCTTCGCT	CGCAATTTTGTGGGATCCCC	243	59.824	GTGGAGCCAGTCTGTCCATC	ATATGTTGGCTCGAGCTGCA	108	59.821	GAGAGCCCGTATGGAAGCAA	AGCGAAGAACGTAACCGAGG	270	60.109	TGCAGCTCGAGCCAACATAT	AGCGAAGAACGTAACCGAGG	225	60.109
XLOC_019088#(TCC)5accaccttcgaattactatccataccctccaccaccacctcctcctccgccggaaaattcatatcagcct(CCA)5#207#100	CCACCTCCTCCTCCTCATGA	TCTGCTGCTGCCTATGCTTT	193	60.035	CCACCTCCTCCTCCTCATGA	TTCTGCTGCTGCCTATGCTT	194	60.035	CCACCTCCTCCTCCTCATGA	GTCCGTCTCAACCCTCCTTG	120	60.037	ACAGCAGCACAAGGATCCTC	TCTGCTGCTGCCTATGCTTT	119	60.035	ACAGCAGCACAAGGATCCTC	TTCTGCTGCTGCCTATGCTT	120	60.035
XLOC_019710#(GAC)5#312#15	TTAGGAGCAGCTTGACGACG	ACCCGAAAATAAACGCCCAC	244	59.117	ACGACGATGTTTCCCACGAT	ACCCGAAAATAAACGCCCAC	221	59.117	TTAGGAGCAGCTTGACGACG	TGCCATTAAACACCACCTCCA	211	59.854	GACGACGATGTTTCCCACGA	ACCCGAAAATAAACGCCCAC	222	59.117	GACGACGACGATGTTTCCCA	ACCCGAAAATAAACGCCCAC	225	59.117
XLOC_014409#(CT)8#5#16	GCAGCACCTTAGTGGCTACA	GTGACGGTTCCAGCAGAGTT	217	60.25	AACTCTGCTGGAACCGTCAC	TGGTGGGATCGAACCAAAGG	178	59.962	AACTCTGCTGGAACCGTCAC	GGTGGGATCGAACCAAAGGT	177	59.962	GCAGCACCTTAGTGGCTACA	CGGTTCCAGCAGAGTTACCA	213	59.68	GCAGCACCTTAGTGGCTACA	ACGGTTCCAGCAGAGTTACC	214	59.679
XLOC_022719#(AAG)8#842#24	AAAAGAAACACGAAGCGGCG	TCCCGAGAACCAACTAGTCCT	121	59.923	AAAAGAAACACGAAGCGGCG	CCGAGAACCAACTAGTCCTCC	119	59.523	AAAAGAAACACGAAGCGGCG	CCCGAGAACCAACTAGTCCTC	120	59.523	GAAGCGGCGAGTGAGAATGT	TCCCGAGAACCAACTAGTCCT	110	59.923	AAAAGAAACACGAAGCGGCG	TCCCGAGAACCAACTAGTCC	121	58.446
XLOC_024820#(TCA)5#4#15	ACAGAAGGTGATGAGTGCGG	GCGAAATGAATGGTGCTGCT	287	59.828	TTTCCGATCTTCCGACCGAC	CCGCACTCATCACCTTCTGT	111	60.037	GTTTCCGATCTTCCGACCGA	CCGCACTCATCACCTTCTGT	112	60.037	GAAGGTGATGAGTGCGGACA	GCGAAATGAATGGTGCTGCT	284	59.828	TTTCCGATCTTCCGACCGAC	TGTCCGCACTCATCACCTTC	114	60.037
XLOC_013966#(TAG)6#720#18	AGGGTCATCACCAATGGTTCT	TTCGCATTGACCTCAAACGC	224	59.763	GGGTCATCACCAATGGTTCTG	TTCGCATTGACCTCAAACGC	223	59.763	AGGGTCATCACCAATGGTTCT	CGCATTGACCTCAAACGCTG	222	60.453	GGGTCATCACCAATGGTTCTGA	TTCGCATTGACCTCAAACGC	223	59.763	AGGGTCATCACCAATGGTTCTG	TTCGCATTGACCTCAAACGC	224	59.763
XLOC_015733#(GAC)6#133#18	TGCTAAATGCGGCGTTATGC	GTCGTCGTCGTCGTCCTAAG	292	60.247	CACCTTCCGAGTCTTGGCTT	GTCGTCGTCGTCGTCCTAAG	245	60.247	CTTAGGACGACGACGACGAC	TCTTGGAGCATGCTGAGGTG	230	60.036	TGCTAAATGCGGCGTTATGC	TCGTCGTCGTCGTCCTAAGA	291	60.389	CACCTTCCGAGTCTTGGCTT	TCGTCGTCGTCGTCCTAAGA	244	60.389
XLOC_003002#(T)10#800#10	GACGTGGCTCCTCCTTCTTC	ACCAGAACCGTACACGTGTC	108	59.969	GACGTGGCTCCTCCTTCTTC	GCCCACCACCCTTATTACCC	166	60.106	GACGTGGCTCCTCCTTCTTC	GGCCCACCACCCTTATTACC	167	60.106	GACGTGGCTCCTCCTTCTTC	GGGCCCACCACCCTTATTAC	168	60.106	GTGCTTCGCAGGTTGGAATG	GCCCACCACCCTTATTACCC	120	60.106
XLOC_004973#(TAA)6ccaagttgttgaagaaattgttaataaa(AAT)7#1065#67	CCCTCGTTCGTCTCCAACAA	ATCCTTGCTTCCACTCTGGC	291	60.035	TACACCTCCCTCGTTCGTCT	ATCCTTGCTTCCACTCTGGC	298	60.035	CTCCCTCGTTCGTCTCCAAC	ATCCTTGCTTCCACTCTGGC	293	60.035	CCCTCGTTCGTCTCCAACAA	TGCTTCCACTCTGGCACATT	286	59.889	CCCTCGTTCGTCTCCAACAA	TTGCTTCCACTCTGGCACAT	287	59.889
XLOC_017321#(ATC)5#45#15	CAGCGATTACACACCTCCGT	CAACTCAAATTGACGCCGGG	198	60.11	ACAGCGATTACACACCTCCG	CAACTCAAATTGACGCCGGG	199	60.11	AGCGATTACACACCTCCGTC	CAACTCAAATTGACGCCGGG	197	60.11	CAGCGATTACACACCTCCGT	TCAAATTGACGCCGGGAAGT	194	60.251	CAGCGATTACACACCTCCGT	ACTCAAATTGACGCCGGGAA	196	60.251
XLOC_022766#(GCT)6#394#18	TGGAGGGACTAGGCTCCTTC	TAGCACGATCAGCCGACAAG	227	60.179	TGGAGGGACTAGGCTCCTTC	TTAGCACGATCAGCCGACAA	228	59.755	TGGAGGGACTAGGCTCCTTC	TTTAGCACGATCAGCCGACA	229	59.755	GAGGGACTAGGCTCCTTCGT	TAGCACGATCAGCCGACAAG	225	60.179	TTGGAGGGACTAGGCTCCTT	TAGCACGATCAGCCGACAAG	228	60.179
XLOC_013253#(GAC)5#658#15	AACCAAGCCAACCACCTGAA	CCTTTAGGTGCCTGTGAGGG	283	60.035	AACCAAGCCAACCACCTGAA	TCAGGTGATTCTGTTGGGGC	181	59.962	AACCAAGCCAACCACCTGAA	TTGGGGCATTTCCTGGTACC	168	59.96	GCCCCAACAGAATCACCTGA	CCTTTAGGTGCCTGTGAGGG	122	60.035	GGTACCAGGAAATGCCCCAA	CCTTTAGGTGCCTGTGAGGG	135	60.035
XLOC_000891#(GAG)5#2098#15	GATCAGCGAAATTTCCCGGC	TGGGATGTAGGCGTTCTTGT	272	59.019	ACAAGAACGCCTACATCCCA	ACTCTCCCCTTCTTGCTCCT	136	59.882	TGTGCAGTAGAAGAGGAGGGA	GCCGGGAAATTTCGCTGATC	121	59.971	AAGAGAGGAGGCAAGCTTGG	TGGGATGTAGGCGTTCTTGT	237	59.019	GATCAGCGAAATTTCCCGGC	TTGGGATGTAGGCGTTCTTGT	273	59.65
XLOC_010873#(GT)6#1595#12	TGGGGTATGGTCCACGGTAT	GCTGATCTGGTCCACCAACA	171	59.963	TGGGGTATGGTCCACGGTAT	TGCTGATCTGGTCCACCAAC	172	59.963	TGGGGTATGGTCCACGGTAT	AACCCCGCTGAACATTGGAT	100	59.96	TGGGGTATGGTCCACGGTAT	AAACCCCGCTGAACATTGGA	101	60.179	TGGGGTATGGTCCACGGTAT	CGTAGCTGGCTCTGATTGCT	224	60.179
XLOC_016909#(T)10#897#10	TGATCTTGCCATGCCCATGT	CAGTTTTGGCCCCAGTTTCG	240	59.968	AACGGTGGATGGTGTAACCC	CAGTTTTGGCCCCAGTTTCG	275	59.968	TGATCTTGCCATGCCCATGT	ACCAAAACCGCGTTCGATTG	261	60.041	TGATCTTGCCATGCCCATGT	CACCAAAACCGCGTTCGATT	262	60.041	TGATCTTGCCATGCCCATGT	CGGTCACTGCTTGAAACACG	300	60.042
XLOC_021710#(GAT)5#127#15	TTCCCCTCGCTTTGCATCAT	AAACCATTTGTGAACCGCCG	211	59.969	AACAGCGGAAGGGATCAGTG	AAACCATTTGTGAACCGCCG	130	59.969	TGGACGCCTTTTAGGTTCCC	AAACCATTTGTGAACCGCCG	226	59.969	TTCCCCTCGCTTTGCATCAT	TGGTGGCGTGATGTTGCTAT	268	60.036	TTCCCCTCGCTTTGCATCAT	CACTGATCCCTTCCGCTGTT	101	60.036
XLOC_021710#(AAT)7#490#21	ATAGCAACATCACGCCACCA	AAGCGGACGTAGGTTGTGTT	204	59.895	AACACAACCTACGTCCGCTT	CCATCGACGCCGTACTGTTA	275	59.901	CGAAGAAGCGACGGAAGAGT	CCATCGACGCCGTACTGTTA	140	59.901	CACCACCTTCTCCCGATTCC	AAGCGGACGTAGGTTGTGTT	189	59.895	CCACCACCTTCTCCCGATTC	AAGCGGACGTAGGTTGTGTT	190	59.895
XLOC_027794#(ATC)6#840#18	ACGGCATCTACTTGCTTGGT	CCTCGCAGTTTCTCCAACCT	145	59.965	ACCACGGCATCTACTTGCTT	CCTCGCAGTTTCTCCAACCT	148	59.965	TCACCACGGCATCTACTTGC	CCTCGCAGTTTCTCCAACCT	150	59.965	CACCACGGCATCTACTTGCT	CCTCGCAGTTTCTCCAACCT	149	59.965	ACGGCATCTACTTGCTTGGT	CTCTCTTGTGCTCCACCTCG	160	60.109
XLOC_020305#(AAC)5#236#15	AGAAGAGTTCCGGCGTTGTT	ATAGCGTCGCGTAACATCGT	108	59.971	AAGAAGAGTTCCGGCGTTGT	ATAGCGTCGCGTAACATCGT	109	59.971	TGGAACAGCTGCGAGTTCTT	ATAGCGTCGCGTAACATCGT	222	59.971	TTGGAACAGCTGCGAGTTCT	ATAGCGTCGCGTAACATCGT	223	59.971	TAGCAGCCCTGATTTTCCGG	ATAGCGTCGCGTAACATCGT	129	59.971
XLOC_020305#(TTC)5#402#15	AGAAGAGTTCCGGCGTTGTT	ATAGCGTCGCGTAACATCGT	108	59.971	AAGAAGAGTTCCGGCGTTGT	ATAGCGTCGCGTAACATCGT	109	59.971	TAGCAGCCCTGATTTTCCGG	ATAGCGTCGCGTAACATCGT	129	59.971	ACGATGTTACGCGACGCTAT	ATTGCGGAACAGACCTCGAG	152	60.109	AGAAGAGTTCCGGCGTTGTT	AGTGGATCACCAGTTGCGAG	165	60.037
XLOC_011329#(AAT)5#642#15	AGGAGACTGGGAAAACGTTGG	CCCGCCATGTTCCTTACCAA	199	60.323	GGAGACTGGGAAAACGTTGG	CCCGCCATGTTCCTTACCAA	198	60.323	AGGAGACTGGGAAAACGTTGG	CATTTCACAAGCCCGCCATG	210	60.459	TGCATGAAGGAGACTGGGAA	CCCGCCATGTTCCTTACCAA	206	60.323	TTGCATGAAGGAGACTGGGA	CCCGCCATGTTCCTTACCAA	207	60.323
XLOC_014940#(CAA)5#17#15	TTGGATCGTCCTCGTTTGGG	CTGTGTGACGTTTTAGGCGC	142	60.111	CTCGTTTGGGTCCCCTTCAA	CTGTGTGACGTTTTAGGCGC	132	60.111	CGTTTGGGTCCCCTTCAACT	CTGTGTGACGTTTTAGGCGC	130	60.111	TCGTTTGGGTCCCCTTCAAC	CTGTGTGACGTTTTAGGCGC	131	60.111	GCGCCTAAAACGTCACACAG	AAACCCACCGCATAGAGTCC	198	59.748
XLOC_013090#(AAC)5#252#15	CGGTTGCTTCATCAAGGACG	TTAGCATCCACCCCAAACCC	297	59.96	TCAAGAAGGCTCGCCATGAT	TTAGCATCCACCCCAAACCC	228	59.96	ATCAAGAAGGCTCGCCATGA	TTAGCATCCACCCCAAACCC	229	59.96	TCAAGAAGGCTCGCCATGAT	GCTGCCATCCTGAGTCACAA	273	60.322	ATCAAGAAGGCTCGCCATGA	GCTGCCATCCTGAGTCACAA	274	60.322
XLOC_013090#(ATA)6#643#18	AGCCTGTGGAACTTCACACC	TTAGCATCCACCCCAAACCC	285	59.96	TCCCCGTTCAAGAAAGCCTG	TTAGCATCCACCCCAAACCC	299	59.96	GTCCCCGTTCAAGAAAGCCT	TTAGCATCCACCCCAAACCC	300	59.96	GCCTGTGGAACTTCACACCA	TTAGCATCCACCCCAAACCC	284	59.96	CCCCGTTCAAGAAAGCCTGT	TTAGCATCCACCCCAAACCC	298	59.96
XLOC_012805#(AAG)6#37#18	TGCGGTAAAAGCTGTCGTCT	GGAGGCGGAGGATGAGATCT	100	60.542	TGCGGTAAAAGCTGTCGTCT	AATGACCACCTGTTGCCGAG	128	60.606	CCGTTGCGGTAAAAGCTGTC	GGAGGCGGAGGATGAGATCT	104	60.542	CCGTTGCGGTAAAAGCTGTC	AATGACCACCTGTTGCCGAG	132	60.606	CAGCTTTGTGGGGATCTCCA	CGACAGCTTTTACCGCAACG	298	60.45
XLOC_022187#(AG)8aatacacaaacactcacacacacattctacttcacttcatttcgattcaaac(CTTT)5#15#88	CCTGCTTGGTGTGACCGTAT	CACCTGGATTCTCGACCGAG	180	59.899	ACGACAAGCACTCGAAGGAG	CACCTGGATTCTCGACCGAG	212	59.899	AGACGACAAGCACTCGAAGG	CACCTGGATTCTCGACCGAG	214	59.899	AAGAGAGGTCGTGCGTTTGT	ATACGGTCACACCAAGCAGG	146	60.036	GACGACAAGCACTCGAAGGA	CACCTGGATTCTCGACCGAG	213	59.899
XLOC_017571#(TAC)5#109#15	AGCCCCTACAAAACCAACCC	CTTTGAGCTGCGAAAAGGCG	275	60.727	TCTCTGCTTGTAGCTGCTGT	GAGCTTTTGGGGATGGAGCT	269	60.034	TCTCTGCTTGTAGCTGCTGT	CTTTTGGGGATGGAGCTGGT	266	59.96	TCTCTGCTTGTAGCTGCTGT	GGGTTGGTTTTGTAGGGGCT	299	60.179	AGCTCCATCCCCAAAAGCTC	CGGGTGCAAGGATTGTTAAGC	278	60.135
XLOC_024233#(GAT)6#995#18	TCACCGGACGTAAGGTTTGG	GGCTCCTTTGTATCGAGCCA	133	59.822	TCACCGGACGTAAGGTTTGG	TGGCTCCTTTGTATCGAGCC	134	59.822	AAAAGGCTCTCACGGCGTTA	GGCTCCTTTGTATCGAGCCA	207	59.822	AAAAGGCTCTCACGGCGTTA	TGGCTCCTTTGTATCGAGCC	208	59.822	TCACCGGACGTAAGGTTTGG	ACGGAACTTGGCTCCTTTGT	142	59.817
XLOC_022109#(CAA)5#81#15	GAGCCTTGCCACTTCTCCAT	GTTGTTGGCAGGGCAAGATG	205	60.038	GAGCCTTGCCACTTCTCCAT	TGTTGGCAGGGCAAGATGAT	203	59.96	CTCCGGTTAGGCGTTCAAGT	GTTGTTGGCAGGGCAAGATG	233	60.038	ACTCCGGTTAGGCGTTCAAG	GTTGTTGGCAGGGCAAGATG	234	60.038	CTCCGGTTAGGCGTTCAAGT	TGTTGGCAGGGCAAGATGAT	231	59.96
XLOC_009859#(TCA)7#918#21	GGTGAACACGGTTCTGTGGA	AGCCAATGCAGCATCCTCAT	211	60.106	CACTCCTTGTGGTCACAGCT	TCCACAGAACCGTGTTCACC	131	60.179	GGTGAACACGGTTCTGTGGA	GCCAATGCAGCATCCTCATC	210	59.686	AGTGTCCCAAATGCAGGCAA	AGCCAATGCAGCATCCTCAT	257	60.106	AAGTGTCCCAAATGCAGGCA	AGCCAATGCAGCATCCTCAT	258	60.106
XLOC_006439#(TTC)5#520#15	ACATGGGTTGCGTTTCCTCA	AGACCCTCCATGAGTTCCCA	235	59.881	ACATGGGTTGCGTTTCCTCA	CCTCCATGAGTTCCCAAGCA	231	59.671	ACATGGGTTGCGTTTCCTCA	CCCTCCATGAGTTCCCAAGC	232	60.395	TCGCTACTCCGAAAACACGA	ATAGATACGTCGCGCTCACG	214	60.111	TTTGGGGGTGACAGTGTGAG	TCGTGTTTTCGGAGTAGCGA	144	59.407
XLOC_012935#(CAA)6#114#18	TTCACCTTCTCCAAGCCGTC	GTTGAAGAATGAAGCCGCCG	192	60.179	CTTCACCTTCTCCAAGCCGT	GTTGAAGAATGAAGCCGCCG	193	60.179	CCTTCTCCAAGCCGTCGATT	GTTGAAGAATGAAGCCGCCG	188	60.179	ACACCATCTCCTCCTCAGCT	GTTTTGCGGTGGAGGTTGTT	200	59.542	TCTTCACCTTCTCCAAGCCG	GTTGAAGAATGAAGCCGCCG	194	60.179
XLOC_015401#(TA)7#714#14	TACCACCGTGAAATGCCAGG	TCACTGCTACTGTCACTGCTG	108	60	CGTGAAATGCCAGGGGAGAA	TCACTGCTACTGTCACTGCTG	102	60	TACCACCGTGAAATGCCAGG	ACTGCTACTGTCACTGCTGT	106	58.956	CGTGAAATGCCAGGGGAGAA	ACTGCTACTGTCACTGCTGT	100	58.956	AGTACCACCGTGAAATGCCA	TCACTGCTACTGTCACTGCTG	110	60
XLOC_004166#(AAT)6#52#18	TCCAGAAAGCAGGCTGAAGG	CCCCCAGTGCATTCTTTTGC	155	60.037	TACACAGGCTTCTCCGAGGA	CCCCCAGTGCATTCTTTTGC	223	60.037	TGCCGCAAGATCTACCCTTG	CCCCCAGTGCATTCTTTTGC	278	60.037	TGCCGCAAGATCTACCCTTG	CCTTCAGCCTGCTTTCTGGA	143	59.963	GCCGCAAGATCTACCCTTGA	CCCCCAGTGCATTCTTTTGC	277	60.037
XLOC_004602#(ACA)5#113#15	AGCTAGAAGGGCTTGTGCTG	CCCTCTTGGTGGTGATGGTC	103	60.035	CAGCTAGAAGGGCTTGTGCT	CCCTCTTGGTGGTGATGGTC	104	60.035	GCTAGAAGGGCTTGTGCTGA	CCCTCTTGGTGGTGATGGTC	102	60.035	TCAGCTAGAAGGGCTTGTGC	CCCTCTTGGTGGTGATGGTC	105	60.035	GGCTATTCTGTGCAAGCAGC	GCTGTTGTCTCTGCTGAGGT	215	59.965
XLOC_011176#(TTC)8#74#24	GCTCCATTCGCCGATCCTTA	GGAGAAGGAGGTTTGAGGCC	130	60.035	GCTCCATTCGCCGATCCTTA	GGGAGGAGGAGAAGGAGGTT	137	59.957	GCTCCATTCGCCGATCCTTA	ATTCCCATGTAGACGCGACC	199	59.896	GCTCCATTCGCCGATCCTTA	GCGAATGGGAGGAGGAGAAG	143	59.894	GGCCTCAAACCTCCTTCTCC	TCTTCCTCTCTAGCCGTCCC	263	60.107
XLOC_020063#(T)10#2247#10	CAGAAGGGCTTGATCCGGTT	GAGCACAAACCCATTTCCACA	225	59.314	CAGAAGGGCTTGATCCGGTT	TGAGCACAAACCCATTTCCAC	226	59.314	AACAGAAGGGCTTGATCCGG	GAGCACAAACCCATTTCCACA	227	59.314	AACAGAAGGGCTTGATCCGG	TGAGCACAAACCCATTTCCAC	228	59.314	CAGAAGGGCTTGATCCGGTT	AGCACAAACCCATTTCCACA	224	58.213
XLOC_017638#(CTA)6#131#18	AGTGGCTGGTTGGGTTATCG	TTCGCGACATCGATCATCGT	173	59.971	GTGGCTGGTTGGGTTATCGA	TTCGCGACATCGATCATCGT	172	59.971	CACAAAAGTGGCTGGTTGGG	TTCGCGACATCGATCATCGT	179	59.971	TGCACAAAAGTGGCTGGTTG	TTCGCGACATCGATCATCGT	181	59.971	TGGGTTATCGAAAGGCGGAG	TTCGCGACATCGATCATCGT	163	59.971
XLOC_008312#(CAT)6#35#18	ACCAGACTTCCCTGACCTGA	TGCATCCCATGAGAACCCTT	124	58.998	ACCAGACTTCCCTGACCTGA	TTGCATCCCATGAGAACCCT	125	58.998	ACCAGACTTCCCTGACCTGA	TGCATCCCATGAGAACCCTTT	124	59.641	ACCAGACTTCCCTGACCTGA	TTGCATCCCATGAGAACCCTT	125	59.641	ACCAGACTTCCCTGACCTGA	TTTGCATCCCATGAGAACCCT	126	59.641
XLOC_003278#(AAC)5#286#15	CGGTATAGGGCGTGGAAGAC	AGCTGCTTTTCCAGAAGAGCT	241	59.926	CGGTATAGGGCGTGGAAGAC	GCTTCTGCTGAGTCTTCCACA	223	60.271	CGGTTCGCCTAAACCTGGAA	CCAGGCCTAGAACAACCAGA	177	59.016	CGGTTCGCCTAAACCTGGAA	TCCAGGCCTAGAACAACCAG	178	59.016	GTGATCATCAGCACAGTGGC	TGAGAATCCAAACTCGCCGA	103	59.394
XLOC_003278#(TGG)7#825#21	TAATGGTGGTGGTGGTGGTG	AAGGTTGCTGCTGATTCCCA	125	59.887	TGGGAATCAGCAGCAACCTT	TCCTGCTTCTCATGCTGTCC	230	59.749	TGGGAATCAGCAGCAACCTT	CTGCTTCTCATGCTGTCCCT	228	59.748	CGGTTCGCCTAAACCTGGAA	CACCACCACCACCACCATTA	251	59.889	TGGGAATCAGCAGCAACCTT	TGTACCTCTGCTGCTTGTCC	247	59.678
XLOC_024553#(GA)6#2225#12	AAGTTGGAGGAATGCAGGCA	TCGCTCCTCCAATATGCCAC	288	59.893	TTGGAGGAATGCAGGCACAA	TCGCTCCTCCAATATGCCAC	285	59.893	AAGTTGGAGGAATGCAGGCA	TAAGCATGCTGTTCGCTCCT	300	59.75	AAGTTGGAGGAATGCAGGCA	ATGCCACGGAAAGTCCTCTC	275	59.749	AAGTTGGAGGAATGCAGGCA	ATGCTGTTCGCTCCTCCAAT	295	59.746
XLOC_005470#(TCA)5#424#15	AGTGCTGACAACATAGCTCGT	AGCAGTATCAGTCCCTGCTG	123	59.171	AGTGCTGACAACATAGCTCGT	GCAGTATCAGTCCCTGCTGAA	122	59.792	AGTGCTGACAACATAGCTCGT	AAGCAGTATCAGTCCCTGCTG	124	59.791	AGGTCAATGGGAAAGAAGGCT	AGCAGTATCAGTCCCTGCTG	280	59.171	GTGCTGACAACATAGCTCGT	AGCAGTATCAGTCCCTGCTG	122	59.171
XLOC_016172#(ATC)5#420#15	CATCACCTCCTTCACCAGCA	AAGCAGCACCATTTCGAGGA	120	59.963	ATCACCTCCTTCACCAGCAC	AAGCAGCACCATTTCGAGGA	119	59.963	CATCACCTCCTTCACCAGCA	CACCATTTCGAGGAGGGTGT	114	59.675	ATCACCTCCTTCACCAGCAC	CACCATTTCGAGGAGGGTGT	113	59.675	TCATCACCTCCTTCACCAGC	AAGCAGCACCATTTCGAGGA	121	59.963
XLOC_004671#(GTT)5#78#15	CCATTTCCAGGTTGGGTCGA	CAGTCTCCGGAACACCAACA	100	59.894	CCATTTCCAGGTTGGGTCGA	ACAGTCTCCGGAACACCAAC	101	59.894	TAGTACATTCCGCTGCCACC	GCCTTTGAGTGTCTGACCCA	209	59.891	ACCATTTCCAGGTTGGGTCG	CAGTCTCCGGAACACCAACA	101	59.894	ACCATTTCCAGGTTGGGTCG	ACAGTCTCCGGAACACCAAC	102	59.894
XLOC_006032#(TC)6#123#12	ACCGTCGTGCTTCCATCTTT	GAGTGGTAACCGGTGGAGTG	150	60.038	CACAACCGGCTTGGATCTCT	GAGTGGTAACCGGTGGAGTG	113	60.038	CTCACAACCGGCTTGGATCT	GAGTGGTAACCGGTGGAGTG	115	60.038	TCACAACCGGCTTGGATCTC	GAGTGGTAACCGGTGGAGTG	114	60.038	GCCAGAAGCTAGAGACCGTC	AGATCCAAGCCGGTTGTGAG	111	60.036
XLOC_012266#(C)10#995#10	AGCAAATGGGTTCCCTAGGC	CCCGGAGCGATAAGAACGAA	189	59.898	AGCAAATGGGTTCCCTAGGC	CTCGCTCAGTCTTTGCAACG	131	59.837	AGCAAATGGGTTCCCTAGGC	GAGGCTGTCGTAGAAGCGAA	105	59.829	AGCAAATGGGTTCCCTAGGC	AGGCTGTCGTAGAAGCGAAG	104	59.829	ACAGGCTTCGCTTCTACGAC	CCCGGAGCGATAAGAACGAA	110	59.898
XLOC_000403#(TA)6#863#12	GGGGAGATGCTTGTGGAACA	TCGGACCAACCAGGAAAAGG	104	59.89	GGGGAGATGCTTGTGGAACA	CCTTCGGACCAACCAGGAAA	107	59.89	GGGGAGATGCTTGTGGAACA	CGGACCAACCAGGAAAAGGT	103	60.179	TGTTTACGAAGGCAGTGGGG	TCGGACCAACCAGGAAAAGG	121	59.89	TGTTTACGAAGGCAGTGGGG	CCTTCGGACCAACCAGGAAA	124	59.89
XLOC_006973#(GAA)5#508#15	GCCGATTGAAACACCACCAC	TTTGGCGGAACTAGAAGGGG	190	59.673	CCCCTTCTAGTTCCGCCAAA	ATTACAAAATGGCGCCGTCG	158	59.902	TCCGGCAAACATGTCTTCCA	TTTGGCGGAACTAGAAGGGG	166	59.673	CACTAGCCACAACCACTCCA	ATTACAAAATGGCGCCGTCG	263	59.902	ACTAGCCACAACCACTCCAC	ATTACAAAATGGCGCCGTCG	262	59.902
XLOC_011221#(TC)6#45#12	GCAACGTCAGGGGAAAAAGC	CTGAATGTTGAAGGCGCCAC	153	60.11	GCAACGTCAGGGGAAAAAGC	TCTGAATGTTGAAGGCGCCA	154	60.251	ACGTCAGGGGAAAAAGCAGA	CTGAATGTTGAAGGCGCCAC	150	60.11	GGAAGCAACGTCAGGGGAAA	CTGAATGTTGAAGGCGCCAC	157	60.11	ATTGGAAGCAACGTCAGGGG	CTGAATGTTGAAGGCGCCAC	160	60.11
XLOC_026122#(AG)8#144#16	CGAACTACACATGCATGCCG	TGGAGTCAAGCGCAGATGTT	155	59.965	CGAACTACACATGCATGCCG	TTGGAGTCAAGCGCAGATGT	156	59.965	CGAACTACACATGCATGCCG	TGTTGGAGTCAAGCGCAGAT	158	59.965	GACGTAACCAAGCGCCATTC	TGGAGTCAAGCGCAGATGTT	202	59.965	GACGTAACCAAGCGCCATTC	TTGGAGTCAAGCGCAGATGT	203	59.965
XLOC_006423#(GAG)5#1472#15	GGGGATGAGTCAAAGGTGGG	GCACAAATTCCAACCCCCAC	131	59.965	GATGTGACCCTCCTCTCCCT	TCCCCAGTTGGTGAGAATGC	180	59.962	GTGGGGGTTGGAATTTGTGC	TGAGAATGCGTCACCCCTTC	203	60.036	GGAGAATTGTGTGCTGGGGA	CCCACCTTTGACTCATCCCC	251	60.034	GGCACAGGGGATGAGTCAAA	GCACAAATTCCAACCCCCAC	137	59.965
XLOC_011356#(CAT)7#149#21	TGCAAGAAAAGAAGGTCAGGGA	TAGCAGCAGCAGCAAGAACA	148	60.25	TGTTCTTGCTGCTGCTGCTA	TCCCTGACCTTCTTTTCTTGCA	250	59.825	TGCAAGAAAAGAAGGTCAGGGA	TAGCAGCAGCAGCAAGAACA	148	60.25	TGCAAGAAAAGAAGGTCAGGGA	GCAGCAGCAAGAACACTTGG	143	60.318	CCAAGTGTTCTTGCTGCTGC	TCCCTGACCTTCTTTTCTTGCA	255	59.825
XLOC_001910#(ACA)5#725#15	CCGTATCAGCCACCACAAGT	AGGACACGTGCTCCTTTGTT	252	59.82	CCGTATCAGCCACCACAAGT	AACAGGACACGTGCTCCTTT	255	59.82	CCGTATCAGCCACCACAAGT	AAACAGGACACGTGCTCCTT	256	59.82	ACCGTATCAGCCACCACAAG	AGGACACGTGCTCCTTTGTT	253	59.82	ACCGTATCAGCCACCACAAG	AACAGGACACGTGCTCCTTT	256	59.82
XLOC_017104#(ATG)6#2354#18	TGCCTCAATGGGTTGCTTCT	GGTCTAGCAGCTGGTGAAGG	154	60.108	TGACAACCTCAGCCAACACA	AGAAGCAACCCATTGAGGCA	197	59.887	GCGAACCGACTAATGGCATG	GGTCTAGCAGCTGGTGAAGG	178	60.108	TGACAACCTCAGCCAACACA	CATGCCATTAGTCGGTTCGC	173	59.695	GCAACAGCAGGAAGTCTTGG	AGAAGCAACCCATTGAGGCA	168	59.887
XLOC_013662#(AGT)6#58#18	TGCTTGCACATCCTTCGACT	AGCAGCAGGGGAAGAAACAG	209	60.251	TGCTTGCACATCCTTCGACT	TGGTAGTAGCAGCAGGGGAA	216	60.253	TGCTTGCACATCCTTCGACT	TTGGTAGTAGCAGCAGGGGA	217	60.253	CACATCCTTCGACTCCGGAG	AGCAGCAGGGGAAGAAACAG	203	60.251	CACATCCTTCGACTCCGGAG	TGGTAGTAGCAGCAGGGGAA	210	60.253
XLOC_000924#(GTT)5#1221#15	TGGACCAGGCAATAACCTCG	AAAGGCTTTTTGGTCGGTGC	181	59.896	TGGACCAGGCAATAACCTCG	TGCGCCAGATGTTGAGAACA	133	60.25	TGGACCAGGCAATAACCTCG	TCTGCGCCAGATGTTGAGAA	135	59.679	TGGACCAGGCAATAACCTCG	GCTTTTTGGTCGGTGCTGAA	177	59.616	TGGACCAGGCAATAACCTCG	CTGCGCCAGATGTTGAGAAC	134	59.555
XLOC_029503#(GTT)5#259#15	GCTGCCACCACCAGATTTGA	GGTGGCAGCGGAATGTACTA	144	59.823	TAGTACATTCCGCTGCCACC	TCAAATCTGGTGGTGGCAGC	166	60.895	TGCCACCACCAGATTTGATGA	GGTGGCAGCGGAATGTACTA	142	59.823	TAGTACATTCCGCTGCCACC	TCATCAAATCTGGTGGTGGCA	169	59.925	CTGCCACCACCAGATTTGATG	GGTGGCAGCGGAATGTACTA	143	59.823
XLOC_008288#(TC)7#8#14	CTCACTCCGCCTGGAAACAT	TTTGAACACCGGGAACACCA	287	60.034	ATCGACAAACCATCGCCTGT	TTTGAACACCGGGAACACCA	130	60.034	CTCACTCCGCCTGGAAACAT	ACAGGCGATGGTTTGTCGAT	177	60.036	TCCGCCTGGAAACATGTTCA	TTTGAACACCGGGAACACCA	282	60.034	ACTCCGCCTGGAAACATGTT	TTTGAACACCGGGAACACCA	284	60.034
XLOC_005153#(ATC)5#71#15	TGCATCATGGAGTCCAAGTTCA	AGGCTTCTCCATGTGCTTCC	143	60.035	TCATGCATCATGGAGTCCAAGT	AGGCTTCTCCATGTGCTTCC	146	60.035	TGCATCATGGAGTCCAAGTTCA	GGCTTCTCCATGTGCTTCCA	142	60.323	TGATCATGCATCATGGAGTCCA	AGGCTTCTCCATGTGCTTCC	149	60.035	TCATGCATCATGGAGTCCAAGT	GGCTTCTCCATGTGCTTCCA	145	60.323
XLOC_022293#(TAT)5#1091#15	GCCTGAGGGATCGAATCGAG	TCGGGAAGCTCAGGGAAAAC	231	59.964	TTGCCTGAGGGATCGAATCG	TCGGGAAGCTCAGGGAAAAC	233	59.964	TGTTTTTGTGGGCGGGTTTG	TCGGGAAGCTCAGGGAAAAC	141	59.964	GCCTGAGGGATCGAATCGAG	CAAACCCGCCCACAAAAACA	110	60.108	GCGTTTTTGCCTGAGGGATC	TCGGGAAGCTCAGGGAAAAC	239	59.964
XLOC_023425#(TC)10#76#20	CTGGCTAGTTCAATGGGCCA	CTGAAGGTGGGGGACTTTCC	232	59.962	GCCGGAAAGAATCAGTGGGA	CTGAAGGTGGGGGACTTTCC	176	59.962	CCAAGACGCCATTGAAGCAG	CTCAAGGTCGTCCAACGTGA	203	59.968	CCAAGACGCCATTGAAGCAG	TCTCAAGGTCGTCCAACGTG	204	59.968	CCAAGACGCCATTGAAGCAG	AGGTCGTCCAACGTGAAGTC	199	59.968
XLOC_023471#(GAA)5#712#15	GAGGCATTGTTGAGGGGTCA	TCCATGAGGAGGGACTTGGT	227	59.881	TGAGGCATTGTTGAGGGGTC	TCCATGAGGAGGGACTTGGT	228	59.881	GAGACACCGTCAGCGAAGAT	TCCATGAGGAGGGACTTGGT	284	59.881	GCGAAGATGAGGGGTAGCAA	TCCATGAGGAGGGACTTGGT	272	59.881	TGGTGAGGCATTGTTGAGGG	TCCATGAGGAGGGACTTGGT	231	59.881
XLOC_001435#(ACA)6#45#18	TGGCTATTGAGGTGCCAAGG	CCATAGCTAGCCATGGGAGC	290	60.036	GAGGTGCCAAGGAGTGAACA	CCATAGCTAGCCATGGGAGC	282	60.036	TGAGGTGCCAAGGAGTGAAC	CCATAGCTAGCCATGGGAGC	283	60.036	TGGCTATTGAGGTGCCAAGG	TCCCATAGCTAGCCATGGGA	292	59.807	GGCTATTGAGGTGCCAAGGA	CCATAGCTAGCCATGGGAGC	289	60.036
XLOC_012728#(A)10#11#10	TCCACAGGACAAAACCAGCA	GCCATTGCCTTGTTCATGGG	261	60.108	ACTGGCATCACCCCAATGTT	ACCTTGATATCCTGTGCCGG	269	59.53	TCCACAGGACAAAACCAGCA	AGCTTCAAGGTAAGCAGCCA	277	59.598	ACTGGCATCACCCCAATGTT	GCAGGGCAATGTGTTTGGAT	248	59.39	TCCACAGGACAAAACCAGCA	ACCTTGATATCCTGTGCCGG	222	59.53
XLOC_009915#(CAA)5#761#15	ACCTCCTCACTCTCCGTCTC	CGGGTTTCTTAGGTTCCGCT	213	60.037	CCTCCTCACTCTCCGTCTCA	CGGGTTTCTTAGGTTCCGCT	212	60.037	ATCAGTTCACCGGCGTCATT	CGGGTTTCTTAGGTTCCGCT	186	60.037	AATCAGTTCACCGGCGTCAT	CGGGTTTCTTAGGTTCCGCT	187	60.037	TTTCCGACTCAACCGTCTCG	ATGACGCCGGTGAACTGATT	123	60.036
XLOC_000400#(GAA)6#322#18	GGTCACTCACCAAACCCTTCT	TGCCCCCACATATGCATCTG	260	60.179	GGTCACTCACCAAACCCTTCT	ATCCATGCCCCCACATATGC	265	60.252	ACTCACCAAACCCTTCTCTCG	TGCCCCCACATATGCATCTG	256	60.179	ACTCACCAAACCCTTCTCTCG	ATCCATGCCCCCACATATGC	261	60.252	GGTCACTCACCAAACCCTTCT	AAATTCGGATCCATGCCCCC	273	60.47
XLOC_023065#(ATGC)5#292#20	GTGTTCTCCACAAATCACAATCCT	CCAGTTAAGTTGATTGATGCATGC	227	59.198	TGTTCTCCACAAATCACAATCCT	CCAGTTAAGTTGATTGATGCATGC	226	59.198	GTGTTCTCCACAAATCACAATCC	CCAGTTAAGTTGATTGATGCATGC	227	59.198	AATACTCTCCTGTGTTCTCCAC	CCAGTTAAGTTGATTGATGCATGC	238	59.198	GTGTTCTCCACAAATCACAATCCT	CAGTTAAGTTGATTGATGCATGCA	226	58.596
XLOC_023491#(CTT)5#143#15	CTTGCTCGTCGTTGTGCAAA	TCGGAGCCGATTCCATTACG	181	59.968	CCGTCCACTCGTTTCACTGA	TTTGCACAACGACGAGCAAG	194	59.973	TCCGTCCACTCGTTTCACTG	TTTGCACAACGACGAGCAAG	195	59.973	ACTCCGTCCACTCGTTTCAC	TTTGCACAACGACGAGCAAG	197	59.973	GGAACTCCGTCCACTCGTTT	TTTGCACAACGACGAGCAAG	200	59.973
XLOC_012613#(ATG)5#524#15	AGGTGGGGCTTACTTCATGC	CCTTCTCCGACCTTTGTCCC	156	60.036	AGGTGGGGCTTACTTCATGC	TCTCACAGCTCCTTCTCCGA	166	59.962	GCTAGCACGAAATAGCACGC	TTAAGATGCGCCACGTTCCT	165	60.037	AGGAACGTGGCGCATCTTAA	ATCATCAAGCTTTTCGCCGC	108	59.901	GCTAGCACGAAATAGCACGC	ATCATCAAGCTTTTCGCCGC	253	59.901
XLOC_017897#(AAT)9#619#27	GAAGCCGCCAGAGCATATGA	CGGAGCTTCCTCTGTGTGTT	114	59.966	AAACGTGCCGAGAATGCAAC	TCATATGCTCTGGCGGCTTC	214	60.25	TTTTACCACGGCGGAGGAAG	CGGAGCTTCCTCTGTGTGTT	130	59.966	CTTTTACCACGGCGGAGGAA	CGGAGCTTCCTCTGTGTGTT	131	59.966	TAGCAGGGTGTTTGGGATGC	CGGAGCTTCCTCTGTGTGTT	287	59.966
XLOC_014414#(AAC)5atgatgctgaacaaactgaacc(TGA)7#200#58	AGGTTGGACTCTGATGGGGA	TTTCATGCGGCATTGGCTTC	282	60.109	ATGTTCAGACAGGCCTGACC	TTTCATGCGGCATTGGCTTC	100	60.109	TGGAAGGAGCAACTTCTGGG	TTTCATGCGGCATTGGCTTC	189	60.109	AGGTTGGACTCTGATGGGGA	CCCAGAAGTTGCTCCTTCCA	113	59.598	AGGTTGGACTCTGATGGGGA	ATTTCATGCGGCATTGGCTT	283	59.462
XLOC_002135#(CAA)5#1543#15	GGAAAGCAATGCCTTGGCTC	CGTCGCTTGACTGGTATGGT	142	60.109	GAGGAAAGCAATGCCTTGGC	CGTCGCTTGACTGGTATGGT	144	60.109	GGAAAGCAATGCCTTGGCTC	TCCGTCGCTTGACTGGTATG	144	59.827	GAGGAAAGCAATGCCTTGGC	TCCGTCGCTTGACTGGTATG	146	59.827	GGAAAGCAATGCCTTGGCTC	GCTTGTCAAAACCACCAGCC	173	60.249
XLOC_017253#(AT)6#1166#12	TTCCTCCTCATCGAGCAACG	CACGGGTTCGGATAGGCTTT	119	60.108	TCAAGTCCGGCAAGTCCTTC	ACCAACACGGGTTCGGATAG	102	59.752	AAGTCCGGCAAGTCCTTCTG	ACCAACACGGGTTCGGATAG	100	59.752	CAAGTCCGGCAAGTCCTTCT	ACCAACACGGGTTCGGATAG	101	59.752	CTCAAGTCCGGCAAGTCCTT	ACCAACACGGGTTCGGATAG	103	59.752
XLOC_020326#(GCA)5#57#15	TCCGGTTTCGAATTCTGCCA	ATTCTAACGCAGCACCGTGA	171	60.038	GCAACCAGGGCTTCTAACCT	GCCATGGTGAGGGTTTCTGA	298	59.962	GCTCCAACTGCCAAGAAACG	GCCATGGTGAGGGTTTCTGA	220	59.962	TACAGCACCTCCTCCATCCA	GCCATGGTGAGGGTTTCTGA	113	59.962	GCAACCAGGGCTTCTAACCT	TGGATGGAGGAGGTGCTGTA	205	59.957
XLOC_029954#(AAG)5atgataaaaatgat(GAA)5#65#44	TAGGGAGGATGGTGGACCTG	GGGTTCAGAATCGTGGTCGT	153	60.038	CGTTGCTACCGTGGGTAACT	GGGTTCAGAATCGTGGTCGT	181	60.038	TCGTTGCTACCGTGGGTAAC	GGGTTCAGAATCGTGGTCGT	182	60.038	GTCGTTGCTACCGTGGGTAA	GGGTTCAGAATCGTGGTCGT	183	60.038	TAGGGAGGATGGTGGACCTG	CGTTGAGGAGATCGAAGGGG	136	59.897
XLOC_012879#(GAA)5#257#15	AGAGGGAAAGGAGGGTGTCA	GCTTGCAAGCCAACTCACTC	150	60.04	AGAGGGAAAGGAGGGTGTCA	GCCAACTCACTCACCTCCTG	142	60.321	CAGGAGGTGAGTGAGTTGGC	TGACACCCTCCTTTCCCTCT	204	59.806	AGAGAGGGAAAGGAGGGTGT	GCTTGCAAGCCAACTCACTC	152	60.04	AGAGGGAAAGGAGGGTGTCA	AAGCCAACTCACTCACCTCC	144	59.602
XLOC_011243#(AAC)6#188#18	GAGGCACAACACAAGGCAAG	AGGTGCTTGCTTCCTCTTAGAC	125	60.028	GAGGCACAACACAAGGCAAG	TCATAGGTGCTTGCTTCCTCT	129	58.809	TTCTCAGCCTCGTCGTGAAG	ACAAGCTGAATCATCCATGGC	156	58.97	GAGGCACAACACAAGGCAAG	AGGTGCTTGCTTCCTCTTAGA	125	58.739	GAGGCACAACACAAGGCAAG	GGTGCTTGCTTCCTCTTAGACA	124	60.29
XLOC_011243#(A)10#1267#10	CCTTCTGTTTTGGCCACTGC	GAGTGATGACCCCACTGACC	279	59.749	CCTTCTGTTTTGGCCACTGC	CCCCACTGACCATGAATCGT	270	59.747	CCTTCTGTTTTGGCCACTGC	ACCCCACTGACCATGAATCG	271	59.747	TTGGCCACTGCTACAATGCT	GAGTGATGACCCCACTGACC	270	59.749	TTGGCCACTGCTACAATGCT	CCCCACTGACCATGAATCGT	261	59.747
XLOC_006240#(CTG)5#1139#15	ACCTCGCTGTTACTGCCTTC	TGGGTGACGATGGAATGCAA	149	59.963	ACCTCGCTGTTACTGCCTTC	TTGGGTGACGATGGAATGCA	150	59.963	CGCTTTCTGGTTTCTGCACC	TTCAGACGCTCCTGTGCAAT	107	59.965	CCGCTTTCTGGTTTCTGCAC	TTCAGACGCTCCTGTGCAAT	108	59.965	GGCATGGTTGTTGGAGAGGA	GAAGGCAGTAACAGCGAGGT	260	60.037
XLOC_014392#(AAG)6#71#18	TGGTCCCCTTTGGTTCCAAG	GCCCTGCCCCATTGCTTATA	260	60.179	TGGTCCCCTTTGGTTCCAAG	GCCCTGCCCCATTGCTTATA	260	60.179	TGGTCCCCTTTGGTTCCAAG	GGGTTGCATGCAGCTTTGAT	233	59.752	TGGTCCCCTTTGGTTCCAAG	GGGTTGCATGCAGCTTTGAT	233	59.752	TCCCCTTTGGTTCCAAGACC	GCCCTGCCCCATTGCTTATA	257	60.179
XLOC_018881#(AAC)5#98#15	GGCCAAGAAACCACAGCTTG	AGTGCAAGCTCAGCTTCACT	188	59.892	GGCCAAGAAACCACAGCTTG	CCAGCACCATATGGAGACCC	137	59.891	GGCCAAGAAACCACAGCTTG	AGCAAAGGTTCCAGCACCAT	147	60.179	GGCCAAGAAACCACAGCTTG	GCACCATATGGAGACCCACC	134	60.179	GGCCAAGAAACCACAGCTTG	GCAAGCTCAGCTTCACTTGG	185	59.76
XLOC_000292#(A)10#123#10	CTGCCCAGGGAGAAGAGTTG	TTGCAGCATCAAACACAGCC	102	59.968	CTGCCCAGGGAGAAGAGTTG	GCAGCATCAAACACAGCCTT	100	59.684	GGACACTGCTGGACAAGAGG	CAACTCTTCTCCCTGGGCAG	262	60.036	GGGACACTGCTGGACAAGAG	CAACTCTTCTCCCTGGGCAG	263	60.036	TACTGCCCAGGGAGAAGAGT	TTGCAGCATCAAACACAGCC	104	59.968
XLOC_010213#(T)11#2508#11	CGGAAGGTGGCGTGATGTTA	TGCACCCAAAACTCTGTCCA	169	59.743	TGGCGTGATGTTAAGTTGCG	TGCACCCAAAACTCTGTCCA	162	59.743	TGGACAGAGTTTTGGGTGCA	AAATGGCAACCCACATGCAA	267	59.236	TGGACAGAGTTTTGGGTGCA	AAAATGGCAACCCACATGCA	268	59.236	GGCGTGATGTTAAGTTGCGA	TGCACCCAAAACTCTGTCCA	161	59.743
XLOC_016824#(A)11#1900#11	GTGGGCCGTTGGATTGAGTA	GCGCTCTCAACCTCAAAGGA	119	60.321	TCCTTTGAGGTTGAGAGCGC	CCTTGCCGTTGTCAAGTTCG	284	60.041	TCCTTTGAGGTTGAGAGCGC	GTGCAACTTGATCCTTGCCG	296	60.11	GTGGGCCGTTGGATTGAGTA	AAGAATACCCAGCCAGCTGC	261	60.395	GCAGCTGGCTGGGTATTCTT	CCCTAGCTGGACTTGTGCAA	168	59.963
XLOC_015615#(ATA)6atgatg(ATA)9#2173#51	GGCTCTTCCACCGGCTATAC	AACGCTTCAGTTCTGCCGTA	164	59.967	GGCTCTTCCACCGGCTATAC	TAACGCTTCAGTTCTGCCGT	165	59.967	ACGGCAGAACTGAAGCGTTA	GCAACCCTACTGCCAGGATT	134	60.034	TACGGCAGAACTGAAGCGTT	GCAACCCTACTGCCAGGATT	135	60.034	GGCTCTTCCACCGGCTATAC	GCAACCCTACTGCCAGGATT	279	60.034
XLOC_004009#(CTG)5#101#15	TAACTGCTGCTGCTGCTGAT	GGCCAATGCATTCTCAACCTG	107	60.135	ATAACTGCTGCTGCTGCTGA	GGCCAATGCATTCTCAACCTG	108	60.135	TAACTGCTGCTGCTGCTGAT	GAGGCCAATGCATTCTCAACC	109	59.864	ATAACTGCTGCTGCTGCTGA	GAGGCCAATGCATTCTCAACC	110	59.864	TAACTGCTGCTGCTGCTGAT	GGCCAATGCATTCTCAACCT	107	58.811
XLOC_001340#(ATC)5aaagcatttgattgt(TAA)8#81#54	CTTGTTGTTGCTGGATGGCC	TACCTTGGCCAATCTGCAGG	194	60.034	TGTTGCTGGATGGCCTTCTT	TACCTTGGCCAATCTGCAGG	189	60.034	TTGTTGCTGGATGGCCTTCT	TACCTTGGCCAATCTGCAGG	190	60.034	CCTGCAGATTGGCCAAGGTA	GAGCCTTCGCAGGAGAATGA	154	59.823	GAAGCCATCTCCGGTTGGAT	TACCTTGGCCAATCTGCAGG	149	60.034
XLOC_002572#(AAT)6#193#18	TGGCACTTGCAGAGTCAACA	ACCAGAAGCAGGGAGGTGTA	230	60.179	GCCTTCCGAGGATATGCAGT	ACCAGAAGCAGGGAGGTGTA	151	60.179	GCACTTGCAGAGTCAACAGG	ACCAGAAGCAGGGAGGTGTA	228	60.179	GGCACTTGCAGAGTCAACAG	ACCAGAAGCAGGGAGGTGTA	229	60.179	CTGGCACTTGCAGAGTCAAC	ACCAGAAGCAGGGAGGTGTA	231	60.179
XLOC_002572#(ACA)5ctcctggtttaggttactattttatggacaat(AAC)5#347#62	TACACCTCCCTGCTTCTGGT	CCAACTGCATCTCCACCCAT	282	60.034	TACACCTCCCTGCTTCTGGT	TCTCCACCCATTGTCACTGC	273	59.963	TACACCTCCCTGCTTCTGGT	ACTTCACCTGGTGCTCCAAC	222	60.179	TACACCTCCCTGCTTCTGGT	CACTTCACCTGGTGCTCCAA	223	60.179	TACACCTCCCTGCTTCTGGT	AACCTCACCACCACTTCACC	234	59.817
XLOC_004755#(TC)13#32#26	GCCTTCTGTCCCCCTTTGAA	TGTGGAGCCTTACAAGGGAG	295	59.016	GCCTTCTGTCCCCCTTTGAA	GTGGAGCCTTACAAGGGAGT	294	59.015	CTTGCCTTCTGTCCCCCTTT	TGTGGAGCCTTACAAGGGAG	298	59.016	CTTGCCTTCTGTCCCCCTTT	GTGGAGCCTTACAAGGGAGT	297	59.015	TTGCCTTCTGTCCCCCTTTG	TGTGGAGCCTTACAAGGGAG	297	59.016
XLOC_018716#(T)10#566#10	GCCACCGGAGACAAGAAGAA	ACAAGTCTGACAGCGGTCTG	242	59.967	GCCACCGGAGACAAGAAGAA	TGACAGCGGTCTGGATTTCC	235	60.036	GCCACCGGAGACAAGAAGAA	GCTTCTTGTTGTAGCGAGCG	199	59.906	GCCACCGGAGACAAGAAGAA	GGTCACTGCTTTGGTTCCCT	297	60.179	CGCTCGCTACAACAAGAAGC	GGTCACTGCTTTGGTTCCCT	118	60.179
XLOC_018716#(T)14#768#14	CGCTCGCTACAACAAGAAGC	GGTCACTGCTTTGGTTCCCT	118	60.179	CAGACCGCTGTCAGACTTGT	TGACCCAAGCAAAGACCACA	126	59.743	GGAAATCCAGACCGCTGTCA	TGACCCAAGCAAAGACCACA	133	59.743	CGCTCGCTACAACAAGAAGC	TCACTGCTTTGGTTCCCTCG	116	60.25	CGCTCGCTACAACAAGAAGC	TGACCCAAGCAAAGACCACA	169	59.743
XLOC_023532#(TGA)5#87#15	GGACCCAAAGGAGGAACACA	CCTGCCGAACCTGATGAACT	147	60.036	TGGACCCAAAGGAGGAACAC	CCTGCCGAACCTGATGAACT	148	60.036	GGACCCAAAGGAGGAACACA	TCCTGCCGAACCTGATGAAC	148	60.036	TGGACCCAAAGGAGGAACAC	TCCTGCCGAACCTGATGAAC	149	60.036	GGACCCAAAGGAGGAACACA	ATGGTCACTAGGTGCCCTCT	175	59.957
XLOC_000305#(GTG)5#38#15	TCGTGCGGTTCGGTTAAGAA	CCAACTGACACGGTAGGCAT	119	60.036	TGGTGGTGGTGGTGATGATG	TTCTTAACCGAACCGCACGA	276	59.968	GTGGTGGTGGTGGTGATGAT	TTCTTAACCGAACCGCACGA	277	59.968	AGGCAAATAGGTGGTGGTGG	TTCTTAACCGAACCGCACGA	287	59.968	TCTCTTGCGAGAACACGTCC	CATCATCACCACCACCACCA	241	59.962
XLOC_022190#(T)12#649#12	GCTCACAGCTCTCCAGTGTT	GCTGTGGGAGTGGATTTGGA	274	59.962	GCTCACAGCTCTCCAGTGTT	GGTGAAGCAGCTGAGTTTGC	193	60.04	GCAAACTCAGCTGCTTCACC	GCTGTGGGAGTGGATTTGGA	101	59.962	GTGGATCGTCCCTGGGAATC	GCTGTGGGAGTGGATTTGGA	211	59.962	GTGGATCGTCCCTGGGAATC	GGTGAAGCAGCTGAGTTTGC	130	60.04
XLOC_003689#(ACA)6#783#18	GTCCAAGCAGCATAGGTGGT	CCATTTTCCCCATGGCCTCT	107	60.032	AGCAGCATAGGTGGTTCGAC	CCATTTTCCCCATGGCCTCT	102	60.032	GGGTTCAGAAGGTCCAAGCA	CCATTTTCCCCATGGCCTCT	118	60.032	TGGGTTCAGAAGGTCCAAGC	CCATTTTCCCCATGGCCTCT	119	60.032	AGAGGCCATGGGGAAAATGG	CGGCGAAAAAGCTGTCGAAT	245	59.834
XLOC_003015#(T)10#1079#10	GCTGTTGTGTGCCATTGATCA	TTGAGCCATTGGTCCACACA	283	59.815	TGCTGTTGTGTGCCATTGATC	TTGAGCCATTGGTCCACACA	284	59.815	TGCTGTTGTGTGCCATTGAT	TTGAGCCATTGGTCCACACA	284	59.815	ATGCTGTTGTGTGCCATTGA	TTGAGCCATTGGTCCACACA	285	59.815	GCTGTTGTGTGCCATTGATCA	TGAGCCATTGGTCCACACAT	282	59.595
XLOC_006668#(AGG)5#165#15	ACACCACAACCACCACCATT	GCTCCTCCTCCTCCTCCTTT	166	60.326	GTACACCACAACCACCACCA	GCTCCTCCTCCTCCTCCTTT	168	60.326	TGTACACCACAACCACCACC	GCTCCTCCTCCTCCTCCTTT	169	60.326	CATTTTGACGGCCACCACAA	GCTCCTCCTCCTCCTCCTTT	150	60.326	ACACCACAACCACCACCATT	TAACACGCTCCTCCTCCTCC	147	60.684
XLOC_020513#(ATA)7#1163#21	ACACTCTCAGCATCAGCACC	AAGTGATAGCGGCTGCAAGT	298	60.036	CACTCTCAGCATCAGCACCA	AAGTGATAGCGGCTGCAAGT	297	60.036	ACACTCTCAGCATCAGCACC	CAGGGCTGAGTGATGGTTGT	235	59.963	CACTCTCAGCATCAGCACCA	CAGGGCTGAGTGATGGTTGT	234	59.963	CCACAGGTCATTGCACAAGC	AAGTGATAGCGGCTGCAAGT	160	60.036
XLOC_020363#(AAT)5#3399#15	AGAAATCCCAGCTTCCTGCC	ACCAACAGTAAGGGCCATGG	223	59.96	TCCTGCCGAAGTGCTTTTGA	ACCAACAGTAAGGGCCATGG	210	59.96	AGAAATCCCAGCTTCCTGCC	AACAGTAAGGGCCATGGCAG	220	60.324	TCCTGCCGAAGTGCTTTTGA	AACAGTAAGGGCCATGGCAG	207	60.324	AGAAATCCCAGCTTCCTGCC	TAAGGGCCATGGCAGTAGTG	215	59.454
XLOC_004117#(AAG)5#1292#15	CAACAGACAGCGCCGTTAAC	ACCTTCGGTTGCTAACGTGT	158	59.895	CAACAGACAGCGCCGTTAAC	TTGTTTGCACCTTCGGTTGC	166	60.179	CAACAGACAGCGCCGTTAAC	CACCTTCGGTTGCTAACGTG	159	59.489	AGAAACTGTAGACGGCGGTT	ACCTTCGGTTGCTAACGTGT	193	59.895	AAGAAACTGTAGACGGCGGT	ACCTTCGGTTGCTAACGTGT	194	59.895
XLOC_000832#(ACA)5#220#15	GAACGCAAACACCCACTTCC	TTCACAGCGTGGACCATACC	221	60.037	CCAAATCCACCACCTTCCGA	GGAAGTGGGTGTTTGCGTTC	140	59.97	TCTCCGGAAATTTCGCACCA	AATGACCGTGAAGTTCGCCT	294	59.965	GGTATGGTCCACGCTGTGAA	AATGACCGTGAAGTTCGCCT	139	59.965	TCTCCGGAAATTTCGCACCA	TTCACAGCGTGGACCATACC	175	60.037
XLOC_006187#(TC)12tttctctctattgggactttgtgacacaacaaaacacctgatccatccgtgaacaactttactaaaaaccattcattctactct(TC)6#148#120	ACACCTGATCCATCCGTGAAC	GCTTCTGCTTCCATCACTTGG	194	59.528	CACCTGATCCATCCGTGAACA	GCTTCTGCTTCCATCACTTGG	193	59.528	ACCTGATCCATCCGTGAACA	GCTTCTGCTTCCATCACTTGG	192	59.528	ACACCTGATCCATCCGTGAA	GCTTCTGCTTCCATCACTTGG	194	59.528	AACACCTGATCCATCCGTGA	GCTTCTGCTTCCATCACTTGG	195	59.528
XLOC_006187#(AG)6#562#12	TGTGCTGAGTTCAAGGACCA	CCACAACTTACCCCTTGCCA	116	60.179	GCTGAGTTCAAGGACCAAGC	CCACAACTTACCCCTTGCCA	113	60.179	TGTGCTGAGTTCAAGGACCA	ACTTACCCCTTGCCAAGTGC	111	60.54	TGTGTGTGCTGAGTTCAAGGA	CCACAACTTACCCCTTGCCA	120	60.179	TGTGCTGAGTTCAAGGACCAA	CCACAACTTACCCCTTGCCA	116	60.179
XLOC_004994#(TAG)5#396#15	GCAAAGAGCATGCAGTTGGT	AGCAATCCTGGCATCACTCC	100	60.107	ACCTCACAACCTGCCAAGAG	ACCAACTGCATGCTCTTTGC	248	59.684	ACCTCACAACCTGCCAAGAG	CCAACTGCATGCTCTTTGCC	247	60.389	ACCTCACAACCTGCCAAGAG	CCGAATCGCTCCGCTAGTAT	191	59.478	ACCTCACAACCTGCCAAGAG	TCCGAATCGCTCCGCTAGTA	192	60.534
XLOC_013391#(T)10#1018#10	TGGGAGTTTAGTCCTGGTCCT	AGCGCTCAGTGAATGAACCA	148	59.965	TGGGAGTTTAGTCCTGGTCCT	TGGGAGTTTTCCATGACCCG	194	59.962	TGGGAGTTTAGTCCTGGTCCT	AACCATCCTAGAGGCCACCT	129	59.955	TGGGAGTTTAGTCCTGGTCCT	AGTTTTCCATGACCCGCACT	190	59.89	TGGGAGTTTAGTCCTGGTCCT	GCAGCGCTCAGTGAATGAAC	150	60.179
XLOC_017685#(AT)6#3507#12	AGGTGCACTGCAAAAGGAGA	CTGCAACATGTTCGGCCTTT	294	59.685	CAGGTGCACTGCAAAAGGAG	CTGCAACATGTTCGGCCTTT	295	59.685	AGGTGCACTGCAAAAGGAGA	CAACCTGCAACATGTTCGGC	298	60.664	AGGTGCACTGCAAAAGGAGA	ACAACCTGCAACATGTTCGG	299	59.332	AGGTGCACTGCAAAAGGAGA	TGCAACATGTTCGGCCTTTT	293	59.25
XLOC_004422#(GCC)5#65#15	AGTTGGCATTGCAGCTTGTG	GTTCGGATCTGTGGTGGGTT	224	59.964	CAGTTGGCATTGCAGCTTGT	GTTCGGATCTGTGGTGGGTT	225	59.964	AGTTGGCATTGCAGCTTGTG	GGCGGCGGCTTACCTATTAT	172	60.037	CAGTTGGCATTGCAGCTTGT	GGCGGCGGCTTACCTATTAT	173	60.037	GGTAACTGGTGAGGCAGCAT	GTTCGGATCTGTGGTGGGTT	272	59.964
XLOC_004422#(TAA)5#238#15	AGTTGGCATTGCAGCTTGTG	ACGAAGAACAGAGGCCCAAG	230	59.965	CAGTTGGCATTGCAGCTTGT	ACGAAGAACAGAGGCCCAAG	231	59.965	TATGTCGGTTGCGTTGGACA	GCCCGGACCTAACAACAAGA	107	59.964	TATGTCGGTTGCGTTGGACA	TCATGCCCGGACCTAACAAC	111	60.036	GGTAACTGGTGAGGCAGCAT	ACGAAGAACAGAGGCCCAAG	278	59.965
XLOC_009557#(TGA)8#339#24	TGAAGGACCCCTCATGTGATG	CCCAATTCCTTCATGCACCG	137	59.543	TGAAGGACCCCTCATGTGATG	TGCACCGACAAAGAAGCACT	124	60.464	TGAAGGACCCCTCATGTGATG	CATGCACCGACAAAGAAGCA	126	59.407	TGAAGGACCCCTCATGTGATG	ATGCACCGACAAAGAAGCAC	125	59.407	TTGAAGGACCCCTCATGTGA	CCCAATTCCTTCATGCACCG	138	59.543
XLOC_005060#(T)10#349#10	TGATTTCGTTTGTTGTATGTATGGA	TCCCCAATTCAAGTGAAGCA	167	57.326	CGTACGAGATATTTTGATTTCGTTTGT	TCCCCAATTCAAGTGAAGCA	181	57.326	TTGCTTCACTTGAATTGGGGA	TCCATACATACAACAAACGAAATCA	100	57.326	TGATTTCGTTTGTTGTATGTATGGA	TCCCCAATTCAAGTGAAGCAA	167	58.044	TGATTTCGTTTGTTGTATGTATGGA	TTCCCCAATTCAAGTGAAGCA	168	58.044
XLOC_022370#(GAA)6#1264#18	TTTTGAGGGGTACAGCGAGG	CCTTGTGCAGCCAAAAGACC	148	59.967	TTTTGAGGGGTACAGCGAGG	CGAACCTTGTGCAGCCAAAA	152	59.898	GTACAGCGAGGCCAAAGTTG	CCTTGTGCAGCCAAAAGACC	139	59.967	GTACAGCGAGGCCAAAGTTG	CGAACCTTGTGCAGCCAAAA	143	59.898	GGTACAGCGAGGCCAAAGTT	CCTTGTGCAGCCAAAAGACC	140	59.967
XLOC_015791#(GAA)5#279#15	GGACATGTGGCATTCCTCCA	AGTGACACCACCAGTTCCAC	241	59.82	TGGACATGTGGCATTCCTCC	AGTGACACCACCAGTTCCAC	242	59.82	GGACATGTGGCATTCCTCCA	CACCAGTTCCACCTCCAACA	233	59.817	TGGACATGTGGCATTCCTCC	CACCAGTTCCACCTCCAACA	234	59.817	GGACATGTGGCATTCCTCCA	GACACCACCAGTTCCACCTC	238	60.25
XLOC_016058#(T)11aaattgagtaaaatcaa(T)12#1056#40	TGGTGCTACATTGGAGAATGCT	TGTCCTAGTGGCAGAGGAGG	274	60.325	TGGTGCTACATTGGAGAATGCT	GTCCTAGTGGCAGAGGAGGT	273	60.325	GGTTGGCCATCAAAAGGTGAC	AGTGGCAGAGGAGGTAAGAGA	300	59.641	TGGCCATCAAAAGGTGACAGT	AGTGGCAGAGGAGGTAAGAGA	297	59.641	GCCATCAAAAGGTGACAGTGA	GTCCTAGTGGCAGAGGAGGT	300	60.325
XLOC_023214#(TG)11#637#22	AACAGAATCCCGTGTCCACC	GCAGCGCGTGATAACAGAAC	114	60.247	TGTCCACCACGTTCTGGAAG	GCAGCGCGTGATAACAGAAC	102	60.247	GAAGACATGGACGGTGGTGA	GGTGGACACGGGATTCTGTT	107	59.964	AGAAGACATGGACGGTGGTG	GGTGGACACGGGATTCTGTT	108	59.964	GTGTCCACCACGTTCTGGAA	GCAGCGCGTGATAACAGAAC	103	60.247
XLOC_017080#(ACA)5#215#15	GGAGTGGAACCTGTGGATGG	ACAAGTGAACCGGCCAATGA	134	60.179	TGCAGTTACTCCTGTGCCAG	ACAAGTGAACCGGCCAATGA	207	60.179	CTGCAGTTACTCCTGTGCCA	ACAAGTGAACCGGCCAATGA	208	60.179	GGAGTGGAACCTGTGGATGG	ATCTGTTCCACCCATGACGG	177	59.747	TGCAGTTACTCCTGTGCCAG	ATCTGTTCCACCCATGACGG	250	59.747
XLOC_020056#(TGA)5#215#15	GGAGGTGATAAGGGAGCTGC	GGTTTCCGAAGCGTAAACGG	112	59.836	CCACCGGCTAAAGATGGAGG	GGTTTCCGAAGCGTAAACGG	127	59.836	CCCACCGGCTAAAGATGGAG	GGTTTCCGAAGCGTAAACGG	128	59.836	TCGGCTCTTCAACTCAGTCG	GCAGCTCCCTTATCACCTCC	128	59.892	TCGGCTCTTCAACTCAGTCG	GGTTTCCGAAGCGTAAACGG	220	59.836
XLOC_015441#(AAG)10#1480#30	TCATGGAGCAATGGCAGGTT	GATGCTGCTGCTGCTTCTTC	234	59.901	TTCATGGAGCAATGGCAGGT	GATGCTGCTGCTGCTTCTTC	235	59.901	CATCCAAGCCATGCAGAAGC	ACCTGCCATTGCTCCATGAA	229	59.96	CATCCAAGCCATGCAGAAGC	AACCTGCCATTGCTCCATGA	230	59.96	GCATCCAAGCCATGCAGAAG	ACCTGCCATTGCTCCATGAA	230	59.96
XLOC_001358#(AAC)6#447#18	CGCAATGTTCCTGTTGGTGG	TTGTTGCAGGCATCTCCCAT	163	59.96	CGCAATGTTCCTGTTGGTGG	CATCTCCCATGGCTGTGTGA	153	59.746	CGCAATGTTCCTGTTGGTGG	CTTGTTGCAGGCATCTCCCA	164	60.61	CGCAATGTTCCTGTTGGTGG	ACTTGTTGCAGGCATCTCCC	165	60.61	ACGCAATGTTCCTGTTGGTG	TTGTTGCAGGCATCTCCCAT	164	59.96
XLOC_002771#(CGA)5#839#15	AACTTTGATGGCGACGACGA	TTCTCAACGGATCCAGCACC	164	60.036	AAACTTTGATGGCGACGACG	TTCTCAACGGATCCAGCACC	165	60.036	AACTTTGATGGCGACGACGA	CTCAACGGATCCAGCACCTG	162	60.742	TGATGCTCCTAATGGCATGCA	TTCTCAACGGATCCAGCACC	273	60.036	CCGTCGGATGATCCACGTAG	TGCATGCCATTAGGAGCATCA	239	60.134
XLOC_026285#(ATT)5#989#15	ACTTACACACAGAGCCAGCC	CGAAGCTTTCCTCGCAATCG	183	59.974	TCCGCTGATTCAACCACTCC	CGAAGCTTTCCTCGCAATCG	135	59.974	ACTTACACACAGAGCCAGCC	TTTCCTCGCAATCGGCAGAT	177	60.108	TCCGCTGATTCAACCACTCC	TTTCCTCGCAATCGGCAGAT	129	60.108	ACTTACACACAGAGCCAGCC	AGGGTGTTCAAGAACGGAGC	129	60.25
XLOC_001895#(AAC)6#1154#18	AAAGGTGGGCGAGACATCTG	TCACATCAGTGGGCCACTTC	185	59.963	AAAGGTGGGCGAGACATCTG	ACATCAGTGGGCCACTTCAG	183	59.963	TCCGGTGGAGAATATGCAGC	CAGATGTCTCGCCCACCTTT	221	60.036	AGCGGTGGAGGATTCATGTG	CAGATGTCTCGCCCACCTTT	257	60.036	CAGCGGTGGAGGATTCATGT	CAGATGTCTCGCCCACCTTT	258	60.036
XLOC_006482#(CT)7#96#14	TTCAGCATCAGGCCACTTGG	CCCCCGCCTTCTTCTGTATC	104	59.893	GCATCAGGCCACTTGGTTCT	CCCCCGCCTTCTTCTGTATC	100	59.893	AGCATCAGGCCACTTGGTTC	CCCCCGCCTTCTTCTGTATC	101	59.893	GGGTGAAACCTTCCGCAACT	CCCCCGCCTTCTTCTGTATC	147	59.893	CAGCATCAGGCCACTTGGTT	CCCCCGCCTTCTTCTGTATC	102	59.893
XLOC_006482#(AAG)5#1182#15	CCACTATGTTCAAAGCCGCG	TTTGTAGAACTCGCGGAGGG	229	59.754	ATGGAGGACCTGGTTCCCAT	TTTGTAGAACTCGCGGAGGG	255	59.754	TGTTCAAAGCCGCGAGAAAC	TTTGTAGAACTCGCGGAGGG	223	59.754	GTTCAAAGCCGCGAGAAACC	TTTGTAGAACTCGCGGAGGG	222	59.754	CCACTATGTTCAAAGCCGCG	AGAGTGTCCACAAACAGCCA	147	59.454
XLOC_006482#(A)10#1365#10	TGGCTGTTTGTGGACACTCT	TTTGTAGAACTCGCGGAGGG	102	59.754	TGGCTGTTTGTGGACACTCT	GCTGTGCCCTCCACTTCAAT	122	60.61	ACTCTTCCTTTAGCACGCGA	GCTGTGCCCTCCACTTCAAT	107	60.61	TGGCTGTTTGTGGACACTCTT	TTTGTAGAACTCGCGGAGGG	102	59.754	TTGGCTGTTTGTGGACACTCT	TTTGTAGAACTCGCGGAGGG	103	59.754
XLOC_003672#(CAA)5#1387#15	TCATGTCCAAAGACGCCGAA	ATCCTGTTCCTGCACTGCTC	269	60.036	TTCATGTCCAAAGACGCCGA	ATCCTGTTCCTGCACTGCTC	270	60.036	TCATGTCCAAAGACGCCGAA	TTCCTCGCGACTTTGCTCAT	230	60.037	TTCATGTCCAAAGACGCCGA	TTCCTCGCGACTTTGCTCAT	231	60.037	TCATGTCCAAAGACGCCGAA	GCTGCTGCTGAAGATCTCCA	153	60.108
XLOC_001209#(A)10#1417#10	TAGTCCTCCTTCACCACCGT	TCTTTGCAGCCACTCCCATT	287	59.887	TAGTCCTCCTTCACCACCGT	TTCTTTGCAGCCACTCCCAT	288	59.887	TCCACCACCTCCTTCTCCTT	TCTTTGCAGCCACTCCCATT	245	59.887	TCCACCACCTCCTTCTCCTT	TTCTTTGCAGCCACTCCCAT	246	59.887	TAGTCCTCCTTCACCACCGT	TCTTCTTTGCAGCCACTCCC	290	60.251
XLOC_002935#(GGT)5#1273#15	GGTGGTGGTGGTGGTACAAT	ATCCCAAACTGCCCCATCAG	219	60.033	CGAGGCGGTGAAGATACCAG	ATCCCAAACTGCCCCATCAG	262	60.033	GAAGGTGGTGGTGGTGGTAC	ATCCCAAACTGCCCCATCAG	222	60.033	GGTGGTGGTGGTGGTACAAT	CCCAAACTGCCCCATCAGAA	217	60.252	TGTTATGGTTGACGGCGAGG	ATCCCAAACTGCCCCATCAG	277	60.033
XLOC_002935#(T)13#1742#13	GGTGGTGGTGGTGGTACAAT	ATCCCAAACTGCCCCATCAG	219	60.033	GAAGGTGGTGGTGGTGGTAC	ATCCCAAACTGCCCCATCAG	222	60.033	GGTGGTGGTGGTGGTACAAT	CCCAAACTGCCCCATCAGAA	217	60.252	AGAAGGTGGTGGTGGTGGTA	ATCCCAAACTGCCCCATCAG	223	60.033	ATCAGAAGGTGGTGGTGGTG	ATCCCAAACTGCCCCATCAG	226	60.033
XLOC_001123#(TTC)7tttgtcctc(TCT)5#112#45	TCTGAGGTGGTGCAAGCATT	CATGGCCTCATGGTCTGGAG	111	60.179	CTGAGGTGGTGCAAGCATTG	CATGGCCTCATGGTCTGGAG	110	60.179	CGATGTCTGAGGTGGTGCAA	CATGGCCTCATGGTCTGGAG	116	60.179	CATTGCCCTCTGTGTTCAGC	CATGGCCTCATGGTCTGGAG	157	60.179	TCTGAGGTGGTGCAAGCATT	ATGGCCTCATGGTCTGGAGT	110	60.623
XLOC_001123#(A)10#2432#10	GAGATGGGCTACTCCACAGC	CACCTCAGACATCGGTGGTC	163	60.109	GAGATGGGCTACTCCACAGC	AATGCTTGCACCACCTCAGA	174	59.889	GAGATGGGCTACTCCACAGC	CATGGCCTCATGGTCTGGAG	265	60.179	ACAGTGCTCCTGAGTTTGCA	GCTGTGGAGTAGCCCATCTC	159	59.894	TCTGAGGTGGTGCAAGCATT	CATGGCCTCATGGTCTGGAG	111	60.179
XLOC_015528#(T)10#1202#10	AAAAGCCATGTTGGGGTGGA	TCTCACCGCACCAAATCCAA	106	59.89	AAAAGCCATGTTGGGGTGGA	TTCTCACCGCACCAAATCCA	107	59.89	ATGCTGCAGAGTCTGTGGAG	CCAGCATCAGAAGGCTTGGA	103	60.035	GCTGCAGAGTCTGTGGAGAA	CCAGCATCAGAAGGCTTGGA	101	60.035	ATGCTGCAGAGTCTGTGGAG	TACTGCCAGCATCAGAAGGC	108	60.108
XLOC_001997#(TC)8#62#16	CCCTGCAGCAACACATTCAG	CAGTTGGGACACCTTCACGA	135	59.894	GCTGACTCCATCAACCCCAT	CAGTTGGGACACCTTCACGA	110	59.894	CCCTGCAGCAACACATTCAG	AGCAGTTGGGACACCTTCAC	137	60.179	CCCTGCAGCAACACATTCAG	ACAGCAGTTGGGACACCTTC	139	60.179	CCCTGCAGCAACACATTCAG	CAGCAGTTGGGACACCTTCA	138	60.179
XLOC_026649#(CGA)5#659#15	CGCTTTTCGAACTCGCCAAA	CGCGTGTTGTTTGCTAACGA	137	60.043	CTGCAAACGACGACGATGTC	TTTGGCGAGTTCGAAAAGCG	206	60.042	GGATTCTGCAAACGACGACG	TTTGGCGAGTTCGAAAAGCG	211	60.042	CCGACGATGAGGATTCTGCA	TTTGGCGAGTTCGAAAAGCG	221	60.042	CGCTTTTCGAACTCGCCAAA	GTGTCCCAAATTTCGACCGC	223	60.11
XLOC_004495#(CTT)7#253#21	GCCATTGGTGAGCTTTGCAA	TGACTTCTTTGACGCCACGA	118	59.897	GAGCCATTGGTGAGCTTTGC	TGACTTCTTTGACGCCACGA	120	59.897	GCCATTGGTGAGCTTTGCAA	CTTCTTTGACGCCACGATGC	115	60.179	CCTGTCGAAATGCGCGAAAA	TGACTTCTTTGACGCCACGA	169	59.897	CCTGTCGAAATGCGCGAAAA	TCCATTCTGTTGCAGGTGCT	122	59.889
XLOC_012036#(CTT)7#121#21	TCCTTCGGTCGCGTGTAAAG	TGCACCAAACTCTTCATGGT	208	57.637	CTCCTTCGGTCGCGTGTAAA	TGCACCAAACTCTTCATGGT	209	57.637	TACCATCGGTTCGTCTTCCG	TGCACCAAACTCTTCATGGT	151	57.637	TCTTCTTCTCCTTCGGTCGC	TGCACCAAACTCTTCATGGT	216	57.637	CCGAAACTATGCCGCTCGAT	TGCACCAAACTCTTCATGGT	177	57.637
XLOC_021061#(CCA)5#883#15	GGAACAGCAACAACCACGTC	AAGCTGAGCGAGTTCGTCAA	270	59.968	CAGGAACAGCAACAACCACG	AAGCTGAGCGAGTTCGTCAA	272	59.968	CGTTCAACAGGACGGAAGGA	AAGCTGAGCGAGTTCGTCAA	198	59.968	TCCGTTCAACAGGACGGAAG	AAGCTGAGCGAGTTCGTCAA	200	59.968	CACAGGAGGAGCAGGAACAG	AAGCTGAGCGAGTTCGTCAA	283	59.968
XLOC_021061#(ATA)5#1463#15	CCAGTGGATACGGCTACGAC	CCGCCATCAACAGCATTAGC	284	59.97	GGAACAGCAACAACCACGTC	AAGCTGAGCGAGTTCGTCAA	270	59.968	CAGGAACAGCAACAACCACG	AAGCTGAGCGAGTTCGTCAA	272	59.968	CGTTCAACAGGACGGAAGGA	AAGCTGAGCGAGTTCGTCAA	198	59.968	TCCGTTCAACAGGACGGAAG	AAGCTGAGCGAGTTCGTCAA	200	59.968
XLOC_000504#(T)12#3090#12	GTGCGCCCTCACATTTCAAG	GCACTCACTTGTGGTGCTTG	254	59.97	CTACTTCAGGTGGCTGCACA	CTTGAAATGTGAGGGCGCAC	170	60.11	GGCCATTTGGTGAGCAGTTG	CTTGAAATGTGAGGGCGCAC	220	60.11	GTGCGCCCTCACATTTCAAG	AGCACTCACTTGTGGTGCTT	255	60.107	GTGCGCCCTCACATTTCAAG	AAGCACTCACTTGTGGTGCT	256	60.107
XLOC_024633#(ACA)5#120#15	CTTCTCCTTCCCCTGCATCA	TGACGGAAAGTTATCGCTCCA	107	59.453	CTTCTCCTTCCCCTGCATCA	TGACGGAAAGTTATCGCTCCA	107	59.453	TCTTCTCCTTCCCCTGCATC	TGACGGAAAGTTATCGCTCCA	108	59.453	TCTTCTCCTTCCCCTGCATC	TGACGGAAAGTTATCGCTCCA	108	59.453	CATTCTTCTCCTTCCCCTGCA	TGACGGAAAGTTATCGCTCCA	111	59.453
XLOC_008237#(T)10#1676#10	TAGCAGCAGGGATTGTGACC	CCACTCATCTTACACCCTCCA	136	58.812	TAGCAGCAGGGATTGTGACC	TCCACTCATCTTACACCCTCCA	137	60.226	AATATGGCCTAGCAGCAGGG	CCACTCATCTTACACCCTCCA	145	58.812	AATATGGCCTAGCAGCAGGG	TCCACTCATCTTACACCCTCCA	146	60.226	TATGGCCTAGCAGCAGGGAT	CCACTCATCTTACACCCTCCA	143	58.812
XLOC_004048#(GAA)6#1811#18	TGCAACGGTTCTTCATCGGA	CAACACCAGCTCCACCTCTT	289	59.891	ATCGTGCGAAACCTGGAGTT	CAACACCAGCTCCACCTCTT	246	59.891	AATCGTGCGAAACCTGGAGT	CAACACCAGCTCCACCTCTT	247	59.891	TGCAACGGTTCTTCATCGGA	AACACCAGCTCCACCTCTTC	288	59.602	ATCGTGCGAAACCTGGAGTT	AACACCAGCTCCACCTCTTC	245	59.602
XLOC_015028#(TCA)5#180#15	TCAGCTTCCAACACTGTTCCT	TGGCACCATCACTTGTGGTT	171	60.106	TCAGCTTCCAACACTGTTCCT	TGTTGCACCGCCTAGAAAGT	213	59.892	TCAGCTTCCAACACTGTTCCT	ATGGCACCATCACTTGTGGT	172	59.887	GGGTGGGAAGGGTAGTTTCG	AAACAAACAAAGTGGCCCCT	122	58.421	GGGGAAAATGGTGATGGGGT	AAACAAACAAAGTGGCCCCT	138	58.421
XLOC_022395#(AT)6#953#12	ATGGGAAGCCCTTGTACGTG	GACGAGAGAGGAGAGACCCA	176	59.746	GTGTGGGAGCAGAGGTAGTG	TCCACCAACACGTACAAGGG	100	59.893	CCCTTGTACGTGTTGGTGGA	GACGAGAGAGGAGAGACCCA	168	59.746	ACGTTTGAATGGGAAGCCCT	GACGAGAGAGGAGAGACCCA	184	59.746	TGGGAGCAGAGGTAGTGGAA	GACGAGAGAGGAGAGACCCA	245	59.746
XLOC_012118#(CAC)5#110#15	AAGAGGAAGAGATCGGCCCT	ATTCGTAACGGCTTGGTGGT	108	59.964	AAGAGGAAGAGATCGGCCCT	TGCTAGCGTCAATGGTGGTT	179	59.964	TTGGTGCTAAGGCTGTGAGG	AGGGCCGATCTCTTCCTCTT	103	60.032	TTGGTGCTAAGGCTGTGAGG	AGGGCCGATCTCTTCCTCTT	103	60.032	TTGGTGCTAAGGCTGTGAGG	ATTCGTAACGGCTTGGTGGT	191	59.964
XLOC_001832#(CT)6#117#12	CGCTTATCCCAACGCAATGG	GGGAGAATACGGCGAGAAGG	276	59.968	CGCTTATCCCAACGCAATGG	GGGGAGAATACGGCGAGAAG	277	59.968	CGCTTATCCCAACGCAATGG	AGAAGGAGCGTGAGGTTTGG	211	59.965	CGCTTATCCCAACGCAATGG	GCGGTTGTTTCGGAACCAAA	147	59.899	TTTGGTTCCGAAACAACCGC	GGGAGAATACGGCGAGAAGG	149	59.968
XLOC_021540#(GAG)6#128#18	ATTGCTCTAGCGTTCCCTGG	CGGCTCCCACGTCTACATTT	163	60.108	ATTGCTCTAGCGTTCCCTGG	TTCCACTACTTCCTCGGGGT	114	59.884	GGAGGAGGGAGAGGAGATGG	CCAGGGAACGCTAGAGCAAT	284	59.821	GCGGGAAAAGCTGTCGTCTA	CGGCTCCCACGTCTACATTT	291	60.108	GCGGGAAAAGCTGTCGTCTA	GGGTAGATGGGTAAGCCAGC	226	59.891
XLOC_021370#(AG)8aaaaacaaaagag(AC)6#105#41	TCCCTCAAACCCCCAAACAC	GGGGTAATTTTTACGGCGGC	134	59.899	TCAACTTCACCACCACCACC	GGGGTAATTTTTACGGCGGC	207	59.899	ACGCTACTTTCCCCGCTAAC	GGGGTAATTTTTACGGCGGC	170	59.899	CGCTACTTTCCCCGCTAACA	GGGGTAATTTTTACGGCGGC	169	59.899	TCCCACCTTCTCAACCTCCA	GTGTTTGGGGGTTTGAGGGA	239	60.106
XLOC_021370#(CAC)5#425#15	GCCGCCGTAAAAATTACCCC	CGCCGCGAGAGTTTACAATG	165	59.975	TCCCTCAAACCCCCAAACAC	CGCCGCGAGAGTTTACAATG	279	59.975	TTCGTCTCTTTCCTCGCGAG	CGCCGCGAGAGTTTACAATG	111	59.975	CATTGTAAACTCTCGCGGCG	GCGGTGGTAATGGTTGAAGC	107	59.83	CATTGTAAACTCTCGCGGCG	CGCCGGAGTAGTTTCATCGT	151	60.179
XLOC_021370#(CCA)7#1831#21	CGCCGGAGAGAGAGATGAAC	GGAGGAGCTGCTGAAACACT	196	59.964	CGCCGGAGAGAGAGATGAAC	AGGAGGAGCTGCTGAAACAC	197	59.964	CGCCGGAGAGAGAGATGAAC	ATTGTTTCCTTTGTCGCGGC	252	60.04	ACCTTCTCGGAAGCATTGGG	GGAGGAGCTGCTGAAACACT	162	59.964	ACCTTCTCGGAAGCATTGGG	AGGAGGAGCTGCTGAAACAC	163	59.964
XLOC_021370#(CTA)5#2816#15	ACCAAGGAAGAAGAGCGCAA	CCGCGGTTTGTTCCAACATT	287	59.969	AGAGCGCAAATTGAAGCAGC	CCGCGGTTTGTTCCAACATT	276	59.969	GGTTGCATGTGAAGAGCTGC	TGCACCTTTGACATCGACCA	157	59.892	GGTTGCATGTGAAGAGCTGC	GGGACGAGCTCCTTCAGTTC	223	60.109	ACCAAGGAAGAAGAGCGCAA	GCAGCTCTTCACATGCAACC	208	60.109
XLOC_007463#(ATA)5#133#15	TGCTGCTCATGATTCGTCGT	GTTGTGCATGGAGAATGGCC	177	59.826	GCTGCTCATGATTCGTCGTG	GTTGTGCATGGAGAATGGCC	176	59.826	TGCTGCTCATGATTCGTCGT	TGGAGAATGGCCGGTTTACA	169	59.306	TGCTGCTCATGATTCGTCGT	TCGAATCTAACACCGCGAGT	257	59.193	GGCCATTCTCCATGCACAAC	TCGAATCTAACACCGCGAGT	100	59.193
XLOC_012544#(TGA)5#833#15	TCACCCTGTTTGTCCTGCTC	TGCAGTTCTGCCTTGGAGAG	156	59.964	TCACCCTGTTTGTCCTGCTC	GTAGGCAGCAGAGCAAGGAA	177	60.036	TCACCCTGTTTGTCCTGCTC	AGTGTAGGCAGCAGAGCAAG	180	60.037	TCACCCTGTTTGTCCTGCTC	AGGCAGCAGAGCAAGGAATT	175	59.961	TCACCCTGTTTGTCCTGCTC	ATGACCCTGACCTTAGGCCT	201	59.955
XLOC_006015#(TC)7ttctctctct(TC)7#169#38	GTGCGGCATCTCTCTCTCTC	TGGTGGGGGTTGTGAATGAG	206	59.888	GTGCGGCATCTCTCTCTCTC	GAGTGGTGGGGGTTGTGAAT	209	59.888	TGTCCACCAACACAACCCAA	TGGTGGGGGTTGTGAATGAG	157	59.888	TGTCCACCAACACAACCCAA	GAGTGGTGGGGGTTGTGAAT	160	59.888	GTGCGGCATCTCTCTCTCTC	ATGGTTTTGGAGTGGTGGGG	218	60.179
XLOC_006015#(AT)12#3476#24	GGCAAGGTGTAGCTCAGTGA	GTTTGGCCTCTTGCAGCATC	128	60.109	GGCAAGGTGTAGCTCAGTGA	GCCTCTTGCAGCATCAACAC	123	60.109	AGGTGTAGCTCAGTGAGGGA	GTTTGGCCTCTTGCAGCATC	124	60.109	AGGTGTAGCTCAGTGAGGGA	GCCTCTTGCAGCATCAACAC	119	60.109	GGGCAAGGTGTAGCTCAGTG	GTTTGGCCTCTTGCAGCATC	129	60.109
XLOC_007980#(CCA)7#83#21	TGTCTGCTCATGACCACCAC	GTCGAGGTCGCGTTCTAGAG	210	59.973	GTGTCTGCTCATGACCACCA	GTCGAGGTCGCGTTCTAGAG	211	59.973	AGGGAAGTTGCTGGAACTCG	GTCGAGGTCGCGTTCTAGAG	258	59.973	CTCTAGAACGCGACCTCGAC	GGTTAACGGAAGGCCAGTGA	135	59.964	CTCTAGAACGCGACCTCGAC	AACGGAAGGCCAGTGATGAG	131	60.036
XLOC_010688#(CAC)10#129#30	CACGTGGTCCACCTTACGAA	GGACCCATTGAGGAAGGTGG	123	60.034	CCACCACCACCACCATAGAC	TTCGTAAGGTGGACCACGTG	125	59.968	CCACCACCACCACCATAGAC	GGACCCATTGAGGAAGGTGG	228	60.034	CCACCACCACCACCATAGAC	CCGAAACGTTCAGCTAGGGT	163	60.038	CCACCACCACCACCATAGAC	GTGAGTTGGCCGAAACGTTC	172	60.042
XLOC_005724#(T)10#2794#10	GATGACTTTCATGCTGGCCG	AAGCGAAAACCATGGCAACC	203	59.967	GATGACTTTCATGCTGGCCG	CGGTAAGCGAAAACCATGGC	207	60.179	ACATGCAAGCAAAAGCACCA	GCAAGCAGATAAGCCCCTCT	265	59.818	ACATGCAAGCAAAAGCACCA	AGCAAGCAGATAAGCCCCTC	266	59.818	GATGACTTTCATGCTGGCCG	GGCAACCAGAGCAGCTACTT	190	60.322
XLOC_002814#(CTT)9#34#27	AGTGTTGCCCCTGTCACAAA	TCCAGCTCGTGAAATGGCTT	213	59.963	AGTGTTGCCCCTGTCACAAA	TTCCAGCTCGTGAAATGGCT	214	59.963	AAGTGTTGCCCCTGTCACAA	TCCAGCTCGTGAAATGGCTT	214	59.963	AAGTGTTGCCCCTGTCACAA	TTCCAGCTCGTGAAATGGCT	215	59.963	AGTGTTGCCCCTGTCACAAA	CCGTCTGAGTTCCTGTTCCC	186	60.037
XLOC_002814#(AT)9#1113#18	TTAGCTGCAGTTGCTCCTCC	TTGCTCCTAGTGCAGCTTCC	232	60.036	TTAGCTGCAGTTGCTCCTCC	TCCTAGTGCAGCTTCCCTCT	228	59.958	TTAGCTGCAGTTGCTCCTCC	CTTCACAAGGCGCTTCATCG	266	59.904	TTAGCTGCAGTTGCTCCTCC	TTTACAACACAGCCAGGGCA	296	60.106	TTAGCTGCAGTTGCTCCTCC	CCATTGCTCCTAGTGCAGCT	235	60.107
XLOC_005228#(CTT)9#159#27	TACGCAAAGCTGGGAACGAA	TGCGTGTGTTGGAGAATCGA	205	59.967	GGAGGTGCCAATCGTGTGTA	TTCGTTCCCAGCTTTGCGTA	155	60.25	GCTCAATCAACACCTCCCCA	TTCGTTCCCAGCTTTGCGTA	225	60.25	TGCTCAATCAACACCTCCCC	TTCGTTCCCAGCTTTGCGTA	226	60.25	TGGGACCACGCACATATACG	TTCGTTCCCAGCTTTGCGTA	188	60.25
XLOC_022821#(TAA)6#70#18	CGTCCACCTCCGTCTTCAAA	AGTGGATAAATTGCTCCCGGT	162	59.436	CGTCCACCTCCGTCTTCAAA	AAGTGGATAAATTGCTCCCGGT	163	60.025	CGTCCACCTCCGTCTTCAAA	GTGGATAAATTGCTCCCGGT	161	57.947	TTGGTGAATGCTCGTCCACC	AGTGGATAAATTGCTCCCGGT	174	59.436	ACCGGGAGCAATTTATCCACT	TGGAACAGGGGAGAATCGTG	208	59.387
XLOC_022279#(ACC)8#161#24	TGAAATCGCCGTTAAAGCCG	ACCGAAATCGAACCGGGTTT	279	60.25	TGAAATCGCCGTTAAAGCCG	AACCGAAATCGAACCGGGTT	280	60.25	GAAATCGCCGTTAAAGCCGT	ACCGAAATCGAACCGGGTTT	278	60.25	GAAATCGCCGTTAAAGCCGT	AACCGAAATCGAACCGGGTT	279	60.25	AAATCGCCGTTAAAGCCGTT	ACCGAAATCGAACCGGGTTT	277	60.25
XLOC_022299#(AG)6#48#12	TCTGGTGCTTCCATGGCTAC	GGGATCTTGGCCGAGGAAAA	231	60.034	CTGGTGCTTCCATGGCTACT	GGGATCTTGGCCGAGGAAAA	230	60.034	TCTGGTGCTTCCATGGCTAC	ATTTCGGGATCTTGGCCGAG	236	60.179	TCTGGTGCTTCCATGGCTAC	TAGCGTAGTTTCCGGCTTCG	262	60.179	CTGGTGCTTCCATGGCTACT	ATTTCGGGATCTTGGCCGAG	235	60.179
XLOC_004870#(AG)7#83#14	CGGAGTGCTGTGGAACTTCT	ACTGTGTCAGCTTCCCCATG	101	59.963	CGGAGTGCTGTGGAACTTCT	CACTGTGTCAGCTTCCCCAT	102	59.963	CGGAGTGCTGTGGAACTTCT	CTGTGTCAGCTTCCCCATGA	100	59.674	CGGAGTGCTGTGGAACTTCT	AGTCACTGTGTCAGCTTCCC	105	59.605	CGGAGTGCTGTGGAACTTCT	GTCACTGTGTCAGCTTCCCC	104	60.604
XLOC_013793#(T)13#585#13	GTGGTGGGGGTGGTAGTAGT	CAGCCACAGTGTTTTTGCGA	165	59.9	GTGGTGGGGGTGGTAGTAGT	AGCCACAGTGTTTTTGCGAC	164	59.899	GTGGTGGGGGTGGTAGTAGT	ACAGCCACAGTGTTTTTGCG	166	60.179	GTGGTGGGGGTGGTAGTAGT	AAGCCTCCAAATCCACCACC	202	60.252	TACTTCAAGTGGTGGTGGGG	CAGCCACAGTGTTTTTGCGA	176	59.9
XLOC_021881#(ATC)5#626#15	GTCATCCTGTTGCTGCTCCT	TGCATTGTAGGAGGTGCCAT	118	59.375	GTCATCCTGTTGCTGCTCCT	ATGCATTGTAGGAGGTGCCA	119	59.375	TTGGTCATCCTGTTGCTGCT	TGCATTGTAGGAGGTGCCAT	121	59.375	TTGGTCATCCTGTTGCTGCT	ATGCATTGTAGGAGGTGCCA	122	59.375	AGGACACCAACACAAGTGGC	AGGAGCAGCAACAGGATGAC	300	60.036
XLOC_000040#(GAT)5#733#15	AAGGTTCATGTGGAGCTGCA	TCCTCTCACCACCTTTCTCTCT	126	59.889	AAGGTTCATGTGGAGCTGCA	ACTCCTCTCACCACCTTTCTCT	128	60.158	AAGGTTCATGTGGAGCTGCA	ACTCCTCTCACCACCTTTCTC	128	58.747	AGGTTCATGTGGAGCTGCAT	TCCTCTCACCACCTTTCTCTCT	125	59.889	TGGAGATGGGAAAGGAAGGGA	ACCTATTAGCCAAAGCAGCCA	284	59.715
XLOC_000040#(AGA)5#1116#15	AGAGACCCACCAAGGAGAAGA	CGTGATGGGTCGGATCCAAT	200	59.893	AGAAGAGACCCACCAAGGAGA	CGTGATGGGTCGGATCCAAT	203	59.893	GAGACCCACCAAGGAGAAGA	CGTGATGGGTCGGATCCAAT	199	59.893	GAAGAGACCCACCAAGGAGA	CGTGATGGGTCGGATCCAAT	202	59.893	AGAGACCCACCAAGGAGAAG	CGTGATGGGTCGGATCCAAT	200	59.893
XLOC_006695#(CT)7#63#14	CTCTCCTCCAATGGCTGCAA	TCCATACCCACAAGCACCAC	178	59.962	GGCTGCAACTGTTCTCCTCT	TCCATACCCACAAGCACCAC	166	59.962	AGTTGAGAGGGAAGGGGTGT	TTGCAGCCATTGGAGGAGAG	248	60.035	AGTTGAGAGGGAAGGGGTGT	AGAGGAGAACAGTTGCAGCC	260	59.964	CTCTCCTCCAATGGCTGCAA	AAGCACCACCCATTGTTCCA	167	60.106
XLOC_006695#(T)10#1168#10	AGTTGAGAGGGAAGGGGTGT	TCCTTGCAACCTCTTCAGCC	162	60.251	AGTTGAGAGGGAAGGGGTGT	CAACCTCTTCAGCCCCTCAC	156	60.322	CGTGGCACCACCTAATTGGA	ACACCCCTTCCCTCTCAACT	272	60.104	GGAACGTGGCACCACCTAAT	ACACCCCTTCCCTCTCAACT	276	60.104	AGTTGAGAGGGAAGGGGTGT	AGCTGCGGGTTACATGTTCT	185	59.675
XLOC_019778#(TAT)7#1246#21	CAAGTTGGTGGCCTTCAAGC	GCTGGATTTTGGAACGTGGC	197	60.389	AAGTTGGTGGCCTTCAAGCT	GCTGGATTTTGGAACGTGGC	196	60.389	AGACGTGGATCACCGTTCAG	GCTGGATTTTGGAACGTGGC	160	60.389	CAAGTTGGTGGCCTTCAAGC	CCACTGCTTGGTGATCAGCA	148	60.607	AAGACACACTGACCCTGGGA	CTGAACGGTGATCCACGTCT	100	59.756
XLOC_022254#(ATC)5#38#15	ACGTTACCACCGTCACACTG	ACCACCACAAGAAGGGCAAA	166	60.033	GTTACCACCGTCACACTGCT	ACCACCACAAGAAGGGCAAA	164	60.033	ACGTTACCACCGTCACACTG	GAGGACCACCACAAGAAGGG	170	59.963	ACGTTACCACCGTCACACTG	GGAGGACCACCACAAGAAGG	171	59.963	TGCATCTCTGTGCTTAGGGC	TGCTCCATCACCAACGTTGT	249	60.179
XLOC_022254#(AAC)5#1846#15	CCCTGGTCAGCCTAATGGTG	GCCCTAAGCACAGAGATGCA	201	60.108	ACAGACCCTGGTCAGCCTAA	GCCCTAAGCACAGAGATGCA	206	60.108	TGCATCTCTGTGCTTAGGGC	TGCTCCATCACCAACGTTGT	249	60.179	GACCCTGGTCAGCCTAATGG	GCCCTAAGCACAGAGATGCA	203	60.108	TGCATCTCTGTGCTTAGGGC	TGATGCTCCATCACCAACGT	252	59.675
XLOC_021745#(CT)6#42#12	CTCCTTGTGCATGGACTGGT	AGCCATTCTGATGAAGCGCT	150	60.107	ATGCACGGATTCAAATGCCG	AAACCACTGCCATGTCCACA	295	60.106	ATGCACGGATTCAAATGCCG	TTTGGCCACAAGAGACAGCA	261	60.107	ATGCACGGATTCAAATGCCG	ACTGCCATGTCCACACTGTC	290	60.25	ATGCACGGATTCAAATGCCG	GAGACAGCAGCAAAAGGGGA	250	60.251
XLOC_006484#(CAA)8#58#24	AGGTGTACGGTTGAGCGAAG	TCCAACCGTTTTTCGCAACC	100	59.899	AGTTCAACCTGGAGCAGTGG	ATTTTCCTCCCTTCTGGCCG	248	60.034	GTGGTTGAAGGCCCTTCTGA	ATTTTCCTCCCTTCTGGCCG	223	60.034	AGGTGTACGGTTGAGCGAAG	CCACTGCTCCAGGTTGAACT	215	59.891	AGGTGTACGGTTGAGCGAAG	TCAGAAGGGCCTTCAACCAC	240	59.89
XLOC_023170#(TAT)6#128#18	AATGGCACTGAGGATGTGGG	CTCCAAGATGTTCCTGGGCA	209	59.671	TGGGCTTCTTCAACTGCCAA	CTCCAAGATGTTCCTGGGCA	193	59.671	AATGGCACTGAGGATGTGGG	TGCTCCAAAACCGTTACCCT	274	59.525	TGGGCTTCTTCAACTGCCAA	TGCTCCAAAACCGTTACCCT	258	59.525	AATGGCACTGAGGATGTGGG	TCTCCAAGATGTTCCTGGGC	210	59.379
XLOC_012716#(A)10#66#10	TGGAGTAGCCATGGACAACA	TGTGGCACGGAGAAAAAGGT	279	60.107	AGAAAAGGTCTGCATGTGGC	GCTCAAATGATTGCCCTGCA	246	59.467	TGGAGTAGCCATGGACAACAA	TGTGGCACGGAGAAAAAGGT	279	60.107	AGCCATGGACAACAACAACA	TGTGGCACGGAGAAAAAGGT	273	60.107	TGGAGTAGCCATGGACAACA	GGCACGGAGAAAAAGGTTCC	276	59.403
XLOC_012716#(CAA)5#542#15	AAACCCTGCCACCATCTGAG	CTGAGCAGGGAAACGGGATT	293	60.035	AAACCCTGCCACCATCTGAG	GAGCAGGGAAACGGGATTCA	291	60.035	AAACCCTGCCACCATCTGAG	TGAGCAGGGAAACGGGATTC	292	60.035	AAACCCTGCCACCATCTGAG	CAGGGAAACGGGATTCACCA	288	59.962	ACCTTTTTCTCCGTGCCACA	CTCAGATGGTGGCAGGGTTT	285	59.961
XLOC_015295#(CT)10#72#20	CGCAACCAATCAGACTCCCT	GAAGGGAGTGAACCGGTGAG	180	60.037	AAGCAAGCAAGCAATCACCG	AGGGAGTCTGATTGGTTGCG	239	60.036	GCAAGCAAGCAATCACCGAA	AGGGAGTCTGATTGGTTGCG	237	60.036	TTCTTCAGTTGGCGGTCGAA	GAAGGGAGTGAACCGGTGAG	213	60.037	GCAGCAGATCTCGATTCCCA	GAAGGGAGTGAACCGGTGAG	257	60.037
XLOC_015295#(CTG)6#1170#18	TGTGGTGGCAGTGAAAAGGT	GTGCAGAGAGGCTTCCCATT	179	60.035	TGTGGTGGCAGTGAAAAGGT	TGCAGAGAGGCTTCCCATTG	178	60.035	TGTGGTGGCAGTGAAAAGGT	AAGGTAGTCAATGCCACGGG	274	60.035	AATGGGAAGCCTCTCTGCAC	AAGGTAGTCAATGCCACGGG	115	60.035	CAATGGGAAGCCTCTCTGCA	AAGGTAGTCAATGCCACGGG	116	60.035
XLOC_020250#(TTC)6#40#18	TCACAAGTGTTTGCCTGCAC	GCATCAACAAGTCCTTGGAGC	104	59.799	CAAGTGTTTGCCTGCACTGT	GCATCAACAAGTCCTTGGAGC	101	59.799	ACAAGTGTTTGCCTGCACTG	GCATCAACAAGTCCTTGGAGC	102	59.799	CACAAGTGTTTGCCTGCACT	GCATCAACAAGTCCTTGGAGC	103	59.799	TCACAAGTGTTTGCCTGCAC	TCAACAAGTCCTTGGAGCAGT	101	59.51
XLOC_016821#(A)10#1534#10	ACAGCGGAAAAGTTGACCCA	TTGAAGAGCTCGCGTCCAAT	217	60.037	TAGCTCGGGATTGTGACAGC	TTGAAGAGCTCGCGTCCAAT	232	60.037	ACAGCGGAAAAGTTGACCCA	CACTTGTTCCTGCGCCAATC	180	60.11	TAGCTCGGGATTGTGACAGC	CACTTGTTCCTGCGCCAATC	195	60.11	ACAGCGGAAAAGTTGACCCA	ACTTGTTCCTGCGCCAATCT	179	60.251
XLOC_010469#(GAA)5#742#15	TCGACGTGCAACCTCAATGA	GTCCTGGTGGATTCCCTTGG	164	60.034	ATGAAACGGGTGGGCGTAAT	GTCCTGGTGGATTCCCTTGG	183	60.034	GAGCACCACTCACTACCACC	TCATTGAGGTTGCACGTCGA	238	59.967	TCCGAAGATGAAACGGGTGG	GTCCTGGTGGATTCCCTTGG	190	60.034	CAACCTCAATGACGACGGGA	GTCCTGGTGGATTCCCTTGG	156	60.034
XLOC_016313#(TTC)5#57#15	AGCAGTTCTCGCTCGCATAA	CTCCTCCAAAACCTCCCACC	277	59.962	AGCAGTTCTCGCTCGCATAA	CCTCCCACCCTTTTACACCC	266	59.961	AGAGAGTGGGACGGAGGTTT	CTCCTCCAAAACCTCCCACC	160	59.962	AGAGAGTGGGACGGAGGTTT	CCTCCCACCCTTTTACACCC	149	59.961	GGGTGTAAAAGGGTGGGAGG	ATCTTCCACGTTTGGTGCCA	100	60.179
XLOC_006326#(CTT)6#704#18	GGCGTTTTTGAATGCTGGCT	ATCGGAGACAGAGGTGGTGA	219	59.96	GGCGTTTTTGAATGCTGGCT	TCATCGGAGACAGAGGTGGT	221	59.96	GGCGTTTTTGAATGCTGGCT	CATCGGAGACAGAGGTGGTG	220	59.826	GGCGTTTTTGAATGCTGGCT	AGCGTGCGAGAGATGAAACT	263	59.755	GGCGTTTTTGAATGCTGGCT	CGTAGCGTGCGAGAGATGAA	266	60.248
XLOC_022515#(CTG)6#833#18	ACCACCACCGTCTCAACATC	AGCAGCAGCAGGAGACATTT	196	59.962	AAATGTCTCCTGCTGCTGCT	TAGCTGTGCATGTGCCTGAA	155	59.963	AAATGTCTCCTGCTGCTGCT	AAGTAGCTGTGCATGTGCCT	158	59.963	CTGTTTACGGTTGCGTTGGG	GATGTTGAGACGGTGGTGGT	258	59.965	CCTGTTTACGGTTGCGTTGG	GATGTTGAGACGGTGGTGGT	259	59.965
XLOC_020985#(GAT)5#148#15	CGTGCTGCTGGCTTTCTTTT	GGTGCTATGGCGAATTGCAG	161	59.97	CGTGCTGCTGGCTTTCTTTT	CTGGTGCTATGGCGAATTGC	163	59.97	TCATGGCTTGGGCAATCAGT	GGTGCTATGGCGAATTGCAG	130	59.97	TCATGGCTTGGGCAATCAGT	CTGGTGCTATGGCGAATTGC	132	59.97	GCAATTCGCCATAGCACCAG	GACATTCCGCCATCTGCAAC	214	59.901
XLOC_001757#(A)13#1#13	TGTCTTCTGCACAGCCATGT	CCTCTTCATGTGCTGCTCCA	249	60.036	TGTCTTCTGCACAGCCATGT	GCCAAACACCTAGCAGTCCT	187	59.963	TCAGTGTCTTCTGCACAGCC	CCTCTTCATGTGCTGCTCCA	253	60.036	TCAGTGTCTTCTGCACAGCC	GCCAAACACCTAGCAGTCCT	191	59.963	TGTCTTCTGCACAGCCATGT	TGGCCAAACACCTAGCAGTC	189	60.251
XLOC_016310#(T)12#2629#12	GGTCACTTTCGTGGACGGAT	ACTCCACGTGGCAACTCAAA	156	60.107	TCACTTTCGTGGACGGATGG	ACTCCACGTGGCAACTCAAA	154	60.107	GGTCACTTTCGTGGACGGAT	GTGGTGAGTGGCATCGATCA	115	60.108	TCACTTTCGTGGACGGATGG	GTGGTGAGTGGCATCGATCA	113	60.108	GGTCACTTTCGTGGACGGAT	TCCACGTGGCAACTCAAAGA	154	59.821
XLOC_016143#(GAA)5#1177#15	CACTTGTCACTCAGATGGGGT	GCTGAAACTGTGTGTCTGCT	142	58.697	CACTTGTCACTCAGATGGGGT	AGCTGAAACTGTGTGTCTGC	143	58.697	ACACTTGTCACTCAGATGGGG	GCTGAAACTGTGTGTCTGCT	143	58.697	ACACTTGTCACTCAGATGGGG	AGCTGAAACTGTGTGTCTGC	144	58.697	AGCAGACACACAGTTTCAGCT	TGCTCCTGCTACTACCAACA	292	58.36
XLOC_011516#(ACA)5gtacgagatgatgatgttaggtcatcgtggagtagtacttgaagatttcaatactagcatgaatacaattgttcctcctcctcttcctc(CAA)9#174#131	TCCTCCTCCTCTTCCTCCAA	CCATCTTCCAGTGGATGCGT	109	60.108	TTCCTCCTCCTCTTCCTCCA	CCATCTTCCAGTGGATGCGT	110	60.108	CCTCCTCCTCTTCCTCCAAC	CCATCTTCCAGTGGATGCGT	108	60.108	TCCTCCTCCTCTTCCTCCAAC	CCATCTTCCAGTGGATGCGT	109	60.108	GTTCCTCCTCCTCTTCCTCCA	CCATCTTCCAGTGGATGCGT	111	60.108
XLOC_012462#(TA)6#69#12	CAGCACTGGTCTCATCCGTT	AGCACTCACTATGGCAGCAG	295	60.108	AACAGCACTGGTCTCATCCG	AGCACTCACTATGGCAGCAG	297	60.108	CAGCACTGGTCTCATCCGTT	GCCCCAAGAATCTTTTGGCG	168	60.109	AACAGCACTGGTCTCATCCG	GCCCCAAGAATCTTTTGGCG	170	60.109	CAGCACTGGTCTCATCCGTT	CCTCCAGCACTCACTATGGC	300	60.179
XLOC_006114#(TC)6#101#12	TTTCGCGCACTGTCAAACTG	TGGCTCAACCGAAAACCAGA	182	59.818	GTTTCGCGCACTGTCAAACT	TGGCTCAACCGAAAACCAGA	183	59.818	CCACCGCTTCTTCTTCCTCA	GAACCCACAAAAGTGTCGCC	151	59.97	CCACCGCTTCTTCTTCCTCA	ATGGCATGACCCATGTTGGT	197	59.958	TGTTTCGCGCACTGTCAAAC	TGGCTCAACCGAAAACCAGA	184	59.818
XLOC_006114#(AGA)7#240#21	TCTGGTTTTCGGTTGAGCCA	GAACCCACAAAAGTGTCGCC	178	59.97	TCTGGTTTTCGGTTGAGCCA	ATGGCATGACCCATGTTGGT	224	59.958	AGAAAACACGGCGTGGATCA	CCCCAGTAAATGAGCCACCA	147	59.669	TCTGGTTTTCGGTTGAGCCA	ACCCACAAAAGTGTCGCCAT	176	60.467	TCTGGTTTTCGGTTGAGCCA	GGCATGACCCATGTTGGTGA	222	60.612
XLOC_015603#(GAT)6ggtgactggaata(ATG)5#1762#46	GCGGGCACAGGCTTATGATA	TCATCGGTCTCAGGGCCATA	252	60.106	TGCCAAAAGTCTCTGGAGGC	TCATCGGTCTCAGGGCCATA	270	60.106	GCGGGCACAGGCTTATGATA	GCTTAACAGCTGCCTCTCGA	194	60.109	TGCCAAAAGTCTCTGGAGGC	GCTTAACAGCTGCCTCTCGA	212	60.109	TGGCTGCCATAAGTGATGCT	GCTTAACAGCTGCCTCTCGA	270	60.109
XLOC_015226#(TC)7#20#14	CTCAGTACCACACCACCCAC	TCCCAAGGGTCGTTAAACGG	170	59.965	TCCGAGTTCCCCTACGAGTT	GTGGGTGGTGTGGTACTGAG	149	59.965	TCCGAGTTCCCCTACGAGTT	TCCCAAGGGTCGTTAAACGG	299	59.965	CGAGTTCCCCTACGAGTTCG	GTGGGTGGTGTGGTACTGAG	147	59.965	CGAGTTCCCCTACGAGTTCG	TCCCAAGGGTCGTTAAACGG	297	59.965
XLOC_001505#(AAATGA)5#39#30	ACTGCTTCCAACCTCACTCG	GCGAGAATGTGGAGACGACA	263	60.109	ACTGCTTCCAACCTCACTCG	AAGGTGTTGAGGCGGTTGAT	116	59.89	ACTGCTTCCAACCTCACTCG	CAGCGAGAATGTGGAGACGA	265	59.829	ACTGCTTCCAACCTCACTCG	TCAGCGAGAATGTGGAGACG	266	59.829	ACTGCTTCCAACCTCACTCG	AGCGAGAATGTGGAGACGAC	264	59.829
XLOC_011272#(T)10#1033#10	AGACTTCGAACCGCCTTCAG	TAACTCCCACGGCGGTAAAC	117	60.037	GAGACTTCGAACCGCCTTCA	TAACTCCCACGGCGGTAAAC	118	60.037	ACTTCGAACCGCCTTCAGTT	TAACTCCCACGGCGGTAAAC	115	60.037	TCGAACCGCCTTCAGTTGTT	TAACTCCCACGGCGGTAAAC	112	60.037	TTCGAACCGCCTTCAGTTGT	TAACTCCCACGGCGGTAAAC	113	60.037
XLOC_018526#(A)10#24#10	ACCACTTTCACTACCAGGCC	GGTTGAAGCTAGCACCACCT	104	59.963	ACCACTTTCACTACCAGGCC	AGGGTTGAAGCTAGCACCAC	106	59.963	CCACTTTCACTACCAGGCCT	GGTTGAAGCTAGCACCACCT	103	59.963	CCACTTTCACTACCAGGCCT	AGGGTTGAAGCTAGCACCAC	105	59.963	GTGGTGCTAGCTTCAACCCT	TGGCTCCACCTATTGCTTGA	117	59.009
XLOC_007065#(TC)7#107#14	GAACAAGCTGGACCCCATGA	GAATTCGCACACTGCCACAG	206	60.11	CAAGCTGGACCCCATGAGTT	GAATTCGCACACTGCCACAG	203	60.11	AACAAGCTGGACCCCATGAG	GAATTCGCACACTGCCACAG	205	60.11	TGCTGCTGCTTCGATTTTCG	CCACAAGAGGTTTTGCTGCC	117	59.967	CTGTGGCAGTGTGCGAATTC	GAACGGTTGTTGCTACGTCG	297	59.84
XLOC_015515#(ACT)5#458#15	GTCGGATCAAAGTTCCGGGT	CAATGTGTCCTTTTGGGCCG	187	60.038	GTCGGATCAAAGTTCCGGGT	ATGTGTCCTTTTGGGCCGAT	185	59.96	GTCGGATCAAAGTTCCGGGT	AATGTGTCCTTTTGGGCCGA	186	60.179	TCGGATCAAAGTTCCGGGTC	CAATGTGTCCTTTTGGGCCG	186	60.038	CGGATCAAAGTTCCGGGTCT	CAATGTGTCCTTTTGGGCCG	185	60.038
XLOC_015515#(CAA)5#819#15	GTCGGATCAAAGTTCCGGGT	CAATGTGTCCTTTTGGGCCG	187	60.038	GTCGGATCAAAGTTCCGGGT	ATGTGTCCTTTTGGGCCGAT	185	59.96	GTCGGATCAAAGTTCCGGGT	AATGTGTCCTTTTGGGCCGA	186	60.179	TGACGCACCAAAGCAAACAG	GCCTCTCTCTCTTTCCCTGC	174	59.822	GACGCACCAAAGCAAACAGT	GCCTCTCTCTCTTTCCCTGC	173	59.822
XLOC_005242#(A)15#1#15	GCACTTCTCAGGTACTTCCGT	GGCCTCGTAATTGACCGTCA	173	60.109	GCACTTCTCAGGTACTTCCGT	AGGCCTCGTAATTGACCGTC	174	59.825	GCACTTCTCAGGTACTTCCGT	GAGGCCTCGTAATTGACCGT	175	59.825	AGCACTTCTCAGGTACTTCCG	GGCCTCGTAATTGACCGTCA	174	60.109	AGCACTTCTCAGGTACTTCCG	AGGCCTCGTAATTGACCGTC	175	59.825
XLOC_005242#(ACA)6#274#18	TGACGGTCAATTACGAGGCC	TAATCTGCCTCCTCCATGCC	237	59.233	TGACGGTCAATTACGAGGCC	GCCTCCTCCATGCCATCTTG	231	60.823	ACGGTCAATTACGAGGCCTC	TAATCTGCCTCCTCCATGCC	235	59.233	GACGGTCAATTACGAGGCCT	TAATCTGCCTCCTCCATGCC	236	59.233	TGACGGTCAATTACGAGGCC	CCTCCTCCATGCCATCTTGA	230	59.158
XLOC_018439#(TTA)6#153#18	GGCTGGTGGATTTGGAGGAA	TGCCACGGTACAAAGAAGCT	152	59.892	GGCTGGTGGATTTGGAGGAA	TAGGACGGAGGGTCTTTGGT	264	59.884	GAGAGTTTGTGGCTGGTGGA	TGCCACGGTACAAAGAAGCT	162	59.892	AGAGAGTTTGTGGCTGGTGG	TGCCACGGTACAAAGAAGCT	163	59.892	AGCTTCTTTGTACCGTGGCA	TAGGACGGAGGGTCTTTGGT	132	59.884
XLOC_020415#(T)10#2799#10	TTGAGTCTCCAACGCCGAAA	TACCAAACTCGCCGCTTCTT	122	59.966	TTGAGTCTCCAACGCCGAAA	TTACCAAACTCGCCGCTTCT	123	59.966	TTTGAGTCTCCAACGCCGAA	TACCAAACTCGCCGCTTCTT	123	59.966	TTTGAGTCTCCAACGCCGAA	TTACCAAACTCGCCGCTTCT	124	59.966	AGAAGCGGCGAGTTTGGTAA	TGCTGCATGGTTGGTCTCTT	174	59.889
XLOC_016114#(CTA)6#523#18	CCTAACGACGACGGCTACAA	TGAGCTTGCTTGGATGAGGG	199	60.035	CCTAACGACGACGGCTACAA	GGGCGTTGATGATTGTGCTC	182	59.901	CCTAACGACGACGGCTACAA	GAGGGCGTTGATGATTGTGC	184	59.901	CCCTCATCCAAGCAAGCTCA	TGTGAAAGGGCTGGATCCAG	231	59.671	TGACAAGCCTAACGACGACG	TGAGCTTGCTTGGATGAGGG	206	60.035
XLOC_003256#(T)10#2908#10	GGCTTGAACATCCCTGTTGG	AGGCCTTGTTTGTCTTGGCA	130	60.397	GGCTTGAACATCCCTGTTGG	GGCCTTGTTTGTCTTGGCAT	129	59.319	GGCTTGAACATCCCTGTTGG	AAGGCCTTGTTTGTCTTGGC	131	59.247	AGGCTTGAACATCCCTGTTGG	AGGCCTTGTTTGTCTTGGCA	131	60.397	GGCTTGAACATCCCTGTTGG	GCCTTGTTTGTCTTGGCATGT	128	59.931
XLOC_002768#(CT)11cactcatagaatagttcttgcactatactactaccaatgttattgtgttctgtttga(AAG)6#17#97	ACAATGGCCACCAATAGGGG	TGAGCAAGCTTGGTACGGAG	264	60.037	ACAATGGCCACCAATAGGGG	CCGGCGAGCATTTGGAAAAA	214	60.039	AATGGTTGGAGCAGAGGAGC	TGAGCAAGCTTGGTACGGAG	300	60.037	GGAGCAGAGGAGCATGTTGT	TGAGCAAGCTTGGTACGGAG	293	60.037	GTTGGAGCAGAGGAGCATGT	TGAGCAAGCTTGGTACGGAG	296	60.037
XLOC_002768#(AAC)5#267#15	CTCCGTACCAAGCTTGCTCA	CCATGAAATTCGTTCCGGGC	141	59.899	CTCCGTACCAAGCTTGCTCA	GCCATGAAATTCGTTCCGGG	142	59.899	CTCCGTACCAAGCTTGCTCA	GGCCATGAAATTCGTTCCGG	143	59.899	TTTTTCCAAATGCTCGCCGG	CCATGAAATTCGTTCCGGGC	191	59.899	TTTTTCCAAATGCTCGCCGG	GCCATGAAATTCGTTCCGGG	192	59.899
XLOC_012408#(TC)6#136#12	GCGGAAAATCTGCGGATGTC	ACCTCAACCCACGGTTAACC	285	59.891	GCGGAAAATCTGCGGATGTC	TGTGGGATAACAAGACGCGG	226	60.391	GCGGAAAATCTGCGGATGTC	GTGGGATAACAAGACGCGGT	225	60.391	GCGGAAAATCTGCGGATGTC	CCTCAACCCACGGTTAACCT	284	59.601	GGACGCGAGAAACCTGTACA	TGTGGGATAACAAGACGCGG	260	60.391
XLOC_013973#(T)10#493#10	ACACCTCAGTCACCTTCACC	GCCCAAGAAGCTGAATTTGGA	128	59.105	ACACCTCAGTCACCTTCACC	AGCCCAAGAAGCTGAATTTGG	129	59.102	ACACCTCAGTCACCTTCACC	GGGTGATGAAGCAGAAGAACC	210	58.912	CACCTCAGTCACCTTCACCT	GCCCAAGAAGCTGAATTTGGA	127	59.105	CACCTCAGTCACCTTCACCT	AGCCCAAGAAGCTGAATTTGG	128	59.102
XLOC_013973#(ATT)5#2840#15	TGCTTCAGCTTCATCTGCCA	AAATGCCAATTGGACCACCG	170	59.392	AACCATTGGAATGCTTGCGG	AGGGAATGCATGTCCCACTT	228	59.294	AACCATTGGAATGCTTGCGG	AAGGGAATGCATGTCCCACT	229	59.294	TTGGTGACTACATGGCTGCA	AAATGCCAATTGGACCACCG	228	59.392	TGCTTCAGCTTCATCTGCCA	CCCGCAAGCATTCCAATGG	147	59.858
XLOC_013973#(T)11#3015#11	AACCATTGGAATGCTTGCGG	AGGGAATGCATGTCCCACTT	228	59.294	AACCATTGGAATGCTTGCGG	AAGGGAATGCATGTCCCACT	229	59.294	CGGTGGTCCAATTGGCATTT	AGGGAATGCATGTCCCACTT	204	59.294	CGGTGGTCCAATTGGCATTT	AAGGGAATGCATGTCCCACT	205	59.294	AACCATTGGAATGCTTGCGG	AAGGGAATGCATGTCCCACTT	229	59.922
XLOC_020058#(T)10#1272#10	CGTGCTTTGAAGAGCGTTGT	AAGCAGCCAAAGGAGCCATA	100	59.667	ACGTGCTTTGAAGAGCGTTG	AAGCAGCCAAAGGAGCCATA	101	59.667	TATGGCTCCTTTGGCTGCTT	CCAAACCCAGTCATCCCCAT	288	59.664	TATGGCTCCTTTGGCTGCTT	TTCCAAACCCAGTCATCCCC	290	59.592	CAGGACGTGCTTTGAAGAGC	AAGCAGCCAAAGGAGCCATA	105	59.667
XLOC_002903#(A)10#551#10	TCTCTGGCTCCTCCTTACCC	CGCTTTGAGATGGAAGCACG	153	59.904	TCAACACCGCATCCATGTCA	CCCTCTTCCATGATCCACCG	271	59.893	TCAACACCGCATCCATGTCA	GAAAGACCTCCCATCACCGG	128	60.108	TCAACACCGCATCCATGTCA	GAACATGTTTCACCGCCGAC	166	60.11	AGATCTTCATCACCGGCGTC	CCCTCTTCCATGATCCACCG	211	59.893
XLOC_002903#(AGA)5#685#15	TCAACACCGCATCCATGTCA	CCCTCTTCCATGATCCACCG	271	59.893	TCAACACCGCATCCATGTCA	GAAAGACCTCCCATCACCGG	128	60.108	TCAACACCGCATCCATGTCA	GAACATGTTTCACCGCCGAC	166	60.11	AGATCTTCATCACCGGCGTC	CCCTCTTCCATGATCCACCG	211	59.893	CGGTGGATCATGGAAGAGGG	AACCCACCACTACCACTCCT	123	60.105
XLOC_000057#(TTC)5#16#15	TGGGATTTGTGAACTCGGCA	GAAACCGCCCACAAAGTGTC	124	59.97	CGATGCTGGCCTTGGTAGAT	TATCTTCACGGATGGGCTGC	245	59.893	ATCGATGCTGGCCTTGGTAG	TATCTTCACGGATGGGCTGC	247	59.893	GCAGCCCATCCGTGAAGATA	CGATAGCTTCACCCACGGTT	248	60.108	AACCGTGGGTGAAGCTATCG	TGCCGAGTTCACAAATCCCA	235	59.89
XLOC_000057#(AAG)5#937#15	CGTCGACTTCATCTACGGCA	CGGCATCTCTTCCCAACCTT	286	60.035	CGTCGACTTCATCTACGGCA	GAATAGGCCCTCCATGGACG	219	59.965	TTGGCCTGGTGTAACACTCC	ATCATCGATGAGGCCGGAAC	241	59.966	GTTCCGGCCTCATCGATGAT	GTTCAACTCCCAAGGCCTGA	282	59.89	AAGGTTGGGAAGAGATGCCG	GGAGTGTTACACCAGGCCAA	117	59.89
XLOC_005135#(TG)7#1371#14	GGAGCAGTTGAGCTTGTCTC	CTTGTCCTTGGTGCAACAGC	239	59.969	TGGTTGAAGGATTTGCTGCA	CTTGTCCTTGGTGCAACAGC	112	59.969	GGAGCAGTTGAGCTTGTCTC	TGTCCTTGGTGCAACAGCTT	237	60.396	GGAGCAGTTGAGCTTGTCTC	TTGTCCTTGGTGCAACAGCT	238	60.396	TGGTTGAAGGATTTGCTGCAA	CTTGTCCTTGGTGCAACAGC	112	59.969
XLOC_013097#(ATT)7#59#21	GGGAAGACCAGGCAGTATCG	AGTCAGCTGCACCTCTCAAC	182	59.965	GTTGCTGATGGCTTGAAGGC	AGTCAGCTGCACCTCTCAAC	217	59.965	CTGCTGTTGCTGATGGCTTG	AGTCAGCTGCACCTCTCAAC	222	59.965	GGGAAGACCAGGCAGTATCG	GACCGAATCTTGCGAGGACA	142	60.109	GGGAAGACCAGGCAGTATCG	TGACCGAATCTTGCGAGGAC	143	60.109
XLOC_016315#(TC)7#23#14	CGGGTTAAAAGCGTGTTGGG	CCACACTGACCACTCCTTCC	257	59.965	CGGGTTAAAAGCGTGTTGGG	GTTGGCTTCCTCGGATGTCA	179	60.036	CGGGTTAAAAGCGTGTTGGG	CTCTTGTCACCAGGTTGGCT	192	59.891	GCGTGTTGGGTTAAGCCATC	CCACACTGACCACTCCTTCC	247	59.965	GCGTGTTGGGTTAAGCCATC	GTTGGCTTCCTCGGATGTCA	169	60.036
XLOC_020346#(TC)7#9#14	TCGCCTGTTACAAGCCTGAG	GTTGATTCCCCAAGGCCAGA	142	59.96	TCGCCTGTTACAAGCCTGAG	AGTTGATTCCCCAAGGCCAG	143	59.96	TACAAGCCTGAGGAATCGCG	GTTGATTCCCCAAGGCCAGA	134	59.96	TACAAGCCTGAGGAATCGCG	AGTTGATTCCCCAAGGCCAG	135	59.96	TCGCCTGTTACAAGCCTGAG	TTCCCCAAGGCCAGATCTCT	137	60.253
XLOC_025332#(ATC)5#37#15	TGGTGGGACAGATTTCGACG	CTCTGCCGTGGAATTCGACT	119	60.109	TGGTGGGACAGATTTCGACG	CTCTGCCGTGGAATTCGACT	119	60.109	TGGTGGGACAGATTTCGACG	GCCGTGGAATTCGACTGAGA	115	60.109	TGGTGGGACAGATTTCGACG	TCTCTGCCGTGGAATTCGAC	120	60.109	TGGTGGGACAGATTTCGACG	GCCGTGGAATTCGACTGAGA	115	60.109
XLOC_007997#(GA)7#1#14	GTCTTGAGCTTGTAGGGCGT	GCAGTAGCACCTTCCTCTGT	103	59.389	CTTGAGCTTGTAGGGCGTGA	GCAGTAGCACCTTCCTCTGT	101	59.389	TCTTGAGCTTGTAGGGCGTG	GCAGTAGCACCTTCCTCTGT	102	59.389	GTCTTGAGCTTGTAGGGCGT	AGCAGTAGCACCTTCCTCTG	104	59.099	CTTGAGCTTGTAGGGCGTGA	AGCAGTAGCACCTTCCTCTG	102	59.099
XLOC_024813#(A)10#19#10	GCACCATTCCTCCTGCAGTT	TGCACTTGTCCCTTGCTCAA	245	60.107	GCACCATTCCTCCTGCAGTT	TTGCACTTGTCCCTTGCTCA	246	60.107	TGGTGTACTCATGCTCACCC	GTCTCAACCTCACTGGCCAA	115	59.891	TGGTGTACTCATGCTCACCC	TTGTCTCAACCTCACTGGCC	117	59.891	TGCAACAGCACCTCTTCCAT	GGGTGAGCATGAGTACACCA	210	59.387
XLOC_013440#(CT)6#243#12	TATTAGCACCCGTCGATGCC	GCTGCGTTCTTCACAAGCAA	223	59.971	CCGACGCTGCTTATACCGAT	GCTGCGTTCTTCACAAGCAA	160	59.971	TGCTCTCTCTCTCTGCACCT	GGCATCGACGGGTGCTAATA	116	59.967	TGCTCTCTCTCTCTGCACCT	ATCGGTATAAGCAGCGTCGG	179	60.039	CTGCTAGGGATTGCGTTCCA	GCTGCGTTCTTCACAAGCAA	103	59.971
XLOC_002901#(TCT)6#241#18	AGTTTTGGAGAGCCAGGAGC	CCAGCAGGTGTATCATCCGG	200	60.25	AGTTTTGGAGAGCCAGGAGC	CCCAGCAGGTGTATCATCCG	201	60.25	AGTTTTGGAGAGCCAGGAGC	CAGCAGGTGTATCATCCGGT	199	59.534	TTTGGGTGAGAGGCAACAGC	AAAACACCAGCACCACAACG	156	59.828	TTTGGGTGAGAGGCAACAGC	CCCCTCTGCATGTAACACCA	209	59.672
XLOC_015125#(ATC)5#112#15	GGAGGATAGGAAATGCCCGG	TGCCAAGGTCAGCTTGAGAG	206	59.964	GGGAGGATAGGAAATGCCCG	TGCCAAGGTCAGCTTGAGAG	207	59.964	GGAGGATAGGAAATGCCCGG	GCCAAGGTCAGCTTGAGAGT	205	59.964	GGGAGGATAGGAAATGCCCG	GCCAAGGTCAGCTTGAGAGT	206	59.964	GGAGGATAGGAAATGCCCGG	GTGCCAAGGTCAGCTTGAGA	207	60.25
XLOC_010020#(ATG)6#1976#18	TCCAAGCAAACAAGGGTGGT	AGGGTCCCTCAGTATTGCCT	296	59.955	AGGCAATACTGAGGGACCCT	GACACAGAGATGGTGGCAGA	286	59.39	AGGCAATACTGAGGGACCCT	GAGACACAGAGATGGTGGCA	288	59.39	AGGCAATACTGAGGGACCCT	AGACACAGAGATGGTGGCAG	287	59.388	CTCCAAGCAAACAAGGGTGG	AGGGTCCCTCAGTATTGCCT	297	59.955
XLOC_023430#(CGG)5#123#15	GCTGAACGTTCCAGCAACTG	GGGAACAGCAGCAAACCAAG	136	59.967	CTGCTGAACGTTCCAGCAAC	GGGAACAGCAGCAAACCAAG	138	59.967	CCTCGGTGCAGTCTTCGTAG	GGGAACAGCAGCAAACCAAG	204	59.967	CTTGGTTTGCTGCTGTTCCC	TGGCCTTGGTGGAAAACAGA	133	59.74	GCTGAACGTTCCAGCAACTG	TGGCCTTGGTGGAAAACAGA	249	59.74
XLOC_020279#(T)12#3296#12	GCACTTGCACAGAGGACTCT	CACTGTGTAGTGCTGCTGGA	222	59.966	CTGAGATTGCTGAGCAGGCT	CACTGTGTAGTGCTGCTGGA	137	59.966	TCTGAGATTGCTGAGCAGGC	CACTGTGTAGTGCTGCTGGA	138	59.966	GCACTTGCACAGAGGACTCT	AGCCTGCTCAGCAATCTCAG	105	60.108	GCACTTGCACAGAGGACTCT	GCCTGCTCAGCAATCTCAGA	104	60.108
XLOC_012510#(AAG)7#892#21	TAACCGCCGCTGGTAAACTT	AGGACTCGGAGCTTTACCCT	287	59.959	TCCCGTCGACAATGCTTTCA	CTTCGCCGTTACAGCTTTCG	235	59.907	TAACCGCCGCTGGTAAACTT	CTTCGCCGTTACAGCTTTCG	188	59.907	CGAAAGCTGTAACGGCGAAG	AGGACTCGGAGCTTTACCCT	119	59.959	TCCCGTCGACAATGCTTTCA	GTATCGGTTACCTTCGCCGT	246	59.899
XLOC_017483#(GAA)5#475#15	GTGTGGATGACGATGGAGCA	GCGAGAAGTGGTATTCCCCA	175	59.46	GTGTGGATGACGATGGAGCA	TGCGAGAAGTGGTATTCCCC	176	59.46	TGGTGTGGATGACGATGGAG	GCGAGAAGTGGTATTCCCCA	177	59.46	TGGTGTGGATGACGATGGAG	TGCGAGAAGTGGTATTCCCC	178	59.46	TGTGGATGACGATGGAGCAA	GCGAGAAGTGGTATTCCCCA	174	59.46
XLOC_019343#(GAGT)5#75#20	GCTGGATCCGATCGTCCATT	ATGCTCTCGACACCAAAGCA	124	59.965	TTCTTCGTTCAGCTCCGCAT	AATGGACGATCGGATCCAGC	278	59.966	TTCTTCGTTCAGCTCCGCAT	GGATCCAGCAGCTCCAACTT	267	60.035	GCTGGATCCGATCGTCCATT	TGCTCTCGACACCAAAGCAA	123	60.179	GCTGGATCCGATCGTCCATT	GCTCTCGACACCAAAGCAAC	122	59.764
XLOC_015577#(GA)6#1602#12	TTTGAAGAACGCCTTGCTGC	TGGTCTGCTGCAATGGCTAA	155	59.962	TTTCTTCCATGCTGACCCCC	GCAGCAAGGCGTTCTTCAAA	273	59.969	TCAGATGGGCGTTCTTGTCC	TGGTCTGCTGCAATGGCTAA	228	59.962	TTTCTTCCATGCTGACCCCC	GGACAAGAACGCCCATCTGA	200	60.036	TTTGAAGAACGCCTTGCTGC	ACGGGTGTCAAGTCCCTTTC	240	59.892
XLOC_015203#(AC)6#52#12	CACACACACTCACCGACTCA	GGCGACGCCGTTTTGATTAA	203	59.834	ACACACACACTCACCGACTC	GGCGACGCCGTTTTGATTAA	204	59.834	TTAATCAAAACGGCGTCGCC	AGCTTAATCTCACGCAGCGT	256	60.109	CACACACACTCACCGACTCA	ACGAATTGTCCACCGTGTGT	241	60.179	ACACACACACTCACCGACTC	ACGAATTGTCCACCGTGTGT	242	60.179
XLOC_029683#(T)10#2213#10	CAAGGTGTTGCTGTTGGTCG	TTGCAAAATTCCGGCCATGG	191	60.037	GCAGAACCAGTTGGCCAATG	TTGCAAAATTCCGGCCATGG	246	60.037	CAAGGTGTTGCTGTTGGTCG	TTCCGGCCATGGATCATCAC	183	60.179	GCAGAACCAGTTGGCCAATG	TTCCGGCCATGGATCATCAC	238	60.179	AAGGTGTTGCTGTTGGTCGT	TTGCAAAATTCCGGCCATGG	190	60.037
XLOC_029683#(T)10#2339#10	CAAGGTGTTGCTGTTGGTCG	TTGCAAAATTCCGGCCATGG	191	60.037	CAAGGTGTTGCTGTTGGTCG	TTCCGGCCATGGATCATCAC	183	60.179	AAGGTGTTGCTGTTGGTCGT	TTGCAAAATTCCGGCCATGG	190	60.037	CAAGGTGTTGCTGTTGGTCG	GCAAAATTCCGGCCATGGAT	189	59.535	CAAGGTGTTGCTGTTGGTCG	CGGCCATGGATCATCACCAA	180	60.466
XLOC_009598#(GAA)5#19#15	CGTGTCAGTTCCACTCCCTC	TAACACCACCGGAATTGGGG	205	59.962	CGTGTCAGTTCCACTCCCTC	TGAGGGAACAGCACCAGAAC	252	59.891	CGTGTCAGTTCCACTCCCTC	TCTCAACCTGGTCCCCATCT	271	59.881	CGTGTCAGTTCCACTCCCTC	TCAACCTGGTCCCCATCTGA	269	60.179	TGCAAATGGTGAAGGCTCCA	GAGGGAGTGGAACTGACACG	226	60.038
XLOC_009062#(A)10#9#10	TCATCGGTCGAGGTGGTTTC	ATCGAAAAGCGTACCGTTGC	236	59.559	GTCGAGGTGGTTTCGGTACA	ATCGAAAAGCGTACCGTTGC	230	59.559	CGAGGTGGTTTCGGTACAGT	ATCGAAAAGCGTACCGTTGC	228	59.559	GGTCGAGGTGGTTTCGGTAC	ATCGAAAAGCGTACCGTTGC	231	59.559	TCATCGGTCGAGGTGGTTTC	TCGAAAAGCGTACCGTTGCT	235	60.598
XLOC_009547#(AC)8#19#16	AACCCCAGAAGATGAGTGGC	GAGAGAGGTGAGCATGCCAA	170	59.749	AACCCCAGAAGATGAGTGGC	GAGAGAGGTGAGCATGCCAA	170	59.749	AACCCCAGAAGATGAGTGGC	AGGTGAGCATGCCAATCAGG	165	60.395	AACCCCAGAAGATGAGTGGC	AGGTGAGCATGCCAATCAGG	165	60.395	ACCCCAGAAGATGAGTGGCT	GAGAGAGGTGAGCATGCCAA	169	59.749
XLOC_020712#(GCA)5#199#15	GCTGCAAGGCATAGAAGGGA	TGTTAATGCTGCTGCTGCTG	291	59.476	CAGCAGCAGCAGCATTAACA	GGGCCATGTTGAAATCTGGC	177	59.824	CAGCAGCAGCAGCATTAACA	GTTGTTGGTGGGCCATGTTG	186	60.25	CAGCAGCAGCAGCATTAACA	TGTTGGTGGGCCATGTTGAA	184	60.398	CAGCAGCAGCAGCATTAACA	TTGTTGGTGGGCCATGTTGA	185	60.398
XLOC_005458#(GAT)5#1276#15	TTCAGTCGTGGTGCCGATTT	GCAGGCATAGCAAATGGACG	170	59.97	TTCAGTCGTGGTGCCGATTT	GGGAAGTCTTCTGCAGGCAT	182	60.035	TTCAGTCGTGGTGCCGATTT	GGTGGAGGGAAGTCTTCTGC	188	60.036	TTCAGTCGTGGTGCCGATTT	GCTGGTGGAGGGAAGTCTTC	191	60.036	ATCAACGGAAGGAGCGCTTT	CTTCCTCACGGGTGTTCCTC	255	60.037
XLOC_021768#(CAT)7#915#21	AAGCCACCTTCACCTTCACC	GATCGTGAAACACTACGCGC	212	59.977	GCCACCTTCACCTTCACCAT	GATCGTGAAACACTACGCGC	210	59.977	GCGCGTAGTGTTTCACGATC	ACTTGCCGCCCCAACTATTT	186	60.252	AAATAGTTGGGGCGGCAAGT	TCTTGATGTCGTCACCGAGC	147	60.109	AAGCCACCTTCACCTTCACC	CGTGAAACACTACGCGCTTT	209	59.769
XLOC_007782#(TC)10#173#20	CCCATGGTTCCTTGTTGGGT	TCAAGCATGAACGGCCTCTT	254	59.963	ACCCATGGTTCCTTGTTGGG	TCAAGCATGAACGGCCTCTT	255	59.963	CCCATGGTTCCTTGTTGGGT	ATCAAGCATGAACGGCCTCT	255	59.746	ACCCATGGTTCCTTGTTGGG	ATCAAGCATGAACGGCCTCT	256	59.746	TGCTTCTGGTTCCGTCATGA	TCAAGCATGAACGGCCTCTT	158	59.963
XLOC_002660#(AG)6#158#12	TATGCCGATACCTTCACCGC	ACAATGGTAGCAGCAGCACT	132	59.963	TCCCGATGCTGACCTTCAAC	ACAATGGTAGCAGCAGCACT	171	59.963	TTGTTCCTCCCGATGCTGAC	ACAATGGTAGCAGCAGCACT	178	59.963	GTTGTTCCTCCCGATGCTGA	ACAATGGTAGCAGCAGCACT	179	59.963	TATGCCGATACCTTCACCGC	TCCAAACAGCAACACGTCCT	221	60.107
XLOC_012841#(ATA)8#473#24	CAACGGTTCACTTTGCAGGG	CGAATGGCTTCCCTGCATTC	228	59.617	CCAACGGTTCACTTTGCAGG	CGAATGGCTTCCCTGCATTC	229	59.617	GAATGCAGGGAAGCCATTCG	CAACCTCTGGTCCTGCTTGT	130	59.891	GAATGCAGGGAAGCCATTCG	CTACGAGCCTCAGTGCACTT	197	59.755	CAACGGTTCACTTTGCAGGG	TGCCTCTGCAAATCTCCCAT	100	59.373
XLOC_001628#(TTC)6#1237#18	GGGAAGCTTCGTTTCACTGC	ACAGGTCCACAAAGAGAACCA	104	59.156	GGGAAGCTTCGTTTCACTGC	CAGGTCCACAAAGAGAACCAGA	103	59.895	GGGAAGCTTCGTTTCACTGC	GGTCCACAAAGAGAACCAGAGT	101	59.895	AGGTTCAATGACTGTGGAAGCT	GCAGTGAAACGAAGCTTCCC	105	59.761	GGGAAGCTTCGTTTCACTGC	ACAGGTCCACAAAGAGAACCAG	104	60.159
XLOC_020318#(TGA)11#399#33	CCTCGTCAAGGTGTTTTGCG	ATCGTTGCCCCGAATGGAAT	231	60.107	TGGAAGGGCCTAATCCTCGT	ATCGTTGCCCCGAATGGAAT	245	60.107	GGAAGGGCCTAATCCTCGTC	ATCGTTGCCCCGAATGGAAT	244	60.107	GCAGCATATGGAAGGGCCTA	ATCGTTGCCCCGAATGGAAT	253	60.107	CCTCGTCAAGGTGTTTTGCG	CGGTTGTGCCAAAGTCTCCT	168	60.535
XLOC_002835#(T)10#202#10	GTAACCACCGCAACAACCAC	AGCAAGAACCAGCTCTGCAT	226	59.962	AGTAACCACCGCAACAACCA	AGCAAGAACCAGCTCTGCAT	227	59.962	GCACACCAGCTTTGTATGGC	AGCAAGAACCAGCTCTGCAT	288	59.962	GTAACCACCGCAACAACCAC	GCAAGAACCAGCTCTGCATG	225	59.829	GTAACCACCGCAACAACCAC	CCAACAACTTTGCCAGCACA	251	59.825
XLOC_002835#(T)14#872#14	CTTGTCATTGCCATGGCTGC	AGCAAGAACCAGCTCTGCAT	148	59.962	CTTGTCATTGCCATGGCTGC	GCAAGAACCAGCTCTGCATG	147	59.829	CTTGTCATTGCCATGGCTGC	CCAACAACTTTGCCAGCACA	173	59.825	CTTGTCATTGCCATGGCTGC	CACCAACAACTTTGCCAGCA	175	59.825	CTTGTCATTGCCATGGCTGC	ACCAACAACTTTGCCAGCAC	174	59.824
XLOC_016096#(CA)8#87#16	CCGTGCCCGTATCCATGTTA	CGCCATAAACACCACCGTTG	199	60.11	CCGTGCCCGTATCCATGTTA	CGCCATAAACACCACCGTTG	199	60.11	ACCGTCACTCCAACAACTCC	CGCCATAAACACCACCGTTG	157	60.11	AGTGGAACCGTCACTCCAAC	CGCCATAAACACCACCGTTG	163	60.11	ACCGTCACTCCAACAACTCC	CGCCATAAACACCACCGTTG	157	60.11
XLOC_016096#(CAA)5#483#15	ACAACAACAACAACGGTGGT	TCAGGTTTGTTGGGAGGGTT	100	59.069	ACAACAACAACAACGGTGGT	TTCAGGTTTGTTGGGAGGGT	101	59.069	ACAACAACAACAACGGTGGT	CTTCAGGTTTGTTGGGAGGGT	102	60.133	ACAACAACAACAACGGTGGT	TCTTCAGGTTTGTTGGGAGGG	103	59.855	ACAACAACAACAACGGTGGT	TCAGGTTTGTTGGGAGGGTTT	100	59.71
XLOC_021695#(GTA)5#715#15	GTGCAAAGGAGAAAGCGCAA	TCACCGTCACTCCAGCTAGA	213	59.962	GTGCAAAGGAGAAAGCGCAA	GACATCGTTTTGTGCGTCCC	250	60.11	GTGCAAAGGAGAAAGCGCAA	CACCGTCACTCCAGCTAGAC	212	59.829	CTACCACGAAGCCTCTCACG	TCACCGTCACTCCAGCTAGA	269	59.962	AACGTGCAAAGGAGAAAGCG	TCACCGTCACTCCAGCTAGA	216	59.962
XLOC_006105#(A)10#33#10	TTCGATGGGCTGAAGAACCC	TGTGGCAAGAAGGTGTTGGT	109	60.034	AAGGCCTTGGGATTCGATGG	TGTGGCAAGAAGGTGTTGGT	121	60.034	TGGGATTCGATGGGCTGAAG	TGTGGCAAGAAGGTGTTGGT	114	60.034	CTTGGGATTCGATGGGCTGA	TGTGGCAAGAAGGTGTTGGT	116	60.034	GGAAGGCCTTGGGATTCGAT	TGTGGCAAGAAGGTGTTGGT	123	60.034
XLOC_014073#(ACC)6#120#18	AACAACCACCGCACCAAAAC	CCATCCTTCTGGAACGTCGT	253	59.753	CAACAACCACCGCACCAAAA	CCATCCTTCTGGAACGTCGT	254	59.753	CACAACCTTAACTGCCGCAG	CCATCCTTCTGGAACGTCGT	187	59.753	AACAACCACCGCACCAAAAC	GCGGTGCCGTAGTAGAGATT	165	59.615	CAACAACCACCGCACCAAAA	GCGGTGCCGTAGTAGAGATT	166	59.615
XLOC_009273#(TTC)5#774#15	TCCGAGTGTTGTTGCTGTGA	CCTCGAGCGATGCCAACTAT	270	59.967	TCCGAGTGTTGTTGCTGTGA	TTTGCAGGATCTCGGCCAAT	213	60.034	GAGGGTAGCACTGGAAGCTG	TGCACCTCGTTTCCCATCAA	175	59.89	GAGGGTAGCACTGGAAGCTG	TTGCACCTCGTTTCCCATCA	176	59.89	TGACGTCACCCCTTCTCTCT	CAGCTTCCAGTGCTACCCTC	251	60.108
XLOC_008577#(TCA)5#135#15	CTATGGCCGCGATTTCAAGC	TGCCCTTTCATGACCACCAA	142	59.813	CTATGGCCGCGATTTCAAGC	TTGCCCTTTCATGACCACCA	143	59.813	CTATGGCCGCGATTTCAAGC	TGCCCTTTCATGACCACCAA	142	59.813	CTATGGCCGCGATTTCAAGC	TTGCCCTTTCATGACCACCA	143	59.813	ACACATCTATGGCCGCGATT	TGCCCTTTCATGACCACCAA	148	59.813
XLOC_000424#(T)10#2479#10	GAGAGCCTGCTGTTGTCAGT	AACACAAGTAAGCCCCTCCG	250	59.964	CATGGGCCTTTCCAAAGCAC	ACTGACAACAGCAGGCTCTC	189	59.965	GAGAGCCTGCTGTTGTCAGT	AGCCAACAAGACCGCCATAA	104	59.962	TTATGGCGGTCTTGTTGGCT	AACACAAGTAAGCCCCTCCG	166	59.964	TTTCGGATGGGTGAAGTGGG	AACACAAGTAAGCCCCTCCG	198	59.964
XLOC_021897#(AACATG)6#313#36	ACAGGGGAATGCCTGCTAAC	CCCCTGTTCTCATTTCCACCA	297	59.925	CAGGGGAATGCCTGCTAACA	CCCCTGTTCTCATTTCCACCA	296	59.925	GAACAGGGGAATGCCTGCTA	CCCCTGTTCTCATTTCCACCA	299	59.925	AGGGGAATGCCTGCTAACAG	CCCCTGTTCTCATTTCCACCA	295	59.925	ACAGGGGAATGCCTGCTAAC	TCCCCTGTTCTCATTTCCACC	298	59.646
XLOC_010741#(AG)6#38#12	AACCAGCTATTTACCCCGGC	TTTCGGCCCAATGAACTCGA	103	59.964	GGGGGACGCGAATAACAGAA	TTTCGGCCCAATGAACTCGA	185	59.964	GCCGGAATCCAACCAGCTAT	TTTCGGCCCAATGAACTCGA	113	59.964	TCGAGTTCATTGGGCCGAAA	CTCGACAATGCAAGTTCCGC	182	60.179	GGGGGACGCGAATAACAGAA	GCCGGGGTAAATAGCTGGTT	102	60.107
XLOC_005209#(TAA)8(TTA)6#63#42	ACCTTACACCATGCGATGCA	CTTGGGATCCATTGGTGCCA	270	60.325	ACCTTACACCATGCGATGCA	TTGGGATCCATTGGTGCCAT	269	59.661	ACCTTACACCATGCGATGCA	TGGGATCCATTGGTGCCATG	268	60.397	TGGCACCAATGGATCCCAAG	CCAGTCCCTCATAGCCAACG	138	60.179	TGGCACCAATGGATCCCAAG	CCTCGTCTTTCCATCGTCCC	210	60.179
XLOC_025178#(AAC)5#263#15	TGTCGCAATACGTGAAGCCT	TCCATTAGTCGGCATCGCTG	173	60.249	TGTCGCAATACGTGAAGCCT	GTCCATTAGTCGGCATCGCT	174	60.249	ACGTGAAGCCTCTTACCGAC	TCCATTAGTCGGCATCGCTG	164	60.249	ACGTGAAGCCTCTTACCGAC	GTCCATTAGTCGGCATCGCT	165	60.249	CGGGATCTGGTGTTCACTCG	GCTCCGCCAAAATCATGTCC	136	59.899
XLOC_011361#(TCA)5#240#15	ATGAAATGGGCATTGGGGGT	TGTACTCGGCAGCAAGGAAG	298	60.037	GAGGGTGCTCAGTGTTGGAA	TGTACTCGGCAGCAAGGAAG	215	60.037	ATGAAATGGGCATTGGGGGT	TTCCAACACTGAGCACCCTC	103	59.891	TCCACTCAGTCCCCTTGGAT	ACCCCCAATGCCCATTTCAT	254	59.955	GAGGGTGCTCAGTGTTGGAA	AGTGTTTGTACTCGGCAGCA	221	59.894
XLOC_008254#(TC)6#177#12	TCCCTCCAACACTCTTCCCT	ACTCCCAGTTGAATGCCTGG	223	59.961	CCTGAAGGTTACGCTCCACA	TGTCAGCCATTGTTCGGACT	118	59.604	GGTTACGCTCCACAGAACCT	TGTCAGCCATTGTTCGGACT	112	59.604	AGGTTACGCTCCACAGAACC	TGTCAGCCATTGTTCGGACT	113	59.604	GTTGCCACCGCCAACTAATT	TGTCAGCCATTGTTCGGACT	146	59.604
XLOC_008254#(T)10#1717#10	GATTGACACTCGCAAGCGTC	GGCACCATGAACCATCTCCA	131	60.034	GATTGACACTCGCAAGCGTC	AGTGTCCATTCCCTCCCAGA	153	59.881	GAGATGGTTCATGGTGCCCA	ACACACCCAGAGGAGAGGAA	119	59.809	TGGAGATGGTTCATGGTGCC	ACACACCCAGAGGAGAGGAA	121	59.809	ACTCGCAAGCGTCAAGGTAT	GGCACCATGAACCATCTCCA	124	60.034
XLOC_025007#(A)10#1064#10	CAAGCTGGAAAACGTGTGGG	TGTCTCCACAGCAAGGTTGT	174	59.454	TTGACACTGTGCTGGTTGGT	TGTCTCCACAGCAAGGTTGT	152	59.454	AAGCTGGAAAACGTGTGGGA	TGTCTCCACAGCAAGGTTGT	173	59.454	GGACTTGACACTGTGCTGGT	TGTCTCCACAGCAAGGTTGT	156	59.454	GTGGGACTTGACACTGTGCT	TGTCTCCACAGCAAGGTTGT	159	59.454
XLOC_020109#(GAA)5#52#15	TAGGGAGTGGATCGGCTTCA	GAAGGAGCCGACCACTTACC	141	60.108	TAGGGAGTGGATCGGCTTCA	GAAGGAGCCGACCACTTACC	141	60.108	TAGGGAGTGGATCGGCTTCA	TGAACCTCCACAACAGCCTC	280	59.891	TCGGCTTCATGAGGAGGAGA	GAAGGAGCCGACCACTTACC	130	60.108	TCGGCTTCATGAGGAGGAGA	GAAGGAGCCGACCACTTACC	130	60.108
XLOC_022451#(TGT)5tttggagtatagttgcattattcactcatttttcttccatacatactcaaaaaaaatgcgtttcg(TTC)5#67#95	TTGTTCTGAGGCTGCAGAGG	GTGTGTGCCATTGTGTGTCC	107	59.969	TTGTTCTGAGGCTGCAGAGG	CAGCTCATTCAGTTCAGCGC	200	59.903	TTGTTCTGAGGCTGCAGAGG	ACCAACGCCATTTGTGTGTG	120	59.898	TTGTTCTGAGGCTGCAGAGG	TGTGCCATTGTGTGTCCCTT	104	60.106	TCTCTCCCTCGCCGACAATA	AGTTGCCTCCGAGATGCAAA	236	59.963
XLOC_007844#(TTA)7#695#21	TCTTCCTCCTTCCCAAACGC	ATACCCACACGAACGGCATT	176	60.036	GATTGGCGATGTCCAACGTG	GCATCCAATCCATCCAACGC	279	59.969	AATGCCGTTCGTGTGGGTAT	CACGTTGGACATCGCCAATC	112	59.903	TCTTCCTCCTTCCCAAACGC	CACGTTGGACATCGCCAATC	268	59.903	TGGTGCTGCACAGAGTTTCT	GCATCCAATCCATCCAACGC	259	59.969
XLOC_013772#(TAT)5#2023#15	CCTGGAGGACCTAGTGTTGC	CTCCAAGTGCTGCTCTTCCA	100	59.964	CCTGGAGGACCTAGTGTTGC	ACTCCAAGTGCTGCTCTTCC	101	59.964	CCTCAGAACTCAGCAAGGCT	CCAAGTGCTGCTCTTCCAGA	125	59.964	CCTCAGAACTCAGCAAGGCT	TCCAAGTGCTGCTCTTCCAG	126	59.964	CCTCAGAACTCAGCAAGGCT	CTCCAAGTGCTGCTCTTCCA	127	59.964
XLOC_006020#(T)10#1744#10	AGGAGGCTGATGTGGAGAGA	CAGATGGGTGACGCATGACT	105	60.108	AGGAGGCTGATGTGGAGAGA	ACAAACAGATGGGTGACGCA	110	60.179	AAGAGGAACAGGAACACGCA	CAGATGGGTGACGCATGACT	257	60.108	AAGAGGAACAGGAACACGCA	ACAAACAGATGGGTGACGCA	262	60.179	AGGAGGCTGATGTGGAGAGA	AACAGATGGGTGACGCATGA	107	59.675
XLOC_017482#(T)10#320#10	ATTCAACAACCTGCGCCAAC	TCTTCCAGGCAATCTCGCAG	140	60.108	ATTCAACAACCTGCGCCAAC	GCTTGATGTGCGTGTTCCAG	183	60.11	GAGCAGTAGTAGCAGCAGCA	GAGAAGGTGGAGCCAACGAA	215	59.965	ATTCAACAACCTGCGCCAAC	TTGTCCGTTCTTCCAGGCAA	148	59.818	ATTCAACAACCTGCGCCAAC	AGAAGAAGCTACCACTGCGG	263	59.752
XLOC_014781#(AGA)5#115#15	AGCGTCTTCTCGACAAAGCT	AGCATGAGGAAGGCGATGTT	167	59.746	CCGACGGTCCTCTCAAACTT	AGCATGAGGAAGGCGATGTT	125	59.746	CCGACGGTCCTCTCAAACTT	AGCATGAGGAAGGCGATGTT	125	59.746	AGCGTCTTCTCGACAAAGCT	GCATGAGGAAGGCGATGTTG	166	59.62	CCGACGGTCCTCTCAAACTT	GCATGAGGAAGGCGATGTTG	124	59.62
XLOC_018908#(AAG)6#64#18	GCCACTCACCTTCCCTTCTC	TCAACGGGCCACATAACCAA	288	59.889	TATCACACTCAACCCGCCAC	TTAGGAACTCGAAGCGACGG	111	59.83	GCCACTCACCTTCCCTTCTC	ATGAGACTCATCAACGGGCC	298	59.821	GCCACTCACCTTCCCTTCTC	ACGCGAGGTGTTAGGAACTC	106	59.757	TATCACACTCAACCCGCCAC	ACGCGAGGTGTTAGGAACTC	121	59.757
XLOC_019203#(AAG)6#65#18	TAGGGAGGATGGTGGACCTG	GGGTTCAGAATCGTGGTCGT	153	60.038	CGTTGCTACCGTGGGTAACT	GGGTTCAGAATCGTGGTCGT	181	60.038	TCGTTGCTACCGTGGGTAAC	GGGTTCAGAATCGTGGTCGT	182	60.038	GTCGTTGCTACCGTGGGTAA	GGGTTCAGAATCGTGGTCGT	183	60.038	TAGGGAGGATGGTGGACCTG	CGTTGAGGAGATCGAAGGGG	136	59.897
XLOC_021117#(GAA)7#241#21	ACCCTCAACCCACGTCTAGA	TCCCTTGCACCATTTGTTTGC	249	60.203	ACCCTCAACCCACGTCTAGA	CCCTTGCACCATTTGTTTGCT	248	60.203	ACCCTCAACCCACGTCTAGA	CCCTTGCACCATTTGTTTGC	248	58.771	GCAAACAAATGGTGCAAGGGA	CTTGGTCACCCCTTTGGACA	189	59.815	AGCAAACAAATGGTGCAAGGG	CTTGGTCACCCCTTTGGACA	190	59.815
XLOC_005834#(CCA)5#76#15	CGGTGGGACAAGTCACTGAA	TTTGCAGGGACCACACCATT	113	60.106	GCACCGCCTTCTTCGATAGT	TTTGCAGGGACCACACCATT	290	60.106	GCACCGCCTTCTTCGATAGT	TTCAGTGACTTGTCCCACCG	197	59.894	GCACCGCCTTCTTCGATAGT	GGTGAACATGTCGAGGACGA	269	59.757	CACCACCACCACCACCATAT	TTCAGTGACTTGTCCCACCG	287	59.894
XLOC_012655#(CTT)5#175#15	GACCGTTGGAGCTGGTGTTA	TGAAGGAAGGACGGTTGGTG	262	59.892	GACCGTTGGAGCTGGTGTTA	GTGAAGGAAGGACGGTTGGT	263	59.892	CACCAACCGTCCTTCCTTCA	GAGCAGCAGTGAGAGTGGTT	122	59.965	ACCAACCGTCCTTCCTTCAC	GAGCAGCAGTGAGAGTGGTT	121	59.965	GCCCGGTGATCGTGTTAAGA	TAACACCAGCTCCAACGGTC	110	59.966
XLOC_019429#(CCG)5#454#15	CCTTCCGTAAGATCTCCGGC	GGCGTCTCTAACATCTCCGG	152	59.969	GCCTTCCGTAAGATCTCCGG	GGCGTCTCTAACATCTCCGG	153	59.969	GGCCTTCCGTAAGATCTCCG	GGCGTCTCTAACATCTCCGG	154	59.969	CCGAGGCCTTCCGTAAGATC	GGCGTCTCTAACATCTCCGG	158	59.969	CCTTCCGTAAGATCTCCGGC	AAGATTGAGAAGCGCCGACA	107	60.037
XLOC_023575#(TCC)5#333#15	GGCTGGATGAGATACGCGAA	TGACGCTAGACAACCGGTTC	201	60.039	GGCTGGATGAGATACGCGAA	ACTTCCAATACTGCTCCGGC	144	60.108	GGTTGTCTAGCGTCACCGAA	ATGAGGAGGACCCGGTCTAC	200	60.106	GAACCGGTTGTCTAGCGTCA	ATGAGGAGGACCCGGTCTAC	205	60.106	GGTTGTCTAGCGTCACCGAA	ACCGGGTTTCCCTCTCAAAC	224	59.89
XLOC_004433#(TCT)6#26#18	TCTCCACTTCCACCCCTGAA	GGCAACAGGTTCAGCAACAG	257	59.969	TTCTCCACTTCCACCCCTGA	GGCAACAGGTTCAGCAACAG	258	59.969	CTTCTCCACTTCCACCCCTG	GGCAACAGGTTCAGCAACAG	259	59.969	TCCTCTCTCGCTTCTCCACT	GGCAACAGGTTCAGCAACAG	269	59.969	TCCACTCTCCTCTCTCGCTT	GGCAACAGGTTCAGCAACAG	276	59.969
XLOC_006118#(TC)10#126#20	AATCACGCACTTGCTGTTGG	TTGAGTTCGAGCGGAGATGG	248	59.827	CCAAATCACGCACTTGCTGT	TTGAGTTCGAGCGGAGATGG	251	59.827	ACCAAATCACGCACTTGCTG	TTGAGTTCGAGCGGAGATGG	252	59.827	AATCACGCACTTGCTGTTGG	GCGGAGATGGTGGTGAAGAT	238	59.821	CCAAATCACGCACTTGCTGT	GCGGAGATGGTGGTGAAGAT	241	59.821
XLOC_007185#(GCT)5#769#15	ACAGCCCCTTTTCCATTGCT	CCAACAAGCAATGCCACCAT	167	59.678	ACAGCCCCTTTTCCATTGCT	GCCACCATAGCAGTCCAACA	155	60.322	ACAGCCCCTTTTCCATTGCT	TGCCACCATAGCAGTCCAAC	156	60.322	ACAGCCCCTTTTCCATTGCT	GCAATGCCACCATAGCAGTC	160	59.617	AGGAGTCCTGGGAAGACTGG	CCAACAAGCAATGCCACCAT	122	59.678
XLOC_010036#(ATA)6#526#18	GTGGGTGGAGTTGGAAGGAG	CTCCAACCATTGCTGCAACC	102	60.038	GTGGGTGGAGTTGGAAGGAG	CCTCCAACCATTGCTGCAAC	103	60.038	TGGGTGGAGTTGGAAGGAGA	CTCCAACCATTGCTGCAACC	101	60.038	TGGGTGGAGTTGGAAGGAGA	CCTCCAACCATTGCTGCAAC	102	60.038	GTGGGTGGAGTTGGAAGGAG	TCCTCCAACCATTGCTGCAA	104	60.179
XLOC_022317#(ATA)7#971#21	CATCCTTTGCCTGTTGGTGC	GCAGTTGTGTTGGAGGAGCT	293	60.536	CATCCTTTGCCTGTTGGTGC	AGCAGTTGTGTTGGAGGAGC	294	60.536	ACCATCCTTTGCCTGTTGGT	GCAGTTGTGTTGGAGGAGCT	295	60.536	ACCATCCTTTGCCTGTTGGT	AGCAGTTGTGTTGGAGGAGC	296	60.536	GCATCAGCAGCAGCATCATT	GCAGTTGTGTTGGAGGAGCT	254	60.536
XLOC_017509#(AAAAC)5#368#25	TCCAAGGAACAACCACGTGT	GCAAACCAAGCTCTTGTGCA	209	59.897	TCCAAGGAACAACCACGTGT	TGCAAACCAAGCTCTTGTGC	210	59.897	TCCAAGGAACAACCACGTGT	AACCAAGCTCTTGTGCAAGC	206	59.613	AGTCCAAGGAACAACCACGT	GCAAACCAAGCTCTTGTGCA	211	59.897	AGTCCAAGGAACAACCACGT	TGCAAACCAAGCTCTTGTGC	212	59.897
XLOC_012650#(AT)6#3280#12	TGGGTGTAAGACGCATGCAT	AGTCCCCCAAAAACTACTCCA	176	58.575	TGTGCTGTTTTTGGTAGGGT	ATGCATGCGTCTTACACCCA	247	60.036	TTTGGTGGGTGTAAGACGCA	AGTCCCCCAAAAACTACTCCA	181	58.575	TGTGCTGTTTTTGGTAGGGT	TGCGTCTTACACCCACCAAA	242	59.819	GTTTGGTGGGTGTAAGACGC	AAGCTGGCTTTTGAAAGTTCCC	100	59.897
XLOC_027126#(TG)6#1179#12	ACTGAGAGGGCATTCAAGGC	CTTTTGGGGTCAAGCACTGC	170	59.967	ACTGAGAGGGCATTCAAGGC	GCTTTTGGGGTCAAGCACTG	171	59.967	AGGCTCTGAAAGAAGGTGGC	CTTTTGGGGTCAAGCACTGC	154	59.967	AGGCTCTGAAAGAAGGTGGC	GCTTTTGGGGTCAAGCACTG	155	59.967	ACTGAGAGGGCATTCAAGGC	TGGAAATGGGCTTTTGGGGT	180	60.105
XLOC_015586#(TC)7#68#14	CCAGACCTGAAGGACAGCAG	TGTCGGATTTCTCGAACGCA	262	60.039	CCACCAAAACCACCAGACCT	TGTCGGATTTCTCGAACGCA	274	60.039	CCACCAAAACCACCAGACCT	TGTCGGATTTCTCGAACGCA	298	60.039	CCAGACCTGAAGGACAGCAG	TCTCGAACGCAGGATTGGAC	253	60.109	TGCGTTCGAGAAATCCGACA	CTCGTCATTCCCGCCAACTA	245	59.825
XLOC_018722#(CT)8#16#16	TCAGCCTGAGTGAGCACAAG	TGGTTCTTCCTCGGCAATCC	196	60.035	CTTCAGCCTGAGTGAGCACA	TGGTTCTTCCTCGGCAATCC	198	60.035	ACTTCAGCCTGAGTGAGCAC	TGGTTCTTCCTCGGCAATCC	199	60.035	GCCATGAGAGTGTTGTGGGA	TGGTTCTTCCTCGGCAATCC	237	60.035	CCCGCATATGCTACATCGGT	TGGTTCTTCCTCGGCAATCC	107	60.035
XLOC_000888#(AAG)5#113#15	CTCTCTTGGTGAAGGCTGCA	TCTCTCGGAAGGACGGATGT	126	60.034	TGCCGCCTCTTCTTCTTCTG	TCTCTCGGAAGGACGGATGT	149	60.034	TGCCGCCTCTTCTTCTTCTG	ACAGCCATGTACCTTCCTGC	108	60.035	GCAGGAAGGTACATGGCTGT	GCCTGAAAGCTTTCCAAGGC	121	60.038	CTCTCTTGGTGAAGGCTGCA	GCCTGAAAGCTTTCCAAGGC	186	60.038
XLOC_022817#(TC)6#44#12	GAAGCTGAGGACCCTTGCAT	AGGAGACCGAACCGCATAAC	248	59.825	GCAGTCAATTTTCAGCGCCA	AGGAGACCGAACCGCATAAC	300	59.825	GAAGCTGAGGACCCTTGCAT	AGTGCAGGGGAAAAAGCTGA	291	59.814	GTTGGAGTGACTGCTTGGGA	AGGAGACCGAACCGCATAAC	266	59.825	AGTTGGAGTGACTGCTTGGG	AGGAGACCGAACCGCATAAC	267	59.825
XLOC_007475#(TC)7#175#14	TGGAACGACGATGGATCCAC	CCGGAGTTGAGATCTTCCGG	229	59.897	AACCTGGTTCTACGGACGTG	ATGCATACTAGACCGCCACG	138	59.968	CAACCTGGTTCTACGGACGT	ATGCATACTAGACCGCCACG	139	59.968	TGGAACGACGATGGATCCAC	GAGTTGAGATCTTCCGGCGT	226	59.826	CGACGCCGTTTCTCACAAAA	CCGGAGTTGAGATCTTCCGG	294	59.897
XLOC_012097#(AAT)6#1371#18	ACTCTCAGGTGGCAAAGACA	TCCTGTCATAGCTGGCTGAT	223	58.201	ACTCTCAGGTGGCAAAGACA	ATCCTGTCATAGCTGGCTGA	224	58.201	TCAGCCAGCTATGACAGGAT	CCAATCACCACCACATCATGC	223	59.864	ATCAGCCAGCTATGACAGGA	CCAATCACCACCACATCATGC	224	59.864	ACTCTCAGGTGGCAAAGACA	GAATCCTGTCATAGCTGGCTGA	226	59.896
XLOC_013964#(AG)10aaagtgctgttgttttttcaaagt(AG)8#162#60	GACACTCTTCGTCGCCGTAT	ATCTGCTCGCCCTGATGATG	232	59.965	ATGCTCGTGGACACTCTTCG	ATCTGCTCGCCCTGATGATG	241	59.965	GATTTCCGGGATTCTGGGGG	ATCTGCTCGCCCTGATGATG	176	59.965	ACACTCTTCGTCGCCGTATG	ATCTGCTCGCCCTGATGATG	231	59.965	ACGATTTCCGGGATTCTGGG	ATCTGCTCGCCCTGATGATG	178	59.965
XLOC_008161#(GTG)5#278#15	TGGTGGTGGTGGATTGTCTG	AGCATGGCTAGCGACTTGAG	220	60.179	TGGTGGTGGTGGATTGTCTG	GAGCATGGCTAGCGACTTGA	221	60.179	GTGGTGGTGGTGGATTGTCT	AGCATGGCTAGCGACTTGAG	221	60.179	GTGGTGGTGGTGGATTGTCT	GAGCATGGCTAGCGACTTGA	222	60.179	TGGTGGTGGTGGATTGTCTG	TTGAGCATGGCTAGCGACTT	223	59.75
XLOC_007502#(A)10#104#10	GGGTAATTGGCCACCTTCCA	TGGAGAGGGGTGAGTGTGAA	292	60.105	GGGTAATTGGCCACCTTCCA	TTGGAGAGGGGTGAGTGTGA	293	60.105	GGGTAATTGGCCACCTTCCA	AGAGGGGTGAGTGTGAAGGA	289	59.809	AGGGTAATTGGCCACCTTCC	TGGAGAGGGGTGAGTGTGAA	293	60.105	AGGGTAATTGGCCACCTTCC	TTGGAGAGGGGTGAGTGTGA	294	60.105
XLOC_005356#(AAC)5#1001#15	TATGATTTGCTGCATGCGGC	CACCCCCAAATTGCTTCTGC	283	60.037	GCAGAAGCAATTTGGGGGTG	AACACACCAGTTCCAGCACA	267	60.035	ATCTGCATGGCCAACCCTAC	AACACACCAGTTCCAGCACA	144	60.035	CATCTGCATGGCCAACCCTA	AACACACCAGTTCCAGCACA	145	60.035	GCAGAAGCAATTTGGGGGTG	GTAGGGTTGGCCATGCAGAT	143	60.107
XLOC_014469#(AAG)5#112#15	TGGTTGCACCTTGGCTTAGT	ACCTTCAACAATAGCCGGCA	179	59.962	TGGTTGCACCTTGGCTTAGT	CAATAGCCGGCACAACAACC	171	60.109	TGGTTGCACCTTGGCTTAGT	AAGATTCGTCGCAGCAAAGC	107	59.833	TCAAACCCCACTTTCTCGCC	ACCTTCAACAATAGCCGGCA	262	59.962	TGGTTGCACCTTGGCTTAGT	CCTTCAACAATAGCCGGCAC	178	59.548
XLOC_024456#(ACA)5#351#15	AGCCTCTGCAAGAGTTTGGA	CAGCGGGTGAACTCTTTTGC	231	60.04	GAGCCTCTGCAAGAGTTTGG	CAGCGGGTGAACTCTTTTGC	232	60.04	AGCCTCTGCAAGAGTTTGGA	TCCAGCGGGTGAACTCTTTT	233	59.528	GAGCCTCTGCAAGAGTTTGGA	CAGCGGGTGAACTCTTTTGC	232	60.04	CTTCTGAGCCTCTGCAAGAGT	CAGCGGGTGAACTCTTTTGC	237	60.04
XLOC_008836#(CT)9#35#18	GCCCCAATTTGCGGATCTTC	CAACCTAGACTCGCTGCACA	281	60.038	TGTGCAGCGAGTCTAGGTTG	CCGGCGACCTACATTTCAGA	211	59.825	TGTGCAGCGAGTCTAGGTTG	TCCGGCGACCTACATTTCAG	212	59.825	TGTGCAGCGAGTCTAGGTTG	CTCCGGCGACCTACATTTCA	213	59.825	TGTGCAGCGAGTCTAGGTTG	TGGTAGTGTGGTGACCGAGA	272	60.179
XLOC_006541#(TGG)5#1351#15	TGTGGTTGGGAAAGTGAGGG	CACCACCAACTCCTTCGTCA	296	59.894	TGGGAAAGTGAGGGAAGCTG	CACCACCAACTCCTTCGTCA	290	59.894	GGGAAAGTGAGGGAAGCTGT	CACCACCAACTCCTTCGTCA	289	59.894	GTGGTTGGGAAAGTGAGGGA	CACCACCAACTCCTTCGTCA	295	59.894	GGGAAAGTGAGGGAAGCTGT	AAAACCACCACCACCACCAA	300	60.252
XLOC_007905#(T)10#1869#10	CCTCCAGGAATCAGAGTGGC	TCCGCTGAGCAATTAGGCTT	254	59.747	GCCCTCCAGGAATCAGAGTG	TCCGCTGAGCAATTAGGCTT	256	59.747	CAACCAATGCCCTCCAGGAA	TCCGCTGAGCAATTAGGCTT	264	59.747	TGCCCTCCAGGAATCAGAGT	TCCGCTGAGCAATTAGGCTT	257	59.747	TCCGCACCCATTCACATTCT	CACTCTGATTCCTGGAGGGC	115	59.82
XLOC_014255#(T)13#728#13	CGTTTGGTACCAGGTCGTGA	GCTGCAACTCCCACAACTTG	146	59.969	CAGGGTTATGGCCATGGTGT	GCTGCAACTCCCACAACTTG	246	59.969	GGGTTATGGCCATGGTGTCA	GCTGCAACTCCCACAACTTG	244	59.969	CAGGGTTATGGCCATGGTGT	TCTGCTGTTGACGACACTCC	179	59.968	CAGGGTTATGGCCATGGTGT	TCACGACCTGGTACCAAACG	120	59.968
XLOC_006104#(AG)9#29#18	TGTCGAATCCCCGAGAGAGT	CAATCATCTTTCGCTCGCGG	245	60.043	CCGCGAGCGAAAGATGATTG	TCACCACCACCACACCAAAA	249	59.96	TTTTGGTGTGGTGGTGGTGA	TGCTGCTCCACACTTTCCAT	289	59.889	TCCCCGACCATTGTTCAGAC	CAATCATCTTTCGCTCGCGG	275	60.043	CCCCGACCATTGTTCAGACT	CAATCATCTTTCGCTCGCGG	274	60.043
XLOC_006104#(TCT)6#243#18	GTGTGGAGCAGCACACTTTG	TGCATCCTTGTCCAACCACA	249	59.815	AGTGTGGAGCAGCACACTTT	TGCATCCTTGTCCAACCACA	250	59.815	AAGTGTGGAGCAGCACACTT	TGCATCCTTGTCCAACCACA	251	59.815	AAAGTGTGGAGCAGCACACT	TGCATCCTTGTCCAACCACA	252	59.815	ATGGAAAGTGTGGAGCAGCA	TGCATCCTTGTCCAACCACA	256	59.815
XLOC_002808#(CAA)7#164#21	ATGGCGTGCAAGGAATGAGA	TCTCAGCCGTTGGTTGTGTT	125	60.107	ATGGCGTGCAAGGAATGAGA	ATCTCAGCCGTTGGTTGTGT	126	59.891	TTCGATGCTGGAGTTGCGAT	TCTCAGCCGTTGGTTGTGTT	159	60.107	TTCGATGCTGGAGTTGCGAT	ATCTCAGCCGTTGGTTGTGT	160	59.891	ATCGCCTCTTGGACGAATGG	TCTCAGCCGTTGGTTGTGTT	141	60.107
XLOC_005746#(AAC)7#75#21	GCTGCTTGGGAAAACAGCAA	TGCACGGTATTTAGCAGCCA	213	60.036	TTGCTGCTTGGGAAAACAGC	TGCACGGTATTTAGCAGCCA	215	60.036	GCTGCTTGGGAAAACAGCAA	TGCACGGTATTTAGCAGCCA	213	60.036	TTGCTGCTTGGGAAAACAGC	TGCACGGTATTTAGCAGCCA	215	60.036	ACAGCAAGAAGGCAGCTCTT	TGCACGGTATTTAGCAGCCA	200	60.036
XLOC_000436#(A)10#110#10	TGTGGCACGAGTAACTGAGT	GGGTGGTGCAAGAGACATGA	282	59.963	TGTGGCACGAGTAACTGAGT	AGGTACTGCATGTGTGGGTG	297	59.963	TGTGGCACGAGTAACTGAGT	TACTGCATGTGTGGGTGGTG	294	60.251	TGTGGCACGAGTAACTGAGT	GTACTGCATGTGTGGGTGGT	295	60.251	TGTGGCACGAGTAACTGAGT	TGGGTGGTGCAAGAGACATG	283	60.251
XLOC_021767#(A)10#1680#10	TCTTGCAGCTTCTAGTGACGT	CGGTCGTGAACGGTGAGTAT	135	59.83	TCTTGCAGCTTCTAGTGACGTT	CGGTCGTGAACGGTGAGTAT	135	59.83	TTCTTGCAGCTTCTAGTGACGT	CGGTCGTGAACGGTGAGTAT	136	59.83	CTTGCAGCTTCTAGTGACGT	CGGTCGTGAACGGTGAGTAT	134	59.83	TCTTGCAGCTTCTAGTGACG	CGGTCGTGAACGGTGAGTAT	135	59.83
XLOC_006579#(CAA)5#184#15	AGCAAAGTAGACGGACGTGG	CGGAGAAGCCACTCGATTGT	122	60.109	GCAAAGTAGACGGACGTGGA	CGGAGAAGCCACTCGATTGT	121	60.109	ACGTGAGCTCGGTCACAAAT	GCGTCGTCTTGTTCAGAACG	192	59.841	GAACCGGAAACTACGCAACG	ATTTGTGACCGAGCTCACGT	154	59.966	AGCAAAGTAGACGGACGTGG	GCGTCGTCTTGTTCAGAACG	263	59.841
XLOC_006579#(TA)7ttatga(TG)6#855#32	ACAACCTCCACCGGAAGTTC	TAATTCCCTAACCTCGCCGC	138	59.895	CGTTCTGAACAAGACGACGC	TAATTCCCTAACCTCGCCGC	239	59.895	ACAATCGAGTGGCTTCTCCG	GCGTCGTCTTGTTCAGAACG	161	59.841	CACAACCTCCACCGGAAGTT	TAATTCCCTAACCTCGCCGC	139	59.895	CGGTCAAACAATCGAGTGGC	GCGTCGTCTTGTTCAGAACG	168	59.841
XLOC_026359#(TA)7#843#14	CTTGGTGTGTTGTCTGCTGC	ACCAGCAGAACCACCAACAA	177	60.034	CTTGGTGTGTTGTCTGCTGC	AACCAGCAGAACCACCAACA	178	60.034	CTTGGTGTGTTGTCTGCTGC	TGCAGCAAAACCAGCAGAAC	186	59.897	CCAACAACACCAGGGTCACT	ACCAGCAGAACCACCAACAA	150	60.034	CCAACAACACCAGGGTCACT	AACCAGCAGAACCACCAACA	151	60.034
XLOC_019889#(AGA)5#454#15	TGGTTTTTGCTTTGGCTGCA	TAACTGGAAGCCCACGTTCC	282	59.964	ACTTGTTGCAGGTGGTGGAA	CTTCCAAAGCAGCCAAAGCA	164	59.61	TGCTTTGGCTGCTTTGGAAG	TAACTGGAAGCCCACGTTCC	167	59.964	GGGTACTTGTTGCAGGTGGT	CTTCCAAAGCAGCCAAAGCA	168	59.61	TGCTTTGGCTGCTTTGGAAG	ATATCTTCCCCAACCGCACG	228	60.179
XLOC_001938#(TGG)6#192#18	GTTCCTGGTGTCGTCTCGTT	CAACGGTTTCAGTGCAGGTG	259	59.971	CACCTGCACTGAAACCGTTG	AACGAGACGACACCAGGAAC	136	59.968	GTTCCTGGTGTCGTCTCGTT	CAACGGTTTCAGTGCAGGTG	259	59.971	ATGCCTCCACCGATGTCATC	CAACGGTTTCAGTGCAGGTG	238	59.971	CACCTGCACTGAAACCGTTG	GATGACATCGGTGGAGGCAT	157	59.893
XLOC_001226#(ATA)5#185#15	TGGAAGAGCTTTTGGCATGT	ACTTGTTGTGCTTTCCTCTCA	249	57.718	TGGAAGAGCTTTTGGCATGT	TCCAAAACTTGTTGTGCTTTCCT	255	59.486	TGGAAGAGCTTTTGGCATGTT	ACTTGTTGTGCTTTCCTCTCA	249	57.718	TGGAAGAGCTTTTGGCATGT	ACTTGTTGTGCTTTCCTCTCAA	249	58.38	TGGAAGAGCTTTTGGCATGT	AACTTGTTGTGCTTTCCTCTCA	250	58.38
XLOC_001226#(AAG)8#341#24	TGGAAGAGCTTTTGGCATGT	GAAGGATTCTTCAACCCTGCA	261	58.205	TGGAAGAGCTTTTGGCATGT	AAGGATTCTTCAACCCTGCA	260	57.022	TGGAAGAGCTTTTGGCATGTT	GAAGGATTCTTCAACCCTGCA	261	58.205	TGGAAGAGCTTTTGGCATGTT	AAGGATTCTTCAACCCTGCA	260	57.022	ATGGAAGAGCTTTTGGCATGT	GAAGGATTCTTCAACCCTGCA	262	58.205
XLOC_008434#(CTT)6#170#18	CGCGGCCTGCTTTTACTTTT	GGGTTGAAAACTTGGCGAGG	107	59.686	CCTCGCCAAGTTTTCAACCC	TGAGGAAGAACGTGGTGGTG	276	59.894	CCTCGCCAAGTTTTCAACCC	AGAACGTGGTGGTGAAGTCC	270	59.894	ATCACTGCAGTCGCCTCATC	GGGTTGAAAACTTGGCGAGG	147	59.686	CCTCGCCAAGTTTTCAACCC	TGGTGGTGAAGTCCCCTTTG	264	59.815
XLOC_021820#(TGA)5#1348#15	ATGAAGCTGCGGGAGAAGTC	CCCTGAAGCCGCTTTAGGAA	161	60.035	ATGAAGCTGCGGGAGAAGTC	TTCCCTGAAGCCGCTTTAGG	163	60.035	GATGAAGCTGCGGGAGAAGT	CCCTGAAGCCGCTTTAGGAA	162	60.035	GATGAAGCTGCGGGAGAAGT	TTCCCTGAAGCCGCTTTAGG	164	60.035	CTGATGCTGCTGTCGTACCA	CCCTGAAGCCGCTTTAGGAA	188	60.035
XLOC_012679#(T)12#623#12	TCGTTCTGTCGGAGGTTGTG	TCCCCAAGAACAAGCGAGTC	174	59.965	TCGTTCTGTCGGAGGTTGTG	CTCCCCAAGAACAAGCGAGT	175	59.965	TCGTTCTGTCGGAGGTTGTG	ACTCCCCAAGAACAAGCGAG	176	59.965	TCGTTCTGTCGGAGGTTGTG	AGAAAGGCCACAGGAAGCTC	153	59.963	TCGTTCTGTCGGAGGTTGTG	TCTCTGCATGCGATCTTCCC	196	59.894
XLOC_001072#(ACG)5#158#15	CCCTTTCCCGACGACTTTCA	CGCGAATGAGTTCCTGCATG	147	59.973	ACCCTTTCCCGACGACTTTC	CGCGAATGAGTTCCTGCATG	148	59.973	GAAACCCTTTCCCGACGACT	CGCGAATGAGTTCCTGCATG	151	59.973	CGGCAACACCAAGACCAAAG	TCCAGGCTCGAGTCTTAGCT	160	60.034	CCCTTTCCCGACGACTTTCA	TCCAGGCTCGAGTCTTAGCT	221	60.034
XLOC_018268#(T)10#1284#10	TAGCACCTGGCCAAACAACA	AACAGCTACTGGTGCATCCA	101	59.308	TAGCACCTGGCCAAACAACA	ACAGCTACTGGTGCATCCAT	100	59.085	TAGCACCTGGCCAAACAACA	CAACAGCTACTGGTGCATCC	102	58.91	GCACCTGGCCAAACAACAAA	CAACAGCTACTGGTGCATCC	100	58.91	TGCACCAGTAGCTGTTGACA	AAGGACAAGGTTGAAGCCCT	239	59.146
XLOC_007708#(TCT)8#125#24	TCCCCCAACAACAACACCAA	GCGAAGATGACATCAACGGC	277	59.973	TCCTCGCTTCTCTCTCTGCT	AGGTGGACCTAGACCTGCAT	260	59.957	TCCCCCAACAACAACACCAA	AGGTGGACCTAGACCTGCAT	200	59.957	CTCGCATAACCACCGATCCA	GCGAAGATGACATCAACGGC	229	59.973	TCCTCCCCCAACAACAACAC	GCGAAGATGACATCAACGGC	280	59.973
XLOC_008618#(TC)7#87#14	ACGCAATGGTCAACAATGGC	TTTTGCACAAGAGGCAAGCC	178	59.895	CGCAATGGTCAACAATGGCA	TTTTGCACAAGAGGCAAGCC	177	59.895	GTTCATGCGTCCCGTCTTTG	TTTTGCACAAGAGGCAAGCC	241	59.895	CCTGTAGAACCTGGCTCACC	TTTTGCACAAGAGGCAAGCC	204	59.895	GCTCACCAAGTGAACGCAAT	TTTTGCACAAGAGGCAAGCC	191	59.895
XLOC_023556#(ATC)7#2380#21	GCTGGCAGGAGGTCAATCAT	ATAACGCCAAGACCCATGCA	167	60.035	GCTGGCAGGAGGTCAATCAT	GGGAATAACGCCAAGACCCA	171	60.035	GCTGGCAGGAGGTCAATCAT	TGGGAATAACGCCAAGACCC	172	60.035	GCTGGCAGGAGGTCAATCAT	CCATGCAGAAGACGCTTTCG	154	59.904	TGCATGGGTCTTGGCGTTAT	CCAGGCTTTGCACCAATAGC	287	59.826
XLOC_017764#(AATGGG)5#1150#30	GTGGTGTGATGAGAGGGGTG	CTACACCACCAGCAGCATCA	177	60.036	TGATGCTGCTGGTGGTGTAG	ATTGCCGGTCACATTCCCTT	172	59.96	CCGCCGTTGAACGAGATAGA	CACCCCTCTCATCACACCAC	270	60.036	TGATGCTGCTGGTGGTGTAG	TATCCTCAGCATTGCCGGTC	182	59.893	TGGAGGGGTGATAGTGGTGT	CTACACCACCAGCAGCATCA	190	60.036
XLOC_015884#(ATTCA)5#46#25	GCAGCAACAACCGGGTAAAG	CCCTTCCACCTTGCAAATGC	295	60.037	GCTACGAAACGACGCCTTTC	CCCTTCCACCTTGCAAATGC	273	60.037	TTTCATGGCAGCAACAACCG	AACGGAGATGACCCAGATGC	249	59.821	CCACCAAACACAAGCCACAC	CGGTTGTTGCTGCCATGAAA	132	59.968	AAGCCACACGCACACTTTTG	CGGTTGTTGCTGCCATGAAA	121	59.968
XLOC_014972#(TCT)6#180#18	ACGCTTCCCTTAACTGCGTT	CGGCCACCACTATCGTACTC	218	59.97	AACGCTTCCCTTAACTGCGT	CGGCCACCACTATCGTACTC	219	59.97	CTGGAGCCGAAGAAGAAGGG	TAACGCTACCTCAAGGGCAC	167	59.752	CCTGGAGCCGAAGAAGAAGG	TAACGCTACCTCAAGGGCAC	168	59.752	ACGCTTCCCTTAACTGCGTT	CCTTCTTCTTCGGCTCCAGG	254	60.108
XLOC_005853#(CAAAAC)5#335#30	CCAATGCATCCACCACCTCT	GAGAGGAAGTTGGTTGGGGG	275	59.962	CCAATGCATCCACCACCTCT	GGAGAGGAAGTTGGTTGGGG	276	59.962	TCCAATGCATCCACCACCTC	GAGAGGAAGTTGGTTGGGGG	276	59.962	TCCAATGCATCCACCACCTC	GGAGAGGAAGTTGGTTGGGG	277	59.962	ACTCCTCCCCATTGCTCTCT	AGTTTCCGAGACGTCAACCC	276	59.967
XLOC_009905#(T)10#2288#10	GGGATGGACTTCGAAAGCCT	TAAAGATGGCACGACCGAGG	275	59.825	AGGGATGGACTTCGAAAGCC	TAAAGATGGCACGACCGAGG	276	59.825	CCTCGGTCGTGCCATCTTTA	AGCTCCGATGCCACGAATAA	294	59.536	CCTCGGTCGTGCCATCTTTA	AAGCTCCGATGCCACGAATA	295	59.536	GGAAGTCATCCCGGAAGAGG	TAAAGATGGCACGACCGAGG	206	59.825
XLOC_000183#(TGA)5#99#15	TGCTTGGTTATCAGCAGCCA	CATTCTCAGCCACCACTGGT	122	59.963	TTCACCCTCAGGCATTTGCT	CTCCCCCACAATTCAGCCAT	124	60.033	AGCCAAGTCCCTTGACACAC	CATTCTCAGCCACCACTGGT	107	59.963	CAGCCAAGTCCCTTGACACA	CATTCTCAGCCACCACTGGT	108	59.963	ATCAGCAGCCAAGTCCCTTG	CATTCTCAGCCACCACTGGT	113	59.963
XLOC_003028#(TTC)6#83#18	CAGGTGCAGGAAGAGGAAGG	ACACTTCTGCTAGCGTCTGG	112	59.755	CAGGTGCAGGAAGAGGAAGG	AAGACGAGTACCAGCACCAC	152	59.683	CAGGTGCAGGAAGAGGAAGG	GTACCAGCACCACCTCCAAG	145	60.322	CAGGTGCAGGAAGAGGAAGG	AGCTCCAAGAGGAACAGCTG	200	59.676	CAGGTGCAGGAAGAGGAAGG	AGCGTCTGGATCAAGGCAAG	101	60.392
XLOC_002923#(TC)6#22#12	GATTCAGAGCCCCCAACTCC	CCTGACCGGAGAAGGGAAAC	260	60.036	CGCCAGAGCTCATCTTCTGT	CCTGACCGGAGAAGGGAAAC	143	60.036	CTTTCTTGGAGGCATGCTGC	GGAGTTGGGGGCTCTGAATC	101	60.107	GATTCAGAGCCCCCAACTCC	ACAGAAGATGAGCTCTGGCG	137	59.825	CATGCTGCCACTGATCTGGA	ACAGAAGATGAGCTCTGGCG	182	59.825
XLOC_008751#(AAT)5#436#15	TGCTATCCACACCCCCACTA	TTCTTGCACCGTCTCCAAGT	299	59.532	TATCCACACCCCCACTACCA	TGTTCTTGCACCGTCTCCAA	298	59.821	TATCCACACCCCCACTACCA	TTGTTCTTGCACCGTCTCCA	299	59.821	GCTATCCACACCCCCACTAC	TGTTCTTGCACCGTCTCCAA	300	59.821	CCCACTACCACCACCTTCAA	TTTGCCTTGTTCTTGCACCG	295	59.898
XLOC_008751#(CTA)5#674#15	AGCATGGTGGTTTCTCCGAG	CTTCCTGGCAATTGAGCTGC	100	59.827	GCAGCTCAATTGCCAGGAAG	TAGTGGGGGTGTGGATAGCA	282	59.957	GCAGCTCAATTGCCAGGAAG	TGGGGGTGTGGATAGCAATG	279	59.742	GCAGCTCAATTGCCAGGAAG	GGGGTGTGGATAGCAATGGT	277	59.741	GCAGCTCAATTGCCAGGAAG	GTGGGGGTGTGGATAGCAAT	280	59.741
XLOC_007904#(A)10#1300#10	CAACGGAAACTGCAGTGCAA	TCCCTTGTGGCACATGACTC	120	59.963	AACAACGGAAACTGCAGTGC	TCCCTTGTGGCACATGACTC	122	59.963	CAACCAAGCCATCCTACCGA	CTTTCGTAGCCACCCCACAT	160	60.035	TCAACCAAGCCATCCTACCG	CTTTCGTAGCCACCCCACAT	161	60.035	GAGTCATGTGCCACAAGGGA	TCTCGGGTTGGTGGGTATCA	166	60.252
XLOC_021632#(CTT)5#138#15	TTCGCTTCCTCTTCGCACTT	TTGCCGTTCCCTCATGTACC	253	60.036	TTTCGCTTCCTCTTCGCACT	TTGCCGTTCCCTCATGTACC	254	60.036	CAGTCTCTGCTCCAACCCAG	AGTGCGAAGAGGAAGCGAAA	240	59.966	CAGTCTCTGCTCCAACCCAG	AAGTGCGAAGAGGAAGCGAA	241	59.966	GCTTCCTCTTCGCACTTCCT	TTGCCGTTCCCTCATGTACC	250	60.036
XLOC_003974#(A)10#21#10	CAAGGCACCGGAGAAGTTCA	CCACAAGCTGGGGAAGAGAA	212	59.598	AGGCACCGGAGAAGTTCAAA	CCACAAGCTGGGGAAGAGAA	210	59.598	AAGGCACCGGAGAAGTTCAA	CCACAAGCTGGGGAAGAGAA	211	59.598	CAGCTTGTGGAAAACCCCTG	CGGCCGAAAAGCGTCAAATA	117	59.555	GGTTTCCGATAGCCAGAGGT	CCACAAGCTGGGGAAGAGAA	236	59.598
XLOC_017864#(TCT)6#182#18	CCCCAAAACTCCACTCTCCC	TCCCAACACGCTAACTCCAC	247	59.966	CCCCAAAACTCCACTCTCCC	CCCAACACGCTAACTCCACT	246	59.965	ACTCCACTCTCCCTCTCCAC	TCCCAACACGCTAACTCCAC	240	59.966	ACTCCACTCTCCCTCTCCAC	CCCAACACGCTAACTCCACT	239	59.965	CCCCAAAACTCCACTCTCCC	TCTTCGCTTTCGACTGGTCC	183	60.039
XLOC_018604#(T)10#2211#10	AGCTTTCACCAGAAGACGCA	TCTTTGAATCCTGTCCGCCC	101	60.035	TGAGCCCAGAAATGATGGCA	TCTTTGAATCCTGTCCGCCC	146	60.035	AGCTTTCACCAGAAGACGCA	CTTTGAATCCTGTCCGCCCA	100	60.322	TGAGCCCAGAAATGATGGCA	TTGAATCCTGTCCGCCCAAA	143	59.889	TGAGCCCAGAAATGATGGCA	TTTGAATCCTGTCCGCCCAA	144	59.889
XLOC_012411#(TTA)5#222#15	ATTGGAGCTTGGTCATGGGG	ACACTTTCACGGCCGAATCT	284	59.965	ATTGGAGCTTGGTCATGGGG	CCATGGCAATGCAGCAAACT	264	60.037	ATTGGAGCTTGGTCATGGGG	TCCATGGCAATGCAGCAAAC	265	60.037	ATTGGAGCTTGGTCATGGGG	AGAACACTTTCACGGCCGAA	287	60.179	ATTGGAGCTTGGTCATGGGG	AGCAAACTTGGTTGCAACGG	252	60.179
XLOC_000435#(A)10#31#10	GATGGGGCAATGTTGTTGGG	GGTTGTGAATTTGTGCGGCT	282	59.968	GAAGGCAAGGAAAGGGTCGA	CCCAACAACATTGCCCCATC	179	59.75	AAGGCAAGGAAAGGGTCGAG	CCCAACAACATTGCCCCATC	178	59.75	ACGTCGAGCAGCATTGTTTG	GAAAGCCGGCCATCGTAAAC	123	59.902	GTTTACGATGGCCGGCTTTC	CCCAACAACATTGCCCCATC	126	59.75
XLOC_005077#(TTG)7#150#21	TGCAGAGTTGGCTTGTCGAT	TTGGCGCGACAAAAAGAAGG	208	59.97	ATGCAGAGTTGGCTTGTCGA	TTGGCGCGACAAAAAGAAGG	209	59.97	TGGGTGTTTCGGTTGGTTCA	TCGACAAGCCAACTCTGCAT	287	59.965	TGGGTGTTTCGGTTGGTTCA	ATCGACAAGCCAACTCTGCA	288	59.965	TGCAGAGTTGGCTTGTCGAT	ATTGGGGGTTATGCCACGAG	154	60.107
XLOC_017978#(CTG)6#395#18	TTCTGTACTGCTGCTGCTGC	CACCACCTAGACCACCAAGG	109	59.675	GCTGCACCTTCCAAACCAGA	GCCTCCAGCAACCTTAGCAA	111	60.609	CCTTTTCTGTACTGCTGCTGC	CACCACCTAGACCACCAAGG	113	59.675	TTCTGTACTGCTGCTGCTGC	GCCTCCAGCAACCTTAGCAA	132	60.609	GCTGCTGCACCTTCCAAAC	GCCTCCAGCAACCTTAGCAA	114	60.609
XLOC_001489#(AGG)5#984#15	TAGGAGGAGGAGGAGGGGAT	CACCACCAATCCTTTCCCCA	163	59.886	ATAGGAGGAGGAGGAGGGGA	CACCACCAATCCTTTCCCCA	164	59.886	CAGGACTTGGGGAAAAGCCA	TCCCCTCCTCCTCCTCCTAT	284	60.026	CAGGACTTGGGGAAAAGCCA	ATCCCCTCCTCCTCCTCCTA	285	60.026	CTTGCTTGACGCCGAGTTTC	CTTTTCCCCAAGTCCTGGCT	108	59.887
XLOC_016086#(A)12#1#12	CCGAAATTCAAGGTCGTCGC	GGAAGTCTCTGAATCCGCGT	116	59.826	GCCGAAATTCAAGGTCGTCG	GGAAGTCTCTGAATCCGCGT	117	59.826	CCGAAATTCAAGGTCGTCGC	TGCATCAGTGGCTTCACACA	176	60.179	GCCGAAATTCAAGGTCGTCG	TGCATCAGTGGCTTCACACA	177	60.179	CCGAAATTCAAGGTCGTCGC	ATGGCCCATGTCTCAAGACC	284	59.743
XLOC_015109#(GCG)5#469#15	GGCGGCGGTAAATTGAGTTG	ACAGCTACACCGAAACCCAG	270	59.965	GGCGGCGGTAAATTGAGTTG	CTACACCGAAACCCAGGCTT	266	59.964	CTGGGTTTCGGTGTAGCTGT	TCCTCCACATCTTCCGGACA	122	60.252	AAGCCTGGGTTTCGGTGTAG	TCCTCCACATCTTCCGGACA	126	60.252	CTGGGTTTCGGTGTAGCTGT	CGTCGGCGAAAGAAACAACA	214	59.698
XLOC_020321#(AAG)5#17#15	GGGAGGACTACAACAACACCA	TGTGTCGATCTCTCTTGCTGG	125	59.797	TGGGAGGACTACAACAACACC	TGTGTCGATCTCTCTTGCTGG	126	59.797	GGGAGGACTACAACAACACCA	GTGTCGATCTCTCTTGCTGGA	124	59.526	TGGGAGGACTACAACAACACC	GTGTCGATCTCTCTTGCTGGA	125	59.526	TGGAAAAACCTTGGGAGGACT	TGTGTCGATCTCTCTTGCTGG	137	59.797
XLOC_020321#(TAA)8#552#24	CCAGCAAGAGAGATCGACACA	ACCATTCAACTGTTTTGCTTGCT	147	60.119	CCAGCAAGAGAGATCGACACA	ACCATTCAACTGTTTTGCTTGC	147	58.803	ACCCTTTTGAAGAATGTGCAGTG	GGTGTTGTTGTAGTCCTCCCA	227	59.581	ACCCTTTTGAAGAATGTGCAGTG	TGGTGTTGTTGTAGTCCTCCC	228	59.581	GGAACCCTTTTGAAGAATGTGCA	GGTGTTGTTGTAGTCCTCCCA	230	59.581
XLOC_022769#(CAA)5#318#15	CGCGTATCAAGCCTTTCACG	GCATACTGCGACGTATCCGA	211	60.041	CGGCGATTTAGTTCAAGCCG	GCATACTGCGACGTATCCGA	229	60.041	CGCGTATCAAGCCTTTCACG	GGAGCCACGTCATCAATCCA	156	60.108	CGCGTATCAAGCCTTTCACG	TGGAGCCACGTCATCAATCC	157	60.108	ACGGCGGAGTATTCACCAAG	CGTGAAAGGCTTGATACGCG	160	59.975
XLOC_022769#(ATA)5#949#15	CGCGTATCAAGCCTTTCACG	TTTCGGCCCATTCGAGACAA	299	59.964	CGCGTATCAAGCCTTTCACG	TTTTCGGCCCATTCGAGACA	300	59.964	CGCGTATCAAGCCTTTCACG	GCCCATTCGAGACAAGTGGA	294	60.036	CGCGTATCAAGCCTTTCACG	GCATACTGCGACGTATCCGA	211	60.041	CGGCGATTTAGTTCAAGCCG	GCATACTGCGACGTATCCGA	229	60.041
XLOC_001427#(AG)6aatgacgacaagaggtaatcaacaacaaccaccgcaaccaaacggtgaacagaggctgagg(CAA)6#25#91	CTGTCTAGCCTCCCCCTTCT	CTCAGCCTCTGTTCACCGTT	155	59.966	CTCTGTCTAGCCTCCCCCTT	CTCAGCCTCTGTTCACCGTT	157	59.966	TCTGTCTAGCCTCCCCCTTC	CTCAGCCTCTGTTCACCGTT	156	59.966	CTGTCTAGCCTCCCCCTTCT	GTTTGGTTGCGGTGGTTGTT	138	60.109	CTCTGTCTAGCCTCCCCCTT	GTTTGGTTGCGGTGGTTGTT	140	60.109
XLOC_001499#(TGA)5#27#15	GAACGTGTGAGGGAGCTTGA	AAGGCAATACACTGCTGGCA	259	60.251	AACGTGTGAGGGAGCTTGAG	AAGGCAATACACTGCTGGCA	258	60.251	AGAACGTGTGAGGGAGCTTG	AAGGCAATACACTGCTGGCA	260	60.251	TGCCAGCAGTGTATTGCCTT	AGAAGCAGTTGACGAAGGGG	120	59.965	TGCCAGCAGTGTATTGCCTT	TGACGAAGGGGTTTCACCAG	111	59.892
XLOC_009164#(GAA)5#1627#15	AGCTTCATCAAGGTGGCCAA	CCATCACGCCTTTGCTTGTT	231	59.685	AGCTTCATCAAGGTGGCCAA	ACTACCATCACGCCTTTGCT	235	59.675	GAGCTTCATCAAGGTGGCCA	CCATCACGCCTTTGCTTGTT	232	59.685	TGGAGCTTCATCAAGGTGGC	CCATCACGCCTTTGCTTGTT	234	59.685	GAGCTTCATCAAGGTGGCCA	ACTACCATCACGCCTTTGCT	236	59.675
XLOC_005675#(AAC)8#638#24	ACGCTACTTCTCCAATGTGCA	TGACTGTGTGGTGTGTTTGGA	206	59.996	TCCAAACACACCACACAGTCA	CCAGGCCATTGTAAACCTTGC	177	60.067	TCTCCAATGTGCAGAAGCTGT	TGACTGTGTGGTGTGTTTGGA	198	59.996	ACGCTACTTCTCCAATGTGCA	GGTGTGTTTGGAAGTGTTGCA	197	59.796	ACGCTACTTCTCCAATGTGCA	TGGTGTGTTTGGAAGTGTTGC	198	59.796
XLOC_006777#(CAA)7#766#21	CCGGTTGGAGGTGGTTGTAG	AGAACCACCAACACCAGCAA	129	60.034	CCGGTTGGAGGTGGTTGTAG	GAACCACCAACACCAGCAAC	128	59.898	CCGGTTGGAGGTGGTTGTAG	CCAACACCAGCAACAACACC	122	60.179	CCGGTTGGAGGTGGTTGTAG	CCACCAACACCAGCAACAAC	125	60.179	CCGGTTGGAGGTGGTTGTAG	GCATTTGCACCAGTTGAGCT	149	59.684
XLOC_014558#(ATG)7#122#21	AGGCGTGAGAAGAATGGTGG	GACAGGGGAAAGGCTTGTCA	168	59.89	AGGCGTGAGAAGAATGGTGG	TGTCCTCGTGCTATGGCTTC	197	59.824	AGGCGTGAGAAGAATGGTGG	TCGGTTCTTGAGACAGGGGA	179	60.179	GTTGGTGCTGGCCTTTGTTT	GACAGGGGAAAGGCTTGTCA	149	59.89	GTTGGTGCTGGCCTTTGTTT	TGTCCTCGTGCTATGGCTTC	178	59.824
XLOC_002550#(TAA)13#380#39	TGGTGGTTTGACCGGTTTCT	TTCACAGCAACCTCAGGAGC	200	60.25	AGACGGGCGGACTATCTGAA	TTCACAGCAACCTCAGGAGC	290	60.25	AGACGGGCGGACTATCTGAA	AGAAACCGGTCAAACCACCA	110	59.744	GACGGGCGGACTATCTGAAA	TTCACAGCAACCTCAGGAGC	289	60.25	CGGGCGGACTATCTGAAAGT	TTCACAGCAACCTCAGGAGC	287	60.25
XLOC_019260#(GGT)7#304#21	TGGCTCCAATTTGCTGAGGT	AATCAAAGGCAGGATCCGGC	117	60.753	GCCGGATCCTGCCTTTGATT	ACCTCAGCAAATTGGAGCCA	151	59.887	GCCGGATCCTGCCTTTGATT	TTCCAATCACCACCACCACC	177	60.179	TGAACCTTCGTCTTCGCTGC	ACCTCAGCAAATTGGAGCCA	169	59.887	GGATGAACCTTCGTCTTCGC	ACCTCAGCAAATTGGAGCCA	172	59.887
XLOC_013065#(AGA)6#218#18	GCCCCTTCTTCTTTGACGGA	ACCCTCCATGGCCATCAAAG	151	60.033	GCCCCTTCTTCTTTGACGGA	GCACTCCTTGTACAGCTCGT	195	60.038	GTGCTTCTCTGCCATAGCCA	ACCCTCCATGGCCATCAAAG	176	60.033	GTGCTTCTCTGCCATAGCCA	GCACTCCTTGTACAGCTCGT	220	60.038	CCATAGCCATTGATGCCCCT	ACCCTCCATGGCCATCAAAG	165	60.033
XLOC_001537#(ATG)5#248#15	CTCGAGTCAAGGCCAATGGT	GCTGAGCAGTGTGCCTATGA	291	60.108	TCATAGGCACACTGCTCAGC	GCCTTGATTTGGGTTCGACG	159	59.832	GATGGTCTCGAGTCAAGGCC	GCTGAGCAGTGTGCCTATGA	297	60.108	TCATAGGCACACTGCTCAGC	GTGGTTGGTACCCCACAGTT	282	59.816	CGTCGAACCCAAATCAAGGC	GTGGTTGGTACCCCACAGTT	143	59.816
XLOC_004023#(GAA)6#86#18	CAAGTGTTCGGTCCCTCCTC	CCGAAACGCATTGCTTGGTT	248	60.319	CAAGTGTTCGGTCCCTCCTC	AACCGAAACGCATTGCTTGG	250	60.319	AACAAGTGTTCGGTCCCTCC	CCGAAACGCATTGCTTGGTT	250	60.319	AACAAGTGTTCGGTCCCTCC	AACCGAAACGCATTGCTTGG	252	60.319	CAGCGGCGATAGATCCGATT	CCGAAACGCATTGCTTGGTT	213	60.319
XLOC_011307#(CAT)6#66#18	CAGGAGGTCCGCTCTGATTG	TCAGCCTGTGATTGTCGACC	148	60.037	TCCGATCACGAACAACTCCC	GGTTCAACCTCGTCGTCGAT	113	60.109	CCGATCACGAACAACTCCCT	GGTTCAACCTCGTCGTCGAT	112	60.109	AGGAGGTCCGCTCTGATTGA	TCAGCCTGTGATTGTCGACC	147	60.037	TCAGGAGGTCCGCTCTGATT	TCAGCCTGTGATTGTCGACC	149	60.037
XLOC_006636#(T)10#620#10	AGGGATGGTGGCTGATTGTG	CCCTTGATGCTTTTGTCAGCC	167	60.067	CAGGGATGGTGGCTGATTGT	CCCTTGATGCTTTTGTCAGCC	168	60.067	GCGTGTTCCTCTTTCAGGGA	CCCTTGATGCTTTTGTCAGCC	182	60.067	AGGGATGGTGGCTGATTGTG	TGTCAGCCAAATCCTTCCCT	154	58.924	CAGGGATGGTGGCTGATTGT	TGTCAGCCAAATCCTTCCCT	155	58.924
XLOC_010946#(CT)7#57#14	CTCTCTCTGCTGCTTCCACA	AACGCTGCATTGTGAGGGTA	101	59.964	CTCTCTCTGCTGCTTCCACA	GAAACGCTGCATTGTGAGGG	103	60.11	CTGCTGCTTCCACAATACGC	ACCCATTTTGAAACGCTGCA	106	59.25	TCTCTCTCTGCTGCTTCCAC	AACGCTGCATTGTGAGGGTA	102	59.964	CTCTCTCTGCTGCTTCCACA	ACGCTGCATTGTGAGGGTAG	100	60.392
XLOC_010946#(TTG)5#1420#15	ACAGCAGCACCATTTGTCCT	AGGTGCCACCAACTTTGTCA	108	60.034	ACAGCAGCACCATTTGTCCT	GATTCCAGAAGGTGCCACCA	117	59.962	ACAGCAGCACCATTTGTCCT	GTGGCCACTGGTGCATAGAT	134	60.107	TCGCATACAGCAGCACCATT	AGGTGCCACCAACTTTGTCA	114	60.034	TTCGCATACAGCAGCACCAT	AGGTGCCACCAACTTTGTCA	115	60.034
XLOC_015427#(ACA)7#619#21	AAGTGCCCTGGTGAATCTCG	CCTCAGGCACATTCAGCTCA	145	60.036	GACAAGAAGTGCCCTGGTGA	CCTCAGGCACATTCAGCTCA	151	60.036	TTGGGAGGACAAGAAGTGCC	CCTCAGGCACATTCAGCTCA	158	60.036	AAGTGCCCTGGTGAATCTCG	TATCCAGCAGAGACAACGCC	163	59.824	CCAACAGCTTGGGAGGACAA	CCTCAGGCACATTCAGCTCA	166	60.036
XLOC_011191#(TCT)5#190#15	GAAATCGACGCTTCTTCGCC	TTCAACACTACCACCGCCTC	296	59.966	GAAATCGACGCTTCTTCGCC	TCTTCAACACTACCACCGCC	298	59.966	GAAATCGACGCTTCTTCGCC	GTCGATGGTTGGAATGGGGT	154	60.034	GAAATCGACGCTTCTTCGCC	TGGGTCGATGGTTGGAATGG	157	60.035	GGCGTACTTTCATTCCCCCA	GGCGAAGAAGCGTCGATTTC	296	59.975
XLOC_022525#(GGTGTT)5#70#30	TCTGTTGCTCCACCACCATC	CGATGCACATTGACTCTGCG	190	59.974	TCTGTTGCTCCACCACCATC	CGATGCACATTGACTCTGCG	190	59.974	TCTGTTGCTCCACCACCATC	TGCCGATGCACATTGACTCT	193	60.036	TCTGTTGCTCCACCACCATC	TGCCGATGCACATTGACTCT	193	60.036	GGTGTTGGTGTTGGTGTTGG	CGATGCACATTGACTCTGCG	214	59.974
XLOC_010143#(CA)6#1102#12	CGAATTACCGCGCGATCATC	GTTTCTTCGGTCCCGGAACT	140	59.966	CGAATTACCGCGCGATCATC	CGGTCCCGGAACTTCTAACC	133	60.108	CGAATTACCGCGCGATCATC	CGTCGCCTTCTCTGATGTCA	181	59.829	CGAATTACCGCGCGATCATC	GATGTTTCTTCGGTCCCGGA	143	59.752	CGAATTACCGCGCGATCATC	TCCGATGTTTCTTCGGTCCC	146	59.752
XLOC_017986#(A)10#14#10	CTGGTGGTGGAAGTGAGACC	TGCTCAGACGCTCAAAGAGG	196	60.038	TCTCAATCGTGGTTCGGTGG	TGCTCAGACGCTCAAAGAGG	257	60.038	TCACAAGCCGTTCGTCTCAA	AGCCAATAGAACGCCACCAA	219	59.962	CTTCTGCTGGTGGTGGAAGT	TGCTCAGACGCTCAAAGAGG	202	60.038	TCACAAGCCGTTCGTCTCAA	AGAGCCAATAGAACGCCACC	221	60.108
XLOC_010476#(CAC)5#360#15	AGATAACTGTTGCCGGTGGG	GTCCCCCACACGAGTAAGTG	149	60.038	GGCGAAAGAAATGGACAGCC	GTCCCCCACACGAGTAAGTG	131	60.038	GGGCGAAAGAAATGGACAGC	GTCCCCCACACGAGTAAGTG	132	60.038	AGATAACTGTTGCCGGTGGG	TCCCCCACACGAGTAAGTGA	148	60.179	GCGAAAGAAATGGACAGCCG	GTCCCCCACACGAGTAAGTG	130	60.038
XLOC_007118#(TCT)5#34#15	TGCTAGGGGGAAGGGAAAATG	TTGGCGAGTGTCTTCACCTC	284	59.966	GCTAGGGGGAAGGGAAAATGT	TTGGCGAGTGTCTTCACCTC	283	59.966	TGCTAGGGGGAAGGGAAAATG	CTTGGCGAGTGTCTTCACCT	285	59.966	GCTAGGGGGAAGGGAAAATGT	CTTGGCGAGTGTCTTCACCT	284	59.966	TGCTAGGGGGAAGGGAAAATG	AGTGAAACCTTGGCGAGTGT	293	59.82
XLOC_001038#(GAA)6#107#18	ACACCAAGCTGTGCCTTTCT	TAGCAACGAGGTTGTGAGCA	290	59.609	ACACCAAGCTGTGCCTTTCT	ACTAGCTTCACCAACAGCGA	103	59.32	ACACCAAGCTGTGCCTTTCT	GTAGCAACGAGGTTGTGAGC	291	59.209	GCTCTTACACCAAGCTGTGC	TAGCAACGAGGTTGTGAGCA	296	59.609	ACACCAAGCTGTGCCTTTCT	GCAACGAGGTTGTGAGCAGA	288	60.88
XLOC_001539#(TCA)8#336#24	AGCCATCTTCAAGCCAACCA	CGGGGTCCTCAGGAAAAACA	258	59.89	GCCATCTTCAAGCCAACCAC	CGGGGTCCTCAGGAAAAACA	257	59.89	AGCCATCTTCAAGCCAACCA	TGTCATCCAACAGCTGACCG	276	60.321	AGGCTAGGGTTCAGCCATCT	CGGGGTCCTCAGGAAAAACA	270	59.89	GCCATCTTCAAGCCAACCAC	TGTCATCCAACAGCTGACCG	275	60.321
XLOC_010853#(A)10#4840#10	CAGAGAGGATTTTGCAGCGC	GACTGCCTCTGGAGCAAGTT	141	59.964	GGACGAGGCTACAGCTTCTG	GACTGCCTCTGGAGCAAGTT	198	59.964	TCGATTCTCAAACCGACGCT	GACTGCCTCTGGAGCAAGTT	178	59.964	CAGAGAGGATTTTGCAGCGC	TGCAAACAGTGACTGCCTCT	151	59.819	GAGGATTTTGCAGCGCGTAC	GACTGCCTCTGGAGCAAGTT	137	59.964
XLOC_001193#(TCT)7#168#21	GTTGAAACTCACGCCACCAC	CAGCAGCACCCCATCTGTTA	276	60.035	GTTGAAACTCACGCCACCAC	AGCAATGAGTCTTCCACCGG	114	60.036	GTTGAAACTCACGCCACCAC	GAAGCAACAGCCTGAACAGC	155	60.04	CCGGTGGAAGACTCATTGCT	CAGCAGCACCCCATCTGTTA	182	60.035	GCTGTTCAGGCTGTTGCTTC	CAGCAGCACCCCATCTGTTA	141	60.035
XLOC_008999#(AG)7#254#14	GAGAGTTGGCCGAGTTCCTC	ACACATACTCACGAGGCGAC	284	59.829	CCCGCCAATACGATTCCTGT	ACACATACTCACGAGGCGAC	252	59.829	GAGAGTTGGCCGAGTTCCTC	GTGGTGCTGAAGGGCTTTTC	178	59.685	GAGAGTTGGCCGAGTTCCTC	GGGACAATCTCTGTGGTGCT	190	59.674	GAGAGTTGGCCGAGTTCCTC	AGGGACAATCTCTGTGGTGC	191	59.674
XLOC_008999#(AT)9#1321#18	GCTCATCATGTTGCAGCGAG	GTCCTGCGAGGCTTTTACCT	238	60.036	GCTCATCATGTTGCAGCGAG	AGTCCTGCGAGGCTTTTACC	239	60.036	TGGGGATAGTTCTGGCGGTA	GTACGCTTCTCCCCACCAAA	117	59.964	TGGGGATAGTTCTGGCGGTA	GTCCTGCGAGGCTTTTACCT	263	60.036	TGGGGATAGTTCTGGCGGTA	AGTCCTGCGAGGCTTTTACC	264	60.036
XLOC_003128#(GA)7#2#14	CGAAGAGCGAGCGAGAAGAT	GGTCAGCCTTGAGTTGAGCT	175	59.964	CGAAGAGCGAGCGAGAAGAT	CAATTCCCCTCCCAGCAAGT	214	59.96	CGAAGAGCGAGCGAGAAGAT	ACAATTCCCCTCCCAGCAAG	215	59.96	CGAAGAGCGAGCGAGAAGAT	GCTTCAGCGGCATCAATACG	158	60.042	GCCACTTCAATGCCCTTGTG	AATCACATGGTGCGGTCCTT	206	59.962
XLOC_021107#(TC)8tactactacttcatggcttctctcaaaaaccttttctctctctacattcccatgttca(TCT)7#34#95	GACCGACGTTTATGCGTTCG	AACAGGTGCACAACATCCCA	235	60.106	GACCGACGTTTATGCGTTCG	ACAGGTGCACAACATCCCAT	234	59.887	AAGAAGCGGTGAGTACGTGG	AACAGGTGCACAACATCCCA	166	60.106	AAGAAGCGGTGAGTACGTGG	ACAGGTGCACAACATCCCAT	165	59.887	GACCGACGTTTATGCGTTCG	TCCTCCAAAACCGCGACTTT	126	60.179
XLOC_015025#(GA)7#41#14	ATCTCCGTGGCGAAACAGAG	TTGCCGAGAGTGTAAGCGAG	268	60.109	ATCTCCGTGGCGAAACAGAG	CTTGCCGAGAGTGTAAGCGA	269	60.109	ATCTCCGTGGCGAAACAGAG	CGGTGGCGGTTGTAATGTTC	174	59.833	GAACATTACAACCGCCACCG	TTGCCGAGAGTGTAAGCGAG	114	60.109	GAACATTACAACCGCCACCG	CTTGCCGAGAGTGTAAGCGA	115	60.109
XLOC_015489#(GT)6gagcctgagggagtgaactatcccaaactaac(AAGA)12aaataccattttccctttctcctccctccctcaccaattcctcaaccctaatcatttattctcttccacaattccaatttcga(TTC)6#178#193	GTGAGCCTGAGGGAGTGAAC	GAGAGGGAGAGGAGGAAGCA	266	60.033	CCTTTCTCCTCCCTCCCTCA	GAGAGGGAGAGGAGGAAGCA	171	60.033	GTGAGCCTGAGGGAGTGAAC	TGAGGGAGGGAGGAGAAAGG	115	59.957	GTGAGCCTGAGGGAGTGAAC	AGCGAAGAGAGGGAGAGGAG	272	60.107	GTGAGCCTGAGGGAGTGAAC	TAAGTGGTGCTGCGTCGTAG	290	60.109
XLOC_009624#(ATA)6#998#18	ATGTTTGGCGTGTGAAAGGC	GCTAACAGCCTCTTGGTTGC	242	59.476	GCAACCAAGAGGCTGTTAGC	TTTGCAGAACCACCACCCTT	268	60.033	AGGCCTCATACAGGTTTCGC	GCTAACAGCCTCTTGGTTGC	226	59.476	GCAACCAAGAGGCTGTTAGC	ATTTGCAGAACCACCACCCT	269	59.812	GCAGCACTAAGAGAAGCAGC	TTTGCAGAACCACCACCCTT	200	60.033
XLOC_001812#(TTC)5#3870#15	AAGCAAGCCAAAGCCATTCG	TCGCCACTGCTTGATCAAGT	201	59.965	ACAAAAACAGCAGCGGCAAA	TCTCATCGTCGCTGTCATCG	184	59.972	AACAAAAACAGCAGCGGCAA	TCTCATCGTCGCTGTCATCG	185	59.972	AAGCAAGCCAAAGCCATTCG	GTTTGAACACCGCAGCTGTT	183	59.899	AAGCAAGCCAAAGCCATTCG	TCACCGTCTATTACTGCCGC	157	59.898
XLOC_004479#(CAT)6#689#18	ACCCATTTCACCTGGTGCAA	TGCACCTGATCTTGAAGAAGGT	247	59.627	AACCCATTTCACCTGGTGCA	TGCACCTGATCTTGAAGAAGGT	248	59.627	AGAATCAAGTTCAGCTGGTGGA	TGCACCAGGTGAAATGGGTT	265	60.106	AGAATCAAGTTCAGCTGGTGGA	TTGCACCAGGTGAAATGGGT	266	60.106	ACCTTCTTCAAGATCAGGTGCA	GCCACCAAACCCTTTTCACC	123	59.894
XLOC_004479#(GAT)6#1114#18	ACCTTCTTCAAGATCAGGTGCA	GCCACCAAACCCTTTTCACC	123	59.894	TCTGTTTTGGAGGCTATGCA	GCCACCAAACCCTTTTCACC	215	59.894	GGTGCAAAAAGATCAGTGAGGT	GCCACCAAACCCTTTTCACC	107	59.894	CTGTTTTGGAGGCTATGCATGA	GCCACCAAACCCTTTTCACC	214	59.894	TCTGTTTTGGAGGCTATGCATG	GCCACCAAACCCTTTTCACC	215	59.894
XLOC_022041#(AG)6#2#12	TCTCGCGTCTCAATGTGCAT	ACATGCAGTTGCTGAGAAGGT	295	60.203	TTCTCGCGTCTCAATGTGCA	ACATGCAGTTGCTGAGAAGGT	296	60.203	TATTCACTGCGTGCAACTGC	GGCAAGATCCAATGAGGGACA	264	60.064	TCTCGCGTCTCAATGTGCAT	CATGCAGTTGCTGAGAAGGT	294	58.469	TCTCGCGTCTCAATGTGCAT	ACATGCAGTTGCTGAGAAGG	295	58.469
XLOC_002425#(AGG)5#631#15	GCTTCTTCTGCTGGTGTTGC	CCTTGGAGAAGGTGCCATGA	165	59.671	GCTTCTTCTGCTGGTGTTGC	TGAACTCCTCCTCCTCCTCC	284	59.663	GCTTCTTCTGCTGGTGTTGC	AACTCCTCCTCCTCCTCCTG	282	59.662	TCTGCTGGTGTTGCACTTGA	CCTTGGAGAAGGTGCCATGA	159	59.671	TCTGCTGGTGTTGCACTTGA	TGAACTCCTCCTCCTCCTCC	278	59.663
XLOC_002425#(CA)7#1490#14	TGACTGGTCAGGAGACAACA	TGTGTGTGTGTGTGAGGGAG	129	59.822	TGACTGGTCAGGAGACAACA	GTGTGTGTGTGTGAGGGAGA	128	59.536	TGACTGGTCAGGAGACAACAA	TGTGTGTGTGTGTGAGGGAG	129	59.822	TTGACTGGTCAGGAGACAACA	TGTGTGTGTGTGTGAGGGAG	130	59.822	TGACTGGTCAGGAGACAACA	TTGTGTGTGTGTGTGAGGGA	130	59.384
XLOC_017303#(AG)7#95#14	AAGGATGCAGGGTGGGATTG	TTTGTCCCTGTCGCCTGTAC	116	59.966	AAGGATGCAGGGTGGGATTG	CTCGTCCATGCTTTGTCCCT	127	60.036	TGGCCAATTACCACTCACCC	CAATCCCACCCTGCATCCTT	226	60.033	AAGGATGCAGGGTGGGATTG	GCACTACCGGAGACAACCTC	144	60.109	AGAAACCGAGAAAGGCTGCA	TTTGTCCCTGTCGCCTGTAC	146	59.966
XLOC_000918#(TC)7#40#14	AAATCTGCTAAACACGCCGC	CACCGCCTCATCAGCTGTAA	255	60.108	AAATCTGCTAAACACGCCGC	ATTTCACCGCCTCATCAGCT	259	59.746	TATCCTCGCCGCAAAGTCAC	CACCGCCTCATCAGCTGTAA	187	60.108	GTATCCTCGCCGCAAAGTCA	CACCGCCTCATCAGCTGTAA	188	60.108	GCCGCAAAGTCACTTGCAAA	CACCGCCTCATCAGCTGTAA	180	60.108
XLOC_011423#(GAG)5#457#15	TCGTGGTCGAACTTGATGCA	TGAGCAACATTGGCGACTCT	105	59.965	GAGAGGAGGAGGAGGAGGAC	TGAGCAACATTGGCGACTCT	135	59.965	TGAGAGGAGGAGGAGGAGGA	TGAGCAACATTGGCGACTCT	136	59.965	TCGTGGTCGAACTTGATGCA	CTTCCCATCGGGCAGTGAAA	227	60.322	AGAGTCGCCAATGTTGCTCA	CTTCCCATCGGGCAGTGAAA	142	60.322
XLOC_014759#(AAC)6aagaacc(AGA)5tccagaagaagaaccagaagaggaagaagaagatccagaagaaccagaagtagaagaaaaaaaacc(AGA)5#3236#121	AGCCGTGGTTTGCGAAGATA	ACGTGTCATCTGTGCTTCGT	255	59.968	TAGCCGTGGTTTGCGAAGAT	ACGTGTCATCTGTGCTTCGT	256	59.968	ATAGCCGTGGTTTGCGAAGA	ACGTGTCATCTGTGCTTCGT	257	59.968	ACGAAGCACAGATGACACGT	AAGGGCGTGCGAAATTTCAC	224	60.04	TCCGAAACGACGTCGCTTAA	ACGTGTCATCTGTGCTTCGT	219	59.968
XLOC_001225#(CAA)5#22#15	AATTTTCTCTTCGCTGCGGC	CACCGCCATAAGGGTCTGAA	103	59.748	AATTTTCTCTTCGCTGCGGC	ACCGCCATAAGGGTCTGAAC	102	59.748	ATGTCGGAGTGGTGGTTCAG	TCGTCTAGCTCGCTTTGTCC	106	59.829	ATGTCGGAGTGGTGGTTCAG	TGCTTTTCGTCTAGCTCGCT	112	59.756	AATTTTCTCTTCGCTGCGGC	CCGCCATAAGGGTCTGAACC	101	60.464
XLOC_022353#(ACA)5#562#15	AAGCTGGGCTTCAAAGGTGT	AGTTCTACCAGGCAAGTGGC	173	59.963	AAGCTGGGCTTCAAAGGTGT	TGCAATGTGAGCCCATCTGT	152	59.961	AAGCTGGGCTTCAAAGGTGT	GCTTGCAATGTGAGCCCATC	155	60.179	AAGCTGGGCTTCAAAGGTGT	AAGTGGCTTGCAATGTGAGC	160	59.684	CTGGGCTTCAAAGGTGTGGT	AGTTCTACCAGGCAAGTGGC	170	59.963
XLOC_001035#(GA)6#164#12	TCACAGCAAGGGAAGCAGTC	GTTAAGGTTGCGAGGGAGCT	154	60.036	TCACAGCAAGGGAAGCAGTC	TTAAGGTTGCGAGGGAGCTG	153	60.036	TCACAGCAAGGGAAGCAGTC	CGAGGGAGCTGAGTCCAATG	144	60.179	TCACAGCAAGGGAAGCAGTC	GAGGGAGCTGAGTCCAATGG	143	59.82	AAGCAGTCCAAGCCAAGCTA	GTTAAGGTTGCGAGGGAGCT	142	60.036
XLOC_015059#(TAT)5#113#15	GCAGCAGCAACAACAGCTAA	GCAAGTGAGAGATGGTTGGC	253	59.193	GCAGCAGCAACAACAGCTAA	AGGCAAGTGAGAGATGGTTGG	255	59.996	ATAGCAGCAGCAACAACAGC	GCAAGTGAGAGATGGTTGGC	256	59.193	AGCAGCAGCAACAACAGCTA	GCAAGTGAGAGATGGTTGGC	254	59.193	TAGCAGCAGCAACAACAGCT	GCAAGTGAGAGATGGTTGGC	255	59.193
XLOC_015059#(T)11#1478#11	ATGAGGAGGGGAAGCAATGC	TTAGCTGTTGTTGCTGCTGC	133	59.688	ATGAGGAGGGGAAGCAATGC	GCTGTTGTTGCTGCTGCTAT	130	59.475	GGAGGGGAAGCAATGCAAGA	TTAGCTGTTGTTGCTGCTGC	129	59.688	GAGGAGGGGAAGCAATGCAA	TTAGCTGTTGTTGCTGCTGC	131	59.688	AGGAGGGGAAGCAATGCAAG	TTAGCTGTTGTTGCTGCTGC	130	59.688
XLOC_001745#(A)12#803#12	ATGTGGATCTTTCGCCAGCA	CCACCCACACATTTCCACCT	252	60.179	TGGATCTTTCGCCAGCAAGT	CCACCCACACATTTCCACCT	249	60.179	ATGTGGATCTTTCGCCAGCA	CCCACACATTTCCACCTTGC	249	59.682	TGGATCTTTCGCCAGCAAGT	CCCACACATTTCCACCTTGC	246	59.682	TCTTTCGCCAGCAAGTTGGA	CCACCCACACATTTCCACCT	245	60.179
XLOC_019738#(ACC)5#99#15	TACCACCACCACCACCACTA	GCAAGGTGAAGCTGGTGTTG	264	59.969	TACCACCACCACCACCACTA	TAGATCGTGGGGTGGTAGCA	290	60.033	TGGTCGGAGATTCGATCCCT	TAGTGGTGGTGGTGGTGGTA	289	60.105	TACCACCACCACCACCACTA	AGCAAGGTGAAGCTGGTGTT	265	60.107	TACCACCACCACCACCACTA	AGAAGCAGCAAGGTGAAGCT	271	59.89
XLOC_013817#(GGT)6#232#18	TTCCTCTGCTGCAATGGAGG	GTCTCGAGCTCCTGAATCCG	174	59.97	GGAGGGAGTGACAAAGTGGG	GTCTCGAGCTCCTGAATCCG	159	59.97	AAATGAGAAGCAGCCGGTGA	CCTCCATTGCAGCAGAGGAA	293	60.035	GCATTCCTCGAACTGGACCA	TCACCGGCTGCTTCTCATTT	171	59.963	TGCATTCCTCGAACTGGACC	TCACCGGCTGCTTCTCATTT	172	59.963
XLOC_006193#(TA)8#2#16	TCAGAAACGCCGTGATTGGA	CCTGGAGGGTTTGGATGTCC	180	60.034	TCAGAAACGCCGTGATTGGA	CCTGGAGGGTTTGGATGTCC	180	60.034	GGACATCCAAACCCTCCAGG	TTTGCAGCAGTAGGAGGTGG	257	59.963	CCACCTCCTACTGCTGCAAA	TCCAATCACGGCGTTTCTGA	259	59.966	GACCTCCTCTTTCGCTCTCG	CCTGGAGGGTTTGGATGTCC	130	60.034
XLOC_022944#(TGA)6#495#18	TGATGAGGAGAGTACTGAAGCT	CATTGCCGAGACACGAAACC	160	59.834	TGATGAGGAGAGTACTGAAGCT	GCATAACACACGTGCGGAAG	200	60.179	TGATGAGGAGAGTACTGAAGCT	AAAGCATAACACACGTGCGG	203	59.763	TGATGAGGAGAGTACTGAAGCT	ACACACGTGCGGAAGAATGA	195	60.25	TGATGAGGAGAGTACTGAAGCT	ATTGCCGAGACACGAAACCA	159	60.25
XLOC_015557#(T)12#636#12	TGCTTTGCCTCCTGAGTCTG	TCGGCTGCTTCTTGAATGGT	165	59.963	CTCGTTTCCGCATTTGTGCA	TCGGCTGCTTCTTGAATGGT	241	59.963	CTGTGGAATGGACGAGGAGG	CAGACTCAGGAGGCAAAGCA	138	59.964	CTGTGGAATGGACGAGGAGG	TCGGCTGCTTCTTGAATGGT	283	59.963	ACAGTGCAGAAAGTGAGCCA	TCGGCTGCTTCTTGAATGGT	203	59.963
XLOC_008347#(GATAGA)5#529#30	CGTGATGGTGGTTCTGGTGA	ACCAAACCCTCCTTCCCTCT	119	60.104	AGGGAGGAGAATGGTGACGA	ACCAAACCCTCCTTCCCTCT	170	60.104	CAAACTAAACGGCGCCGAAA	TGTTTTTCCCTCGCTTCGGA	213	59.893	CAAACTAAACGGCGCCGAAA	GGCACGATCCCTATCATCCG	169	60.109	AGGGAGGAGAATGGTGACGA	ACACCCAGTTTCCATCACCC	129	59.888
XLOC_006301#(AGA)5#1272#15	AGCTGAGGATGTGAGGGCTA	AGAAGCACACACCTCTTCCG	169	59.966	AGCTGAGGATGTGAGGGCTA	GACTCTTCCCCACCAGAAGC	183	60.036	AAAGCTGAGGATGTGAGGGC	AGAAGCACACACCTCTTCCG	171	59.966	AAAGCTGAGGATGTGAGGGC	GACTCTTCCCCACCAGAAGC	185	60.036	AGCTGAGGATGTGAGGGCTA	CCCTAGACTCTTCCCCACCA	188	59.957
XLOC_003106#(TC)6#123#12	TCCGCGACCATATCTCTTGC	CCCCAACCTCTTCACCCATC	263	60.034	GATGGGTGAAGAGGTTGGGG	CCCAGTAAACCCAGCCTCAG	118	60.035	GATGGGTGAAGAGGTTGGGG	AAACCCAGCCTCAGTGATGG	112	59.961	GATGGGTGAAGAGGTTGGGG	AGCACCAACTCCAATCCCAG	133	59.961	TCTCTCGCGATCGTCTCTCT	CCCCAACCTCTTCACCCATC	238	60.034
XLOC_012692#(TTC)5#228#15	GTGAAGAAGGGCACAGGACA	TTTCAGTGCACCTCCAGCAA	224	60.107	GTGAAGAAGGGCACAGGACA	ATTTCAGTGCACCTCCAGCA	225	59.889	AGGTGCAACAATGGGGTCTT	TTTCAGTGCACCTCCAGCAA	115	60.107	GTGAAGAAGGGCACAGGACA	AAGACCCCATTGTTGCACCT	129	59.812	AGGTGCAACAATGGGGTCTT	ATTTCAGTGCACCTCCAGCA	116	59.889
XLOC_019308#(TTCA)5#36#20	AGTCACCTGAGCGTAAAGGC	GCAGGAATGGGAGAAGCTGT	190	60.035	CTCAGAACCTGGCTGAAGGG	AGGGAGCGTTCGTTTGGATT	214	59.964	CACTCCAGTCAGTGTGCCAT	AGGGAGCGTTCGTTTGGATT	264	59.964	ACGAGAGGTTCTTGCAGCTC	GCAGGAATGGGAGAAGCTGT	228	60.035	CTCCACTCAGAACCTGGCTG	AGGGAGCGTTCGTTTGGATT	219	59.964
XLOC_019308#(ACC)6#1160#18	TCAGAATGTGTCGCAGTGCT	AGCAGGTGCAGCAGAATCAT	261	60.034	TCAGAATGTGTCGCAGTGCT	ATCAGCAGGTGCAGCAGAAT	264	60.034	TCAGAATGTGTCGCAGTGCT	AGCGGCACAATTTCCTCAGA	182	59.963	TCTGAGGAAATTGTGCCGCT	ATCAGCAGGTGCAGCAGAAT	102	60.034	TCAGAATGTGTCGCAGTGCT	TTTGCTGGATCCATGCCACT	290	59.96
XLOC_002575#(TTC)7#273#21	AATGGCCTAGTAGTCCGGGT	CTCGTCACTTCTGCAGCTCA	254	60.039	TGAGCTGCAGAAGTGACGAG	GTGATGACACTCACCACCGT	104	59.966	AATGGCCTAGTAGTCCGGGT	TACTTACACCTACGGCCCCA	276	59.959	CGGCGGTTCCAAAAACTCTG	CTCGTCACTTCTGCAGCTCA	184	60.039	CGGCGGTTCCAAAAACTCTG	TACTTACACCTACGGCCCCA	206	59.959
XLOC_019366#(T)10#164#10	CAACAGATGCGGAGACCAGT	GGATCCCCTATAGCAGCTGC	102	59.748	ACAACAGATGCGGAGACCAG	GGATCCCCTATAGCAGCTGC	103	59.748	ACAGATGCGGAGACCAGTAG	GGATCCCCTATAGCAGCTGC	100	59.748	CAACAGATGCGGAGACCAGTA	GGATCCCCTATAGCAGCTGC	102	59.748	TACAACAGATGCGGAGACCAG	GGATCCCCTATAGCAGCTGC	104	59.748
XLOC_017973#(TTC)8#86#24	ACGCTGTAGGGAGGCATCTA	TCAGCAAGCTTGGCCATGTA	297	59.962	TCGATGAGGCAATTGCGGAT	TAGATGCCTCCCTACAGCGT	212	60.106	GGAACCTCCTCTCTGTGGGA	CCTGCGGTGGAAGAAGGAAT	220	60.035	TACATGGCCAAGCTTGCTGA	TCCCACAGAGAGGAGGTTCC	120	60.252	CTCTCCTGAAAGGGCCTGTC	TAGATGCCTCCCTACAGCGT	250	60.106
XLOC_024354#(TCC)5#147#15	ACTTGGTGCCTAGTGTGCTC	AGCCAAAGACGAATACCGCA	235	60.037	GACTTGGTGCCTAGTGTGCT	AGCCAAAGACGAATACCGCA	236	60.037	GCCGTTGGAATGGTGTGTTC	AGCACACTAGGCACCAAGTC	101	59.965	GCCGTTGGAATGGTGTGTTC	GAGCACACTAGGCACCAAGT	102	59.965	ACTTGGTGCCTAGTGTGCTC	ATGCCATGAAGACCAGCCAA	128	59.96
XLOC_008604#(AGG)6#36#18	GTTGCAGCTATTTCGAGCCG	GAACACTCCCACTTCCTCGG	133	60.037	GTTGCAGCTATTTCGAGCCG	CGCATGCTTGTCCTTTTGCT	170	60.039	GTTGCAGCTATTTCGAGCCG	TCGCATGCTTGTCCTTTTGC	171	60.039	TCGTGAGCTAGCAACAGCAA	ATCGAGTTGCTTCACAGCCA	127	59.965	TTCGTGAGCTAGCAACAGCA	ATCGAGTTGCTTCACAGCCA	128	59.965
XLOC_011400#(CT)9#77#18	AATGTTTCGGTGCAGCATCG	AGGAGGAAGTGGCGATTTCG	170	60.108	AATGTTTCGGTGCAGCATCG	TTTGTGGAGGAGGAAGTGGC	177	59.89	AATGTTTCGGTGCAGCATCG	GGAGGAGGAAGTGGCGATTT	172	59.747	TCATCGTCGATGAAGGCTCC	AGGAGGAAGTGGCGATTTCG	210	60.108	ATCGTCGATGAAGGCTCCTG	AGGAGGAAGTGGCGATTTCG	208	60.108
XLOC_004004#(AAT)7#34#21	TCTTCCACTTCAATGGCACCA	TGGGTCTTGTTTTCCAGGGA	204	58.773	TCTTCCACTTCAATGGCACCA	TGGGTCTTGTTTTCCAGGGAA	204	59.429	GAGGCAATGCTTCCACAATGT	TGGGTCTTGTTTTCCAGGGA	248	58.773	CTTCCACTTCAATGGCACCA	TGGGTCTTGTTTTCCAGGGA	203	58.773	AGGCAATGCTTCCACAATGT	TGGGTCTTGTTTTCCAGGGA	247	58.773
XLOC_019821#(ACACTG)7#116#42	TTGGCCTCTTGAATCCCGTC	TCAGCATTGAACCGAGCAGT	174	59.965	ACTGCTCGGTTCAATGCTGA	GACGGGATTCAAGAGGCCAA	300	60.035	TTGGCCTCTTGAATCCCGTC	TCAGCATTGAACCGAGCAGT	174	59.965	TTAACACACAAGCCCCCTCC	TCAGCATTGAACCGAGCAGT	100	59.965	TTAACACACAAGCCCCCTCC	TCAGCATTGAACCGAGCAGT	100	59.965
XLOC_022444#(TAT)8#606#24	GGTGTTTCTTGTGGACCCCA	AGCCACAACATGTGCTCAAAC	171	59.932	CGCAGGTTCAAGGTTGGGTT	TGGGGTCCACAAGAAACACC	119	60.106	AGGGTGTTTCTTGTGGACCC	AGCCACAACATGTGCTCAAAC	173	59.932	CGCAGGTTCAAGGTTGGGTT	GGGTCCACAAGAAACACCCT	117	59.815	GGTGTTTCTTGTGGACCCCA	GCCACAACATGTGCTCAAACA	170	60.202
XLOC_004075#(CCA)7#235#21	CGTCTCATCTCCTTCGTCCG	GGTGGTGGTGGTCACTTCTT	267	59.817	CTCGTTTGCCCGTCTCATCT	GGTGGTGGTGGTCACTTCTT	277	59.817	TCGTTTGCCCGTCTCATCTC	GGTGGTGGTGGTCACTTCTT	276	59.817	ATTTACCACCACCACCAGGC	CATGAGGCCTTCTGCTGCTA	252	59.82	CGTCTCATCTCCTTCGTCCG	ATTAGGTGGTGGTGGTGGTG	283	59.596
XLOC_004075#(CTT)5#488#15	TCATGGGCAGCATTCTGTGA	CACCCGAGACCCACAAACAT	292	60.251	CCTCATGGGCAGCATTCTGT	CACCCGAGACCCACAAACAT	294	60.251	TAGCAGCAGAAGGCCTCATG	TGAAAGTGCTGTCAGCTGGA	140	59.531	TAGCAGCAGAAGGCCTCATG	GTGAAAGTGCTGTCAGCTGG	141	59.41	TCATGGGCAGCATTCTGTGA	TGAAAGTGCTGTCAGCTGGA	125	59.531
XLOC_028243#(ACT)5#727#15	CACCACCTGAGTCTGTCCAC	AGGCAAAGGAGATGAGGTGC	218	60.035	TCCGAACCTCCTTCAACTGC	GTGGACAGACTCAGGTGGTG	198	59.966	TTAGTCTCGCCGCCTGTTTT	AGGCAAAGGAGATGAGGTGC	267	60.035	CACCACCTGAGTCTGTCCAC	CGGGCTTCCAGGATGAAACT	155	60.035	TCCGAACCTCCTTCAACTGC	AAAACAGGCGGCGAGACTAA	149	59.966
XLOC_023221#(GAA)6#52#18	ATTCCCACCTTTCAGGCCTG	CGCAGTCGCTGTATTGTTCG	184	59.976	GTGCATCTTCAGGAGCCTGT	CAGGCCTGAAAGGTGGGAAT	207	59.96	GAAGAGTACACACGCCTGCT	CAGGCCTGAAAGGTGGGAAT	174	59.96	ATTCCCACCTTTCAGGCCTG	TTCGGATGCTTCATCGCAGT	198	60.108	GCCGCTTCATCAACACAAGG	CAGGCCTGAAAGGTGGGAAT	241	59.96
XLOC_007338#(GAA)5#196#15	ACCCTGATCGACGAGACTCA	GCAAAAGGAGGGCCAAATGG	274	60.036	ACCCTGATCGACGAGACTCA	GGAGCACAATCGGGCAAAAG	133	60.109	CTTTTGCCCGATTGTGCTCC	GCAAAAGGAGGGCCAAATGG	161	60.036	TGCTCCACAATCAGTTGCCT	GCAAAAGGAGGGCCAAATGG	147	60.036	AGGACGGTGTTGTAGAGGGA	TGAGTCTCGTCGATCAGGGT	205	60.035
XLOC_022448#(CAA)5#228#15	TGCGGAGAGAAAGCGAAGAG	GCAACTTAACGGCGGTTTGT	214	59.97	CCCTTCTTCGACCACTTCCC	CTCTTCGCTTTCTCTCCGCA	203	60.109	CCCCTTCTTCGACCACTTCC	CTCTTCGCTTTCTCTCCGCA	204	60.109	GCGGAGAGAAAGCGAAGAGA	GCAACTTAACGGCGGTTTGT	213	59.97	CCCTTCTTCGACCACTTCCC	TCTCTTCGCTTTCTCTCCGC	204	59.829
XLOC_013492#(ATG)6#567#18	ACCCGTATGGCAGTTGTGAG	CCTCCTGCAATGGCCTACAA	120	60.034	AGACCCGTATGGCAGTTGTG	CCTCCTGCAATGGCCTACAA	122	60.034	GACCCGTATGGCAGTTGTGA	CCTCCTGCAATGGCCTACAA	121	60.034	ACCCGTATGGCAGTTGTGAG	TGTGTCTTCGATGTGGCCTC	136	60.037	AGACCCGTATGGCAGTTGTG	TGTGTCTTCGATGTGGCCTC	138	60.037
XLOC_015340#(GAT)5#546#15	GGACATGATCCCATCGGCAT	ATGGATCCGAGTTCCGATGC	153	59.966	GCATCGGAACTCGGATCCAT	AACGAGCACTCTTCACCGAG	269	60.039	GCATCGGAACTCGGATCCAT	CGATCATTCTCCGGCACTCA	292	59.897	GCATCGGAACTCGGATCCAT	CGGAATCAACGCCTTTGGTG	151	60.11	GGACATGATCCCATCGGCAT	TTCGCGGATCATGTTGTCGA	211	60.109
XLOC_019737#(ATA)7#875#21	CATCCTTTGCCTGTTGGTGC	GCAGTTGTGTTGGAGGAGCT	293	60.536	CATCCTTTGCCTGTTGGTGC	AGCAGTTGTGTTGGAGGAGC	294	60.536	ACCATCCTTTGCCTGTTGGT	GCAGTTGTGTTGGAGGAGCT	295	60.536	ACCATCCTTTGCCTGTTGGT	AGCAGTTGTGTTGGAGGAGC	296	60.536	GCATCAGCAGCAGCATCATT	GCAGTTGTGTTGGAGGAGCT	254	60.536
XLOC_023465#(AAT)5#505#15	GGACTGCCCAAAACGACAAC	TGGTGCCATAGGAAACAGCA	144	59.596	TGCTGTTTCCTATGGCACCA	TGAGTAGGCCATGCAAGTGG	237	60.035	GGACTGCCCAAAACGACAAC	GGTTGTGCTGTCCAAAGGGA	118	60.467	TCCCTTTGGACAGCACAACC	TGAGTAGGCCATGCAAGTGG	263	60.035	TGCCCAAAACGACAACAACC	TGGTGCCATAGGAAACAGCA	140	59.596
XLOC_015700#(TGA)6#1146#18	TCTGCCATACCTGGTTTGGT	TGGCACAACACCATGAAGGT	135	60.106	TCTGCCATACCTGGTTTGGT	GGAGGAGACATTGGCTTCCC	278	60.107	GGGAAGCCAATGTCTCCTCC	AGAGCAATTGCCACTCCAAGA	155	59.926	TCAAACCAGCTCAATGGGACA	GGAGGAGACATTGGCTTCCC	242	60.107	TGCCATACCTGGTTTGGTTCA	TGGCACAACACCATGAAGGT	133	60.106
XLOC_008272#(AG)9#65#18	AAAGAGAACCGACGTGGCAT	CACCCATCAGCCTTGAGGAG	171	60.107	AGAGAACCGACGTGGCATAC	CACCCATCAGCCTTGAGGAG	169	60.107	TAGGCGTTAGGGTTCTTGGC	CACCCATCAGCCTTGAGGAG	118	60.107	AAAGAGAACCGACGTGGCAT	ATCCACCCATCAGCCTTGAG	174	59.45	TCAAAGAGAACCGACGTGGC	CACCCATCAGCCTTGAGGAG	173	60.107
XLOC_003228#(TA)6#1267#12	CCTGGGATGAGATTGGCGTT	TGTGCAACTGAACATGCGAC	162	59.693	CTCCCTGGGATGAGATTGGC	TGTGCAACTGAACATGCGAC	165	59.693	GCTCCCTGGGATGAGATTGG	TGTGCAACTGAACATGCGAC	166	59.693	CCTGGGATGAGATTGGCGTT	GTGCAACTGAACATGCGACC	161	60.386	CTCCCTGGGATGAGATTGGC	GTGCAACTGAACATGCGACC	164	60.386
XLOC_006855#(ACA)5#1182#15	GAAGTTGTTGCGCCACAAGT	CCTCACCAGCACTAGCCAAA	223	59.963	GCCACCAGTTGTTGAACCAC	CCTCACCAGCACTAGCCAAA	197	59.963	GAAAACACGGTGGGGCATTC	ACTTGTGGCGCAACAACTTC	218	59.899	GAAAACACGGTGGGGCATTC	GTGGTTCAACAACTGGTGGC	244	59.898	GGCCACAAACGCTTACCATC	GAATGCCCCACCGTGTTTTC	212	60.039
XLOC_006855#(AAC)5#2452#15	AGAATGCTGCCACCTCTTCC	CCCGAAGAAAACGAATCGCC	125	59.904	ATGCTGCCACCTCTTCCAAA	CCCGAAGAAAACGAATCGCC	122	59.904	AATGCTGCCACCTCTTCCAA	CCCGAAGAAAACGAATCGCC	123	59.904	AGAGGGGATCCACCACAAGT	GGAAGAGGTGGCAGCATTCT	248	60.035	AGAATGCTGCCACCTCTTCC	GAAAACGAATCGCCGAACCC	119	60.179
XLOC_015370#(GAA)7#136#21	CAAGCAGTTGGGGAAAAGCC	CATGTTGTTGCACCAGCGAA	104	59.969	TTCGCTGGTGCAACAACATG	CCAAGTGCAGGAGGTTAGGG	293	60.035	GAAACAGGGGACTCTGCCTC	CATGTTGTTGCACCAGCGAA	149	59.969	GAAACAGGGGACTCTGCCTC	ATCTCGCCGCCTTGAAGAAA	127	60.036	GAAACAGGGGACTCTGCCTC	AGAAACTGTCGCTTCCTCCG	112	60.038
XLOC_015370#(CTT)5#641#15	CAAGCAGTTGGGGAAAAGCC	CATGTTGTTGCACCAGCGAA	104	59.969	GAAACAGGGGACTCTGCCTC	CATGTTGTTGCACCAGCGAA	149	59.969	GAAACAGGGGACTCTGCCTC	ATCTCGCCGCCTTGAAGAAA	127	60.036	GAAACAGGGGACTCTGCCTC	AGAAACTGTCGCTTCCTCCG	112	60.038	TGGTTTCACGCTTTCCCCTT	AAACACGGAATTTGGTGGCG	140	59.969
XLOC_020237#(ATG)5#101#15	GGTTTGAAGCAAGTGGTGGT	TGCCACCACCAACATGAACT	157	60.106	AGTTCATGTTGGTGGTGGCA	ACCACCACTTGCTTCAAACC	245	58.889	GGTTTGAAGCAAGTGGTGGT	TGCCACCACCAACATGAACT	157	60.106	GGTTTGAAGCAAGTGGTGGT	GCCACCACCAACATGAACTG	156	59.685	CAGTTCATGTTGGTGGTGGC	ACCACCACTTGCTTCAAACC	246	58.889
XLOC_016089#(CTGCTT)5#110#30	GCTTCTGCTTCTGCTTCTGC	GCCATGTGACCACAAAGTGC	251	60.319	GCTTCTGCTTCTGCTTCTGC	GCCATGTGACCACAAAGTGC	257	60.319	GCTTCTGCTTCTGCTTCTGC	GCCATGTGACCACAAAGTGC	263	60.319	GCACTTTGTGGTCACATGGC	TGTCGTCGTTGTCGTCATCA	109	59.692	TCTGCTTCTGCTGCTGCTTA	GCCATGTGACCACAAAGTGC	242	60.319
XLOC_016089#(TGA)5#468#15	TGTGTCAGAGGTGGAACAGG	GCAGCAGCATGAGAAGAAGC	156	59.901	GTGTCAGAGGTGGAACAGGA	GCAGCAGCATGAGAAGAAGC	155	59.901	CTGTGTCAGAGGTGGAACAGG	GCAGCAGCATGAGAAGAAGC	157	59.901	GTCAGAGGTGGAACAGGAACA	GCAGCAGCATGAGAAGAAGC	153	59.901	TGTCAGAGGTGGAACAGGAAC	GCAGCAGCATGAGAAGAAGC	154	59.901
XLOC_019664#(CAG)5#734#15	GCTGCTCTTGATGGTGTCCT	CTGCTGCTGCTGATGACTCT	169	60.108	GCTGCTCTTGATGGTGTCCT	GCTGCTGCTGATGACTCTGA	167	60.108	GGTGCCCTCTGACACATTCA	CTGCTGCTGCTGATGACTCT	195	60.108	GGTGCCCTCTGACACATTCA	GCTGCTGCTGATGACTCTGA	193	60.108	GCTGCTCTTGATGGTGTCCT	TGCTGCTGCTGATGACTCTG	168	60.391
XLOC_000250#(AAG)6#269#18	AGATCCTTCGCGCTGGAAAA	CGATGATGCTGCTATCCCGA	273	59.755	AGATCCTTCGCGCTGGAAAA	TCGATGATGCTGCTATCCCG	274	59.755	CCTTCGCGCTGGAAAAAGTC	CGATGATGCTGCTATCCCGA	269	59.755	CCTTCGCGCTGGAAAAAGTC	TCGATGATGCTGCTATCCCG	270	59.755	CGGGATAGCAGCATCATCGA	GTAACCCTTCGTTGCTTCGC	131	59.835
XLOC_001598#(GCA)5#25#15	GCCACCAAAGAGATCACCGA	GTGAATCGACAATTCCGGCG	146	59.974	GTGAAGCTGTCCTGGGAGTC	GTGAATCGACAATTCCGGCG	190	59.974	CCACCAGGGATGCTGCTAAA	AGTACGTCCAATCCCCTCGA	181	60.034	TCGAGGGGATTGGACGTACT	GACTCCCAGGACAGCTTCAC	291	60.037	GCCACCAAAGAGATCACCGA	TGCTGCTGCTGCTCACTTAT	168	60.036
XLOC_014726#(TA)6#35#12	TGCCAACTGATAGGAAGCCA	CCTTCACATGGATTGGTGTGC	234	59.797	ACGAAGCAGCAACTTCAACA	TGGCTTCCTATCAGTTGGCA	105	59.009	ACGAAGCAGCAACTTCAACA	TGGCTTCCTATCAGTTGGCA	105	59.009	TGCCAACTGATAGGAAGCCA	TGGCTACCCTCACAACTTCA	186	58.57	TGCCAACTGATAGGAAGCCAA	CCTTCACATGGATTGGTGTGC	234	59.797
XLOC_000757#(CCA)5#700#15	CAGAGCAACTACAGCAGGGT	ATCATTGTCGTCAAGGCGGT	172	60.036	ACAGAGCAACTACAGCAGGG	ATCATTGTCGTCAAGGCGGT	173	60.036	CAGAGCAACTACAGCAGGGT	TTGTCGTCAAGGCGGTACTC	168	60.039	ACAGAGCAACTACAGCAGGG	TTGTCGTCAAGGCGGTACTC	169	60.039	CAGAGCAACTACAGCAGGGT	TCGTCAAGGCGGTACTCATG	165	59.827
XLOC_007931#(ATC)6#17#18	CTTCCGGTAACAACCCCACA	GCCATCGTCCAGTGGAAGAA	165	60.036	CTTCCGGTAACAACCCCACA	GTCTAGGCCATCGTCCAGTG	171	59.897	TTCCGGTAACAACCCCACAC	GCCATCGTCCAGTGGAAGAA	164	60.036	TTCCGGTAACAACCCCACAC	GTCTAGGCCATCGTCCAGTG	170	59.897	GCGGCTGCTGAAAGTTGTTT	TGTGGGGTTGTTACCGGAAG	165	59.891
XLOC_007931#(TGA)7aaacgatcatactcatagcactgagggactgaaagagaatgaatgttccatggagaagaagaaaaagaggacggtgagtg(GAA)5#711#116	TTCTTCCACTGGACGATGGC	TGATCCCAAAGAGGACCCTT	111	57.94	TTCTTCCACTGGACGATGGC	TTGATCCCAAAGAGGACCCT	112	57.94	CACTGGACGATGGCCTAGAC	TGATCCCAAAGAGGACCCTT	105	57.94	CACTGGACGATGGCCTAGAC	TTGATCCCAAAGAGGACCCT	106	57.94	TTCTTCCACTGGACGATGGC	TCCCAAAGAGGACCCTTTTGA	108	58.86
XLOC_008108#(ATG)5#95#15	GGTAGTTGGGGTGTTGCTGA	AGGTTGAGCTTGCCAGTGAA	108	59.817	TTCACTGGCAAGCTCAACCT	TCAGCAACACCCCAACTACC	108	59.89	GGTAGTTGGGGTGTTGCTGA	AGGTTGAGCTTGCCAGTGAA	108	59.817	GGTAGTTGGGGTGTTGCTGA	AGGTTGAGCTTGCCAGTGAA	284	59.817	AGGTAGTTGGGGTGTTGCTG	AGGTTGAGCTTGCCAGTGAA	109	59.817
XLOC_010821#(AAG)5#908#15	TGGGAATCACCAGGAAGAAGT	AAGCTTGCTTGCAGTCTCCT	295	59.89	TGGGAATCACCAGGAAGAAGT	AGCTTGCTTGCAGTCTCCTC	294	60.321	TGGGAATCACCAGGAAGAAGTT	AAGCTTGCTTGCAGTCTCCT	295	59.89	TGGGAATCACCAGGAAGAAGT	GCTTGCTTGCAGTCTCCTCA	293	60.605	ATGGGAATCACCAGGAAGAAGT	AAGCTTGCTTGCAGTCTCCT	296	59.89
XLOC_000141#(CAATGC)5#1146#30	CATTGAGGGCCGTAGTGAGG	AGCCCTTACACGTGCTTGAA	119	59.892	CATTGAGGGCCGTAGTGAGG	CCGCTTTCCCTTCTGGAGAG	153	60.108	CATTGAGGGCCGTAGTGAGG	GCCCTTACACGTGCTTGAAC	118	59.763	CATTGAGGGCCGTAGTGAGG	TTCCTAGCCCTTACACGTGC	124	59.752	CGAGGCCGACAAGTGAGAAA	CCGCTTTCCCTTCTGGAGAG	118	60.108
XLOC_003208#(T)10#1149#10	TGATGTACACGTGGCGGATG	CACCACACTCCACTGCCATA	296	59.675	GTGATGTACACGTGGCGGAT	CACCACACTCCACTGCCATA	297	59.675	CACCACTTCATGTTGCTGCA	CACCACACTCCACTGCCATA	129	59.675	ACACCACTTCATGTTGCTGC	CACCACACTCCACTGCCATA	130	59.675	TGATGTACACGTGGCGGATG	TATCACCACACTCCACTGCC	299	59.387
XLOC_026505#(ACA)6#453#18	GTCTGGTCCTCAATCCGGTG	AACGAGGCGTACACGAAGAG	169	60.11	GTCTGGTCCTCAATCCGGTG	CGAGGCGTACACGAAGAGAA	167	59.833	GTCTGGTCCTCAATCCGGTG	AAACGAGGCGTACACGAAGA	170	59.688	CCGAACAGGACCATGGTCTG	AACGAGGCGTACACGAAGAG	184	60.11	GTCTGGTCCTCAATCCGGTG	CAAACGAGGCGTACACGAAG	171	59.567
XLOC_007226#(CAA)6#572#18	ATGGTGGTCATGGAAGCTGG	TCCCATGCTTTCCAGACGTT	269	59.6	ATGGTGGTCATGGAAGCTGG	TTCCCATGCTTTCCAGACGT	270	59.6	GCGTGAACTCCCCAAGATCA	TCCCATGCTTTCCAGACGTT	250	59.6	GCGTGAACTCCCCAAGATCA	TTCCCATGCTTTCCAGACGT	251	59.6	ACGTCTGGAAAGCATGGGAA	GCCATGTGACGTGTGGAAAC	108	60.04
XLOC_025206#(CTC)5#152#15	TACTTCAGACCGTTGCCACC	TGAGGAGGAGGAGGAGTCAAG	171	59.993	GTGTTTTCTCCGCCGTTTCC	TGAGGAGGAGGAGGAGTCAAG	147	59.993	GGTGTTTTCTCCGCCGTTTC	TGAGGAGGAGGAGGAGTCAAG	148	59.993	CCGCCGTTTCCTTCTGGTAT	TGAGGAGGAGGAGGAGTCAAG	138	59.993	TACTTCAGACCGTTGCCACC	TGAGGAGGAGGAGGAGTCAA	171	58.915
XLOC_008666#(TCA)5#4#15	CCCGAACCTCCTTCCTTTCC	CAATATCCGGTCCAGGAGGC	259	59.965	GCCTCCTGGACCGGATATTG	GGAAAGGAAGGAGGTTCGGG	252	60.035	CCCGAACCTCCTTCCTTTCC	CAATATCCGGTCCAGGAGGC	259	59.965	CCCGAACCTCCTTCCTTTCC	GCGTAGGCGGTACTACATCC	217	60.04	GATGTAGTACCGCCTACGCC	GGAAAGGAAGGAGGTTCGGG	293	60.035
XLOC_026962#(T)10#160#10	TTGTCCATGTGGCATGTGGT	GGGTCCTCCACAGCATCAAA	281	59.962	ATGCAGGGTCTTGGAAAGGG	ACCACATGCCACATGGACAA	286	60.179	TTGTCCATGTGGCATGTGGT	TGTGACAAGTTGTGGGGTCC	295	60.107	CCATGTGGCATGTGGTCAGA	GGGTCCTCCACAGCATCAAA	277	59.962	TCCATGTGGCATGTGGTCAG	GGGTCCTCCACAGCATCAAA	278	59.962
XLOC_015564#(AAC)5#113#15	TCCAAAGAAGCAAAAGCGCC	TGCATGCTGGGATGATGGTT	243	60.033	TCCAAAGAAGCAAAAGCGCC	TTGCATGCTGGGATGATGGT	244	60.033	CTTCTCTCGGCCGGAAGATC	ACATGGCCAGTTCGAGAAGG	117	60.036	CTTCTCTCGGCCGGAAGATC	GGACATGGCCAGTTCGAGAA	119	60.036	ACCATCATCCCAGCATGCAA	ACATGGCCAGTTCGAGAAGG	181	60.036
XLOC_025761#(TAAT)5#200#20	ATGAGTAGCGACGAAACGGG	TAGGAGGTGGAGGCTTTGGA	157	59.882	TGGCATGAGTAGCGACGAAA	TAGGAGGTGGAGGCTTTGGA	161	59.882	TTGGCATGAGTAGCGACGAA	TAGGAGGTGGAGGCTTTGGA	162	59.882	GCATGAGTAGCGACGAAACG	TAGGAGGTGGAGGCTTTGGA	159	59.882	ATGAGTAGCGACGAAACGGG	GGACTAGGAGGTGGAGGCTT	161	60.326
XLOC_015350#(ATG)7#458#21	ATGATGTTAGTGCCGCTGCT	CATGTTGTTCAGCTTGGCCA	135	59.325	ATGATGTTAGTGCCGCTGCT	ACATGTTGTTCAGCTTGGCC	136	59.324	ATGATGTTAGTGCCGCTGCT	TGTTGTTCAGCTTGGCCAAG	133	59.254	GATGATGTTAGTGCCGCTGC	CATGTTGTTCAGCTTGGCCA	136	59.325	GATGATGTTAGTGCCGCTGC	ACATGTTGTTCAGCTTGGCC	137	59.324
XLOC_000443#(ACC)5#377#15	TCCGGTCTACTCGGTCCATT	TCAAGCCACGGGTCACTTAC	145	59.966	GTAAGTGACCCGTGGCTTGA	TGTGGCATTTCGAGTTCGGA	203	59.966	TCCGGTCTACTCGGTCCATT	CTGACTGAAGCCACTGGAGG	111	60.037	CCTCCAGTGGCTTCAGTCAG	TGTGGCATTTCGAGTTCGGA	237	59.966	GGTTTACGACCCTCCAGTGG	TGTGGCATTTCGAGTTCGGA	247	59.966
XLOC_000443#(TA)7#1296#14	TCCGAACTCGAAATGCCACA	TGGGGTGGTCTTTGTTGCTT	100	60.033	TCCGAACTCGAAATGCCACA	AGTTTCAGGCCGTCAAGAGG	149	59.965	TCCGAACTCGAAATGCCACA	GCAAAGAAGAAATGGCGGCA	168	60.038	TCCGAACTCGAAATGCCACA	GAAATGGCGGCAGTTTCAGG	160	60.109	TCCGAACTCGAAATGCCACA	ATGGGGTGGTCTTTGTTGCT	101	59.812
XLOC_011226#(TTC)6#72#18	GTGGTGATAGTGCAGGTGGT	AAGGTAATGCCAAACGCCAA	222	58.667	GGTGGTGATAGTGCAGGTGG	AAGGTAATGCCAAACGCCAA	223	58.667	GTGGTGATAGTGCAGGTGGT	AGGTAATGCCAAACGCCAAT	221	58.444	AGGTGGTGATAGTGCAGGTG	AAGGTAATGCCAAACGCCAA	224	58.667	GGTGGTGATAGTGCAGGTGG	AGGTAATGCCAAACGCCAAT	222	58.444
XLOC_000818#(TAA)5#903#15	GGTCCTCATGGCCCTCCTAA	GATGGAGAAGCAGGGCACTT	219	60.035	GGTCCTCATGGCCCTCCTAA	AAGATGGAGAAGCAGGGCAC	221	60.035	GTGCCCTGCTTCTCCATCTT	AGGTGCTCCTCCAAATGTGT	123	59.226	AAGTGCCCTGCTTCTCCATC	AGGTGCTCCTCCAAATGTGT	125	59.226	GGTCCTCATGGCCCTCCTAA	CCATGCTTGGTTTTGCAGCA	100	60.25
XLOC_000741#(TAA)6#387#18	GCACCTGTTTCTTGGACGGA	TAACCCTCTTTGGTGCTGGC	262	60.251	GCACCTGTTTCTTGGACGGA	TCTTTGGTGCTGGCTCAAGA	256	59.526	AACGGTTGGAGGGACACTCT	TAACCCTCTTTGGTGCTGGC	230	60.251	TGCACCTGTTTCTTGGACGG	TAACCCTCTTTGGTGCTGGC	263	60.251	GCACCTGTTTCTTGGACGGA	CCTCTTTGGTGCTGGCTCAA	258	60.538
XLOC_012169#(TGG)5#162#15	GGAGGAGGTGGTGGATTTGG	CACCACCATTACCGACACCA	106	59.964	GGAGGAGGTGGTGGATTTGG	CACCACCATTACCGACACCA	221	59.964	GGGAGGAGGTGGTGGATTTG	CACCACCATTACCGACACCA	107	59.964	GGGAGGAGGTGGTGGATTTG	CACCACCATTACCGACACCA	222	59.964	GGAGGAGGTGGTGGATTTGG	ACCACCATTACCGACACCAC	105	59.964
XLOC_007374#(CTA)5#217#15	AGGTCCTTCTGAGGCAGAGG	GCACGAGTGAAAATGACAACCT	208	59.709	AGGTCCTTCTGAGGCAGAGG	AGCACGAGTGAAAATGACAACC	209	59.709	AGGTCCTTCTGAGGCAGAGG	GCACGAGTGAAAATGACAACCT	208	59.709	AGGTCCTTCTGAGGCAGAGG	AGCACGAGTGAAAATGACAACC	209	59.709	GCCAACAATTTCAGCTTCTCCA	CCTCTGCCTCAGAAGGACCT	113	60.617
XLOC_013501#(AAG)6#135#18	TCTACCCATCAGGAAGGGCA	GAAGTCGATTCCTCGCTCGT	291	59.901	ACGAGCGAGGAATCGACTTC	GGGAGAATGATTGCCAGGCT	146	60.106	ACGAGCGAGGAATCGACTTC	AGGGAGAATGATTGCCAGGC	147	60.106	CCCATCAGGAAGGGCATCTC	GAAGTCGATTCCTCGCTCGT	287	59.901	CCATCGGGAAAGACAGCGAT	TGCCCTTCCTGATGGGTAGA	144	59.956
XLOC_010302#(GAT)8#442#24	GGTGTGTGCTTGCATTGGTT	ACTCCAAGCGAGAAGTACCA	182	58.371	ATGGTGTGTGCTTGCATTGG	ACTCCAAGCGAGAAGTACCA	184	58.371	GGAAATGGTGTGTGCTTGCA	ACTCCAAGCGAGAAGTACCA	188	58.371	TGGAAATGGTGTGTGCTTGC	ACTCCAAGCGAGAAGTACCA	189	58.371	GGTGTGTGCTTGCATTGGTT	ACTCCAAGCGAGAAGTACCAA	182	59.032
XLOC_014936#(A)10#508#10	TTTTGTGGAGCTGCGTTTGG	TGTTGACAGAGCTGCACCAA	144	60.107	GCGTTTGGAAGTGTTGGTGG	TGTTGACAGAGCTGCACCAA	132	60.107	ACGTGTGGCCGGATATGAAA	TGTTGACAGAGCTGCACCAA	200	60.107	AGCTGCGTTTGGAAGTGTTG	TGTTGACAGAGCTGCACCAA	136	60.107	TGGCAAACAGATGGATCCGG	CCAAACGCAGCTCCACAAAA	104	59.898
XLOC_013661#(TCT)5#292#15	CCAGAAGCCCAGTTCCTGAG	ACTCGAGTTCGGATTGCCAG	300	60.109	CCAGAAGCCCAGTTCCTGAG	GAGCTTCTCCGGTAGCAACA	237	59.753	AAGCCCAGTTCCTGAGAGGA	ACTCGAGTTCGGATTGCCAG	296	60.109	AAGCCCAGTTCCTGAGAGGA	GACTCGAGTTCGGATTGCCA	297	60.109	CGTAGATCACCCAGAAGCCC	GAGCTTCTCCGGTAGCAACA	247	59.753
XLOC_020275#(TTC)7#1371#21	CCAAATGCCACCAAGAAGCA	GTGGAATCCGAGAATGGACCA	173	59.79	CCAAATGCCACCAAGAAGCA	TGTGGAATCCGAGAATGGACC	174	59.79	TGGAAGTGGAAGTAGTGGTGG	GCAAGCTAGGTCCAACTCCA	152	59.675	TGGAAGTGGAAGTAGTGGTGG	TGCAAGCTAGGTCCAACTCC	153	59.675	GGAAGTGGAAGTAGTGGTGGT	GCAAGCTAGGTCCAACTCCA	151	59.675
XLOC_010180#(T)16#983#16	GGGCGAATCTCAGGTTTCCA	CTCCGGTAGCCACACACTTT	212	59.965	GGGCGAATCTCAGGTTTCCA	GTGCTCTGTTTCCTCTGCCT	230	59.964	CGGCTGAGATTTTTGAGGCG	CTCCGGTAGCCACACACTTT	239	59.965	CGGCTGAGATTTTTGAGGCG	GTGCTCTGTTTCCTCTGCCT	257	59.964	GAGGCGGTTATTAGGGCGAA	CTCCGGTAGCCACACACTTT	225	59.965
XLOC_018588#(CAA)5#129#15	CTTATCGAAGCGGCGAGAGT	CGGTTCTCTCACAACCACCA	141	59.894	CTTATCGAAGCGGCGAGAGT	CACCGGTTCTCTCACAACCA	144	59.894	ACTTATCGAAGCGGCGAGAG	CGGTTCTCTCACAACCACCA	142	59.894	ACTTATCGAAGCGGCGAGAG	CACCGGTTCTCTCACAACCA	145	59.894	CTTATCGAAGCGGCGAGAGT	CGGTTCTCTCACAACCACCA	141	59.894
XLOC_003769#(CT)7#57#14	GGAGTGTGCCTTCTTACCCC	TTCGGGTGTTAATGGGGCTC	201	60.035	GCCTTCTTACCCCGACAACA	TTCGGGTGTTAATGGGGCTC	194	60.035	TGCCTTCTTACCCCGACAAC	TTCGGGTGTTAATGGGGCTC	195	60.035	GTGCCTTCTTACCCCGACAA	TTCGGGTGTTAATGGGGCTC	196	60.035	AGCGGAGTGTGCCTTCTTAC	TTCGGGTGTTAATGGGGCTC	204	60.035
XLOC_003769#(T)10#1669#10	GGAGTGTGCCTTCTTACCCC	TTCGGGTGTTAATGGGGCTC	201	60.035	GCCTTCTTACCCCGACAACA	TTCGGGTGTTAATGGGGCTC	194	60.035	TGCCTTCTTACCCCGACAAC	TTCGGGTGTTAATGGGGCTC	195	60.035	GTGCCTTCTTACCCCGACAA	TTCGGGTGTTAATGGGGCTC	196	60.035	AGCGGAGTGTGCCTTCTTAC	TTCGGGTGTTAATGGGGCTC	204	60.035
XLOC_022445#(ACC)5#314#15	TGATCTTGAGCTCCGCTTGG	GCAACAAGGTTTTGAGGTGGG	107	60.203	TGATCTTGAGCTCCGCTTGG	TGCAACAAGGTTTTGAGGTGG	108	59.52	GCTTGATCTTGAGCTCCGCT	GCAACAAGGTTTTGAGGTGGG	110	60.203	AGCTTGATCTTGAGCTCCGC	GCAACAAGGTTTTGAGGTGGG	111	60.203	TGATCTTGAGCTCCGCTTGG	TCCACCATTTGCAACAAGGT	117	58.213
XLOC_022445#(AAC)6#548#18	CACTACATGGCCACCAAGGT	GAAGAGAAGGTGGGTGGTGG	146	59.963	CACTACATGGCCACCAAGGT	GGAAGAGAAGGTGGGTGGTG	147	59.963	ACACTACATGGCCACCAAGG	GAAGAGAAGGTGGGTGGTGG	147	59.963	ACACTACATGGCCACCAAGG	GGAAGAGAAGGTGGGTGGTG	148	59.963	CACTACATGGCCACCAAGGT	AGGAAGAGAAGGTGGGTGGT	148	60.104
XLOC_021102#(TTC)6#216#18	AGGAGAGGAGGGAGCTTGAG	CCTCTCCGCCTGCTCTTTAG	137	59.896	GGAGAGGAGGGAGCTTGAGA	CCTCTCCGCCTGCTCTTTAG	136	59.896	GAGGAGAGGAGGGAGCTTGA	CCTCTCCGCCTGCTCTTTAG	138	59.896	CAGAACGGGGTGGACTTTGA	CTCAAGCTCCCTCCTCTCCT	129	60.032	AGAACGGGGTGGACTTTGAC	CTCAAGCTCCCTCCTCTCCT	128	60.032
XLOC_003802#(ATC)6#578#18	ACTAGGTTTGGTGCTGAGGC	TGCCCTGCCATTTCTGTCAT	284	59.96	ACTAGGTTTGGTGCTGAGGC	ATGCCCTGCCATTTCTGTCA	285	59.96	ACTAGGTTTGGTGCTGAGGC	GAGCTTCGAGACGCACTCTT	152	60.11	AAGAGTGCGTCTCGAAGCTC	CTCTTGCTTGCAGCCAACAG	204	60.039	AAGAGTGCGTCTCGAAGCTC	TGCCCTGCCATTTCTGTCAT	152	59.96
XLOC_020898#(ATT)6#2813#18	AGGAGTATTGTAGACCCAGTTGT	GAACTTGTGCTGCAAACTGC	154	58.797	TGGGGTAATCTTGCTTGAAATCA	GAACTTGTGCTGCAAACTGC	266	58.797	AGGAGTATTGTAGACCCAGTTGT	TGAACTTGTGCTGCAAACTGC	155	60.47	GGAGTATTGTAGACCCAGTTGT	GAACTTGTGCTGCAAACTGC	153	58.797	AGGAGTATTGTAGACCCAGTTGTT	GAACTTGTGCTGCAAACTGC	154	58.797
XLOC_008749#(ACA)6#1213#18	GAGACTTAGCTGGCATGGCA	CGTCCACCGATACCAGAGTG	291	59.899	CCAAGGCACTCTGGTATCGG	TACACAATGCTCACACGGCT	105	59.965	GCACTCTGGTATCGGTGGAC	TACACAATGCTCACACGGCT	100	59.965	GAGACTTAGCTGGCATGGCA	CCGATACCAGAGTGCCTTGG	285	60.179	GAGACTTAGCTGGCATGGCA	GTCCACCGATACCAGAGTGC	290	60.179
XLOC_008749#(AGA)5#1382#15	AGCCGTGTGAGCATTGTGTA	GGAGACGACGATGAACCTCC	260	59.899	GAGACTTAGCTGGCATGGCA	CGTCCACCGATACCAGAGTG	291	59.899	CCAAGGCACTCTGGTATCGG	TACACAATGCTCACACGGCT	105	59.965	GCACTCTGGTATCGGTGGAC	TACACAATGCTCACACGGCT	100	59.965	GAGACTTAGCTGGCATGGCA	CCGATACCAGAGTGCCTTGG	285	60.179
XLOC_017628#(TC)7#75#14	GATTATCACGCGCCACCAAC	GGTGGGTTTGTGTGTGATGC	180	59.968	GATTATCACGCGCCACCAAC	GTAGCCGTCGGAAAAAGGGA	219	60.037	GATTATCACGCGCCACCAAC	GGTTAGGGAGGGTGGGTTTG	190	59.961	GATTATCACGCGCCACCAAC	AGGTTAGGGAGGGTGGGTTT	191	60.104	GATTATCACGCGCCACCAAC	GAGGGTGGGTTTGTGTGTGA	183	60.107
XLOC_012564#(TC)6#45#12	CGACATCTCTTACCCCGACG	CCACCGTAGACAGAGTCAGC	168	59.829	ACCATGCACAAACTCCGACA	CGTCGGGGTAAGAGATGTCG	146	59.971	CCATGCACAAACTCCGACAC	CGTCGGGGTAAGAGATGTCG	145	59.971	TCTCTCCTAACCGCCAATGC	TTTGCGAATTCCATCGACGC	120	59.904	ACCATGCACAAACTCCGACA	TTTGCGAATTCCATCGACGC	223	59.904
XLOC_022560#(CCA)6#94#18	TTCCGGCGGAGAATGTTCAA	TTCGTGTGTCACCACCAACA	216	60.036	TTTCCGGCGGAGAATGTTCA	TTCGTGTGTCACCACCAACA	217	60.036	TTCCGGCGGAGAATGTTCAA	GGGGAGAGTAGGGAGGTGTT	122	59.957	TTTCCGGCGGAGAATGTTCA	GGGGAGAGTAGGGAGGTGTT	123	59.957	AACACCTCCCTACTCTCCCC	TTCGTGTGTCACCACCAACA	114	60.036
XLOC_022560#(CAA)6#1333#18	TTGCCTCCGATTCGTGTTCA	AAGCTGCAATGGTAAAGGCG	276	59.472	CGCCTTTACCATTGCAGCTT	TTGTGGTTGTAGGGTGGTGG	294	59.816	TTGCCTCCGATTCGTGTTCA	AAGGCGGTTTTCGAGATCCG	262	60.74	TGCCTCCGATTCGTGTTCAT	AAGCTGCAATGGTAAAGGCG	275	59.472	TTGCCTCCGATTCGTGTTCA	CCTTGGTTGAACAAGCTGCA	288	59.254
XLOC_000622#(A)13#19#13	TTGGCTCAATGGAGGACCTG	GCCTCTGTGTTCCAGCTGAA	120	60.25	GCTCAATGGAGGACCTGGTT	GCCTCTGTGTTCCAGCTGAA	117	60.25	TTGGCTCAATGGAGGACCTG	ATTGGCCTCTGTGTTCCAGC	124	60.61	GCTCAATGGAGGACCTGGTT	ATTGGCCTCTGTGTTCCAGC	121	60.61	GTGCCATACAGGGTGTGGTT	GGTGCTTCATGTGATGCTCC	107	59.263
XLOC_016561#(T)10#1731#10	TGGAGCCTCAGAAGAAGCAA	CGGTAGCTTTAAGGCCACCA	216	60.036	TTGGAGCCTCAGAAGAAGCA	CGGTAGCTTTAAGGCCACCA	217	60.036	CCGGCCTCTGAATTCACTGT	TGCTTCTTCTGAGGCTCCAA	201	58.941	CCGGCCTCTGAATTCACTGT	TTGCTTCTTCTGAGGCTCCA	202	58.941	ACCGGCCTCTGAATTCACTG	TGCTTCTTCTGAGGCTCCAA	202	58.941
XLOC_016275#(A)10#386#10	GGTACCCCAACACTCGGAAG	TGAGACATGAACCGGAACCG	142	60.038	GGTACCCCAACACTCGGAAG	CGGTGAGACATGAACCGGAA	145	60.038	GGTACCCCAACACTCGGAAG	GTCGAAGTTGCAACCGGTTC	117	60.042	TCTAGCAAATGCCGGTACCC	TGAGACATGAACCGGAACCG	155	60.038	TCTAGCAAATGCCGGTACCC	CGGTGAGACATGAACCGGAA	158	60.038
XLOC_015503#(TA)8#739#16	AATTCTGGTAGCTGTGGGCC	TTGGTTCCACCTTGGCAAGT	119	60.033	AATGGGTGTACACGTGGCAT	TTGGTTCCACCTTGGCAAGT	242	60.033	ATTGCCAAGCGTACGGTACA	GGCCCACAGCTACCAGAATT	274	60.034	AATGGGTGTACACGTGGCAT	GGCCCACAGCTACCAGAATT	143	60.034	ATTGCCAAGCGTACGGTACA	ATGCCACGTGTACACCCATT	151	59.962
XLOC_002047#(TA)6#1540#12	TGGGTTGAGGAGGATGAACC	ACTCTGGCACGGTTCTCTTC	146	59.681	TGGGTTGAGGAGGATGAACC	CACGGTTCTCTTCCCACCAT	139	59.675	TGGGTTGAGGAGGATGAACC	CTCTGGCACGGTTCTCTTCC	145	60.39	ACCATTAGTGCTGCCAAGACA	TCGACTGAACCTGACACGTC	213	59.69	ACCATTAGTGCTGCCAAGACA	CGACTGAACCTGACACGTCT	212	59.689
XLOC_006726#(CA)10#88#20	TCACCACACACACACACACA	ACGGTTGGGTTGAAGTTGGT	207	60.034	CTCAACCCACACTACCACCC	ACGGTTGGGTTGAAGTTGGT	110	60.034	CCCACTCAACCCACACTACC	ACGGTTGGGTTGAAGTTGGT	114	60.034	TCACCACACACACACACACA	CAGAGGCATGAAGGGCAGAA	272	60.035	ACCAACTTCAACCCAACCGT	ATTTAGTGCGGCGGAGTTCA	279	60.037
XLOC_006726#(CAA)5#482#15	AACTCCGCCGCACTAAATCA	GGGATTTTGCGAACGTCGTC	142	60.179	TGAACTCCGCCGCACTAAAT	GGGATTTTGCGAACGTCGTC	144	60.179	CACGTGTCCCTGAGCTTGAA	TGGTTCGGGTTCGGGTTTAG	245	59.965	CACGTGTCCCTGAGCTTGAA	CTGGTTCGGGTTCGGGTTTA	246	59.965	CACGTGTCCCTGAGCTTGAA	GTTCGGGTTTAGGTTCGGGT	237	59.965
XLOC_006726#(AGA)5#890#15	TAAACCCGAACCCGAACCAG	TTGCTGAAAACGGAAGCTGC	159	59.969	CTAAACCCGAACCCGAACCA	TTGCTGAAAACGGAAGCTGC	160	59.969	ACCTAAACCCGAACCCGAAC	TTGCTGAAAACGGAAGCTGC	162	59.969	ACCCGAACCTAAACCCGAAC	TTGCTGAAAACGGAAGCTGC	168	59.969	TAAACCCGAACCCGAACCAG	ACCAGAAACTTCCGGCGATT	137	59.964
XLOC_000309#(CT)8#11#16	GGATCGGTTCACCAAGCTCT	TGAGGTTGGTGAGATGCAGC	216	60.322	GGGGAGAACTTGTGGAAGCA	CTCTCCTCCTCCTCTCTGCT	108	59.447	GGGGAGAACTTGTGGAAGCA	AGCTCTCCTCCTCCTCTCTG	110	59.447	GGGGAGAACTTGTGGAAGCA	TCCTCCTCCTCTCTGCTTCA	105	59.293	GGGGAGAACTTGTGGAAGCA	CCTCCTCCTCTCTGCTTCAC	104	59.177
XLOC_000309#(T)12#995#12	GCAGCAGAAGCAAGTGAAGG	GGCAAGAAACCGACGATACTC	288	59.075	GCAGCAGAAGCAAGTGAAGG	GGCAAGAAACCGACGATACT	288	57.994	GCAGCAGAAGCAAGTGAAGG	CCACCCAAAGTTGCAATCTCTG	209	60.03	CAGAGATTGCAACTTTGGGTGG	AGAGCTTGGTGAACCGATCC	121	59.749	GCAGCAGAAGCAAGTGAAGG	TCTTCCACCCAAAGTTGCAA	213	57.848
XLOC_018718#(GAA)6#656#18	ACGGTTGGGATTGCGATCTT	CTTTACCCGAACCGGTTCCA	158	59.965	CTTCTCCGTGGGAAAGCCAT	TAGCGGCGTGATCGAGAATC	163	60.04	CCTCCACCGTCAGATTCGAG	CTTTACCCGAACCGGTTCCA	214	59.965	CTTCTCCGTGGGAAAGCCAT	CCTCGTAATCACCACCGGAG	225	59.898	GCGATCTTCGGTTCCTGCTA	CTTTACCCGAACCGGTTCCA	146	59.965
XLOC_019049#(CT)6#55#12	CGGCAAGTGAAAAGGGGTTG	GTAGAGGGCATGGATCCTGC	177	59.964	CGGCAAGTGAAAAGGGGTTG	AACTCCTTAACTGCCGTGGG	100	59.964	CGGCAAGTGAAAAGGGGTTG	TAGAGGGCATGGATCCTGCT	176	60.105	CGTATTCTCGAGCTGTCGCA	GTAGAGGGCATGGATCCTGC	123	59.964	CGTATTCTCGAGCTGTCGCA	TAGAGGGCATGGATCCTGCT	122	60.105
XLOC_020289#(TCA)6#295#18	AACTTTGGTGGGAAGGAGGG	GCCTGTGCTCTTTTCAATGCA	294	60	ACTTTGGTGGGAAGGAGGGT	GCCTGTGCTCTTTTCAATGCA	293	60	AACTTTGGTGGGAAGGAGGG	TGTGCTCTTTTCAATGCAGCA	291	59.318	AACTTTGGTGGGAAGGAGGG	GCCTGTGCTCTTTTCAATGC	294	58.294	AACTTTGGTGGGAAGGAGGG	TCAATGCAGCAATGAGAGCA	281	58.171
XLOC_013388#(TTCT)5#1189#20	TGGAAACCAACAAGGCTCGT	CCTACCTCCTCCGTGACTCA	218	60.034	TGGAAACCAACAAGGCTCGT	AACAGTCACACACTCACGCA	272	60.108	TGGAAACCAACAAGGCTCGT	CACGCACAAACACGTTTCCA	254	60.179	GGTGCACCCTGAATGTGGAT	CCTACCTCCTCCGTGACTCA	256	60.034	TGGAAACCAACAAGGCTCGT	TCCTACCTCCTCCGTGACTC	219	59.745
XLOC_025941#(CCA)5#130#15	TTTCTCAGCTGCCACTACCG	TCTTCCGATTCGCCACAACA	272	59.966	TTTCTCAGCTGCCACTACCG	TTACCCTTCGTTCGTTCCCG	170	60.038	AAGCGTCCTCTTGTTGCAGA	TCTTCCGATTCGCCACAACA	157	59.966	TTTCTCAGCTGCCACTACCG	TGTCCTCGAACCGCTTTTGA	232	59.895	TTTCTCAGCTGCCACTACCG	ACTGTCCTCGAACCGCTTTT	234	59.894
XLOC_024268#(TGA)5#1213#15	AGGCTTGGTTTTGGTGTTGT	GCTTCTTCACCAGCAAACCA	218	58.968	AGGCTTGGTTTTGGTGTTGT	TGCTTCTTCACCAGCAAACC	219	58.968	TCAAGGCTTGGTTTTGGTGT	GCTTCTTCACCAGCAAACCA	221	58.968	TCAAGGCTTGGTTTTGGTGT	TGCTTCTTCACCAGCAAACC	222	58.968	AGGCTTGGTTTTGGTGTTGTT	GCTTCTTCACCAGCAAACCA	218	58.968
XLOC_024268#(TAT)7#2024#21	TGGTGAAGAAGCACTAGCACT	ATGAGTTGCTTCACCTGCAA	295	58.015	TGGTGAAGAAGCACTAGCACT	TCTATGAGTTGCTTCACCTGCA	298	59.697	CTGGTGAAGAAGCACTAGCAC	ATGAGTTGCTTCACCTGCAA	296	58.015	TGGTGAAGAAGCACTAGCACTT	ATGAGTTGCTTCACCTGCAA	295	58.015	TGGTGAAGAAGCACTAGCAC	ATGAGTTGCTTCACCTGCAA	295	58.015
XLOC_022725#(TTA)5#128#15	CTCTAACCCTCCTCACCCCA	GCTCAGTTGGCACCAAAAGG	130	59.967	ACTCTAACCCTCCTCACCCC	GCTCAGTTGGCACCAAAAGG	131	59.967	CTCTAACCCTCCTCACCCCA	ACATCACTGCTCAGTTGGCA	138	59.891	ACTCTAACCCTCCTCACCCC	ACATCACTGCTCAGTTGGCA	139	59.891	CCTTTTGGTGCCAACTGAGC	TCTTGTTGTTCTTCGGCCCA	258	59.818
XLOC_007613#(ACC)6#79#18	CTTTCCTCCGCGGTTAAGGT	GGATTGAGTCCACCTGGAGC	215	60.107	ACCTTTCCTCCGCGGTTAAG	GGATTGAGTCCACCTGGAGC	217	60.107	GACCTTTCCTCCGCGGTTAA	GGATTGAGTCCACCTGGAGC	218	60.107	CTTTCCTCCGCGGTTAAGGT	GGGTGTGTGTGAGGTGGATT	230	59.89	ACCTTTCCTCCGCGGTTAAG	GGGTGTGTGTGAGGTGGATT	232	59.89
XLOC_007613#(T)13#727#13	AATCCACCTCACACACACCC	GTGGTGTGGCTGCAAACAAA	256	60.108	AATCCACCTCACACACACCC	TGGTGTGGCTGCAAACAAAG	255	59.825	AATCCACCTCACACACACCC	GGTGTGGCTGCAAACAAAGT	254	59.824	ACAGGAGCCAACGTTGAGAA	GGGTGTGTGTGAGGTGGATT	104	59.89	AACAGGAGCCAACGTTGAGA	GGGTGTGTGTGAGGTGGATT	105	59.89
XLOC_030083#(AGAA)5#64#20	AGGAACCATGTGCCAGCATT	AGTTGGGCTTTGTGGCTCTT	255	60.106	TGGGAGCTGGGATTGGAATG	AGTTGGGCTTTGTGGCTCTT	235	60.106	AGCATTTGGGAGCTGGGATT	AGTTGGGCTTTGTGGCTCTT	241	60.106	CAGCATTTGGGAGCTGGGAT	AGTTGGGCTTTGTGGCTCTT	242	60.106	AGGAACCATGTGCCAGCATT	ACAGGCTTTGGTGTTGGTCT	284	59.741
XLOC_013878#(GAT)5#154#15	TTGGCCAAGACTGTGTGGTT	CCTACAACCTGACCAGCTGG	158	60.036	TTGGCCAAGACTGTGTGGTT	CCCTACAACCTGACCAGCTG	159	60.036	TGAGGAAGCTAGCCGTGTTG	TAGACTGAGACCTCCCTGGC	243	60.033	TGTCGTCGATGAAGAGAGCG	CAACACGGCTAGCTTCCTCA	119	60.037	GTCGTCGATGAAGAGAGCGT	CAACACGGCTAGCTTCCTCA	118	60.037
XLOC_004272#(AG)6#2069#12	GCAGCAATGCAGATGGAAGC	TAGCCCGTGTTGCAACAAGA	260	60.179	AGTTCTGCAGATGCCATGCA	ACACTGGATCGCCGAATTCT	124	59.463	AGTTCTGCAGATGCCATGCA	TGTTAACACTGGATCGCCGA	129	59.396	GCAGCAATGCAGATGGAAGC	CCCGTGTTGCAACAAGAACA	257	59.546	CAGCAATGCAGATGGAAGCA	TAGCCCGTGTTGCAACAAGA	259	60.179
XLOC_004230#(TC)11#13#22	ACACCACCAAGCACCTTCAA	ATCCGGTTCGCGTTGGTATT	212	60.108	ACACCACCAAGCACCTTCAA	AATCCGGTTCGCGTTGGTAT	213	60.108	ACACCACCAAGCACCTTCAA	CCGCGATTGCAGAGCATTTT	263	60.179	ACACCACCAAGCACCTTCAA	CCGGCTTCATTGCTTTCGAC	292	60.179	TGCAGTTACACCACCAAGCA	ATCCGGTTCGCGTTGGTATT	219	60.108
XLOC_000370#(TC)8agagacgccatgtatcgccacatctacaccgcccttcttcttttcattctctccatttccctctct(TCA)9#106#109	TCAGAGACGCCATGTATCGC	ACGTTCGAGAGCTTGGTTGT	263	59.896	TATCGCCACATCTACACCGC	ACGTTCGAGAGCTTGGTTGT	249	59.896	TCAGAGACGCCATGTATCGC	GCTTGGTTGTTTGGTGCGAA	253	60.179	TATCGCCACATCTACACCGC	GCTTGGTTGTTTGGTGCGAA	239	60.179	ACAACCAAGCTCTCGAACGT	TTTGGATCCCGTGGATGACG	279	60.108
XLOC_003504#(GAA)5#15#15	GCCCTAGTTTGTGATGGCCT	TGGACCAGTCTTCGCTTGTC	175	59.966	GCCCTAGTTTGTGATGGCCT	TTGGACTGACGAGCAACCTC	196	59.966	GACCCTGCAAGCTTAGCAGA	AGGCCATCACAAACTAGGGC	244	60.034	GCCCTAGTTTGTGATGGCCT	GGGCATCTTTGGACTGACGA	204	60.036	GCCCTAGTTTGTGATGGCCT	ACTGACGAGCAACCTCATGG	192	60.037
XLOC_003875#(CAA)5#1069#15	CACCATTTGCACCTCCTCCT	GGTGGTTCATCTTCATCCGGA	283	59.79	CACCATTTGCACCTCCTCCT	AGGTGGTTCATCTTCATCCGG	284	59.79	ACACCATTTGCACCTCCTCC	GGTGGTTCATCTTCATCCGGA	284	59.79	ACACCATTTGCACCTCCTCC	AGGTGGTTCATCTTCATCCGG	285	59.79	CACCATTTGCACCTCCTCCT	GGTGGTTCATCTTCATCCGG	283	58.332
XLOC_009259#(AAG)6#644#18	TGATAGAAGCCATGGCCGTC	ACACTCACACCCACATGCAA	274	60.107	CTGATAGAAGCCATGGCCGT	ACACTCACACCCACATGCAA	275	60.107	AGCTGATAGAAGCCATGGCC	ACACTCACACCCACATGCAA	277	60.107	TAGAAGCCATGGCCGTCTTC	ACACTCACACCCACATGCAA	271	60.107	TTGCATGTGGGTGTGAGTGT	AGCCACCCAAAGTGTCTCAC	140	60.179
XLOC_007292#(TC)6#21#12	AAGGCTCTTAAACGCGCTCT	GATCGCGAAGACTCTCCTCC	155	59.69	AAGGCTCTTAAACGCGCTCT	GGATCGCGAAGACTCTCCTC	156	59.69	TCCGGCAAAACCAAAACGAC	TGGCTCCGGTGGTTTTGTAG	297	60.251	TCCGGCAAAACCAAAACGAC	GGCTCCGGTGGTTTTGTAGT	296	60.251	AGCAACACACACTGAGCGTA	TGGCTCCGGTGGTTTTGTAG	226	60.251
XLOC_019547#(TGC)5#495#15	AAATAGTGCTGCTGCTGCTG	AGCCACATCCCAGGAAAACA	204	59.518	AAATAGTGCTGCTGCTGCTG	TCTGATAGCCACATCCCAGGA	210	60.062	AAATAGTGCTGCTGCTGCTG	AGCCACATCCCAGGAAAACAA	204	60.133	AAATAGTGCTGCTGCTGCTG	GCCACATCCCAGGAAAACAA	203	58.663	AAATAGTGCTGCTGCTGCTG	CTGATAGCCACATCCCAGGA	209	58.572
XLOC_008045#(TCT)5#476#15	AAAAGAGTGCGGTGGTGGAA	CAGCCCGGTTCAGCGTATAA	135	60.179	AAAAAGAGTGCGGTGGTGGA	CAGCCCGGTTCAGCGTATAA	136	60.179	CTGAGGGAAGAGCGAACGAA	CAGCCCGGTTCAGCGTATAA	189	60.179	TTCTGAGGGAAGAGCGAACG	CAGCCCGGTTCAGCGTATAA	191	60.179	TGCGGTGGTGGAAGATGATG	CAGCCCGGTTCAGCGTATAA	128	60.179
XLOC_021930#(CTT)6#422#18	CAGGCCTGTGCTTTTAGGGA	CCCGAAGAAATCACCCGGAA	189	60.036	CAGGCCTGTGCTTTTAGGGA	CGGAACTCCCCACTCTTTCC	174	60.036	CAGGCCTGTGCTTTTAGGGA	CCGGAACTCCCCACTCTTTC	175	60.036	CAGGCCTGTGCTTTTAGGGA	AGGCAACGACCCGAAGAAAT	198	59.964	CTGATGAAACCCCTGGCTGT	CCCGAAGAAATCACCCGGAA	215	60.036
XLOC_003890#(TTC)6#56#18	TTTCACCCTGCCTACGTCAC	CCGCAGCGTTGAGATCAATG	106	59.973	CCATTTCACCCTGCCTACGT	CCGCAGCGTTGAGATCAATG	109	59.973	TCGACTCCATTTCACCCTGC	CCGCAGCGTTGAGATCAATG	115	59.973	AACCTTCATGCCTCTGGTGG	GTGACGTAGGCAGGGTGAAA	248	59.966	AACCTTCATGCCTCTGGTGG	ACGTAGGCAGGGTGAAATGG	245	60.035
XLOC_014316#(TTC)7acatttttcacaaatacttctctttgctttgttgttcttgtgatt(TC)10#21#86	TACAAGGAGTCGCGGAGAGA	GGCTGCTTTCCCCTCTCAAT	155	60.034	TACAAGGAGTCGCGGAGAGA	ATGCAGTTACTCGAGGGCTG	137	59.823	TACAAGGAGTCGCGGAGAGA	TCCGTTCAATCCTAGGCTGC	169	59.822	TACAAGGAGTCGCGGAGAGA	CCGTTCAATCCTAGGCTGCT	168	59.821	TCGTCGCACTCAAAGCTCAA	GGCTGCTTTCCCCTCTCAAT	134	60.034
XLOC_000778#(TCAC)6#92#24	CTTGGGTTGTACGTAGGGCC	GACTGAGAAGGAGCGGATCG	153	59.97	CTTGGGTTGTACGTAGGGCC	CGACTGAGAAGGAGCGGATC	154	59.97	CTTGGGTTGTACGTAGGGCC	GATCGGCGACTGAGAAGGAG	160	59.97	CCTTGGGTTGTACGTAGGGC	GACTGAGAAGGAGCGGATCG	154	59.97	CCTTGGGTTGTACGTAGGGC	CGACTGAGAAGGAGCGGATC	155	59.97
XLOC_000398#(CAA)5#115#15	TGTGGGTTCAGTGTGCTGTT	CGACTCGACCAAGATGAGCA	272	59.829	TTGTGGGTTCAGTGTGCTGT	CGACTCGACCAAGATGAGCA	273	59.829	TGTGGGTTCAGTGTGCTGTT	TCGACTCGACCAAGATGAGC	273	59.548	TTGTGGGTTCAGTGTGCTGT	TCGACTCGACCAAGATGAGC	274	59.548	TGCTCATCTTGGTCGAGTCG	GGCAAGTTTGACCCAATGGC	158	60.321
XLOC_008241#(CGC)5#198#15	GCAAATGCAAATGGCTCCCA	CTTTTGATGTTGCGGCCCAA	159	59.967	GCAAATGCAAATGGCTCCCA	TTGCGGCCCAATCCAATAGT	150	60.034	GCAAATGCAAATGGCTCCCA	CGACGTCGTTTGCTTGCTAG	109	59.909	TTGGGCCGCAACATCAAAAG	TGAAGGAGGAACAACACCGG	220	59.892	TTGGGCCGCAACATCAAAAG	CACCGGTTGAAGGAGGAACA	227	59.892
XLOC_019264#(AGG)7#18#21	TGCTGATGATGCTGCTGTGA	CTCCTCCTCCTTCAGCCTCT	252	60.032	AGAGGCTGAAGGAGGAGGAG	AAAGCACAGATCCCACCAGG	132	59.961	TTTGCTTGCTGCTAGAGGCT	AAAGCACAGATCCCACCAGG	145	59.961	TGCTGATGATGCTGCTGTGA	ACCTTTCCTCCTCCTCCTCC	268	59.957	GGAGGAGGAGGAGGAAAGGT	AAAGCACAGATCCCACCAGG	116	59.961
XLOC_022780#(ACA)6#90#18	CCAACTCCACTTCCCTTCCC	TGTGCCAAGTTTCACCAGGT	288	60.034	ACCTGGTGAAACTTGGCACA	GCTTGTGAGGCTTGCCATTC	116	60.109	CCACTTCCCTTCCCATCAGG	TGTGCCAAGTTTCACCAGGT	282	60.034	CCAACTCCACTTCCCTTCCC	GTGCCAAGTTTCACCAGGTG	287	59.615	CACCTGGTGAAACTTGGCAC	GCTTGTGAGGCTTGCCATTC	117	60.109
XLOC_013284#(TAT)7#2982#21	GTTTTGCAAGCAAGAGGGGG	ACACTTTGTGGTTGCCCTTG	108	59.177	GTTTTGCAAGCAAGAGGGGG	CACACTTTGTGGTTGCCCTT	109	59.177	GGTTTTGCAAGCAAGAGGGG	ACACTTTGTGGTTGCCCTTG	109	59.177	GGTTTTGCAAGCAAGAGGGG	CACACTTTGTGGTTGCCCTT	110	59.177	TTGCAAGCAAGAGGGGGAAA	ACACTTTGTGGTTGCCCTTG	105	59.177
XLOC_020909#(CTC)6#145#18	TGTTTGCCACTTGCTTCACG	ACCAAAACCTCCTTGGCCAA	281	60.032	GCGAGGTACCATCATCGGTT	ACCAAAACCTCCTTGGCCAA	139	60.032	GGCTCAAAGCGAGGTACCAT	ACCAAAACCTCCTTGGCCAA	147	60.032	TGTTTGCCACTTGCTTCACG	AACCGATGATGGTACCTCGC	162	59.896	TGTTTGCCACTTGCTTCACG	ATGGTACCTCGCTTTGAGCC	154	60.108
XLOC_017909#(TTC)6#175#18	GAGCTATGGCATGCTTGTGC	CATCCTCGCCTTCACCATCA	283	59.821	GAGCTATGGCATGCTTGTGC	TAACAGCTTCGGCATCCTCG	295	60.179	GAGCTATGGCATGCTTGTGC	TCCCTTCCTCAGCATGAAGC	181	59.746	GCTTGTGCGGGTCCTATGAT	CATCCTCGCCTTCACCATCA	271	59.821	GCTTGTGCGGGTCCTATGAT	TAACAGCTTCGGCATCCTCG	283	60.179
XLOC_016251#(GA)9#89#18	CTTTGGATGTGGTGGCTCCA	ACATTAGGGGATGGCTGCAG	265	59.816	CTTTGGATGTGGTGGCTCCA	GGGATGGCTGCAGAAGTGTA	258	59.747	CTTTGGATGTGGTGGCTCCA	CATTAGGGGATGGCTGCAGA	264	59.525	GGTGGCTCCATCTGCTAGTT	ACATTAGGGGATGGCTGCAG	255	59.816	AGCTTTGGATGTGGTGGCTC	ACATTAGGGGATGGCTGCAG	267	59.816
XLOC_007651#(AGAAG)5#176#25	GAGATCAAACCTGGCGACCA	TGGCTGCCTGAATCCACAAT	204	59.96	TGAGATCAAACCTGGCGACC	TGGCTGCCTGAATCCACAAT	205	59.96	ATTGTGGATTCAGGCAGCCA	TGCATGTGCCACCCCTTATT	138	59.959	GAGATCAAACCTGGCGACCA	GGAACTGTTGGACATGGGGT	182	59.888	TGAGATCAAACCTGGCGACC	GGAACTGTTGGACATGGGGT	183	59.888
XLOC_004690#(TC)9#141#18	TGGTTATGATGCCTCCGGTG	GGTCTCAACTGAGCCAAGCA	267	60.25	TGGTTATGATGCCTCCGGTG	TGGTCTCAACTGAGCCAAGC	268	60.25	GTTATGATGCCTCCGGTGGA	GGTCTCAACTGAGCCAAGCA	265	60.25	GTTATGATGCCTCCGGTGGA	TGGTCTCAACTGAGCCAAGC	266	60.25	GGTTATGATGCCTCCGGTGG	GGTCTCAACTGAGCCAAGCA	266	60.25
XLOC_004407#(CT)8#2#16	ACTTGTTCTTAGGGGCGGTG	CCCTCAGTGACAGTTTTCCCA	286	59.857	GAGGAAACTGGTGGCAAGGA	AGCAACCAACCATCCACAGC	166	61.181	AGAGGAAACTGGTGGCAAGG	AGCAACCAACCATCCACAGC	167	61.181	GAGGAAACTGGTGGCAAGGA	CAACCAACCATCCACAGCAT	164	58.74	AGAGGAAACTGGTGGCAAGG	CAACCAACCATCCACAGCAT	165	58.74
XLOC_013150#(TGC)7#468#21	TTGCAAAGGACGCAGCTCTA	TCACAGGTAGGCTCCTCCTC	229	60.033	TTGCAAAGGACGCAGCTCTA	TCCTCACAGGTAGGCTCCTC	232	60.033	AAGCTGTAGCAGGAGGAGGA	TCACAGGTAGGCTCCTCCTC	106	60.033	AAGCTGTAGCAGGAGGAGGA	TCCTCACAGGTAGGCTCCTC	109	60.033	TTGCAAAGGACGCAGCTCTA	TCCTCCTCCTGCTACAGCTT	143	59.958
XLOC_016598#(ACA)6aatgaatttacctcttcaacaagtaggtgttggaatgagcatgggaagtgggagcagc(AAT)12#993#112	ACAAACTGGTCTATCGCGCA	TGTCCTTGACGCCGAATTGA	285	59.966	TCAATTCGGCGTCAAGGACA	ACCAAAACGTTGAGCTGCAC	240	59.899	AGCGTGCTGTCACTGTTCTT	TGCGCGATAGACCAGTTTGT	108	60.038	ACAAACTGGTCTATCGCGCA	TGTTGTCCTTGACGCCGAAT	288	60.25	ATTCGGCGTCAAGGACAACA	ACCAAAACGTTGAGCTGCAC	237	59.899
XLOC_022443#(TAC)6#345#18	CCTTTTAGTCAGGGGCCTGG	TCCTCGCCAGGATTGACAAC	264	60.036	TCAGGGGCCTGGAATCTACA	TCCTCGCCAGGATTGACAAC	256	60.036	TTGATGGACGCCTTTTGGGA	AGCTTTTTGCCACCCAGAGT	100	60.106	CCTTTTAGTCAGGGGCCTGG	TCGCCAGGATTGACAACGAT	261	59.751	ATCGTTGTCAATCCTGGCGA	CTGTACCATGGGCAGCAAGA	100	60.035
XLOC_007365#(TC)15#16#30	CCTTCTCTCGATCTCGTGCC	CAAGGGGAAACGTTGAAGCG	223	60.04	TTGGAGATGAACGGTGGTGG	CAAGGGGAAACGTTGAAGCG	157	60.04	GGTTGGAGATGAACGGTGGT	CAAGGGGAAACGTTGAAGCG	159	60.04	TCCCTCTCTCTCCCTCCTCT	CAAGGGGAAACGTTGAAGCG	197	60.04	CTCCGACGTTCCTTCTCTCG	CAAGGGGAAACGTTGAAGCG	233	60.04
XLOC_002030#(T)11#5161#11	AAAGCCTGCCACCAAGACTT	GGGACTGCACCATCAAGTCA	149	59.963	GTGGTAGTTATGCCCCTCCG	GGGACTGCACCATCAAGTCA	108	59.963	CGTGGTAGTTATGCCCCTCC	GGGACTGCACCATCAAGTCA	109	59.963	GAGCCAATTGCAGTTGAGCC	AGCTCCACATGAAACGGAGG	248	60.036	TCCACAGAGCCAATTGCAGT	AGCTCCACATGAAACGGAGG	254	60.036
XLOC_022517#(T)10#1738#10	GCCAATGGACAGATGCCAGT	CTGCTGTACGCTGTGCATTC	207	59.904	TTTGGCCAATGGACAGATGC	CTGCTGTACGCTGTGCATTC	211	59.904	GCCAATGGACAGATGCCAGT	TTCATTGGCTGCTGTACGCT	215	60.322	TTGGCCAATGGACAGATGCC	CTGCTGTACGCTGTGCATTC	210	59.904	GCCAATGGACAGATGCCAGT	CTGTACGCTGTGCATTCCAC	204	59.556
XLOC_000544#(T)11#431#11	ACTTGTGGATCTTGAATTTCCTTTGT	TGGTATGAGTTTTTGCTATCCCA	158	57.814	TCCTTTGTAATTGTATCGTTGCAA	TGGTATGAGTTTTTGCTATCCCA	140	57.814	TTCCTTTGTAATTGTATCGTTGCA	TGGTATGAGTTTTTGCTATCCCA	141	57.814	ACTTGTGGATCTTGAATTTCCTTTGT	TTGGTATGAGTTTTTGCTATCCCA	159	58.425	TTGTGGATCTTGAATTTCCTTTGT	TGGTATGAGTTTTTGCTATCCCA	156	57.814
XLOC_010285#(GAT)5#42#15	GCTGTTGGGATTGGCATTCC	TCGTGCATGTCAGTGAACCA	217	59.894	TGGTTCACTGACATGCACGA	TGCCGCCCAATTTTAGCTTG	107	59.754	TGGTTCACTGACATGCACGA	GCCGCCCAATTTTAGCTTGT	106	59.754	TGGTTCACTGACATGCACGA	GTGCCGCCCAATTTTAGCTT	108	59.754	TGGTTCACTGACATGCACGA	CAAAATCAGTGCCGCCCAAT	116	59.753
XLOC_010571#(A)10#19#10	AACCAACACCAACAACACCC	CTACTTCTTGCTCTGCGCCT	118	60.108	AACCAACACCAACAACACCC	TCTACTTCTTGCTCTGCGCC	119	60.109	AGGCACCTTGGAGGAAGTTT	ACCTTCTCCACCCCAAAACC	120	59.812	CCAACACCAACAACACCCCA	CTACTTCTTGCTCTGCGCCT	116	60.108	CCAACACCAACAACACCCCA	TCTACTTCTTGCTCTGCGCC	117	60.109
XLOC_010571#(ACA)5#260#15	GGTTTTGGGGTGGAGAAGGT	GCGCCTTTTGGGACGAAAAA	289	60.249	GGTTTTGGGGTGGAGAAGGT	TTCTTGCTCTGCGCCTTTTG	299	59.688	AGGTTTTGGGGTGGAGAAGG	GCGCCTTTTGGGACGAAAAA	290	60.249	GGTTTTGGGGTGGAGAAGGT	CTTCTTGCTCTGCGCCTTTT	300	59.405	AGGTTTTGGGGTGGAGAAGG	TTCTTGCTCTGCGCCTTTTG	300	59.688
XLOC_001126#(GA)7#57#14	TCCGAATATATGCGTGGGCC	GCTTCCCCGTTTTCCGTTTC	189	60.04	ATCGTCGCAGCAACAACAAC	GCTTCCCCGTTTTCCGTTTC	240	60.04	CAATCGTCGCAGCAACAACA	GCTTCCCCGTTTTCCGTTTC	242	60.04	TGATGCGGTTGTTGGAGGAA	CAAGAGCCTCTGTTCAGCCA	202	59.964	TGATGCGGTTGTTGGAGGAA	GGGGACAAGAGCCTCTGTTC	207	60.036
XLOC_009503#(CTT)7#98#21	TAGGCCTTGGTGTTTGGGAC	TTGTAAGGCGGCAAATGCAG	259	59.757	ACTAGGCCTTGGTGTTTGGG	TTGTAAGGCGGCAAATGCAG	261	59.757	TAGGCCTTGGTGTTTGGGAC	TAGTGGTGAGTGAAAGCGGG	165	59.68	ACTAGGCCTTGGTGTTTGGG	TAGTGGTGAGTGAAAGCGGG	167	59.68	CCCGCTTTCACTCACCACTA	TTGTAAGGCGGCAAATGCAG	114	59.757
XLOC_003072#(AG)6attttt(AG)6#28#30	CCCGTTAGGAAACACGTGGA	GCATTTTCCCTTGGCCGTTT	241	59.965	TCCCGTTAGGAAACACGTGG	GCATTTTCCCTTGGCCGTTT	242	59.965	GGGTTTAGTCCGACGTCGTT	ACAGTGCCGGTATTGAAGCA	167	59.964	AAACGGCCAAGGGAAAATGC	TCTCTCTCTTCATGGCCCCA	238	59.957	CTCAGTCTCAAGCAAGCCCA	CAGCTTCCATTGTTACGGCG	114	59.903
XLOC_001312#(AAC)5#886#15	TCGACAGCTTTGCAGTGGAT	CCCATCTCCGCCACCATAAA	296	59.817	TCGACAGCTTTGCAGTGGAT	GTGGATGACGCCTTAACCCT	193	59.748	GCAGAGGAGACTTGTGGAGG	CTCCCAAACACGAGGATCCC	268	60.108	GCAGAGGAGACTTGTGGAGG	GGATCCTCCCAAACACGAGG	273	60.108	TCGACAGCTTTGCAGTGGAT	AACCACATCCTCAGTCACCG	237	59.678
XLOC_007264#(TC)6#93#12	CCCTCTCGGCAATCCTCATC	TGATCTCTTCCTCTCCGGCA	123	60.033	CCCTCTCGGCAATCCTCATC	TGATCTCTTCCTCTCCGGCA	123	60.033	TGCCGGAGAGGAAGAGATCA	AGTGGGCACAGCTTCTGATC	102	60.036	TGCCGGAGAGGAAGAGATCA	AGTGGGCACAGCTTCTGATC	102	60.036	CCGTCCCCAAAGTCTTCCTC	TGATCTCTTCCTCTCCGGCA	273	60.033
XLOC_007264#(T)11#677#11	CCCTCTCGGCAATCCTCATC	TGATCTCTTCCTCTCCGGCA	123	60.033	TGCCGGAGAGGAAGAGATCA	AGTGGGCACAGCTTCTGATC	102	60.036	CCGTCCCCAAAGTCTTCCTC	TGATCTCTTCCTCTCCGGCA	273	60.033	CCCTCTCGGCAATCCTCATC	AGTGGGCACAGCTTCTGATC	205	60.036	AATCAAACTCCCACCGTCCC	TGATCTCTTCCTCTCCGGCA	144	60.033
XLOC_001115#(ATA)5#735#15	TGGAGCCGCTTATCTTGGAC	GCTTTCACATGCACCCAAGG	198	60.038	TGGAGCCGCTTATCTTGGAC	TATCCACCCAACAACAGGCC	268	59.961	TGGAGCCGCTTATCTTGGAC	AGGCCAGAACGTCCATGATG	253	60.108	TGGAGCCGCTTATCTTGGAC	CAGGCCAGAACGTCCATGAT	254	60.108	AGTGATTCTTGGAGCCGCTT	GCTTTCACATGCACCCAAGG	207	60.038
XLOC_022792#(AG)9#30#18	TGCCTGCCATCACCTGAATT	TCAATTGCGCCACATTTGCA	246	59.967	AATGCCTGCCATCACCTGAA	TCAATTGCGCCACATTTGCA	248	59.967	CGTCTACGATCGAGTGGAGC	TCAATTGCGCCACATTTGCA	106	59.967	TGCCTGCCATCACCTGAATT	GGTTGCAGCTTTCGCAATCA	296	60.039	TGCCTGCCATCACCTGAATT	TGGTTGCAGCTTTCGCAATC	297	60.039
XLOC_007151#(GA)6#215#12	ACCAAAACGTGCCTCCAAGT	ACTCAGCTCAATGTGACCGA	172	59.031	CAAACCAAAACGTGCCTCCA	ACTCAGCTCAATGTGACCGA	175	59.031	ACAAACCAAAACGTGCCTCC	ACTCAGCTCAATGTGACCGA	176	59.031	CCAAAACGTGCCTCCAAGTT	ACTCAGCTCAATGTGACCGA	171	59.031	AACCAAAACGTGCCTCCAAG	ACTCAGCTCAATGTGACCGA	173	59.031
XLOC_012585#(TA)6#1638#12	TGCATCGTTCGATTGGAGCT	CACTCCAAACGGCTCCATCT	101	60.036	TTGTGAGTGGAAGGCACAGG	CCAAACGGCTCCATCTCCTT	133	60.035	TTGTGAGTGGAAGGCACAGG	CACTCCAAACGGCTCCATCT	137	60.036	GAAGGCACAGGCAGGTAACA	CCAAACGGCTCCATCTCCTT	124	60.035	TTGTGAGTGGAAGGCACAGG	GGCTCCATCTCCTTCACCAC	127	60.107
XLOC_021471#(ATG)5#518#15	TTCAACTGGTGTGTTGGCAC	ACATGGGTGCAGTGGACATT	170	59.887	TTCAACTGGTGTGTTGGCAC	TGGGTGCAGTGGACATTGAT	167	59.595	TTCAACTGGTGTGTTGGCAC	ATGGGTGCAGTGGACATTGA	168	59.595	ACTGCACCCATGTGTTCTGA	TGCTTGACTGTCAACCTCCA	297	59.163	TTTCAACTGGTGTGTTGGCAC	ACATGGGTGCAGTGGACATT	171	59.887
XLOC_007688#(CT)6#117#12	TAAAGTTGGGAGACGGCCAC	GGTAGTGTCGAGCCAAACCA	295	59.966	TAAAGTTGGGAGACGGCCAC	TGGTAGTGTCGAGCCAAACC	296	59.966	GTAAAGTTGGGAGACGGCCA	GGTAGTGTCGAGCCAAACCA	296	59.966	GTAAAGTTGGGAGACGGCCA	TGGTAGTGTCGAGCCAAACC	297	59.966	GGGAGGGCAAACTGACTCTC	GGTAGTGTCGAGCCAAACCA	260	59.966
XLOC_011640#(TAA)5#206#15	TGAAATGGCAGTTGCAGCAC	CGGGCTTCCTTTCCTCCTTT	105	59.962	AGGGGAGAAAATGGGCACTG	CGGGCTTCCTTTCCTCCTTT	177	59.962	ACAATGCAAACGCTTTGGCT	GTGCTGCAACTGCCATTTCA	251	59.968	TGAACTCCAACGTGAAGCGA	CAGTGCCCATTTTCTCCCCT	277	59.96	GGGTGCTTCAAGGGGAGAAA	GTGCTGCAACTGCCATTTCA	102	59.968
XLOC_003691#(AG)7#13#14	TCTGGTGTTTGTGTCGGTGT	TCATGTGACCTTGTGCTGGA	247	59.236	TCTGGTGTTTGTGTCGGTGT	TTCATGTGACCTTGTGCTGGA	248	59.857	TCTGGTGTTTGTGTCGGTGT	TCATGTGACCTTGTGCTGGAT	247	59.648	TGTCGGTGTCTGACATCAACA	ACACCGACACAAACACCAGA	120	59.749	CTGGTGTTTGTGTCGGTGTT	TCATGTGACCTTGTGCTGGA	246	59.236
XLOC_015415#(CA)7ccattcactcaatgatcactacatgcagag(CTT)5#7#59	GTCAATGGGCACACACACAC	GTTTGCACTGTGTGGCTGAG	197	59.97	GTCAATGGGCACACACACAC	GCTTCTGGGTTTGCACTGTG	205	59.969	GTCAATGGGCACACACACAC	CCTCCAAATGGCTTCTGGGT	215	59.96	GTCAATGGGCACACACACAC	ACCCTCCAAATGGCTTCTGG	217	59.96	GTCAATGGGCACACACACAC	ATGGCTTCTGGGTTTGCACT	208	60.179
XLOC_014444#(TC)7#252#14	ATTTTACGTCTGGGCCAGCA	ATTGCGGTGCCAACTCCATA	140	60.035	ATTTTACGTCTGGGCCAGCA	CTTGATTGCGGTGCCAACTC	144	60.11	ATTTTACGTCTGGGCCAGCA	TTGCGGTGCCAACTCCATAA	139	60.251	ATTTTACGTCTGGGCCAGCA	GGTGCCAACTCCATAAGGCA	135	60.323	TTGGGACCAACAGCCTGATT	ATTGCGGTGCCAACTCCATA	106	60.035
XLOC_011648#(ATTC)6#50#24	CCAGCCTGCTACATTCACCA	TGGTGGGGTGAATCCAGGTA	196	60.179	AGTCAAGCATTGTCGGGAGG	TGGTGGGGTGAATCCAGGTA	162	60.179	CCAACGCCACAGACATTCAC	TGGTGAATGTAGCAGGCTGG	114	60.035	CCAACGCCACAGACATTCAC	CCTCCCGACAATGCTTGACT	148	60.036	CCAGCCTGCTACATTCACCA	GAACCTGGTGGGGTGAATCC	201	60.323
XLOC_003088#(TC)8#291#16	AGAGTCCTCGTCGTTCCAGA	ATCCCTCCACAGCCACATTG	201	60.034	CCAGATCGCCGATCCTCTTC	ATCCCTCCACAGCCACATTG	186	60.034	TAGTCCTCCGCAGAGTCCTC	ATCCCTCCACAGCCACATTG	212	60.034	CCGTGCTTTCTCCTCCGATT	ATCCCTCCACAGCCACATTG	242	60.034	CACCTCACGCGTCTGATTCT	ATCCCTCCACAGCCACATTG	273	60.034
XLOC_007770#(CT)6#94#12	CGACCCACAACCTCTCTCAC	TGAAAACGTACTTCGCCGGA	254	59.968	CGACCCACAACCTCTCTCAC	AAACGTACTTCGCCGGAGTT	251	59.967	CGACCCACAACCTCTCTCAC	AAAACGTACTTCGCCGGAGT	252	59.967	CGACCCACAACCTCTCTCAC	CCGGTGTCGAGAACCATGAA	270	60.038	CGACCCACAACCTCTCTCAC	TTCCGGTGTCGAGAACCATG	272	60.038
XLOC_018770#(TCA)6ttatcatcatcatcattatt(ATC)5#160#53	AGTGGAATGCCTGCATTGGA	TGTTCCATTCTCAGCCGCAT	150	60.035	AGTGGAATGCCTGCATTGGA	ACTACCAGCCAATGACGACG	114	60.109	AGTGGAATGCCTGCATTGGA	CTACCAGCCAATGACGACGA	113	59.827	CACGGTCTCGGGTTGATGAT	TCCAATGCAGGCATTCCACT	172	59.96	ATCACGGTCTCGGGTTGATG	TCCAATGCAGGCATTCCACT	174	59.96
XLOC_018770#(GAT)5#562#15	AGTGGAATGCCTGCATTGGA	TGTTCCATTCTCAGCCGCAT	150	60.035	AGTGGAATGCCTGCATTGGA	ACTACCAGCCAATGACGACG	114	60.109	AGTGGAATGCCTGCATTGGA	CTACCAGCCAATGACGACGA	113	59.827	CACGGTCTCGGGTTGATGAT	TCCAATGCAGGCATTCCACT	172	59.96	ATCACGGTCTCGGGTTGATG	TCCAATGCAGGCATTCCACT	174	59.96
XLOC_020429#(GAT)6#155#18	CTGAGGATCACCCAAACCCC	CCACCTTACGGCGAAGGTAG	269	60.179	CCTGAGGATCACCCAAACCC	CCACCTTACGGCGAAGGTAG	270	60.179	CCCTGAGGATCACCCAAACC	CCACCTTACGGCGAAGGTAG	271	60.179	CGGCTATGGGACTGGAATCC	CCACCTTACGGCGAAGGTAG	294	60.179	CCGGCTATGGGACTGGAATC	CCACCTTACGGCGAAGGTAG	295	60.179
XLOC_020429#(GGA)6#907#18	TGTTACTCCCTCTCCCTGCA	TCCCATAGCCGGTCAGAGAA	250	60.033	TGTTACTCCCTCTCCCTGCA	GGTTTGGGTGATCCTCAGGG	282	60.034	TGTTACTCCCTCTCCCTGCA	GGGTTTGGGTGATCCTCAGG	283	60.034	TGTTACTCCCTCTCCCTGCA	GGGGTTTGGGTGATCCTCAG	284	60.034	TGTTACTCCCTCTCCCTGCA	GATTCCAGTCCCATAGCCGG	258	59.965
XLOC_015413#(ATA)6#177#18	ATGGTCCCCTCAAGCTACCT	TGGTGATGATGGTGGTGGTG	103	59.962	ATGGTCCCCTCAAGCTACCT	TGGTGATGATGGTGGTGGTG	103	59.962	TGGTCCCCTCAAGCTACCTT	TGGTGATGATGGTGGTGGTG	102	59.962	TGGTCCCCTCAAGCTACCTT	TGGTGATGATGGTGGTGGTG	102	59.962	CATGGTCCCCTCAAGCTACC	TGGTGATGATGGTGGTGGTG	104	59.962
XLOC_015982#(ATG)7#440#21	AGGTCCTGCTAGTTGGCAAC	CACCAAACCACTCTCTCCCC	113	59.963	AGGTCCTGCTAGTTGGCAAC	ACCAAACCACTCTCTCCCCT	112	60.104	GAAGCTATGGCAGGAGGTCC	CACCAAACCACTCTCTCCCC	127	59.963	GAAGCTATGGCAGGAGGTCC	ACCAAACCACTCTCTCCCCT	126	60.104	TGGAAGCAATTCCAGTGCCA	GTTGCCAACTAGCAGGACCT	273	59.963
XLOC_011886#(GAA)5#1533#15	AGCTTCACGTCGATGTGGTT	AACTTCTAACTTCGCCCCGG	285	60.037	AGCTTCACGTCGATGTGGTT	AGAAAGATGCCAGCAACCGA	101	59.963	TCGGTTGCTGGCATCTTTCT	AACTTCTAACTTCGCCCCGG	204	60.037	AGCTTCACGTCGATGTGGTT	CCCGGATTTTGGCTCTAGCA	190	60.107	TGCTAGAGCCAAAATCCGGG	AACTTCTAACTTCGCCCCGG	115	60.037
XLOC_009060#(AG)7#20#14	GGAGTATCCGTGACAGCCAC	TCCTTCCTATCGCCACCTGA	100	60.033	GGAGGGTACACCACGGAGTA	TCCTTCCTATCGCCACCTGA	114	60.033	GAGTATCCGTGACAGCCACC	TACACACACCCCCATCTGGA	164	60.179	GGAGTATCCGTGACAGCCAC	TACACACACCCCCATCTGGA	165	60.179	ATTTGGGAGGGTACACCACG	TCCTTCCTATCGCCACCTGA	119	60.033
XLOC_004222#(AAC)5#699#15	CACCAAGTTGGCCAGAGAGA	TCGATTCACTTGATGCAGCA	147	57.902	TGTGGCACCAATTTGTGTTGA	TCTCAGTTCTGCTGCCCAAT	277	59.305	TGTGGCACCAATTTGTGTTGA	ATCTCAGTTCTGCTGCCCAA	278	59.305	GAACCACCAAGTTGGCCAGA	TCGATTCACTTGATGCAGCA	151	57.902	AACCACCAAGTTGGCCAGAG	TCGATTCACTTGATGCAGCA	150	57.902
XLOC_012137#(ATC)11#37#33	GATCCTTCGACCACGTCCTC	TGAGACGGGGATTTTTGGGG	122	59.961	GATCCTTCGACCACGTCCTC	CGGGGATTTTTGGGGAGGAA	117	59.96	ACCAAACCCTACACCGCAAA	TGAGACGGGGATTTTTGGGG	197	59.961	ACCAAACCCTACACCGCAAA	CGGGGATTTTTGGGGAGGAA	192	59.96	GATCCTTCGACCACGTCCTC	TGGGGAGGAAGGGTTTGAGA	107	60.104
XLOC_016387#(ATT)5#45#15	CCACCATGGTCTGAGGTTCC	ATTGGGCGAGGTGTAAGCAA	204	59.962	CCACCATGGTCTGAGGTTCC	GGTGTTGCAGCTTCAATGGG	239	60.038	CTGCGGTTTGGACCCATTTG	ATTGGGCGAGGTGTAAGCAA	277	59.962	CCACCATGGTCTGAGGTTCC	GGACCACGACCAAGAGGATC	125	59.824	GATCCTCTTGGTCGTGGTCC	GGTGTTGCAGCTTCAATGGG	134	60.038
XLOC_007765#(AGA)10#618#30	AAACCGGTAGCAATGCTGGT	ACCATCACCACGTTCTGCAT	260	59.963	GAAACCGGTAGCAATGCTGG	ACCATCACCACGTTCTGCAT	261	59.963	AAACCGGTAGCAATGCTGGT	GCCTACCATCACCACGTTCT	264	59.751	AAACCGGTAGCAATGCTGGT	AGCCTACCATCACCACGTTC	265	59.751	CCGGTAGCAATGCTGGTGAT	ACCATCACCACGTTCTGCAT	257	59.963
XLOC_029624#(A)12#1477#12	TGGGGAAGAGCAGAGCCTAT	AGTCAAACAACCCACCAGCA	220	60.034	TGGGGAAGAGCAGAGCCTAT	ATCATCCCCGCAGTCTTGTG	269	60.108	TGGGGAAGAGCAGAGCCTAT	CATCATCCCCGCAGTCTTGT	270	60.108	TGGGGAAGAGCAGAGCCTAT	ATCCCCGCAGTCTTGTGTTT	266	59.89	TGGGGAAGAGCAGAGCCTAT	TCATCATCCCCGCAGTCTTG	271	59.821
XLOC_005088#(AAT)11#307#33	CCGCTGTAGCTATGACTCGG	GCCTGAGGTGCAACTTGAGA	100	60.25	CCGCTGTAGCTATGACTCGG	AGCCTGAGGTGCAACTTGAG	101	60.251	CCGCTGTAGCTATGACTCGG	GGAAGTAGCCTGAGGTGCAA	107	59.675	CCGCTGTAGCTATGACTCGG	TTGGAAGTAGCCTGAGGTGC	109	59.675	CCGCTGTAGCTATGACTCGG	GCACGGTTGATGTTTCCTCC	277	59.478
XLOC_012496#(TC)6#167#12	GTAAGCACAGCGAGGCAATG	ATGGCGTGAAGGGATGTTGT	110	59.962	ACAACATCCCTTCACGCCAT	CCGACGGAGAGTTCTAAGGC	131	59.899	ACAACATCCCTTCACGCCAT	GCCGACGGAGAGTTCTAAGG	132	59.899	CGCAGTATCAGTAGCGCGTA	CCGACGGAGAGTTCTAAGGC	168	59.899	CGCAGTATCAGTAGCGCGTA	GCCGACGGAGAGTTCTAAGG	169	59.899
XLOC_012496#(TA)10#411#20	ACAACATCCCTTCACGCCAT	CGCTGGATTTTGTGGTTGGG	169	60.038	CGCAGTATCAGTAGCGCGTA	CGCTGGATTTTGTGGTTGGG	206	60.038	GTAAGCACAGCGAGGCAATG	ATGGCGTGAAGGGATGTTGT	110	59.962	GTAAGCACAGCGAGGCAATG	CGCTGGATTTTGTGGTTGGG	259	60.038	ACAACATCCCTTCACGCCAT	CCGACGGAGAGTTCTAAGGC	131	59.899
XLOC_012496#(CAA)5#833#15	ACAACATCCCTTCACGCCAT	CGCTGGATTTTGTGGTTGGG	169	60.038	CGCAGTATCAGTAGCGCGTA	CGCTGGATTTTGTGGTTGGG	206	60.038	GTAAGCACAGCGAGGCAATG	ATGGCGTGAAGGGATGTTGT	110	59.962	GTAAGCACAGCGAGGCAATG	CGCTGGATTTTGTGGTTGGG	259	60.038	ACAACATCCCTTCACGCCAT	CCGACGGAGAGTTCTAAGGC	131	59.899
XLOC_001343#(TTC)6#151#18	GTGCAACTACAAGTGCTTGCT	CGCATGAAATCCATACGCGG	132	60.111	AGTGCAACTACAAGTGCTTGC	CGCATGAAATCCATACGCGG	133	60.111	GTGCAACTACAAGTGCTTGCT	TTGCCCTCTTCATTCTCGCA	148	59.675	AGTGCAACTACAAGTGCTTGC	TTGCCCTCTTCATTCTCGCA	149	59.675	ACACAGTGCAACTACAAGTGC	CGCATGAAATCCATACGCGG	137	60.111
XLOC_001343#(ATT)7#514#21	TGCGAGAATGAAGAGGGCAA	GCAGACGCTTACAGGCTTTA	179	58.278	ATGCGAGAATGAAGAGGGCA	GCAGACGCTTACAGGCTTTA	180	58.278	TGCGAGAATGAAGAGGGCAA	GCAGACGCTTACAGGCTTTAA	179	58.926	TGCGAGAATGAAGAGGGCAA	GCAGACGCTTACAGGCTTTAAG	179	59.906	ATGCGAGAATGAAGAGGGCA	GCAGACGCTTACAGGCTTTAA	180	58.926
XLOC_021018#(AG)7#21#14	GACTCAGGCCTTGTCCTCAC	GCTGCAGTTCAAAAGCCGAA	271	59.969	GACTCAGGCCTTGTCCTCAC	TTCGCTGCAGTTCAAAAGCC	274	59.969	GTGACTCAGGCCTTGTCCTC	GCTGCAGTTCAAAAGCCGAA	273	59.969	GTGACTCAGGCCTTGTCCTC	TTCGCTGCAGTTCAAAAGCC	276	59.969	GACTCAGGCCTTGTCCTCAC	GTGCCAGTATTTCGCTGCAG	284	59.902
XLOC_005333#(ATTCAT)6#176#36	TGGCAATCAATCTCCCCAACA	GCTGCAGGGGAAGATACCAT	188	59.524	TGGCAATCAATCTCCCCAACA	TTTGAAGCTGCAGGGGAAGA	194	59.522	TGGCAATCAATCTCCCCAACA	GGAATTTGAAGCTGCAGGGG	198	59.466	TGGCAATCAATCTCCCCAACA	AAGCTGCAGGGGAAGATACC	190	59.451	TGGCAATCAATCTCCCCAACA	AGCTGCAGGGGAAGATACCA	189	60.622
XLOC_023470#(ATG)5#434#15	AGAAGGGAAGCCATGAAGTTGA	ACCATCCAATCAAAGGCATCT	194	57.607	AGAAGGGAAGCCATGAAGTTGA	ACCATCCAATCAAAGGCATCTTC	194	59.297	AGAAGGGAAGCCATGAAGTTGA	ACCATCCAATCAAAGGCATCTT	194	58.284	AGAAGGGAAGCCATGAAGTTGA	AACCATCCAATCAAAGGCATCT	195	58.284	GAAGGGAAGCCATGAAGTTGA	ACCATCCAATCAAAGGCATCT	193	57.607
XLOC_013471#(CCG)5#229#15	GATCACTCCGACGACGTCTC	GAATACTCGTCCGGCGGAAT	143	59.968	CATGATCACTCCGACGACGT	GAATACTCGTCCGGCGGAAT	146	59.968	GATCACTCCGACGACGTCTC	GGCCGTATTTCCTCCACGAA	160	60.108	GATCACTCCGACGACGTCTC	CGGCGGAATATCAGCGATCT	132	60.109	TTCGTGGAGGAAATACGGCC	TATTCTCCTGCATCGCGGTC	191	59.968
XLOC_004256#(T)10#899#10	GCACACAATGTAGCTGGTGC	ATCGGTGTCCCTGCCAAAAA	133	60.179	GCACACAATGTAGCTGGTGC	AATCGGTGTCCCTGCCAAAA	134	60.179	GCACACAATGTAGCTGGTGC	AAATCGGTGTCCCTGCCAAA	135	60.179	GCACACAATGTAGCTGGTGC	AAAATCGGTGTCCCTGCCAA	136	60.179	GCACACAATGTAGCTGGTGC	AAAAATCGGTGTCCCTGCCA	137	60.179
XLOC_025788#(ATT)6#24#18	TGGTGGGAGAGAAGGAGGAG	TCTCTCCTTCCTCTCTCCTCC	136	59.15	TGGTGGGAGAGAAGGAGGAG	CTCTCCTTCCTCTCTCCTCCT	135	59.147	TGGTGGGAGAGAAGGAGGAG	TCTCCTTCCTCTCTCCTCCT	134	58.006	AGGAGATGATGTGTGAGAGGGA	CTCCTCCTTCTCTCCCACCA	152	59.958	GGTGGGAGAGAAGGAGGAGA	TCTCTCCTTCCTCTCTCCTCC	135	59.15
XLOC_011158#(AAC)7#442#21	TTTGAGCTTGCCCCATTTGC	GGTGGCAAAGAATCAAGCGG	129	60.109	TTTGAGCTTGCCCCATTTGC	ACTTGCTCCTACTCCCACCA	221	60.179	TTTGAGCTTGCCCCATTTGC	TCCCACCACCACCAATTTCC	209	60.179	TTTGAGCTTGCCCCATTTGC	CTTGCTCCTACTCCCACCAC	220	59.749	TTTGAGCTTGCCCCATTTGC	CACTTGCTCCTACTCCCACC	222	59.749
XLOC_002084#(TC)6#99#12	GCGAGGAAATTCAGTCCGGA	CGACGGCCGAAATCAACATC	126	59.974	GATGTTGATTTCGGCCGTCG	ACCATTCCCTCCTTCCCCTT	210	60.179	GATCTTGCCTGGATCTCGCA	TCGGAACAACAACTGGGGAG	263	59.892	AAGGGGAAGGAGGGAATGGT	TGCGAGATCCAGGCAAGATC	254	59.894	GATCTTGCCTGGATCTCGCA	CGGAACAACAACTGGGGAGT	262	60.179
XLOC_019564#(TGA)5#338#15	GGGTTGAACCTGTTTTGGGC	GGCATAGGAGCAACTGCAGA	136	60.108	GGGTTGAACCTGTTTTGGGC	TCTGGCATAGGAGCAACTGC	139	60.108	GCCCAACATGGACGATGAGA	GCCCAAAACAGGTTCAACCC	157	59.894	GCCCAACATGGACGATGAGA	GGCATAGGAGCAACTGCAGA	273	60.108	GCCCAACATGGACGATGAGA	TCTGGCATAGGAGCAACTGC	276	60.108
XLOC_016403#(GAT)10#465#30	AACGCTCGCAAGGTTTCAAC	TTGACCAGCTGAATCCCCAC	263	59.962	AGGAAGAGAAAACGCTCGCA	TTGACCAGCTGAATCCCCAC	273	59.962	GTGGGGATTCAGCTGGTCAA	TCATCTGGCCCGTTGAAACA	109	59.89	GTGGGGATTCAGCTGGTCAA	ATCTGGCCCGTTGAAACACT	107	59.89	CGCTCGCAAGGTTTCAACTC	TTGACCAGCTGAATCCCCAC	261	59.962
XLOC_012951#(ACA)6#196#18	CAACAACCACCACGTCAACC	ATGGCTTTTTCAACGGTGGC	194	59.967	CAACAACCACCACGTCAACC	CGCAGGCGATATAGTTCCGT	165	60.039	CAACAACCACCACGTCAACC	CGTCACCGTTGAAAGGGTCT	148	60.25	ACAACCACCACGTCAACCAA	ATGGCTTTTTCAACGGTGGC	192	59.967	AACAACCACCACGTCAACCA	ATGGCTTTTTCAACGGTGGC	193	59.967
XLOC_012951#(CAT)5#315#15	GCCACCGTTGAAAAAGCCAT	GTCCCGGAGACAAAATCCCT	187	59.381	ACGGAACTATATCGCCTGCG	GTCCCGGAGACAAAATCCCT	216	59.381	GCCACCGTTGAAAAAGCCAT	GTTTGGATCCGAAGATGGCG	246	59.342	ACGGAACTATATCGCCTGCG	GTTTGGATCCGAAGATGGCG	275	59.342	GCCACCGTTGAAAAAGCCAT	ATCGGTGACAATGAAGCCGG	206	60.744
XLOC_017343#(ATG)5#2047#15	CTCCTTCGGTTGCAGACACT	TCCATTGGCCAGTCCTCAAC	253	59.962	CTCCTTCGGTTGCAGACACT	GTTCCATTGGCCAGTCCTCA	255	59.962	CTCCTTCGGTTGCAGACACT	TGTTCCATTGGCCAGTCCTC	256	59.962	CTCCTTCGGTTGCAGACACT	AGCACACTGAAGAGCAAGCT	293	59.892	GAGGACTGGCCAATGGAACA	ATCCTGCAGCACCACCATAC	184	60.107
XLOC_022927#(A)10#124#10	TGGGAAGGGGAAGAGTGGAA	AGCTTGCCTCTGTTGGAGAA	160	59.233	TGGGAAGGGGAAGAGTGGAA	AAGCTTGCCTCTGTTGGAGA	161	59.233	TGGGAAGGGGAAGAGTGGAA	TCTCAAGCTCTTTGGCAGGT	264	59.233	ATGGGAAGGGGAAGAGTGGA	AGCTTGCCTCTGTTGGAGAA	161	59.233	ATGGGAAGGGGAAGAGTGGA	AAGCTTGCCTCTGTTGGAGA	162	59.233
XLOC_008672#(GAT)5#160#15	ACTCACACGTGTGCAGTCAA	TGCTCTCCCCAACCACAATC	215	59.962	ACTCACACGTGTGCAGTCAA	TGCTCTCCCCAACCACAATC	215	59.962	ACTCACACGTGTGCAGTCAA	ACTTTGCTCTCCCCAACCAC	219	60.179	ACTCACACGTGTGCAGTCAA	ACTTTGCTCTCCCCAACCAC	219	60.179	ACTCACACGTGTGCAGTCAA	CTTTGCTCTCCCCAACCACA	218	60.179
XLOC_000147#(A)10#12#10	TCAGTACCTCTGCCGCAAAG	GCAACTCTGTTGGGTCGAGA	183	60.037	TCAGTACCTCTGCCGCAAAG	AGCAACTCTGTTGGGTCGAG	184	59.966	TCAGTACCTCTGCCGCAAAG	GTGGCTTTCCAGTAACCCGA	207	59.964	TCAGTACCTCTGCCGCAAAG	CCCGATCCAGCAACTCTGTT	192	60.036	TCAGTACCTCTGCCGCAAAG	AACCCGATCCAGCAACTCTG	194	60.036
XLOC_000238#(T)14#1275#14	GGGTGCGTGATTTGTGCTTT	GTTTCGCTTAGCCGCTTCAG	119	59.968	AGACTTTTGTGGGTGCGTGA	GTTTCGCTTAGCCGCTTCAG	129	59.905	TGAGACTTTTGTGGGTGCGT	GTTTCGCTTAGCCGCTTCAG	131	59.905	GGGTGCGTGATTTGTGCTTT	GCCGCTTCAGCATTTCCTTC	109	60.179	CAATTGTGTATTCCCGCCGC	AAAGCACAAATCACGCACCC	199	59.968
XLOC_000448#(A)10#110#10	TGTGGCACGAGTAACTGAGT	GGGTGGTGCAAGAGACATGA	282	58.963	TGTGGCACGAGTAACTGAGT	AGGTACTGCATGTGTGGGTG	297	59.963	TGTGGCACGAGTAACTGAGT	TACTGCATGTGTGGGTGGTG	294	60.251	TGTGGCACGAGTAACTGAGT	GTACTGCATGTGTGGGTGGT	295	60.251	TGTGGCACGAGTAACTGAGT	TGGGTGGTGCAAGAGACATG	283	60.251
XLOC_001937#(AAC)6#1154#18	AAAGGTGGGCGAGACATCTG	TCACATCAGTGGGCCACTTC	185	60.036	AAAGGTGGGCGAGACATCTG	ACATCAGTGGGCCACTTCAG	183	59.963	TCCGGTGGAGAATATGCAGC	CAGATGTCTCGCCCACCTTT	221	60.036	AGCGGTGGAGGATTCATGTG	CAGATGTCTCGCCCACCTTT	257	60.036	CAGCGGTGGAGGATTCATGT	CAGATGTCTCGCCCACCTTT	258	60.036
XLOC_001939#(A)11#1#11	CGGGAGACAAAAGCGAGACT	AAGCGAGGAGGTTGAGGTTG	212	60.038	CGGGAGACAAAAGCGAGACT	ACGAGGTTTGAAGCGAGGAG	222	60.038	CGCAAGAGCTTTGGTCGAAG	AGTCTCGCTTTTGTCTCCCG	141	60.038	ACGACAGGACAATCCGCAAA	AGTCTCGCTTTTGTCTCCCG	116	60.038	AACGACAGGACAATCCGCAA	AGTCTCGCTTTTGTCTCCCG	117	60.038
XLOC_000513#(AAC)5#1467#15	TGGGGCCCACAACATAAGAG	CCTGTCACCGCCCTGATATC	268	59.669	GGGGCCCACAACATAAGAGG	CCTGTCACCGCCCTGATATC	267	59.966	GGGCCCACAACATAAGAGGA	CCTGTCACCGCCCTGATATC	266	59.966	TTGCTAGGATCAATGGGGCA	CCTGTCACCGCCCTGATATC	201	59.966	GGGCCCACAACATAAGAGGAA	CCTGTCACCGCCCTGATATC	266	59.966
XLOC_001990#(CAA)5#165#15	TCCACCACCACTTCCAAACA	TCCCTTCTCCCAGCTGCTAT	279	59.374	TCCACCACCACTTCCAAACA	CTGTTCCCTTCTCCCAGCTG	283	60.036	TCCACCACCACTTCCAAACA	TTCCCTTCTCCCAGCTGCTA	280	60.253	TCCACCACCACTTCCAAACA	CACCTGTTCCCTTCTCCCAG	286	59.674	TCCACCACCACTTCCAAACAA	TCCCTTCTCCCAGCTGCTAT	279	60.031
XLOC_002039#(TC)8#62#16	CCCTGCAGCAACACATTCAG	CAGTTGGGACACCTTCACGA	135	59.757	GCTGACTCCATCAACCCCAT	CAGTTGGGACACCTTCACGA	110	59.894	CCCTGCAGCAACACATTCAG	AGCAGTTGGGACACCTTCAC	137	60.179	CCCTGCAGCAACACATTCAG	ACAGCAGTTGGGACACCTTC	139	60.179	CCCTGCAGCAACACATTCAG	CAGCAGTTGGGACACCTTCA	138	60.179
XLOC_002091#(TA)6#1540#12	TGGGTTGAGGAGGATGAACC	ACTCTGGCACGGTTCTCTTC	146	59.008	TGGGTTGAGGAGGATGAACC	CACGGTTCTCTTCCCACCAT	139	59.675	TGGGTTGAGGAGGATGAACC	CTCTGGCACGGTTCTCTTCC	145	60.39	ACCATTAGTGCTGCCAAGACA	TCGACTGAACCTGACACGTC	213	59.69	ACCATTAGTGCTGCCAAGACA	CGACTGAACCTGACACGTCT	212	59.689
XLOC_000639#(A)13#19#13	TTGGCTCAATGGAGGACCTG	GCCTCTGTGTTCCAGCTGAA	120	59.671	GCTCAATGGAGGACCTGGTT	GCCTCTGTGTTCCAGCTGAA	117	60.25	TTGGCTCAATGGAGGACCTG	ATTGGCCTCTGTGTTCCAGC	124	60.61	GCTCAATGGAGGACCTGGTT	ATTGGCCTCTGTGTTCCAGC	121	60.61	GTGCCATACAGGGTGTGGTT	GGTGCTTCATGTGATGCTCC	107	59.263
XLOC_002309#(GAA)5#1033#15	AGTGCATGGCAGTGCTAGTT	TCACTTCTGCCATGCTCGTT	161	59.963	AAGTGCATGGCAGTGCTAGT	TCACTTCTGCCATGCTCGTT	162	59.965	AACGAGCATGGCAGAAGTGA	AAGAAGAGCGCGAAGAAGCT	188	60.038	AGTGCATGGCAGTGCTAGTT	ACCGGGCGTTTCTTCCTTAG	115	60.037	AAGTGCATGGCAGTGCTAGT	ACCGGGCGTTTCTTCCTTAG	116	60.037
XLOC_000854#(ACA)5#220#15	GAACGCAAACACCCACTTCC	TTCACAGCGTGGACCATACC	221	59.97	CCAAATCCACCACCTTCCGA	GGAAGTGGGTGTTTGCGTTC	140	59.97	TCTCCGGAAATTTCGCACCA	AATGACCGTGAAGTTCGCCT	294	59.965	GGTATGGTCCACGCTGTGAA	AATGACCGTGAAGTTCGCCT	139	59.965	TCTCCGGAAATTTCGCACCA	TTCACAGCGTGGACCATACC	175	60.037
XLOC_002446#(T)13#44#13	AAGAATGTCCGGGGTTTGGG	TGAACCAATACCTTGCGCCT	114	60.252	GTCCGGGGTTTGGGTATTCA	TGAACCAATACCTTGCGCCT	108	59.962	TGTCCGGGGTTTGGGTATTC	TGAACCAATACCTTGCGCCT	109	59.962	GAATGTCCGGGGTTTGGGTA	TGAACCAATACCTTGCGCCT	112	59.962	AAGAATGTCCGGGGTTTGGG	GTGAACCAATACCTTGCGCC	115	59.83
XLOC_002480#(AGG)5#631#15	GCTTCTTCTGCTGGTGTTGC	CCTTGGAGAAGGTGCCATGA	165	60.04	GCTTCTTCTGCTGGTGTTGC	TGAACTCCTCCTCCTCCTCC	284	59.663	GCTTCTTCTGCTGGTGTTGC	AACTCCTCCTCCTCCTCCTG	282	59.662	TCTGCTGGTGTTGCACTTGA	CCTTGGAGAAGGTGCCATGA	159	59.671	TCTGCTGGTGTTGCACTTGA	TGAACTCCTCCTCCTCCTCC	278	59.663
XLOC_002480#(CA)7#1490#14	TGACTGGTCAGGAGACAACA	TGTGTGTGTGTGTGAGGGAG	129	58.212	TGACTGGTCAGGAGACAACA	GTGTGTGTGTGTGAGGGAGA	128	59.536	TGACTGGTCAGGAGACAACAA	TGTGTGTGTGTGTGAGGGAG	129	59.822	TTGACTGGTCAGGAGACAACA	TGTGTGTGTGTGTGAGGGAG	130	59.822	TGACTGGTCAGGAGACAACA	TTGTGTGTGTGTGTGAGGGA	130	59.384
XLOC_001062#(GAA)6#107#18	ACACCAAGCTGTGCCTTTCT	TAGCAACGAGGTTGTGAGCA	290	60.107	ACACCAAGCTGTGCCTTTCT	ACTAGCTTCACCAACAGCGA	103	59.32	ACACCAAGCTGTGCCTTTCT	GTAGCAACGAGGTTGTGAGC	291	59.209	GCTCTTACACCAAGCTGTGC	TAGCAACGAGGTTGTGAGCA	296	59.609	ACACCAAGCTGTGCCTTTCT	GCAACGAGGTTGTGAGCAGA	288	60.88
XLOC_002619#(T)10#998#10	GAATTGCAGCTGTTGGGTCC	CCATCCCAACTTGTCCACCA	123	59.755	GGAATTGCAGCTGTTGGGTC	CCATCCCAACTTGTCCACCA	124	59.888	GAATTGCAGCTGTTGGGTCC	ACCATCCCAACTTGTCCACC	124	59.888	GGAATTGCAGCTGTTGGGTC	ACCATCCCAACTTGTCCACC	125	59.888	CTGGAATTGCAGCTGTTGGG	CCATCCCAACTTGTCCACCA	126	59.888
XLOC_001149#(TTC)7tttgtcctc(TCT)5#112#45	TCTGAGGTGGTGCAAGCATT	CATGGCCTCATGGTCTGGAG	111	59.889	CTGAGGTGGTGCAAGCATTG	CATGGCCTCATGGTCTGGAG	110	60.179	CGATGTCTGAGGTGGTGCAA	CATGGCCTCATGGTCTGGAG	116	60.179	CATTGCCCTCTGTGTTCAGC	CATGGCCTCATGGTCTGGAG	157	60.179	TCTGAGGTGGTGCAAGCATT	ATGGCCTCATGGTCTGGAGT	110	60.623
XLOC_001149#(A)10#2432#10	GAGATGGGCTACTCCACAGC	CACCTCAGACATCGGTGGTC	163	59.894	GAGATGGGCTACTCCACAGC	AATGCTTGCACCACCTCAGA	174	59.889	GAGATGGGCTACTCCACAGC	CATGGCCTCATGGTCTGGAG	265	60.179	ACAGTGCTCCTGAGTTTGCA	GCTGTGGAGTAGCCCATCTC	159	59.894	TCTGAGGTGGTGCAAGCATT	CATGGCCTCATGGTCTGGAG	111	60.179
XLOC_001236#(A)10#1417#10	TAGTCCTCCTTCACCACCGT	TCTTTGCAGCCACTCCCATT	287	59.886	TAGTCCTCCTTCACCACCGT	TTCTTTGCAGCCACTCCCAT	288	59.887	TCCACCACCTCCTTCTCCTT	TCTTTGCAGCCACTCCCATT	245	59.887	TCCACCACCTCCTTCTCCTT	TTCTTTGCAGCCACTCCCAT	246	59.887	TAGTCCTCCTTCACCACCGT	TCTTCTTTGCAGCCACTCCC	290	60.251
XLOC_001264#(AGA)6#113#18	GATCGATGCCGGTGAGCATA	ATTTTACCGGCGATCCTCCG	127	60.038	GATCGATGCCGGTGAGCATA	ATTTTACCGGCGATCCTCCG	127	60.25	GATCGATGCCGGTGAGCATA	TCCTCCGCGCCATAATTACG	114	60.319	GATCGATGCCGGTGAGCATA	TCCTCCGCGCCATAATTACG	114	60.319	TGGGATGTTCCAAAGGTGGG	ATTTTACCGGCGATCCTCCG	102	60.25
XLOC_001304#(CAA)6#61#18	TTACTGTCATGTACCGCGGG	CCCGGATCTTAGCACCAACA	210	59.826	TTACTGTCATGTACCGCGGG	ACCCGGATCTTAGCACCAAC	211	59.748	CATGTACCGCGGGATTCCTT	CCCGGATCTTAGCACCAACA	203	59.748	CTGTCATGTACCGCGGGATT	CCCGGATCTTAGCACCAACA	207	59.748	TGTCATGTACCGCGGGATTC	CCCGGATCTTAGCACCAACA	206	59.748
XLOC_002833#(CGA)5#839#15	AACTTTGATGGCGACGACGA	TTCTCAACGGATCCAGCACC	164	60.319	AAACTTTGATGGCGACGACG	TTCTCAACGGATCCAGCACC	165	60.036	AACTTTGATGGCGACGACGA	CTCAACGGATCCAGCACCTG	162	60.742	TGATGCTCCTAATGGCATGCA	TTCTCAACGGATCCAGCACC	273	60.036	CCGTCGGATGATCCACGTAG	TGCATGCCATTAGGAGCATCA	239	60.134
XLOC_002877#(CTT)9#34#27	AGTGTTGCCCCTGTCACAAA	TCCAGCTCGTGAAATGGCTT	213	60.034	AGTGTTGCCCCTGTCACAAA	TTCCAGCTCGTGAAATGGCT	214	59.963	AAGTGTTGCCCCTGTCACAA	TCCAGCTCGTGAAATGGCTT	214	59.963	AAGTGTTGCCCCTGTCACAA	TTCCAGCTCGTGAAATGGCT	215	59.963	AGTGTTGCCCCTGTCACAAA	CCGTCTGAGTTCCTGTTCCC	186	60.037
XLOC_002877#(AT)9#1113#18	TTAGCTGCAGTTGCTCCTCC	TTGCTCCTAGTGCAGCTTCC	232	60.036	TTAGCTGCAGTTGCTCCTCC	TCCTAGTGCAGCTTCCCTCT	228	59.958	TTAGCTGCAGTTGCTCCTCC	CTTCACAAGGCGCTTCATCG	266	59.904	TTAGCTGCAGTTGCTCCTCC	TTTACAACACAGCCAGGGCA	296	60.106	TTAGCTGCAGTTGCTCCTCC	CCATTGCTCCTAGTGCAGCT	235	60.107
XLOC_002998#(GGT)5#1273#15	GGTGGTGGTGGTGGTACAAT	ATCCCAAACTGCCCCATCAG	219	59.888	CGAGGCGGTGAAGATACCAG	ATCCCAAACTGCCCCATCAG	262	60.033	GAAGGTGGTGGTGGTGGTAC	ATCCCAAACTGCCCCATCAG	222	60.033	GGTGGTGGTGGTGGTACAAT	CCCAAACTGCCCCATCAGAA	217	60.252	TGTTATGGTTGACGGCGAGG	ATCCCAAACTGCCCCATCAG	277	60.033
XLOC_002998#(T)13#1742#13	GGTGGTGGTGGTGGTACAAT	ATCCCAAACTGCCCCATCAG	219	59.888	GAAGGTGGTGGTGGTGGTAC	ATCCCAAACTGCCCCATCAG	222	60.033	GGTGGTGGTGGTGGTACAAT	CCCAAACTGCCCCATCAGAA	217	60.252	AGAAGGTGGTGGTGGTGGTA	ATCCCAAACTGCCCCATCAG	223	60.033	ATCAGAAGGTGGTGGTGGTG	ATCCCAAACTGCCCCATCAG	226	60.033
XLOC_004160#(CCA)7#235#21	CGTCTCATCTCCTTCGTCCG	GGTGGTGGTGGTCACTTCTT	267	59.972	CTCGTTTGCCCGTCTCATCT	GGTGGTGGTGGTCACTTCTT	277	59.817	TCGTTTGCCCGTCTCATCTC	GGTGGTGGTGGTCACTTCTT	276	59.817	ATTTACCACCACCACCAGGC	CATGAGGCCTTCTGCTGCTA	252	59.82	CGTCTCATCTCCTTCGTCCG	ATTAGGTGGTGGTGGTGGTG	283	59.596
XLOC_004160#(CTT)5#488#15	TCATGGGCAGCATTCTGTGA	CACCCGAGACCCACAAACAT	292	59.671	CCTCATGGGCAGCATTCTGT	CACCCGAGACCCACAAACAT	294	60.251	TAGCAGCAGAAGGCCTCATG	TGAAAGTGCTGTCAGCTGGA	140	59.531	TAGCAGCAGAAGGCCTCATG	GTGAAAGTGCTGTCAGCTGG	141	59.41	TCATGGGCAGCATTCTGTGA	TGAAAGTGCTGTCAGCTGGA	125	59.531
XLOC_003078#(T)10#1079#10	GCTGTTGTGTGCCATTGATCA	TTGAGCCATTGGTCCACACA	283	59.73	TGCTGTTGTGTGCCATTGATC	TTGAGCCATTGGTCCACACA	284	59.815	TGCTGTTGTGTGCCATTGAT	TTGAGCCATTGGTCCACACA	284	59.815	ATGCTGTTGTGTGCCATTGA	TTGAGCCATTGGTCCACACA	285	59.815	GCTGTTGTGTGCCATTGATCA	TGAGCCATTGGTCCACACAT	282	59.595
XLOC_003323#(T)10#2908#10	GGCTTGAACATCCCTGTTGG	AGGCCTTGTTTGTCTTGGCA	130	59.109	GGCTTGAACATCCCTGTTGG	GGCCTTGTTTGTCTTGGCAT	129	59.319	GGCTTGAACATCCCTGTTGG	AAGGCCTTGTTTGTCTTGGC	131	59.247	AGGCTTGAACATCCCTGTTGG	AGGCCTTGTTTGTCTTGGCA	131	60.397	GGCTTGAACATCCCTGTTGG	GCCTTGTTTGTCTTGGCATGT	128	59.931
XLOC_004512#(GCC)5#65#15	AGTTGGCATTGCAGCTTGTG	GTTCGGATCTGTGGTGGGTT	224	59.967	CAGTTGGCATTGCAGCTTGT	GTTCGGATCTGTGGTGGGTT	225	59.964	AGTTGGCATTGCAGCTTGTG	GGCGGCGGCTTACCTATTAT	172	60.037	CAGTTGGCATTGCAGCTTGT	GGCGGCGGCTTACCTATTAT	173	60.037	GGTAACTGGTGAGGCAGCAT	GTTCGGATCTGTGGTGGGTT	272	59.964
XLOC_004512#(TAA)5#238#15	AGTTGGCATTGCAGCTTGTG	ACGAAGAACAGAGGCCCAAG	230	59.967	CAGTTGGCATTGCAGCTTGT	ACGAAGAACAGAGGCCCAAG	231	59.965	TATGTCGGTTGCGTTGGACA	GCCCGGACCTAACAACAAGA	107	59.964	TATGTCGGTTGCGTTGGACA	TCATGCCCGGACCTAACAAC	111	60.036	GGTAACTGGTGAGGCAGCAT	ACGAAGAACAGAGGCCCAAG	278	59.965
XLOC_004768#(GTT)5#78#15	CCATTTCCAGGTTGGGTCGA	CAGTCTCCGGAACACCAACA	100	59.962	CCATTTCCAGGTTGGGTCGA	ACAGTCTCCGGAACACCAAC	101	59.894	TAGTACATTCCGCTGCCACC	GCCTTTGAGTGTCTGACCCA	209	59.891	ACCATTTCCAGGTTGGGTCG	CAGTCTCCGGAACACCAACA	101	59.894	ACCATTTCCAGGTTGGGTCG	ACAGTCTCCGGAACACCAAC	102	59.894
XLOC_004787#(TC)9#141#18	TGGTTATGATGCCTCCGGTG	GGTCTCAACTGAGCCAAGCA	267	59.82	TGGTTATGATGCCTCCGGTG	TGGTCTCAACTGAGCCAAGC	268	60.25	GTTATGATGCCTCCGGTGGA	GGTCTCAACTGAGCCAAGCA	265	60.25	GTTATGATGCCTCCGGTGGA	TGGTCTCAACTGAGCCAAGC	266	60.25	GGTTATGATGCCTCCGGTGG	GGTCTCAACTGAGCCAAGCA	266	60.25
XLOC_004826#(CT)6#12#12	TGCTACAAACCCCTCACCAC	GCTGCATTTTCCTCTCTGGC	285	59.89	CAAACCCCTCACCACCATGA	GCTGCATTTTCCTCTCTGGC	280	59.545	ACAAACCCCTCACCACCATG	GCTGCATTTTCCTCTCTGGC	281	59.545	ATTTTGGCCATGGTTGGAGC	GTGGTGAGGGGTTTGTAGCA	266	59.89	ATTTTGGCCATGGTTGGAGC	TCATGGTGGTGAGGGGTTTG	271	59.888
XLOC_003749#(CAA)5#1387#15	TCATGTCCAAAGACGCCGAA	ATCCTGTTCCTGCACTGCTC	269	59.966	TTCATGTCCAAAGACGCCGA	ATCCTGTTCCTGCACTGCTC	270	60.036	TCATGTCCAAAGACGCCGAA	TTCCTCGCGACTTTGCTCAT	230	60.037	TTCATGTCCAAAGACGCCGA	TTCCTCGCGACTTTGCTCAT	231	60.037	TCATGTCCAAAGACGCCGAA	GCTGCTGCTGAAGATCTCCA	153	60.108
XLOC_003762#(CTC)5#129#15	ATTTTCGCGGTCCTGTGTCT	CTGATTCCGAACGGGCGATA	132	59.965	ATTTTCGCGGTCCTGTGTCT	ATTCCGAACGGGCGATACTC	129	59.968	ATTTTCGCGGTCCTGTGTCT	GATTCCGAACGGGCGATACT	130	59.968	TCCTTCAACCAATCGGCTCC	CTGATTCCGAACGGGCGATA	207	59.968	TGCAGCTGAGAGTGTGACAG	TGTCGGAAGAGGAGGAGGAG	117	60.034
XLOC_003768#(ACA)6#783#18	GTCCAAGCAGCATAGGTGGT	CCATTTTCCCCATGGCCTCT	107	60.035	AGCAGCATAGGTGGTTCGAC	CCATTTTCCCCATGGCCTCT	102	60.032	GGGTTCAGAAGGTCCAAGCA	CCATTTTCCCCATGGCCTCT	118	60.032	TGGGTTCAGAAGGTCCAAGC	CCATTTTCCCCATGGCCTCT	119	60.032	AGAGGCCATGGGGAAAATGG	CGGCGAAAAAGCTGTCGAAT	245	59.834
XLOC_003794#(CCG)6#255#18	ACGGCTGTAGGACCTATGGT	TGCCACGTAAGCCAGCATTA	190	60.032	CTAGTTCGTTCCACAGCCGT	TGCCACGTAAGCCAGCATTA	220	60.036	TCGTTCCACAGCCGTTCTAC	TGCCACGTAAGCCAGCATTA	215	60.036	CGTTCTACATGCAACGGCTG	TGCCACGTAAGCCAGCATTA	203	60.036	CAGCCGTTCTACATGCAACG	TGCCACGTAAGCCAGCATTA	207	60.036
XLOC_004950#(A)10#84#10	CAAGTGGTTGCGTCCATTGG	CGCGCTGCATATTTCACACA	248	60.039	CAAGTGGTTGCGTCCATTGG	CACGCGCTGCATATTTCACA	250	59.903	CAAGTGGTTGCGTCCATTGG	ACGCGCTGCATATTTCACAC	249	59.903	CAAGTGGTTGCGTCCATTGG	TCTCACCTTTCCCTCCACCA	273	60.105	GCAAAGAGACCGCACATGTC	CCAATGGACGCAACCACTTG	100	60.039
XLOC_003849#(CT)7#57#14	GGAGTGTGCCTTCTTACCCC	TTCGGGTGTTAATGGGGCTC	201	60.035	GCCTTCTTACCCCGACAACA	TTCGGGTGTTAATGGGGCTC	194	60.035	TGCCTTCTTACCCCGACAAC	TTCGGGTGTTAATGGGGCTC	195	60.035	GTGCCTTCTTACCCCGACAA	TTCGGGTGTTAATGGGGCTC	196	60.035	AGCGGAGTGTGCCTTCTTAC	TTCGGGTGTTAATGGGGCTC	204	60.035
XLOC_003849#(T)10#1669#10	GGAGTGTGCCTTCTTACCCC	TTCGGGTGTTAATGGGGCTC	201	60.035	GCCTTCTTACCCCGACAACA	TTCGGGTGTTAATGGGGCTC	194	60.035	TGCCTTCTTACCCCGACAAC	TTCGGGTGTTAATGGGGCTC	195	60.035	GTGCCTTCTTACCCCGACAA	TTCGGGTGTTAATGGGGCTC	196	60.035	AGCGGAGTGTGCCTTCTTAC	TTCGGGTGTTAATGGGGCTC	204	60.035
XLOC_005056#(ATC)5#249#15	TTCCAAGGTGGTAGTGGTGC	GTGCCTTCACTTGTTCCAAACT	205	59.89	GGTGGTAGTGGTGCACCTTT	GTGCCTTCACTTGTTCCAAACT	199	59.573	TTCCAAGGTGGTAGTGGTGC	GCCTTCACTTGTTCCAAACTCA	203	59.312	TTCCAAGGTGGTAGTGGTGC	TGCCTTCACTTGTTCCAAACTC	204	59.312	TTCCAAGGTGGTAGTGGTGC	TGCCTTCACTTGTTCCAAACT	204	58.266
XLOC_005241#(TG)7#1371#14	GGAGCAGTTGAGCTTGTCTC	CTTGTCCTTGGTGCAACAGC	239	58.562	TGGTTGAAGGATTTGCTGCA	CTTGTCCTTGGTGCAACAGC	112	59.969	GGAGCAGTTGAGCTTGTCTC	TGTCCTTGGTGCAACAGCTT	237	60.396	GGAGCAGTTGAGCTTGTCTC	TTGTCCTTGGTGCAACAGCT	238	60.396	TGGTTGAAGGATTTGCTGCAA	CTTGTCCTTGGTGCAACAGC	112	59.969
XLOC_006803#(AGG)5#165#15	ACACCACAACCACCACCATT	GCTCCTCCTCCTCCTCCTTT	166	60.033	GTACACCACAACCACCACCA	GCTCCTCCTCCTCCTCCTTT	168	60.326	TGTACACCACAACCACCACC	GCTCCTCCTCCTCCTCCTTT	169	60.326	CATTTTGACGGCCACCACAA	GCTCCTCCTCCTCCTCCTTT	150	60.326	ACACCACAACCACCACCATT	TAACACGCTCCTCCTCCTCC	147	60.684
XLOC_006863#(CA)10#88#20	TCACCACACACACACACACA	ACGGTTGGGTTGAAGTTGGT	207	59.965	CTCAACCCACACTACCACCC	ACGGTTGGGTTGAAGTTGGT	110	60.034	CCCACTCAACCCACACTACC	ACGGTTGGGTTGAAGTTGGT	114	60.034	TCACCACACACACACACACA	CAGAGGCATGAAGGGCAGAA	272	60.035	ACCAACTTCAACCCAACCGT	ATTTAGTGCGGCGGAGTTCA	279	60.037
XLOC_006863#(CAA)5#482#15	AACTCCGCCGCACTAAATCA	GGGATTTTGCGAACGTCGTC	142	60.037	TGAACTCCGCCGCACTAAAT	GGGATTTTGCGAACGTCGTC	144	60.179	CACGTGTCCCTGAGCTTGAA	TGGTTCGGGTTCGGGTTTAG	245	59.965	CACGTGTCCCTGAGCTTGAA	CTGGTTCGGGTTCGGGTTTA	246	59.965	CACGTGTCCCTGAGCTTGAA	GTTCGGGTTTAGGTTCGGGT	237	59.965
XLOC_006863#(AGA)5#890#15	TAAACCCGAACCCGAACCAG	TTGCTGAAAACGGAAGCTGC	159	59.965	CTAAACCCGAACCCGAACCA	TTGCTGAAAACGGAAGCTGC	160	59.969	ACCTAAACCCGAACCCGAAC	TTGCTGAAAACGGAAGCTGC	162	59.969	ACCCGAACCTAAACCCGAAC	TTGCTGAAAACGGAAGCTGC	168	59.969	TAAACCCGAACCCGAACCAG	ACCAGAAACTTCCGGCGATT	137	59.964
XLOC_005349#(A)15#1#15	GCACTTCTCAGGTACTTCCGT	GGCCTCGTAATTGACCGTCA	173	59.727	GCACTTCTCAGGTACTTCCGT	AGGCCTCGTAATTGACCGTC	174	59.825	GCACTTCTCAGGTACTTCCGT	GAGGCCTCGTAATTGACCGT	175	59.825	AGCACTTCTCAGGTACTTCCG	GGCCTCGTAATTGACCGTCA	174	60.109	AGCACTTCTCAGGTACTTCCG	AGGCCTCGTAATTGACCGTC	175	59.825
XLOC_005349#(ACA)6#274#18	TGACGGTCAATTACGAGGCC	TAATCTGCCTCCTCCATGCC	237	60.109	TGACGGTCAATTACGAGGCC	GCCTCCTCCATGCCATCTTG	231	60.823	ACGGTCAATTACGAGGCCTC	TAATCTGCCTCCTCCATGCC	235	59.233	GACGGTCAATTACGAGGCCT	TAATCTGCCTCCTCCATGCC	236	59.233	TGACGGTCAATTACGAGGCC	CCTCCTCCATGCCATCTTGA	230	59.158
XLOC_005465#(AAC)5#1001#15	TATGATTTGCTGCATGCGGC	CACCCCCAAATTGCTTCTGC	283	59.969	GCAGAAGCAATTTGGGGGTG	AACACACCAGTTCCAGCACA	267	60.035	ATCTGCATGGCCAACCCTAC	AACACACCAGTTCCAGCACA	144	60.035	CATCTGCATGGCCAACCCTA	AACACACCAGTTCCAGCACA	145	60.035	GCAGAAGCAATTTGGGGGTG	GTAGGGTTGGCCATGCAGAT	143	60.107
XLOC_007114#(GAA)5#508#15	GCCGATTGAAACACCACCAC	TTTGGCGGAACTAGAAGGGG	190	60.04	CCCCTTCTAGTTCCGCCAAA	ATTACAAAATGGCGCCGTCG	158	59.902	TCCGGCAAACATGTCTTCCA	TTTGGCGGAACTAGAAGGGG	166	59.673	CACTAGCCACAACCACTCCA	ATTACAAAATGGCGCCGTCG	263	59.902	ACTAGCCACAACCACTCCAC	ATTACAAAATGGCGCCGTCG	262	59.902
XLOC_005785#(AAC)8#638#24	ACGCTACTTCTCCAATGTGCA	TGACTGTGTGGTGTGTTTGGA	206	59.998	TCCAAACACACCACACAGTCA	CCAGGCCATTGTAAACCTTGC	177	60.067	TCTCCAATGTGCAGAAGCTGT	TGACTGTGTGGTGTGTTTGGA	198	59.996	ACGCTACTTCTCCAATGTGCA	GGTGTGTTTGGAAGTGTTGCA	197	59.796	ACGCTACTTCTCCAATGTGCA	TGGTGTGTTTGGAAGTGTTGC	198	59.796
XLOC_007331#(GCT)5#769#15	ACAGCCCCTTTTCCATTGCT	CCAACAAGCAATGCCACCAT	167	60.179	ACAGCCCCTTTTCCATTGCT	GCCACCATAGCAGTCCAACA	155	60.322	ACAGCCCCTTTTCCATTGCT	TGCCACCATAGCAGTCCAAC	156	60.322	ACAGCCCCTTTTCCATTGCT	GCAATGCCACCATAGCAGTC	160	59.617	AGGAGTCCTGGGAAGACTGG	CCAACAAGCAATGCCACCAT	122	59.678
XLOC_005834#(T)10#2794#10	GATGACTTTCATGCTGGCCG	AAGCGAAAACCATGGCAACC	203	59.62	GATGACTTTCATGCTGGCCG	CGGTAAGCGAAAACCATGGC	207	60.179	ACATGCAAGCAAAAGCACCA	GCAAGCAGATAAGCCCCTCT	265	59.818	ACATGCAAGCAAAAGCACCA	AGCAAGCAGATAAGCCCCTC	266	59.818	GATGACTTTCATGCTGGCCG	GGCAACCAGAGCAGCTACTT	190	60.322
XLOC_005856#(AAC)7#75#21	GCTGCTTGGGAAAACAGCAA	TGCACGGTATTTAGCAGCCA	213	59.895	TTGCTGCTTGGGAAAACAGC	TGCACGGTATTTAGCAGCCA	215	60.036	GCTGCTTGGGAAAACAGCAA	TGCACGGTATTTAGCAGCCA	213	60.036	TTGCTGCTTGGGAAAACAGC	TGCACGGTATTTAGCAGCCA	215	60.036	ACAGCAAGAAGGCAGCTCTT	TGCACGGTATTTAGCAGCCA	200	60.036
XLOC_007449#(A)10#328#10	TGATGGAAGCCGGGAAGATG	AAACCCCTTTTGCTCCACCA	111	59.819	GTGATGGAAGCCGGGAAGAT	AAACCCCTTTTGCTCCACCA	112	60.032	TGATGGAAGCCGGGAAGATG	TTTGCTCCACCACAACAGGT	103	60.034	GTGATGGAAGCCGGGAAGAT	TTTGCTCCACCACAACAGGT	104	60.034	TGATGGAAGCCGGGAAGATG	GCAACAAGGAGAAGGCAAGC	131	60.039
XLOC_007459#(GTG)5#230#15	TGGCCTTCCATGTTTCTGCT	AACTCCAACTGCAGGGGATG	124	59.887	TGGACACTCAACAGGTGCAG	AACTCCAACTGCAGGGGATG	103	59.961	TGGCCTTCCATGTTTCTGCT	CCAACTGCAGGGGATGTGAA	120	60.251	ACACTCAACAGGTGCAGCAA	AACTCCAACTGCAGGGGATG	100	59.961	ATGGACACTCAACAGGTGCA	AACTCCAACTGCAGGGGATG	104	59.961
XLOC_005964#(CAAAAC)5#335#30	CCAATGCATCCACCACCTCT	GAGAGGAAGTTGGTTGGGGG	275	60.034	CCAATGCATCCACCACCTCT	GGAGAGGAAGTTGGTTGGGG	276	59.962	TCCAATGCATCCACCACCTC	GAGAGGAAGTTGGTTGGGGG	276	59.962	TCCAATGCATCCACCACCTC	GGAGAGGAAGTTGGTTGGGG	277	59.962	ACTCCTCCCCATTGCTCTCT	AGTTTCCGAGACGTCAACCC	276	59.967
XLOC_007625#(ATA)5#133#15	TGCTGCTCATGATTCGTCGT	GTTGTGCATGGAGAATGGCC	177	60.109	GCTGCTCATGATTCGTCGTG	GTTGTGCATGGAGAATGGCC	176	59.826	TGCTGCTCATGATTCGTCGT	TGGAGAATGGCCGGTTTACA	169	59.306	TGCTGCTCATGATTCGTCGT	TCGAATCTAACACCGCGAGT	257	59.193	GGCCATTCTCCATGCACAAC	TCGAATCTAACACCGCGAGT	100	59.193
XLOC_006127#(TC)7ttctctctct(TC)7#169#38	GTGCGGCATCTCTCTCTCTC	TGGTGGGGGTTGTGAATGAG	206	59.969	GTGCGGCATCTCTCTCTCTC	GAGTGGTGGGGGTTGTGAAT	209	59.888	TGTCCACCAACACAACCCAA	TGGTGGGGGTTGTGAATGAG	157	59.888	TGTCCACCAACACAACCCAA	GAGTGGTGGGGGTTGTGAAT	160	59.888	GTGCGGCATCTCTCTCTCTC	ATGGTTTTGGAGTGGTGGGG	218	60.179
XLOC_006127#(AT)12#3476#24	GGCAAGGTGTAGCTCAGTGA	GTTTGGCCTCTTGCAGCATC	128	59.678	GGCAAGGTGTAGCTCAGTGA	GCCTCTTGCAGCATCAACAC	123	60.109	AGGTGTAGCTCAGTGAGGGA	GTTTGGCCTCTTGCAGCATC	124	60.109	AGGTGTAGCTCAGTGAGGGA	GCCTCTTGCAGCATCAACAC	119	60.109	GGGCAAGGTGTAGCTCAGTG	GTTTGGCCTCTTGCAGCATC	129	60.109
XLOC_006133#(T)10#1844#10	AGGAGGCTGATGTGGAGAGA	CAGATGGGTGACGCATGACT	105	59.662	AGGAGGCTGATGTGGAGAGA	ACAAACAGATGGGTGACGCA	110	60.179	AAGAGGAACAGGAACACGCA	CAGATGGGTGACGCATGACT	257	60.108	AAGAGGAACAGGAACACGCA	ACAAACAGATGGGTGACGCA	262	60.179	AGGAGGCTGATGTGGAGAGA	AACAGATGGGTGACGCATGA	107	59.675
XLOC_006222#(A)10#33#10	TTCGATGGGCTGAAGAACCC	TGTGGCAAGAAGGTGTTGGT	109	60.035	AAGGCCTTGGGATTCGATGG	TGTGGCAAGAAGGTGTTGGT	121	60.034	TGGGATTCGATGGGCTGAAG	TGTGGCAAGAAGGTGTTGGT	114	60.034	CTTGGGATTCGATGGGCTGA	TGTGGCAAGAAGGTGTTGGT	116	60.034	GGAAGGCCTTGGGATTCGAT	TGTGGCAAGAAGGTGTTGGT	123	60.034
XLOC_006230#(TA)9#2130#18	TTGGGCCTCAAGCTACAAGT	AGGCCAGATCCAAGAATTGCA	282	59.229	TTGGGCCTCAAGCTACAAGT	TCAGTCTTGAGTGCTTCCACC	127	59.929	TTGGGCCTCAAGCTACAAGT	AGTCTTGAGTGCTTCCACCA	125	58.868	TTGGGCCTCAAGCTACAAGT	CAGTCTTGAGTGCTTCCACCA	126	60.203	TTGGGCCTCAAGCTACAAGT	CACAACAGTAGGCCAGATCCA	291	59.721
XLOC_006307#(TC)12tttctctctattgggactttgtgacacaacaaaacacctgatccatccgtgaacaactttactaaaaaccattcattctactct(TC)6#148#120	ACACCTGATCCATCCGTGAAC	GCTTCTGCTTCCATCACTTGG	194	60.066	CACCTGATCCATCCGTGAACA	GCTTCTGCTTCCATCACTTGG	193	59.528	ACCTGATCCATCCGTGAACA	GCTTCTGCTTCCATCACTTGG	192	59.528	ACACCTGATCCATCCGTGAA	GCTTCTGCTTCCATCACTTGG	194	59.528	AACACCTGATCCATCCGTGA	GCTTCTGCTTCCATCACTTGG	195	59.528
XLOC_006307#(AG)6#562#12	TGTGCTGAGTTCAAGGACCA	CCACAACTTACCCCTTGCCA	116	59.163	GCTGAGTTCAAGGACCAAGC	CCACAACTTACCCCTTGCCA	113	60.179	TGTGCTGAGTTCAAGGACCA	ACTTACCCCTTGCCAAGTGC	111	60.54	TGTGTGTGCTGAGTTCAAGGA	CCACAACTTACCCCTTGCCA	120	60.179	TGTGCTGAGTTCAAGGACCAA	CCACAACTTACCCCTTGCCA	116	60.179
XLOC_007873#(AGG)5#2235#15	AAGGGTGGCCATGGAGATTG	AACTTTTTCACTGCGACCGC	163	60.033	CAAAGGGTGGCCATGGAGAT	AACTTTTTCACTGCGACCGC	165	59.971	CCGCCAGTTATCCATCGTGA	CCAGCAACCATGGAGACTGT	131	59.963	TCCGCCAGTTATCCATCGTG	CCAGCAACCATGGAGACTGT	132	59.963	CATGACTGTCATCCGCCAGT	CCAGCAACCATGGAGACTGT	143	59.963
XLOC_006610#(CT)7#96#14	TTCAGCATCAGGCCACTTGG	CCCCCGCCTTCTTCTGTATC	104	60.61	GCATCAGGCCACTTGGTTCT	CCCCCGCCTTCTTCTGTATC	100	59.893	AGCATCAGGCCACTTGGTTC	CCCCCGCCTTCTTCTGTATC	101	59.893	GGGTGAAACCTTCCGCAACT	CCCCCGCCTTCTTCTGTATC	147	59.893	CAGCATCAGGCCACTTGGTT	CCCCCGCCTTCTTCTGTATC	102	59.893
XLOC_006610#(AAG)5#1182#15	CCACTATGTTCAAAGCCGCG	TTTGTAGAACTCGCGGAGGG	229	59.903	ATGGAGGACCTGGTTCCCAT	TTTGTAGAACTCGCGGAGGG	255	59.754	TGTTCAAAGCCGCGAGAAAC	TTTGTAGAACTCGCGGAGGG	223	59.754	GTTCAAAGCCGCGAGAAACC	TTTGTAGAACTCGCGGAGGG	222	59.754	CCACTATGTTCAAAGCCGCG	AGAGTGTCCACAAACAGCCA	147	59.454
XLOC_006610#(A)10#1365#10	TGGCTGTTTGTGGACACTCT	TTTGTAGAACTCGCGGAGGG	102	59.454	TGGCTGTTTGTGGACACTCT	GCTGTGCCCTCCACTTCAAT	122	60.61	ACTCTTCCTTTAGCACGCGA	GCTGTGCCCTCCACTTCAAT	107	60.61	TGGCTGTTTGTGGACACTCTT	TTTGTAGAACTCGCGGAGGG	102	59.754	TTGGCTGTTTGTGGACACTCT	TTTGTAGAACTCGCGGAGGG	103	59.754
XLOC_008226#(AAC)5#152#15	GCCCTTGTGTGCAGTGTAAC	CACCAAGTAGAGCAGCACCA	176	59.689	GCCCTTGTGTGCAGTGTAAC	CGTCGAAACCCTGGTCATCA	128	60.038	TATGTCCACCTCATCACCGC	CACCAAGTAGAGCAGCACCA	194	59.965	TATGTCCACCTCATCACCGC	CGTCGAAACCCTGGTCATCA	146	60.038	GCCCTTGTGTGCAGTGTAAC	GAGCAGCACCAAAACCATCC	167	59.755
XLOC_010232#(ATG)6#1976#18	TCCAAGCAAACAAGGGTGGT	AGGGTCCCTCAGTATTGCCT	296	60.033	AGGCAATACTGAGGGACCCT	GACACAGAGATGGTGGCAGA	286	59.39	AGGCAATACTGAGGGACCCT	GAGACACAGAGATGGTGGCA	288	59.39	AGGCAATACTGAGGGACCCT	AGACACAGAGATGGTGGCAG	287	59.388	CTCCAAGCAAACAAGGGTGG	AGGGTCCCTCAGTATTGCCT	297	59.955
XLOC_008412#(T)10#1676#10	TAGCAGCAGGGATTGTGACC	CCACTCATCTTACACCCTCCA	136	59.747	TAGCAGCAGGGATTGTGACC	TCCACTCATCTTACACCCTCCA	137	60.226	AATATGGCCTAGCAGCAGGG	CCACTCATCTTACACCCTCCA	145	58.812	AATATGGCCTAGCAGCAGGG	TCCACTCATCTTACACCCTCCA	146	60.226	TATGGCCTAGCAGCAGGGAT	CCACTCATCTTACACCCTCCA	143	58.812
XLOC_010368#(T)13#1001#13	TTCGTGCTGATGAGGCTCAT	TAACCAACAGGAGCTGGAGC	100	59.461	ATTCGTGCTGATGAGGCTCA	TAACCAACAGGAGCTGGAGC	101	59.675	TGAGAATGTAGCTGCTCCTGC	CAGGAGCTGGAGCCTCTTTC	176	60.108	GAGAATGTAGCTGCTCCTGCT	CAGGAGCTGGAGCCTCTTTC	175	60.108	AGAATGTAGCTGCTCCTGCT	CAGGAGCTGGAGCCTCTTTC	174	60.108
XLOC_010394#(T)16#983#16	GGGCGAATCTCAGGTTTCCA	CTCCGGTAGCCACACACTTT	212	60.035	GGGCGAATCTCAGGTTTCCA	GTGCTCTGTTTCCTCTGCCT	230	59.964	CGGCTGAGATTTTTGAGGCG	CTCCGGTAGCCACACACTTT	239	59.965	CGGCTGAGATTTTTGAGGCG	GTGCTCTGTTTCCTCTGCCT	257	59.964	GAGGCGGTTATTAGGGCGAA	CTCCGGTAGCCACACACTTT	225	59.965
XLOC_008451#(AG)9#65#18	AAAGAGAACCGACGTGGCAT	CACCCATCAGCCTTGAGGAG	171	59.965	AGAGAACCGACGTGGCATAC	CACCCATCAGCCTTGAGGAG	169	60.107	TAGGCGTTAGGGTTCTTGGC	CACCCATCAGCCTTGAGGAG	118	60.107	AAAGAGAACCGACGTGGCAT	ATCCACCCATCAGCCTTGAG	174	59.45	TCAAAGAGAACCGACGTGGC	CACCCATCAGCCTTGAGGAG	173	60.107
XLOC_010519#(GAT)8#442#24	GGTGTGTGCTTGCATTGGTT	ACTCCAAGCGAGAAGTACCA	182	59.895	ATGGTGTGTGCTTGCATTGG	ACTCCAAGCGAGAAGTACCA	184	58.371	GGAAATGGTGTGTGCTTGCA	ACTCCAAGCGAGAAGTACCA	188	58.371	TGGAAATGGTGTGTGCTTGC	ACTCCAAGCGAGAAGTACCA	189	58.371	GGTGTGTGCTTGCATTGGTT	ACTCCAAGCGAGAAGTACCAA	182	59.032
XLOC_008729#(GGA)8#52#24	GCCCACTGGACTTGTCTACC	CTCCAATACCCCACACGCTT	266	60.036	GGCCCACTGGACTTGTCTAC	CTCCAATACCCCACACGCTT	267	60.035	GCCCACTGGACTTGTCTACC	TCCAATACCCCACACGCTTC	265	60.036	GGCCCACTGGACTTGTCTAC	TCCAATACCCCACACGCTTC	266	60.036	CACTTGGCTGACAGGAGGAG	GTAGACAAGTCCAGTGGGCC	131	60.036
XLOC_008936#(ACA)6#1213#18	GAGACTTAGCTGGCATGGCA	CGTCCACCGATACCAGAGTG	291	60.108	CCAAGGCACTCTGGTATCGG	TACACAATGCTCACACGGCT	105	59.965	GCACTCTGGTATCGGTGGAC	TACACAATGCTCACACGGCT	100	59.965	GAGACTTAGCTGGCATGGCA	CCGATACCAGAGTGCCTTGG	285	60.179	GAGACTTAGCTGGCATGGCA	GTCCACCGATACCAGAGTGC	290	60.179
XLOC_008936#(AGA)5#1382#15	AGCCGTGTGAGCATTGTGTA	GGAGACGACGATGAACCTCC	260	59.965	GAGACTTAGCTGGCATGGCA	CGTCCACCGATACCAGAGTG	291	59.899	CCAAGGCACTCTGGTATCGG	TACACAATGCTCACACGGCT	105	59.965	GCACTCTGGTATCGGTGGAC	TACACAATGCTCACACGGCT	100	59.965	GAGACTTAGCTGGCATGGCA	CCGATACCAGAGTGCCTTGG	285	60.179
XLOC_009025#(CT)9#35#18	GCCCCAATTTGCGGATCTTC	CAACCTAGACTCGCTGCACA	281	59.897	TGTGCAGCGAGTCTAGGTTG	CCGGCGACCTACATTTCAGA	211	59.825	TGTGCAGCGAGTCTAGGTTG	TCCGGCGACCTACATTTCAG	212	59.825	TGTGCAGCGAGTCTAGGTTG	CTCCGGCGACCTACATTTCA	213	59.825	TGTGCAGCGAGTCTAGGTTG	TGGTAGTGTGGTGACCGAGA	272	60.179
XLOC_009177#(T)12#3467#12	TGCTGCAACCAGTGATTCCT	AAATCACCCTTTTGACGCGC	300	59.889	TGCTGCAACCAGTGATTCCT	TCATGTCAACTGCTGCTGGT	236	59.891	TGCTGCAACCAGTGATTCCT	GCTGGTTGCCTTGGTATTCG	222	59.548	TGCTGCAACCAGTGATTCCT	ACCCTTTTGACGCGCACTTA	295	60.533	TGCTGCAACCAGTGATTCCT	CCCTTTTGACGCGCACTTAA	294	59.411
XLOC_011263#(GGT)5#511#15	CCAGCTCCTTCTTCTGGTGG	CTTGCTTCTGGTGTTGGTGC	107	60.036	GCACCAACACCAGAAGCAAG	CGATTGGCAGACCCAGAAGT	176	60.036	GCACCAACACCAGAAGCAAG	AACCTGTCCTCGATTGGCAG	186	60.036	GCACCAACACCAGAAGCAAG	GAACCTGTCCTCGATTGGCA	187	60.036	GCACCAACACCAGAAGCAAG	ATTGGCAGACCCAGAAGTGG	174	59.961
XLOC_011502#(AAT)7#796#21	GGCAACAGCAAGCAACTGAT	TCAACCCCAACACCACTTCC	127	59.684	GAGGCAACAGCAAGCAACTG	TCAACCCCAACACCACTTCC	129	60.106	CTGAGGCAACAGCAAGCAAC	TCAACCCCAACACCACTTCC	131	60.106	GGCAACAGCAAGCAACTGAT	TCAACTTCAGGGCTGCCATT	156	59.887	GGCAACAGCAAGCAACTGAT	TTCAACTTCAGGGCTGCCAT	157	59.887
XLOC_009761#(TGA)8#339#24	TGAAGGACCCCTCATGTGATG	CCCAATTCCTTCATGCACCG	137	59.439	TGAAGGACCCCTCATGTGATG	TGCACCGACAAAGAAGCACT	124	60.464	TGAAGGACCCCTCATGTGATG	CATGCACCGACAAAGAAGCA	126	59.407	TGAAGGACCCCTCATGTGATG	ATGCACCGACAAAGAAGCAC	125	59.407	TTGAAGGACCCCTCATGTGA	CCCAATTCCTTCATGCACCG	138	59.543
XLOC_009819#(A)17#43#17	TCTACCTGGTCCTGCTCCTC	ACCATAACAGGACCAGCAGC	120	60.033	TCTACCTGGTCCTGCTCCTC	CCATAACAGGACCAGCAGCA	119	60.035	TCTACCTGGTCCTGCTCCTC	CCACCTCCACTGCTTCCAAT	297	59.961	GCTGCTGGTCCTGTTATGGT	CCACCTCCACTGCTTCCAAT	197	59.961	TGCTGCTGGTCCTGTTATGG	CCACCTCCACTGCTTCCAAT	198	59.961
XLOC_009819#(GAA)5#733#15	TCTACCTGGTCCTGCTCCTC	ACCATAACAGGACCAGCAGC	120	60.033	TCTACCTGGTCCTGCTCCTC	CCATAACAGGACCAGCAGCA	119	60.035	TCTACCTGGTCCTGCTCCTC	CCACCTCCACTGCTTCCAAT	297	59.961	GCTGCTGGTCCTGTTATGGT	CCACCTCCACTGCTTCCAAT	197	59.961	TGCTGCTGGTCCTGTTATGG	CCACCTCCACTGCTTCCAAT	198	59.961
XLOC_011899#(T)14#1585#14	ATGGTCGCATGTGTTGGTCT	GACCGGTACCCCAAAAGACC	125	59.963	ATGGTCGCATGTGTTGGTCT	CTCCTCCCTCACATGCCAAA	252	59.671	ATGGTCGCATGTGTTGGTCT	CCGGTACCCCAAAAGACCAT	123	59.67	ATGGTCGCATGTGTTGGTCT	TGACCGGTACCCCAAAAGAC	126	59.602	ATGGTCGCATGTGTTGGTCT	TCTCCTCCCTCACATGCCAA	253	60.547
XLOC_012063#(TGC)6#1524#18	GCATGAGCTTGTGGACCCTA	CAAGTGAAGGTGGTGGTGGT	260	59.747	TCAACAGCTCCACAAGGGAC	TAGGGTCCACAAGCTCATGC	223	59.747	CAACAGCTCCACAAGGGACT	TAGGGTCCACAAGCTCATGC	222	59.747	GCATGAGCTTGTGGACCCTA	TCAAGTGAAGGTGGTGGTGG	261	59.817	TCAACAGCTCCACAAGGGAC	TCAACAGCAGGCATGGATGA	134	59.671
XLOC_013971#(TCT)5#292#15	CCAGAAGCCCAGTTCCTGAG	ACTCGAGTTCGGATTGCCAG	300	60.036	CCAGAAGCCCAGTTCCTGAG	GAGCTTCTCCGGTAGCAACA	237	59.753	AAGCCCAGTTCCTGAGAGGA	ACTCGAGTTCGGATTGCCAG	296	60.109	AAGCCCAGTTCCTGAGAGGA	GACTCGAGTTCGGATTGCCA	297	60.109	CGTAGATCACCCAGAAGCCC	GAGCTTCTCCGGTAGCAACA	247	59.753
XLOC_012295#(CTT)7#121#21	TCCTTCGGTCGCGTGTAAAG	TGCACCAAACTCTTCATGGT	208	60.388	CTCCTTCGGTCGCGTGTAAA	TGCACCAAACTCTTCATGGT	209	57.637	TACCATCGGTTCGTCTTCCG	TGCACCAAACTCTTCATGGT	151	57.637	TCTTCTTCTCCTTCGGTCGC	TGCACCAAACTCTTCATGGT	216	57.637	CCGAAACTATGCCGCTCGAT	TGCACCAAACTCTTCATGGT	177	57.637
XLOC_014084#(TAT)5#2023#15	CCTGGAGGACCTAGTGTTGC	CTCCAAGTGCTGCTCTTCCA	100	59.749	CCTGGAGGACCTAGTGTTGC	ACTCCAAGTGCTGCTCTTCC	101	59.964	CCTCAGAACTCAGCAAGGCT	CCAAGTGCTGCTCTTCCAGA	125	59.964	CCTCAGAACTCAGCAAGGCT	TCCAAGTGCTGCTCTTCCAG	126	59.964	CCTCAGAACTCAGCAAGGCT	CTCCAAGTGCTGCTCTTCCA	127	59.964
XLOC_014286#(T)10#493#10	ACACCTCAGTCACCTTCACC	GCCCAAGAAGCTGAATTTGGA	128	59.241	ACACCTCAGTCACCTTCACC	AGCCCAAGAAGCTGAATTTGG	129	59.102	ACACCTCAGTCACCTTCACC	GGGTGATGAAGCAGAAGAACC	210	58.912	CACCTCAGTCACCTTCACCT	GCCCAAGAAGCTGAATTTGGA	127	59.105	CACCTCAGTCACCTTCACCT	AGCCCAAGAAGCTGAATTTGG	128	59.102
XLOC_014286#(ATT)5#2840#15	TGCTTCAGCTTCATCTGCCA	AAATGCCAATTGGACCACCG	170	59.963	AACCATTGGAATGCTTGCGG	AGGGAATGCATGTCCCACTT	228	59.294	AACCATTGGAATGCTTGCGG	AAGGGAATGCATGTCCCACT	229	59.294	TTGGTGACTACATGGCTGCA	AAATGCCAATTGGACCACCG	228	59.392	TGCTTCAGCTTCATCTGCCA	CCCGCAAGCATTCCAATGG	147	59.858
XLOC_014286#(T)11#3015#11	AACCATTGGAATGCTTGCGG	AGGGAATGCATGTCCCACTT	228	59.753	AACCATTGGAATGCTTGCGG	AAGGGAATGCATGTCCCACT	229	59.294	CGGTGGTCCAATTGGCATTT	AGGGAATGCATGTCCCACTT	204	59.294	CGGTGGTCCAATTGGCATTT	AAGGGAATGCATGTCCCACT	205	59.294	AACCATTGGAATGCTTGCGG	AAGGGAATGCATGTCCCACTT	229	59.922
XLOC_012679#(TC)6#136#12	GCGGAAAATCTGCGGATGTC	ACCTCAACCCACGGTTAACC	285	59.972	GCGGAAAATCTGCGGATGTC	TGTGGGATAACAAGACGCGG	226	60.391	GCGGAAAATCTGCGGATGTC	GTGGGATAACAAGACGCGGT	225	60.391	GCGGAAAATCTGCGGATGTC	CCTCAACCCACGGTTAACCT	284	59.601	GGACGCGAGAAACCTGTACA	TGTGGGATAACAAGACGCGG	260	60.391
XLOC_013128#(ATA)8#473#24	CAACGGTTCACTTTGCAGGG	CGAATGGCTTCCCTGCATTC	228	59.969	CCAACGGTTCACTTTGCAGG	CGAATGGCTTCCCTGCATTC	229	59.617	GAATGCAGGGAAGCCATTCG	CAACCTCTGGTCCTGCTTGT	130	59.891	GAATGCAGGGAAGCCATTCG	CTACGAGCCTCAGTGCACTT	197	59.755	CAACGGTTCACTTTGCAGGG	TGCCTCTGCAAATCTCCCAT	100	59.373
XLOC_014886#(ATA)5#605#15	GTGGGTGGACCTTCAACACT	AACACTTTAGCACCTCCCGG	157	59.817	CACTGTTGGAGGACCTGGTG	AACACTTTAGCACCTCCCGG	174	59.964	AGCAAGGGGTCTCGATCTCA	TCTCTCACAGCACAGCACAG	236	59.967	GTGGGTGGACCTTCAACACT	ATCCACTTTTGTCCACGGCA	120	60.179	CACTGTTGGAGGACCTGGTG	ATCCACTTTTGTCCACGGCA	137	60.179
XLOC_015111#(AGA)5#115#15	AGCGTCTTCTCGACAAAGCT	AGCATGAGGAAGGCGATGTT	167	59.684	CCGACGGTCCTCTCAAACTT	AGCATGAGGAAGGCGATGTT	125	59.746	CCGACGGTCCTCTCAAACTT	AGCATGAGGAAGGCGATGTT	125	59.746	AGCGTCTTCTCGACAAAGCT	GCATGAGGAAGGCGATGTTG	166	59.62	CCGACGGTCCTCTCAAACTT	GCATGAGGAAGGCGATGTTG	124	59.62
XLOC_015270#(A)10#508#10	TTTTGTGGAGCTGCGTTTGG	TGTTGACAGAGCTGCACCAA	144	59.898	GCGTTTGGAAGTGTTGGTGG	TGTTGACAGAGCTGCACCAA	132	60.107	ACGTGTGGCCGGATATGAAA	TGTTGACAGAGCTGCACCAA	200	60.107	AGCTGCGTTTGGAAGTGTTG	TGTTGACAGAGCTGCACCAA	136	60.107	TGGCAAACAGATGGATCCGG	CCAAACGCAGCTCCACAAAA	104	59.898
XLOC_013586#(TAT)7#2982#21	GTTTTGCAAGCAAGAGGGGG	ACACTTTGTGGTTGCCCTTG	108	59.966	GTTTTGCAAGCAAGAGGGGG	CACACTTTGTGGTTGCCCTT	109	59.177	GGTTTTGCAAGCAAGAGGGG	ACACTTTGTGGTTGCCCTTG	109	59.177	GGTTTTGCAAGCAAGAGGGG	CACACTTTGTGGTTGCCCTT	110	59.177	TTGCAAGCAAGAGGGGGAAA	ACACTTTGTGGTTGCCCTTG	105	59.177
XLOC_015307#(TCT)6#180#18	ACGCTTCCCTTAACTGCGTT	CGGCCACCACTATCGTACTC	218	60.25	AACGCTTCCCTTAACTGCGT	CGGCCACCACTATCGTACTC	219	59.97	CTGGAGCCGAAGAAGAAGGG	TAACGCTACCTCAAGGGCAC	167	59.752	CCTGGAGCCGAAGAAGAAGG	TAACGCTACCTCAAGGGCAC	168	59.752	ACGCTTCCCTTAACTGCGTT	CCTTCTTCTTCGGCTCCAGG	254	60.108
XLOC_013695#(T)10#1018#10	TGGGAGTTTAGTCCTGGTCCT	AGCGCTCAGTGAATGAACCA	148	59.849	TGGGAGTTTAGTCCTGGTCCT	TGGGAGTTTTCCATGACCCG	194	59.962	TGGGAGTTTAGTCCTGGTCCT	AACCATCCTAGAGGCCACCT	129	59.955	TGGGAGTTTAGTCCTGGTCCT	AGTTTTCCATGACCCGCACT	190	59.89	TGGGAGTTTAGTCCTGGTCCT	GCAGCGCTCAGTGAATGAAC	150	60.179
XLOC_015446#(GCG)5#469#15	GGCGGCGGTAAATTGAGTTG	ACAGCTACACCGAAACCCAG	270	60.179	GGCGGCGGTAAATTGAGTTG	CTACACCGAAACCCAGGCTT	266	59.964	CTGGGTTTCGGTGTAGCTGT	TCCTCCACATCTTCCGGACA	122	60.252	AAGCCTGGGTTTCGGTGTAG	TCCTCCACATCTTCCGGACA	126	60.252	CTGGGTTTCGGTGTAGCTGT	CGTCGGCGAAAGAAACAACA	214	59.698
XLOC_013806#(AAG)6#135#18	TCTACCCATCAGGAAGGGCA	GAAGTCGATTCCTCGCTCGT	291	59.956	ACGAGCGAGGAATCGACTTC	GGGAGAATGATTGCCAGGCT	146	60.106	ACGAGCGAGGAATCGACTTC	AGGGAGAATGATTGCCAGGC	147	60.106	CCCATCAGGAAGGGCATCTC	GAAGTCGATTCCTCGCTCGT	287	59.901	CCATCGGGAAAGACAGCGAT	TGCCCTTCCTGATGGGTAGA	144	59.956
XLOC_017640#(AT)6#1166#12	TTCCTCCTCATCGAGCAACG	CACGGGTTCGGATAGGCTTT	119	59.827	TCAAGTCCGGCAAGTCCTTC	ACCAACACGGGTTCGGATAG	102	59.752	AAGTCCGGCAAGTCCTTCTG	ACCAACACGGGTTCGGATAG	100	59.752	CAAGTCCGGCAAGTCCTTCT	ACCAACACGGGTTCGGATAG	101	59.752	CTCAAGTCCGGCAAGTCCTT	ACCAACACGGGTTCGGATAG	103	59.752
XLOC_017657#(A)11#1#11	AAAAGCAAGAACGCCACGTC	CTCTTCCTCCTCCTCTGCCT	184	59.971	AAAAGCAAGAACGCCACGTC	CTGCTCCTCTTCCTCCTCCT	190	60.032	GAAAAGCAAGAACGCCACGT	CTCTTCCTCCTCCTCTGCCT	185	60.032	GAAAAGCAAGAACGCCACGT	CTGCTCCTCTTCCTCCTCCT	191	60.032	AAAAGCAAGAACGCCACGTC	TCTTCCTCCTCCTCTGCCTC	183	60.033
XLOC_015848#(TA)8#739#16	AATTCTGGTAGCTGTGGGCC	TTGGTTCCACCTTGGCAAGT	119	60.034	AATGGGTGTACACGTGGCAT	TTGGTTCCACCTTGGCAAGT	242	60.033	ATTGCCAAGCGTACGGTACA	GGCCCACAGCTACCAGAATT	274	60.034	AATGGGTGTACACGTGGCAT	GGCCCACAGCTACCAGAATT	143	60.034	ATTGCCAAGCGTACGGTACA	ATGCCACGTGTACACCCATT	151	59.962
XLOC_015874#(T)10#1202#10	AAAAGCCATGTTGGGGTGGA	TCTCACCGCACCAAATCCAA	106	60.105	AAAAGCCATGTTGGGGTGGA	TTCTCACCGCACCAAATCCA	107	59.89	ATGCTGCAGAGTCTGTGGAG	CCAGCATCAGAAGGCTTGGA	103	60.035	GCTGCAGAGTCTGTGGAGAA	CCAGCATCAGAAGGCTTGGA	101	60.035	ATGCTGCAGAGTCTGTGGAG	TACTGCCAGCATCAGAAGGC	108	60.108
XLOC_017971#(TAC)5#109#15	AGCCCCTACAAAACCAACCC	CTTTGAGCTGCGAAAAGGCG	275	60.179	TCTCTGCTTGTAGCTGCTGT	GAGCTTTTGGGGATGGAGCT	269	60.034	TCTCTGCTTGTAGCTGCTGT	CTTTTGGGGATGGAGCTGGT	266	59.96	TCTCTGCTTGTAGCTGCTGT	GGGTTGGTTTTGTAGGGGCT	299	60.179	AGCTCCATCCCCAAAAGCTC	CGGGTGCAAGGATTGTTAAGC	278	60.135
XLOC_018039#(CTA)6#131#18	AGTGGCTGGTTGGGTTATCG	TTCGCGACATCGATCATCGT	173	60.035	GTGGCTGGTTGGGTTATCGA	TTCGCGACATCGATCATCGT	172	59.971	CACAAAAGTGGCTGGTTGGG	TTCGCGACATCGATCATCGT	179	59.971	TGCACAAAAGTGGCTGGTTG	TTCGCGACATCGATCATCGT	181	59.971	TGGGTTATCGAAAGGCGGAG	TTCGCGACATCGATCATCGT	163	59.971
XLOC_016146#(GAA)5#279#15	GGACATGTGGCATTCCTCCA	AGTGACACCACCAGTTCCAC	241	60.034	TGGACATGTGGCATTCCTCC	AGTGACACCACCAGTTCCAC	242	59.82	GGACATGTGGCATTCCTCCA	CACCAGTTCCACCTCCAACA	233	59.817	TGGACATGTGGCATTCCTCC	CACCAGTTCCACCTCCAACA	234	59.817	GGACATGTGGCATTCCTCCA	GACACCACCAGTTCCACCTC	238	60.25
XLOC_018086#(AT)6#3507#12	AGGTGCACTGCAAAAGGAGA	CTGCAACATGTTCGGCCTTT	294	59.817	CAGGTGCACTGCAAAAGGAG	CTGCAACATGTTCGGCCTTT	295	59.685	AGGTGCACTGCAAAAGGAGA	CAACCTGCAACATGTTCGGC	298	60.664	AGGTGCACTGCAAAAGGAGA	ACAACCTGCAACATGTTCGG	299	59.332	AGGTGCACTGCAAAAGGAGA	TGCAACATGTTCGGCCTTTT	293	59.25
XLOC_018150#(CT)11#97#22	TAGCTGTGAGGTGGTTGCTG	ACAGCCATCATCAGCACCAA	157	59.965	GTAGCTGTGAGGTGGTTGCT	ACAGCCATCATCAGCACCAA	158	59.961	TTGGTGCTGATGATGGCTGT	GGACCTGACCTTCCGAAGTG	237	60.037	TTGGTGCTGATGATGGCTGT	AGGTGTCGGAGATGTCTGGA	257	59.96	TGCTGATGAGGCTTCGAAGG	CACGGTACCTGTCACGTTCA	263	59.969
XLOC_016422#(T)11aaattgagtaaaatcaa(T)12#1056#40	TGGTGCTACATTGGAGAATGCT	TGTCCTAGTGGCAGAGGAGG	274	60.026	TGGTGCTACATTGGAGAATGCT	GTCCTAGTGGCAGAGGAGGT	273	60.325	GGTTGGCCATCAAAAGGTGAC	AGTGGCAGAGGAGGTAAGAGA	300	59.641	TGGCCATCAAAAGGTGACAGT	AGTGGCAGAGGAGGTAAGAGA	297	59.641	GCCATCAAAAGGTGACAGTGA	GTCCTAGTGGCAGAGGAGGT	300	60.325
XLOC_016644#(A)10#386#10	GGTACCCCAACACTCGGAAG	TGAGACATGAACCGGAACCG	142	60.037	GGTACCCCAACACTCGGAAG	CGGTGAGACATGAACCGGAA	145	60.038	GGTACCCCAACACTCGGAAG	GTCGAAGTTGCAACCGGTTC	117	60.042	TCTAGCAAATGCCGGTACCC	TGAGACATGAACCGGAACCG	155	60.038	TCTAGCAAATGCCGGTACCC	CGGTGAGACATGAACCGGAA	158	60.038
XLOC_016685#(TC)7#23#14	CGGGTTAAAAGCGTGTTGGG	CCACACTGACCACTCCTTCC	257	60.04	CGGGTTAAAAGCGTGTTGGG	GTTGGCTTCCTCGGATGTCA	179	60.036	CGGGTTAAAAGCGTGTTGGG	CTCTTGTCACCAGGTTGGCT	192	59.891	GCGTGTTGGGTTAAGCCATC	CCACACTGACCACTCCTTCC	247	59.965	GCGTGTTGGGTTAAGCCATC	GTTGGCTTCCTCGGATGTCA	169	60.036
XLOC_016934#(T)10#1731#10	TGGAGCCTCAGAAGAAGCAA	CGGTAGCTTTAAGGCCACCA	216	58.941	TTGGAGCCTCAGAAGAAGCA	CGGTAGCTTTAAGGCCACCA	217	60.036	CCGGCCTCTGAATTCACTGT	TGCTTCTTCTGAGGCTCCAA	201	58.941	CCGGCCTCTGAATTCACTGT	TTGCTTCTTCTGAGGCTCCA	202	58.941	ACCGGCCTCTGAATTCACTG	TGCTTCTTCTGAGGCTCCAA	202	58.941
XLOC_018850#(TTA)6#153#18	GGCTGGTGGATTTGGAGGAA	TGCCACGGTACAAAGAAGCT	152	59.96	GGCTGGTGGATTTGGAGGAA	TAGGACGGAGGGTCTTTGGT	264	59.884	GAGAGTTTGTGGCTGGTGGA	TGCCACGGTACAAAGAAGCT	162	59.892	AGAGAGTTTGTGGCTGGTGG	TGCCACGGTACAAAGAAGCT	163	59.892	AGCTTCTTTGTACCGTGGCA	TAGGACGGAGGGTCTTTGGT	132	59.884
XLOC_018940#(A)10#24#10	ACCACTTTCACTACCAGGCC	GGTTGAAGCTAGCACCACCT	104	59.599	ACCACTTTCACTACCAGGCC	AGGGTTGAAGCTAGCACCAC	106	59.963	CCACTTTCACTACCAGGCCT	GGTTGAAGCTAGCACCACCT	103	59.963	CCACTTTCACTACCAGGCCT	AGGGTTGAAGCTAGCACCAC	105	59.963	GTGGTGCTAGCTTCAACCCT	TGGCTCCACCTATTGCTTGA	117	59.009
XLOC_019003#(CAA)5#129#15	CTTATCGAAGCGGCGAGAGT	CGGTTCTCTCACAACCACCA	141	59.97	CTTATCGAAGCGGCGAGAGT	CACCGGTTCTCTCACAACCA	144	59.894	ACTTATCGAAGCGGCGAGAG	CGGTTCTCTCACAACCACCA	142	59.894	ACTTATCGAAGCGGCGAGAG	CACCGGTTCTCTCACAACCA	145	59.894	CTTATCGAAGCGGCGAGAGT	CGGTTCTCTCACAACCACCA	141	59.894
XLOC_019133#(GAA)6#656#18	ACGGTTGGGATTGCGATCTT	CTTTACCCGAACCGGTTCCA	158	60.035	CTTCTCCGTGGGAAAGCCAT	TAGCGGCGTGATCGAGAATC	163	60.04	CCTCCACCGTCAGATTCGAG	CTTTACCCGAACCGGTTCCA	214	59.965	CTTCTCCGTGGGAAAGCCAT	CCTCGTAATCACCACCGGAG	225	59.898	GCGATCTTCGGTTCCTGCTA	CTTTACCCGAACCGGTTCCA	146	59.965
XLOC_019470#(CT)6#55#12	CGGCAAGTGAAAAGGGGTTG	GTAGAGGGCATGGATCCTGC	177	59.968	CGGCAAGTGAAAAGGGGTTG	AACTCCTTAACTGCCGTGGG	100	59.964	CGGCAAGTGAAAAGGGGTTG	TAGAGGGCATGGATCCTGCT	176	60.105	CGTATTCTCGAGCTGTCGCA	GTAGAGGGCATGGATCCTGC	123	59.964	CGTATTCTCGAGCTGTCGCA	TAGAGGGCATGGATCCTGCT	122	60.105
XLOC_019686#(GGT)7#304#21	TGGCTCCAATTTGCTGAGGT	AATCAAAGGCAGGATCCGGC	117	59.887	GCCGGATCCTGCCTTTGATT	ACCTCAGCAAATTGGAGCCA	151	59.887	GCCGGATCCTGCCTTTGATT	TTCCAATCACCACCACCACC	177	60.179	TGAACCTTCGTCTTCGCTGC	ACCTCAGCAAATTGGAGCCA	169	59.887	GGATGAACCTTCGTCTTCGC	ACCTCAGCAAATTGGAGCCA	172	59.887
XLOC_021371#(ATT)6#2813#18	AGGAGTATTGTAGACCCAGTTGT	GAACTTGTGCTGCAAACTGC	154	58.573	TGGGGTAATCTTGCTTGAAATCA	GAACTTGTGCTGCAAACTGC	266	58.797	AGGAGTATTGTAGACCCAGTTGT	TGAACTTGTGCTGCAAACTGC	155	60.47	GGAGTATTGTAGACCCAGTTGT	GAACTTGTGCTGCAAACTGC	153	58.797	AGGAGTATTGTAGACCCAGTTGTT	GAACTTGTGCTGCAAACTGC	154	58.797
XLOC_021582#(TC)8tactactacttcatggcttctctcaaaaaccttttctctctctacattcccatgttca(TCT)7#34#95	GACCGACGTTTATGCGTTCG	AACAGGTGCACAACATCCCA	235	59.977	GACCGACGTTTATGCGTTCG	ACAGGTGCACAACATCCCAT	234	59.887	AAGAAGCGGTGAGTACGTGG	AACAGGTGCACAACATCCCA	166	60.106	AAGAAGCGGTGAGTACGTGG	ACAGGTGCACAACATCCCAT	165	59.887	GACCGACGTTTATGCGTTCG	TCCTCCAAAACCGCGACTTT	126	60.179
XLOC_021849#(AG)8aaaaacaaaagag(AC)6#105#41	TCCCTCAAACCCCCAAACAC	GGGGTAATTTTTACGGCGGC	134	60.106	TCAACTTCACCACCACCACC	GGGGTAATTTTTACGGCGGC	207	59.899	ACGCTACTTTCCCCGCTAAC	GGGGTAATTTTTACGGCGGC	170	59.899	CGCTACTTTCCCCGCTAACA	GGGGTAATTTTTACGGCGGC	169	59.899	TCCCACCTTCTCAACCTCCA	GTGTTTGGGGGTTTGAGGGA	239	60.106
XLOC_021849#(CAC)5#425#15	GCCGCCGTAAAAATTACCCC	CGCCGCGAGAGTTTACAATG	165	59.899	TCCCTCAAACCCCCAAACAC	CGCCGCGAGAGTTTACAATG	279	59.975	TTCGTCTCTTTCCTCGCGAG	CGCCGCGAGAGTTTACAATG	111	59.975	CATTGTAAACTCTCGCGGCG	GCGGTGGTAATGGTTGAAGC	107	59.83	CATTGTAAACTCTCGCGGCG	CGCCGGAGTAGTTTCATCGT	151	60.179
XLOC_021849#(CCA)7#1831#21	CGCCGGAGAGAGAGATGAAC	GGAGGAGCTGCTGAAACACT	196	59.97	CGCCGGAGAGAGAGATGAAC	AGGAGGAGCTGCTGAAACAC	197	59.964	CGCCGGAGAGAGAGATGAAC	ATTGTTTCCTTTGTCGCGGC	252	60.04	ACCTTCTCGGAAGCATTGGG	GGAGGAGCTGCTGAAACACT	162	59.964	ACCTTCTCGGAAGCATTGGG	AGGAGGAGCTGCTGAAACAC	163	59.964
XLOC_021849#(CTA)5#2816#15	ACCAAGGAAGAAGAGCGCAA	CCGCGGTTTGTTCCAACATT	287	59.891	AGAGCGCAAATTGAAGCAGC	CCGCGGTTTGTTCCAACATT	276	59.969	GGTTGCATGTGAAGAGCTGC	TGCACCTTTGACATCGACCA	157	59.892	GGTTGCATGTGAAGAGCTGC	GGGACGAGCTCCTTCAGTTC	223	60.109	ACCAAGGAAGAAGAGCGCAA	GCAGCTCTTCACATGCAACC	208	60.109
XLOC_022022#(GAG)6#128#18	ATTGCTCTAGCGTTCCCTGG	CGGCTCCCACGTCTACATTT	163	59.821	ATTGCTCTAGCGTTCCCTGG	TTCCACTACTTCCTCGGGGT	114	59.884	GGAGGAGGGAGAGGAGATGG	CCAGGGAACGCTAGAGCAAT	284	59.821	GCGGGAAAAGCTGTCGTCTA	CGGCTCCCACGTCTACATTT	291	60.108	GCGGGAAAAGCTGTCGTCTA	GGGTAGATGGGTAAGCCAGC	226	59.891
XLOC_020509#(TGA)5#215#15	GGAGGTGATAAGGGAGCTGC	GGTTTCCGAAGCGTAAACGG	112	59.892	CCACCGGCTAAAGATGGAGG	GGTTTCCGAAGCGTAAACGG	127	59.836	CCCACCGGCTAAAGATGGAG	GGTTTCCGAAGCGTAAACGG	128	59.836	TCGGCTCTTCAACTCAGTCG	GCAGCTCCCTTATCACCTCC	128	59.892	TCGGCTCTTCAACTCAGTCG	GGTTTCCGAAGCGTAAACGG	220	59.836
XLOC_022231#(CT)6#42#12	CTCCTTGTGCATGGACTGGT	AGCCATTCTGATGAAGCGCT	150	59.963	ATGCACGGATTCAAATGCCG	AAACCACTGCCATGTCCACA	295	60.106	ATGCACGGATTCAAATGCCG	TTTGGCCACAAGAGACAGCA	261	60.107	ATGCACGGATTCAAATGCCG	ACTGCCATGTCCACACTGTC	290	60.25	ATGCACGGATTCAAATGCCG	GAGACAGCAGCAAAAGGGGA	250	60.251
XLOC_022300#(GA)6#575#12	GTTGCGACCATTGGTTTGGG	CTGCTTGTGCTGGTTTCCAC	155	60.319	GTTGCGACCATTGGTTTGGG	CACTGCTTGTGCTGGTTTCC	157	59.969	GGTTGCGACCATTGGTTTGG	CTGCTTGTGCTGGTTTCCAC	156	59.969	GGTTGCGACCATTGGTTTGG	CACTGCTTGTGCTGGTTTCC	158	59.969	GTTGCGACCATTGGTTTGGG	TCCACCCAAAACCACTTCCC	140	60.106
XLOC_020735#(TTC)7#1371#21	CCAAATGCCACCAAGAAGCA	GTGGAATCCGAGAATGGACCA	173	59.319	CCAAATGCCACCAAGAAGCA	TGTGGAATCCGAGAATGGACC	174	59.79	TGGAAGTGGAAGTAGTGGTGG	GCAAGCTAGGTCCAACTCCA	152	59.675	TGGAAGTGGAAGTAGTGGTGG	TGCAAGCTAGGTCCAACTCC	153	59.675	GGAAGTGGAAGTAGTGGTGGT	GCAAGCTAGGTCCAACTCCA	151	59.675
XLOC_020750#(TCA)6#295#18	AACTTTGGTGGGAAGGAGGG	GCCTGTGCTCTTTTCAATGCA	294	59.517	ACTTTGGTGGGAAGGAGGGT	GCCTGTGCTCTTTTCAATGCA	293	60	AACTTTGGTGGGAAGGAGGG	TGTGCTCTTTTCAATGCAGCA	291	59.318	AACTTTGGTGGGAAGGAGGG	GCCTGTGCTCTTTTCAATGC	294	58.294	AACTTTGGTGGGAAGGAGGG	TCAATGCAGCAATGAGAGCA	281	58.171
XLOC_022355#(TCT)5#571#15	CAGAGCCAGGGAGGTGTAGA	TGAAGCAGCAGCATCTGTGT	173	60.325	CAGAGCCAGGGAGGTGTAGA	GCAGCAGCATCTGTGTTGTT	169	59.687	AGCCAGGGAGGTGTAGAAGA	TGAAGCAGCAGCATCTGTGT	170	60.251	AGAGCCAGGGAGGTGTAGAA	TGAAGCAGCAGCATCTGTGT	172	60.251	AGCCAGGGAGGTGTAGAAGA	GCAGCAGCATCTGTGTTGTT	166	59.687
XLOC_022355#(AAC)6#736#18	CAGAGCCAGGGAGGTGTAGA	TGAAGCAGCAGCATCTGTGT	173	60.325	CAGAGCCAGGGAGGTGTAGA	GCAGCAGCATCTGTGTTGTT	169	59.687	AGCCAGGGAGGTGTAGAAGA	TGAAGCAGCAGCATCTGTGT	170	60.251	AGAGCCAGGGAGGTGTAGAA	TGAAGCAGCAGCATCTGTGT	172	60.251	AGCCAGGGAGGTGTAGAAGA	GCAGCAGCATCTGTGTTGTT	166	59.687
XLOC_022355#(ACA)5#977#15	GAATGGCCACCGAAAAGCAG	CTACAAGTCAAGGGACCCACC	174	60.109	GAATGGCCACCGAAAAGCAG	TACAAGTCAAGGGACCCACC	173	58.938	GGCCACCGAAAAGCAGAAAC	CTACAAGTCAAGGGACCCACC	170	59.997	GGCCACCGAAAAGCAGAAAC	TACAAGTCAAGGGACCCACC	169	58.938	GAATGGCCACCGAAAAGCAG	TCCAACCTCAACCATCTCGT	142	58.652
XLOC_020827#(AAT)5#3399#15	AGAAATCCCAGCTTCCTGCC	ACCAACAGTAAGGGCCATGG	223	60.034	TCCTGCCGAAGTGCTTTTGA	ACCAACAGTAAGGGCCATGG	210	59.96	AGAAATCCCAGCTTCCTGCC	AACAGTAAGGGCCATGGCAG	220	60.324	TCCTGCCGAAGTGCTTTTGA	AACAGTAAGGGCCATGGCAG	207	60.324	AGAAATCCCAGCTTCCTGCC	TAAGGGCCATGGCAGTAGTG	215	59.454
XLOC_022463#(TTG)6#378#18	AAAAAGGAGACTCGGGGTGC	ACTTCGCCACTAAGTCACCC	139	60.251	GCTGCTGCTTCAGGCTCTAA	ACTTCGCCACTAAGTCACCC	115	59.679	AAAAAGGAGACTCGGGGTGC	CGCCACTAAGTCACCCTCAT	135	59.463	AAAAAGGAGACTCGGGGTGC	TCGCCACTAAGTCACCCTCA	136	60.541	TGATGAGCCTAGCCCTTTGG	GCACCCCGAGTCTCCTTTTT	153	60.251
XLOC_022463#(TGC)5#615#15	CAGCAAACACAGGCAGCATT	AGAGCAGCACTTGGTGGATC	156	59.967	CAGCAAACACAGGCAGCATT	AGCAGCACTTGGTGGATCAA	154	59.889	GGCGTCGTATCGTGAAAACG	CCCAAAGGGCTAGGCTCATC	299	60.179	CGGCGTCGTATCGTGAAAAC	CCCAAAGGGCTAGGCTCATC	300	60.179	TCAGAATCGGCGTCGTATCG	TGCAGCGTTTGTTGAGAGGA	100	60.179
XLOC_020880#(T)10#2799#10	TTGAGTCTCCAACGCCGAAA	TACCAAACTCGCCGCTTCTT	122	59.895	TTGAGTCTCCAACGCCGAAA	TTACCAAACTCGCCGCTTCT	123	59.966	TTTGAGTCTCCAACGCCGAA	TACCAAACTCGCCGCTTCTT	123	59.966	TTTGAGTCTCCAACGCCGAA	TTACCAAACTCGCCGCTTCT	124	59.966	AGAAGCGGCGAGTTTGGTAA	TGCTGCATGGTTGGTCTCTT	174	59.889
XLOC_020894#(GAT)6#155#18	CTGAGGATCACCCAAACCCC	CCACCTTACGGCGAAGGTAG	269	60.034	CCTGAGGATCACCCAAACCC	CCACCTTACGGCGAAGGTAG	270	60.179	CCCTGAGGATCACCCAAACC	CCACCTTACGGCGAAGGTAG	271	60.179	CGGCTATGGGACTGGAATCC	CCACCTTACGGCGAAGGTAG	294	60.179	CCGGCTATGGGACTGGAATC	CCACCTTACGGCGAAGGTAG	295	60.179
XLOC_020894#(GGA)6#907#18	TGTTACTCCCTCTCCCTGCA	TCCCATAGCCGGTCAGAGAA	250	59.884	TGTTACTCCCTCTCCCTGCA	GGTTTGGGTGATCCTCAGGG	282	60.034	TGTTACTCCCTCTCCCTGCA	GGGTTTGGGTGATCCTCAGG	283	60.034	TGTTACTCCCTCTCCCTGCA	GGGGTTTGGGTGATCCTCAG	284	60.034	TGTTACTCCCTCTCCCTGCA	GATTCCAGTCCCATAGCCGG	258	59.965
XLOC_020981#(ATA)7#1163#21	ACACTCTCAGCATCAGCACC	AAGTGATAGCGGCTGCAAGT	298	60.037	CACTCTCAGCATCAGCACCA	AAGTGATAGCGGCTGCAAGT	297	60.036	ACACTCTCAGCATCAGCACC	CAGGGCTGAGTGATGGTTGT	235	59.963	CACTCTCAGCATCAGCACCA	CAGGGCTGAGTGATGGTTGT	234	59.963	CCACAGGTCATTGCACAAGC	AAGTGATAGCGGCTGCAAGT	160	60.036
XLOC_022662#(CTA)7#2323#21	GGCGAGGATCCTTCTTGCAT	GTGTTCCCGTGACACCTTGA	124	60.179	CGCTGCAGTTTCAACCACTT	CCGCTCATGGCTAGTTGGAT	300	59.893	GGCGAGGATCCTTCTTGCAT	GCAGGGTGTTGCAGAGATGA	271	60.322	TCAAGGTGTCACGGGAACAC	GCAGGGTGTTGCAGAGATGA	167	60.322	TGCAGTTTCAACCACTTGGC	CCGCTCATGGCTAGTTGGAT	297	59.893
XLOC_022688#(T)12#649#12	GCTCACAGCTCTCCAGTGTT	GCTGTGGGAGTGGATTTGGA	274	59.965	GCTCACAGCTCTCCAGTGTT	GGTGAAGCAGCTGAGTTTGC	193	60.04	GCAAACTCAGCTGCTTCACC	GCTGTGGGAGTGGATTTGGA	101	59.962	GTGGATCGTCCCTGGGAATC	GCTGTGGGAGTGGATTTGGA	211	59.962	GTGGATCGTCCCTGGGAATC	GGTGAAGCAGCTGAGTTTGC	130	60.04
XLOC_022799#(AG)6#48#12	TCTGGTGCTTCCATGGCTAC	GGGATCTTGGCCGAGGAAAA	231	59.747	CTGGTGCTTCCATGGCTACT	GGGATCTTGGCCGAGGAAAA	230	60.034	TCTGGTGCTTCCATGGCTAC	ATTTCGGGATCTTGGCCGAG	236	60.179	TCTGGTGCTTCCATGGCTAC	TAGCGTAGTTTCCGGCTTCG	262	60.179	CTGGTGCTTCCATGGCTACT	ATTTCGGGATCTTGGCCGAG	235	60.179
XLOC_022809#(TA)6#2963#12	GAGGGAGCAATGCAAGGTCT	TCCCAACCACCATCTCTCCA	224	60.035	TGAGGAGGGAGCAATGCAAG	TCCCAACCACCATCTCTCCA	228	60.179	TTGAGGAGGGAGCAATGCAA	TCCCAACCACCATCTCTCCA	229	60.179	AGGGAGCAATGCAAGGTCTT	TCCCAACCACCATCTCTCCA	223	60.179	GAGGGAGCAATGCAAGGTCT	CCCAACCACCATCTCTCCAA	223	59.302
XLOC_022853#(CGA)5aggtcctttcttcgacttagagttcactgcacccgaatatgacgatgcttctgaagaaaccaaccagcaacaaagagaagaagaat(ATG)6#144#119	GGCAGGGCTTAGAGTTGTGT	CTTTGCACTGAAAGGCGCTT	285	59.963	TGATTCGTTGTTGCAGCAGC	CTTTGCACTGAAAGGCGCTT	183	59.969	GGCAGGGCTTAGAGTTGTGT	CGCTCACAGAACGTGGTAGT	215	60.039	GGCAGGGCTTAGAGTTGTGT	GCTGCTGCAACAACGAATCA	122	60.04	TGATTCGTTGTTGCAGCAGC	CGCTCACAGAACGTGGTAGT	113	60.039
XLOC_022856#(ACA)5#562#15	AAGCTGGGCTTCAAAGGTGT	AGTTCTACCAGGCAAGTGGC	173	60.106	AAGCTGGGCTTCAAAGGTGT	TGCAATGTGAGCCCATCTGT	152	59.961	AAGCTGGGCTTCAAAGGTGT	GCTTGCAATGTGAGCCCATC	155	60.179	AAGCTGGGCTTCAAAGGTGT	AAGTGGCTTGCAATGTGAGC	160	59.684	CTGGGCTTCAAAGGTGTGGT	AGTTCTACCAGGCAAGTGGC	170	59.963
XLOC_022899#(AT)6#953#12	ATGGGAAGCCCTTGTACGTG	GACGAGAGAGGAGAGACCCA	176	60.035	GTGTGGGAGCAGAGGTAGTG	TCCACCAACACGTACAAGGG	100	59.893	CCCTTGTACGTGTTGGTGGA	GACGAGAGAGGAGAGACCCA	168	59.746	ACGTTTGAATGGGAAGCCCT	GACGAGAGAGGAGAGACCCA	184	59.746	TGGGAGCAGAGGTAGTGGAA	GACGAGAGAGGAGAGACCCA	245	59.746
XLOC_022951#(ACC)5#314#15	TGATCTTGAGCTCCGCTTGG	GCAACAAGGTTTTGAGGTGGG	107	60.108	TGATCTTGAGCTCCGCTTGG	TGCAACAAGGTTTTGAGGTGG	108	59.52	GCTTGATCTTGAGCTCCGCT	GCAACAAGGTTTTGAGGTGGG	110	60.203	AGCTTGATCTTGAGCTCCGC	GCAACAAGGTTTTGAGGTGGG	111	60.203	TGATCTTGAGCTCCGCTTGG	TCCACCATTTGCAACAAGGT	117	58.213
XLOC_022951#(AAC)6#548#18	CACTACATGGCCACCAAGGT	GAAGAGAAGGTGGGTGGTGG	146	59.962	CACTACATGGCCACCAAGGT	GGAAGAGAAGGTGGGTGGTG	147	59.963	ACACTACATGGCCACCAAGG	GAAGAGAAGGTGGGTGGTGG	147	59.963	ACACTACATGGCCACCAAGG	GGAAGAGAAGGTGGGTGGTG	148	59.963	CACTACATGGCCACCAAGGT	AGGAAGAGAAGGTGGGTGGT	148	60.104
XLOC_023735#(TG)11#637#22	AACAGAATCCCGTGTCCACC	GCAGCGCGTGATAACAGAAC	114	59.964	TGTCCACCACGTTCTGGAAG	GCAGCGCGTGATAACAGAAC	102	60.247	GAAGACATGGACGGTGGTGA	GGTGGACACGGGATTCTGTT	107	59.964	AGAAGACATGGACGGTGGTG	GGTGGACACGGGATTCTGTT	108	59.964	GTGTCCACCACGTTCTGGAA	GCAGCGCGTGATAACAGAAC	103	60.247
XLOC_023022#(CTG)6#833#18	ACCACCACCGTCTCAACATC	AGCAGCAGCAGGAGACATTT	196	59.965	AAATGTCTCCTGCTGCTGCT	TAGCTGTGCATGTGCCTGAA	155	59.963	AAATGTCTCCTGCTGCTGCT	AAGTAGCTGTGCATGTGCCT	158	59.963	CTGTTTACGGTTGCGTTGGG	GATGTTGAGACGGTGGTGGT	258	59.965	CCTGTTTACGGTTGCGTTGG	GATGTTGAGACGGTGGTGGT	259	59.965
XLOC_024083#(ATC)7#2380#21	GCTGGCAGGAGGTCAATCAT	ATAACGCCAAGACCCATGCA	167	60.107	GCTGGCAGGAGGTCAATCAT	GGGAATAACGCCAAGACCCA	171	60.035	GCTGGCAGGAGGTCAATCAT	TGGGAATAACGCCAAGACCC	172	60.035	GCTGGCAGGAGGTCAATCAT	CCATGCAGAAGACGCTTTCG	154	59.904	TGCATGGGTCTTGGCGTTAT	CCAGGCTTTGCACCAATAGC	287	59.826
XLOC_024795#(TGA)5#1213#15	AGGCTTGGTTTTGGTGTTGT	GCTTCTTCACCAGCAAACCA	218	58.433	AGGCTTGGTTTTGGTGTTGT	TGCTTCTTCACCAGCAAACC	219	58.968	TCAAGGCTTGGTTTTGGTGT	GCTTCTTCACCAGCAAACCA	221	58.968	TCAAGGCTTGGTTTTGGTGT	TGCTTCTTCACCAGCAAACC	222	58.968	AGGCTTGGTTTTGGTGTTGTT	GCTTCTTCACCAGCAAACCA	218	58.968
XLOC_024795#(TAT)7#2024#21	TGGTGAAGAAGCACTAGCACT	ATGAGTTGCTTCACCTGCAA	295	59.306	TGGTGAAGAAGCACTAGCACT	TCTATGAGTTGCTTCACCTGCA	298	59.697	CTGGTGAAGAAGCACTAGCAC	ATGAGTTGCTTCACCTGCAA	296	58.015	TGGTTTGCTGGTGAAGAAGC	TGCTTCACCTGCAAACAAAA	297	56.953	TGGTTTGCTGGTGAAGAAGC	TTGCTTCACCTGCAAACAAA	298	56.953
XLOC_025070#(GAA)5aaaaacccaaataacaattttaaatttttctttttttcccatcttggg(TC)6#909#75	TGTCACCGTAACTTCCACCG	TCGATCCTCCTCCACTTGGT	268	59.968	GTCACCGTAACTTCCACCGT	TCGATCCTCCTCCACTTGGT	267	59.959	TGTCACCGTAACTTCCACCG	TGCCGCTTCTTACTCGATCC	281	59.898	GTCACCGTAACTTCCACCGT	TGCCGCTTCTTACTCGATCC	280	59.898	TGTCACCGTAACTTCCACCG	CGTCCCCATCCTCTGGTTTC	165	60.108
XLOC_025162#(ACA)5#120#15	CTTCTCCTTCCCCTGCATCA	TGACGGAAAGTTATCGCTCCA	107	59.085	CTTCTCCTTCCCCTGCATCA	TGACGGAAAGTTATCGCTCCA	107	59.453	TCTTCTCCTTCCCCTGCATC	TGACGGAAAGTTATCGCTCCA	108	59.453	TCTTCTCCTTCCCCTGCATC	TGACGGAAAGTTATCGCTCCA	108	59.453	CATTCTTCTCCTTCCCCTGCA	TGACGGAAAGTTATCGCTCCA	111	59.453
XLOC_025542#(A)10#1064#10	CAAGCTGGAAAACGTGTGGG	TGTCTCCACAGCAAGGTTGT	174	59.969	TTGACACTGTGCTGGTTGGT	TGTCTCCACAGCAAGGTTGT	152	59.454	AAGCTGGAAAACGTGTGGGA	TGTCTCCACAGCAAGGTTGT	173	59.454	GGACTTGACACTGTGCTGGT	TGTCTCCACAGCAAGGTTGT	156	59.454	GTGGGACTTGACACTGTGCT	TGTCTCCACAGCAAGGTTGT	159	59.454
XLOC_025658#(T)10#1333#10	TAACTCACGGTCGCAAGGTT	TAGCACGTCGTTGTCTTCGT	113	59.61	TTAACTCACGGTCGCAAGGT	TAGCACGTCGTTGTCTTCGT	114	59.691	TAACTCACGGTCGCAAGGTT	AGCTAGCACGTCGTTGTCTT	116	59.686	TTAACTCACGGTCGCAAGGT	AGCTAGCACGTCGTTGTCTT	117	59.686	ACTCACGGTCGCAAGGTTTT	TAGCACGTCGTTGTCTTCGT	111	59.691
XLOC_026579#(TCA)5#109#15	TGCGGTTCATGGTGCATTTG	AAATGAAGTCGGGTTGGCCA	170	60.038	TGCGGTTCATGGTGCATTTG	CAAATGAAGTCGGGTTGGCC	171	59.756	TGCGGTTCATGGTGCATTTG	TCGATGCCACATTCGACTGT	136	59.754	TGGCCAACCCGACTTCATTT	GACGAGGGTTGGAGTAACGG	190	60.109	TGGCCAACCCGACTTCATTT	GGTCGGAAAAGACGCGAAAC	238	60.111
XLOC_026822#(ATT)5#989#15	ACTTACACACAGAGCCAGCC	CGAAGCTTTCCTCGCAATCG	183	59.965	TCCGCTGATTCAACCACTCC	CGAAGCTTTCCTCGCAATCG	135	59.974	ACTTACACACAGAGCCAGCC	TTTCCTCGCAATCGGCAGAT	177	60.108	TCCGCTGATTCAACCACTCC	TTTCCTCGCAATCGGCAGAT	129	60.108	ACTTACACACAGAGCCAGCC	AGGGTGTTCAAGAACGGAGC	129	60.25
XLOC_027190#(CGA)5#659#15	CGCTTTTCGAACTCGCCAAA	CGCGTGTTGTTTGCTAACGA	137	60.042	CTGCAAACGACGACGATGTC	TTTGGCGAGTTCGAAAAGCG	206	60.042	GGATTCTGCAAACGACGACG	TTTGGCGAGTTCGAAAAGCG	211	60.042	CCGACGATGAGGATTCTGCA	TTTGGCGAGTTCGAAAAGCG	221	60.042	CGCTTTTCGAACTCGCCAAA	GTGTCCCAAATTTCGACCGC	223	60.11
XLOC_027506#(T)10#160#10	GGCCAATGGAGGGGTTACAT	GCTAGAACCTCCTCTGCTCC	116	59.738	GGCCAATGGAGGGGTTACAT	GAACCTCCTCTGCTCCATGA	112	58.801	GGCCAATGGAGGGGTTACAT	AGAACCTCCTCTGCTCCATG	113	58.798	GGCCAATGGAGGGGTTACAT	AGAACCTCCTCTGCTCCATGA	113	60.273	GGCCAATGGAGGGGTTACAT	ACCTCCTCTGCTCCATGAAAC	110	59.72
XLOC_028226#(CTC)5#212#15	TACTTCAGACCGTTGCCACC	TGAGGAGGAGGAGGAGTCAAG	171	59.966	GTGTTTTCTCCGCCGTTTCC	TGAGGAGGAGGAGGAGTCAAG	147	59.993	GGTGTTTTCTCCGCCGTTTC	TGAGGAGGAGGAGGAGTCAAG	148	59.993	CCGCCGTTTCCTTCTGGTAT	TGAGGAGGAGGAGGAGTCAAG	138	59.993	TACTTCAGACCGTTGCCACC	TGAGGAGGAGGAGGAGTCAA	171	58.915
XLOC_028787#(ACT)5#727#15	CACCACCTGAGTCTGTCCAC	AGGCAAAGGAGATGAGGTGC	218	59.966	TCCGAACCTCCTTCAACTGC	GTGGACAGACTCAGGTGGTG	198	59.966	TTAGTCTCGCCGCCTGTTTT	AGGCAAAGGAGATGAGGTGC	267	60.035	CACCACCTGAGTCTGTCCAC	CGGGCTTCCAGGATGAAACT	155	60.035	TCCGAACCTCCTTCAACTGC	AAAACAGGCGGCGAGACTAA	149	59.966
XLOC_029853#(GA)6#221#12	GCTCCAACTCCTGGTCTTCC	CCGGGTCTTGGAAGCAAGAT	179	60.036	GCTCCAACTCCTGGTCTTCC	AAATTGGGAAGCCGGGTCTT	190	59.886	TCTTCCCCAAGCAAGAACCG	CCGGGTCTTGGAAGCAAGAT	165	60.035	TCTTCCCCAAGCAAGAACCG	AAATTGGGAAGCCGGGTCTT	176	59.886	CTGGTCTTCCCCAAGCAAGA	CCGGGTCTTGGAAGCAAGAT	169	60.035
XLOC_029853#(A)10#1528#10	TGGAGGCTTGGTTGGTTTGT	GATGAAGGTAGCAGGGCCTC	114	60.033	TGGAGGCTTGGTTGGTTTGT	CTGGATGAAGGTAGCAGGGC	117	60.179	TGGAGGCTTGGTTGGTTTGT	GCCTGGATGAAGGTAGCAGG	119	60.179	GTACCTGGATGGAGGCTTGG	GATGAAGGTAGCAGGGCCTC	123	59.892	GGATGGAGGCTTGGTTGGTT	GATGAAGGTAGCAGGGCCTC	117	59.892
XLOC_029960#(AAC)5#152#15	AACAACAACCTGATGTGCCG	CACCAAGTAGAGCAGCACCA	153	59.332	AACAACAACCTGATGTGCCG	CGTCGAAACCCTGGTCATCA	105	60.038	TGGGAGTTTGGTTGAGAGGG	CACCAAGTAGAGCAGCACCA	292	59.965	TGGGAGTTTGGTTGAGAGGG	CGTCGAAACCCTGGTCATCA	244	60.038	GGATGCTGATACGCATGAGC	CACCAAGTAGAGCAGCACCA	244	59.965
XLOC_030049#(GTT)5#259#15	GCTGCCACCACCAGATTTGA	GGTGGCAGCGGAATGTACTA	144	60.895	TAGTACATTCCGCTGCCACC	TCAAATCTGGTGGTGGCAGC	166	60.895	TGCCACCACCAGATTTGATGA	GGTGGCAGCGGAATGTACTA	142	59.823	TAGTACATTCCGCTGCCACC	TCATCAAATCTGGTGGTGGCA	169	59.925	CTGCCACCACCAGATTTGATG	GGTGGCAGCGGAATGTACTA	143	59.823
XLOC_030502#(AAG)5atgataaaaatgat(GAA)5#65#44	TAGGGAGGATGGTGGACCTG	GGGTTCAGAATCGTGGTCGT	153	60.031	CGTTGCTACCGTGGGTAACT	GGGTTCAGAATCGTGGTCGT	181	60.038	TCGTTGCTACCGTGGGTAAC	GGGTTCAGAATCGTGGTCGT	182	60.038	GTCGTTGCTACCGTGGGTAA	GGGTTCAGAATCGTGGTCGT	183	60.038	TAGGGAGGATGGTGGACCTG	CGTTGAGGAGATCGAAGGGG	136	59.897
