# Supplementary material for: Discovery of Putative Herbicide Resistance Genes and Its Regulatory Network in Chickpea Using Transcriptome Sequencing
Source: Front Plant Sci. 2017 Jun 7;8:958. doi: 10.3389/fpls.2017.00958 (PMC5461349; doi:10.3389/fpls.2017.00958)
Supplement: Additional File 8 — Identified SNPs in transcriptome. [file Table8.XLSX]

## Sheet: SNPs
Identified SNPs in transcriptome
#CHROM	POS	ID	REF	ALT	QUAL	FILTER	INFO	FORMAT	KR3accepted_hits_sorted.bam	KR1accepted_hits_sorted.bam
Ca_LG_4	54974622	.	T	C	999	PASS	DP=28;VDB=0.80389;SGB=11.1316;MQSB=1;MQ0F=0;AF1=1;AC1=4;DP4=0,0,13,7;MQ=50;FQ=-30.7878;FS=CTGTGACCAGGAGATGTTCATCAGTGGAGTCATGCAGTTATTGTTCAGCG[T/C]CTGTTCCATTTGAATCCCCAGAGTTTGGTTTTTGTCAAAGTAAAAATTGC;ANN=C|missense_variant|MODERATE|Ca_11879|Ca_11879|transcript|Ca_11879.1|Coding|14/15|c.2191T>C|p.Ser731Pro|2191/2433|2191/2433|731/810||	GT:PL	1/1:255,60,0	1/1:0,0,0
Ca_LG_4	54973790	.	G	C	999	PASS	DP=23;VDB=0.882166;SGB=13.1931;MQSB=1;MQ0F=0;AF1=1;AC1=4;DP4=0,0,10,13;MQ=50;FQ=-30.7879;FS=TGGATTAGCACAGATGGAACAATGGATTGCTTTAAATCAAGAACACATAC[G/C]TGACCAGTTGAAGTTCATTGCATCAAAAGTTACTCAGGGGAAAAGGTACT;ANN=C|missense_variant|MODERATE|Ca_11879|Ca_11879|transcript|Ca_11879.1|Coding|13/15|c.2093G>C|p.Arg698Pro|2093/2433|2093/2433|698/810||	GT:PL	1/1:255,69,0	1/1:0,0,0
Ca_LG_6	54757438	.	A	C	244.343	PASS	DP=14;VDB=8.74497e-08;SGB=-0.723184;MQ0F=0;AF1=1;AC1=4;DP4=0,0,0,14;MQ=50;FQ=-40.7344;FS=GCATAGTCTATAAAAACTTTAAACTACGCCATCATCCACTTCTACCTTAC[A/C]TTTAGCATGAAAACGATAGAATGAAACCAACACCTGTATTCAAAAGGCAA;ANN=C|missense_variant&splice_region_variant|MODERATE|Ca_18983|Ca_18983|transcript|Ca_18983.1|Coding|3/7|c.275T>G|p.Ile92Arg|275/771|275/771|92/256||WARNING_TRANSCRIPT_MULTIPLE_STOP_CODONS	GT:PL	1/1:191,33,0	1/1:89,9,0
Ca_LG_4	54744842	.	T	C	139.011	PASS	DP=18;VDB=0.000307845;SGB=4.00342;RPB=0.776754;MQB=0.776754;MQSB=0.608815;BQB=0.824135;MQ0F=0;AF1=0.5;AC1=2;DP4=4,6,7,1;MQ=47;FQ=142.02;PV4=0.0656109,0.361799,1,1;FS=GCAATATATAATCCAATAGTTGCTATGGACACCATGGCCTCAAATGCCAC[T/C]ATGCTTCCAAGAGACTGCATGCAATAATAGAGTTTGAATTGAGTTAGAAC;ANN=C|missense_variant|MODERATE|Ca_11870|Ca_11870|transcript|Ca_11870.1|Coding|8/8|c.1233A>G|p.Ile411Met|1282/1732|1233/1560|41…	GT:PL	0/1:169,0,202	0/1:0,0,0
Ca_LG_4	54577049	.	G	A	70.9997	PASS	DP=135;VDB=0.000219603;SGB=3.31571;RPB=0.0782956;MQB=1;MQSB=1;BQB=0.920103;MQ0F=0;AF1=0.25;AC1=1;DP4=103,23,7,0;MQ=50;FQ=72.248;PV4=0.603992,0.488521,1,1;FS=TATTTTTTTCTCCTCTTCTTCATTAGCAGCCTTCATTTCTTGAACAAAGT[G/A]CACTTTACGTACGAGCTTTCTCAGCTCCTGCAAGAGATGGTAAAAATGTG;ANN=A|missense_variant|MODERATE|Ca_11860|Ca_11860|transcript|Ca_11860.1|Coding|6/6|c.766C>T|p.His256Tyr|783/917|766/900|256/299||,A|upst…	GT:PL	0/0:0,255,255	0/1:104,0,179
Ca_LG_4	54563300	.	T	C	214.22	PASS	DP=40;VDB=0.124831;SGB=12.3071;RPB=0.990895;MQB=1;MQSB=1;BQB=0.990895;MQ0F=0;AF1=0.5;AC1=2;DP4=12,8,10,10;MQ=50;FQ=217.229;PV4=0.751186,1,1,1;FS=TTGATTTTCTTTCTTTTGCTATTTTTTTTTGTTAAATGAAACAGGTTCCT[T/C]TCACTGCTGATCTTCTGACAACATCAGGAATGCAGTTGGCTATGTTAGTC;ANN=C|missense_variant|MODERATE|Ca_11859|Ca_11859|transcript|Ca_11859.1|Coding|5/25|c.1114T>C|p.Phe372Leu|1328/3688|1114/3234|372/1077||	GT:PL	0/0:0,60,255	1/1:255,60,0
Ca_LG_4	54515728	.	A	G	74.9997	PASS	DP=53;VDB=0.0058656;SGB=1.27626;RPB=0.867238;MQB=1;MQSB=1;BQB=0.43166;MQ0F=0;AF1=0.25;AC1=1;DP4=19,24,0,4;MQ=50;FQ=76.248;PV4=0.136523,0.370669,1,1;FS=CCGGATGATAAACGTCACTGTGTTCGTTTCCTTTCAAGCTTTAAGTACAG[A/G]AATCATCTATGTTTAGTTTTTGAATCTCTAAATATGAATCTGCGTGAGGT;ANN=G|missense_variant|MODERATE|Ca_11856|Ca_11856|transcript|Ca_11856.1|Coding|9/13|c.2036A>G|p.Glu679Gly|2036/2760|2036/2760|679/919||WARNING…	GT:PL	0/0:0,120,255	0/1:108,0,83
Ca_LG_4	54383379	.	A	T	82.9998	PASS	DP=153;VDB=2.26006e-08;SGB=6.07412;RPB=0.296458;MQB=1;MQSB=1;BQB=0.0690354;MQ0F=0;AF1=0.25;AC1=1;DP4=77,24,11,0;MQ=50;FQ=84.2481;PV4=0.116632,0.00537864,1,1;FS=AAGTTCAGCTTCACCTCTTGCAGATTCCATGGTTGGTTTTGGTGGTATAT[A/T]ATGAATAGCAGGTGGGAGACTTGTTTCTTCACCAAGACCAGAACGTTCAA;ANN=T|missense_variant|MODERATE|Ca_11848|Ca_11848|transcript|Ca_11848.1|Coding|1/1|c.442T>A|p.Tyr148Asn|502/1871|442/1491|148/496||	GT:PL	0/0:0,196,255	0/1:116,0,255
Ca_LG_4	54383378	.	T	A	82.9998	PASS	DP=153;VDB=2.26006e-08;SGB=6.07412;RPB=0.32874;MQB=1;MQSB=1;BQB=0.0520632;MQ0F=0;AF1=0.25;AC1=1;DP4=78,24,11,0;MQ=50;FQ=84.2481;PV4=0.116516,0.00639418,1,1;FS=CAAGTTCAGCTTCACCTCTTGCAGATTCCATGGTTGGTTTTGGTGGTATA[T/A]AATGAATAGCAGGTGGGAGACTTGTTTCTTCACCAAGACCAGAACGTTCA;ANN=A|missense_variant|MODERATE|Ca_11848|Ca_11848|transcript|Ca_11848.1|Coding|1/1|c.443A>T|p.Tyr148Phe|503/1871|443/1491|148/496||	GT:PL	0/0:0,199,255	0/1:116,0,255
Ca_LG_4	54309130	.	G	C	999	PASS	DP=118;VDB=2.8387e-05;SGB=-1.38629;MQSB=1;MQ0F=0;AF1=1;AC1=4;DP4=0,0,74,15;MQ=50;FQ=-154.721;FS=TGAAACCATGGTGCCAAGATGGACCACAATTGATGAATTCACCACTACCA[G/C]TACCAGTTGACTTGTACGACGCCGTTTTCAAACGAACCCTTTCATGTCTT;ANN=C|missense_variant|MODERATE|Ca_11846|Ca_11846|transcript|Ca_11846.1|Coding|1/3|c.206C>G|p.Thr69Ser|206/1257|206/1257|69/418||WARNING_TRANSCRIPT_MULTIPLE_STOP_CODONS	GT:PL	1/1:255,123,0	1/1:255,144,0
Ca_LG_4	54308467	.	T	A	999	PASS	DP=2162;VDB=0.0247828;SGB=-1.38629;MQSB=1;MQ0F=0;AF1=1;AC1=4;DP4=0,0,1174,444;MQ=50;FQ=-285.787;FS=CCCTATTTCCAACTCAACCTTCTCCTTCACCTCTTCACTTGTTTCATTAG[T/A]GTCATCATAATCAAAATTCAACTCAAATGAAGATTCTTTTCCCATCTCAA;ANN=A|missense_variant|MODERATE|Ca_11846|Ca_11846|transcript|Ca_11846.1|Coding|2/3|c.794A>T|p.His265Leu|794/1257|794/1257|265/418||WARNING_TRANSCRIPT_MULTIPLE_STOP_CODONS	GT:PL	1/1:255,255,0	1/1:255,255,0
Ca_LG_4	54273103	.	A	G	42.2098	PASS	DP=21;VDB=0.14;SGB=0.00473136;RPB=0.710526;MQB=1;MQSB=1;BQB=0.947368;MQ0F=0;AF1=0.389997;AC1=2;DP4=0,19,1,1;MQ=50;FQ=44.2478;PV4=0.0952381,0.412291,1,1;FS=TGGCAACATTGGGGAAGAAAAAAGGAAAGAAAGAGAGTGAACAAAGGGTT[A/G]TGGTGGAGGAAAAGAGGAAGGAAAACAAAGACATGAGTGATGGAAAAACA;ANN=G|missense_variant|MODERATE|Ca_11844|Ca_11844|transcript|Ca_11844.1|Coding|1/1|c.118A>G|p.Met40Val|149/461|118/429|40/142||	GT:PL	1/1:79,6,0	0/0:0,57,217
Ca_LG_4	54115415	.	C	A	34.2928	PASS	DP=10;VDB=0.02;SGB=0.00473136;RPB=0;MQB=1;MQSB=1;BQB=0.916667;MQ0F=0;AF1=0.396879;AC1=2;DP4=2,4,0,2;MQ=50;FQ=36.417;PV4=1,0.272553,1,0.0136521;FS=ATGTGCAAAACGAGACAGCAATTTCAAGTTTTTTGGACTCTGCTCCTCAG[C/A]TGGGGCTGTAGAAGAATATGGCCCATAACCTGCAGATGCTATCCAATAAA;ANN=A|missense_variant|MODERATE|Ca_11832|Ca_11832|transcript|Ca_11832.1|Coding|1/12|c.913G>T|p.Ala305Ser|913/4179|913/4179|305/1392||WARNING_TRANSC…	GT:PL	0/0:0,18,200	1/1:71,6,0
Ca_LG_4	54115111	.	A	G	999	PASS	DP=44;VDB=0.0132287;SGB=4.00342;RPB=0.00911341;MQB=1;MQSB=1;BQB=0.94862;MQ0F=0;AF1=0.49801;AC1=2;DP4=17,9,4,4;MQ=50;FQ=217.298;PV4=0.679459,0.277264,1,1;FS=CAGTGTCCTTTGATACTGAGATAGAACTACCACATGAGCTAGATTCGCGC[A/G]AAGGATTATTTCTATCATTTCCATCATTTGCTTCCATAGCACCCACTGTA;ANN=G|missense_variant|MODERATE|Ca_11832|Ca_11832|transcript|Ca_11832.1|Coding|1/12|c.1217T>C|p.Leu406Ser|1217/4179|1217/4179|406/1392||W…	GT:PL	1/1:243,24,0	0/0:0,78,255
Ca_LG_4	54035887	.	C	T	999	PASS	DP=149;VDB=0.717932;SGB=53.2024;RPB=0.909696;MQB=1;MQSB=1;BQB=0.348152;MQ0F=0;AF1=0.5;AC1=2;DP4=24,26,37,42;MQ=50;FQ=217.229;PV4=1,1,1,0.0992528;FS=CATGTGGGTCGCTCCCCATGGTGAGAGATACTTCTTAGCATATGTGATGG[C/T]TCTTAAATTGTTTTCAGCTCTTACCAACTCTATGAACTCTTGAAGTCTCA;ANN=T|missense_variant|MODERATE|Ca_11825|Ca_11825|transcript|Ca_11825.1|Coding|4/7|c.709G>A|p.Ala237Thr|754/1568|709/1248|237/415||,T|downstream_…	GT:PL	1/1:255,238,0	0/0:0,151,255
Ca_LG_4	54032052	.	G	A	999	PASS	DP=193;VDB=8.99032e-07;SGB=76.9393;RPB=0.998365;MQB=1;MQSB=1;BQB=0.793292;MQ0F=0;AF1=0.5;AC1=2;DP4=9,12,84,31;MQ=50;FQ=217.229;PV4=0.00992276,0.494398,1,1;FS=GCAGGATTTACATTTTCAACCATTTATCAAATTGAAGTATTTATATTTAC[G/A]AAATATATGCCTTGACCAATTCTGTGTAACTGCAATTTAAACCTGTCCTT;ANN=A|missense_variant|MODERATE|Ca_11825|Ca_11825|transcript|Ca_11825.1|Coding|7/7|c.1244C>T|p.Ser415Leu|1289/1568|1244/1248|415/415||	GT:PL	1/1:255,255,0	0/0:0,63,255
Ca_LG_4	53937345	.	A	G	84.9998	PASS	DP=66;VDB=0.000652271;SGB=2.63044;RPB=0.48503;MQB=1;MQSB=1;BQB=0.869027;MQ0F=0;AF1=0.25;AC1=1;DP4=25,21,6,0;MQ=50;FQ=86.2482;PV4=0.0698167,0.0794415,1,1;FS=AAATTTTTCTTAAGAACCGGTCATTGATGTCCATTACTCTCCTCCATGTT[A/G]TAGAATCAGGATTAATATCAAGCCTAGCAAATTTATTTACTTCTTCTGGT;ANN=G|missense_variant|MODERATE|Ca_11824|Ca_11824|transcript|Ca_11824.1|Coding|3/5|c.689T>C|p.Ile230Thr|799/2203|689/1914|230/637||,G|ups…	GT:PL	0/0:0,102,255	0/1:118,0,255
Ca_LG_6	53811879	.	C	T	999	PASS	DP=32;VDB=0.809258;SGB=18.72;MQSB=1;MQ0F=0;AF1=1;AC1=4;DP4=0,0,16,15;MQ=50;FQ=-30.7879;FS=TAAATTTACATCCACATCTACAGGAGAAAAATCCTCATCCATATCTTCTG[C/T]GGCATGTGATGTTCCCTGAAAGTAAATTTTTAAAAACATCAGTCATATAA;ANN=T|missense_variant|MODERATE|Ca_18935|Ca_18935|transcript|Ca_18935.1|Coding|5/5|c.1738G>A|p.Ala580Thr|1801/2385|1738/1902|580/633||	GT:PL	1/1:255,93,0	1/1:0,0,0
Ca_LG_4	53810183	.	G	C	999	PASS	DP=353;VDB=0.305847;SGB=29.5812;MQSB=1;MQ0F=0;AF1=1;AC1=4;DP4=0,0,148,181;MQ=50;FQ=-169.755;FS=TCCCTGTGTCTTTTATCGAAATCGCTTCAACAGAATCCTGCTGAACTTGA[G/C]AATTGGCTTGGTGATCTGAACCCTCATTCCAAAGTAGTAATTCCGAATGC;ANN=C|missense_variant|MODERATE|Ca_11813|Ca_11813|transcript|Ca_11813.1|Coding|24/25|c.2238G>C|p.Glu746Asp|2238/2443|2238/2443|746/813||WARNING_TRANSCRIPT_MULTIPLE_STOP_CODONS	GT:PL	1/1:255,255,0	1/1:255,138,0
Ca_LG_4	53809853	.	T	C	999	PASS	DP=192;VDB=0.99964;SGB=14.131;MQSB=1;MQ0F=0;AF1=1;AC1=4;DP4=0,0,117,71;MQ=50;FQ=-118.754;FS=ACCGAAGTTATTCTAGCTGATGATAATGAGACTATTCTTGAAATTCGGGC[T/C]GAGTATGATCCTTCAAAGAAGACAAAGCCTAAGGTTTACGAACTTTGTTA;ANN=C|missense_variant|MODERATE|Ca_11813|Ca_11813|transcript|Ca_11813.1|Coding|22/25|c.2099T>C|p.Leu700Pro|2099/2443|2099/2443|700/813||WARNING_TRANSCRIPT_MULTIPLE_STOP_CODONS	GT:PL	1/1:255,255,0	1/1:255,87,0
Ca_LG_4	53809604	.	A	G	999	PASS	DP=104;VDB=0.751375;SGB=1.43378;MQSB=1;MQ0F=0;AF1=1;AC1=4;DP4=0,0,74,30;MQ=50;FQ=-103.754;FS=TTTACTTATGTTTTTATGTCTCTGACTTTTTGTCATGTATTTGTTATTAG[A/G]TTCCATTTTCCAATGTTGTATATATTGAACGTACGGATTTCCGTATGCAA;ANN=G|missense_variant&splice_region_variant|MODERATE|Ca_11813|Ca_11813|transcript|Ca_11813.1|Coding|21/25|c.1927A>G|p.Ile643Val|1927/2443|1927/2443|643/813||WARNING_TRANSCRIPT_MULTIPLE_STOP_CODONS	GT:PL	1/1:255,241,0	1/1:255,72,0
Ca_LG_4	53803431	.	T	C	999	PASS	DP=21;VDB=0.354959;SGB=1.3505;MQSB=1;MQ0F=0;AF1=1;AC1=4;DP4=0,0,4,17;MQ=50;FQ=-34.7546;FS=GTTTACAATTCCACTTGCTTTATTAGGATAAGGCAGCACCTGTTGCTACT[T/C]CTGAAAAGGCACCCGAAGAAGATCTTAATCCATTTTTGATATTCCCTAAT;ANN=C|missense_variant|MODERATE|Ca_11813|Ca_11813|transcript|Ca_11813.1|Coding|8/25|c.643T>C|p.Ser215Pro|643/2443|643/2443|215/813||WARNING_TRANSCRIPT_MULTIPLE_STOP_CODONS	GT:PL	1/1:255,60,0	1/1:40,3,0
Ca_LG_4	53802449	.	T	G	999	PASS	DP=27;VDB=0.998514;SGB=-1.29956;MQSB=1;MQ0F=0;AF1=1;AC1=4;DP4=0,0,16,11;MQ=50;FQ=-61.7193;FS=TCTCACATATATTATCATTGCAGGTGAAAACAACTGCGCAGTTAGATGCA[T/G]CACTAGCTTTTCTTGCTACCACGGGTTCGGAGAACCTTGATTTGAATAAA;ANN=G|missense_variant|MODERATE|Ca_11813|Ca_11813|transcript|Ca_11813.1|Coding|4/25|c.289T>G|p.Ser97Ala|289/2443|289/2443|97/813||WARNING_TRANSCRIPT_MULTIPLE_STOP_CODONS	GT:PL	1/1:255,51,0	1/1:221,30,0
Ca_LG_4	53791129	.	T	A	73.0226	PASS	DP=30;VDB=0.00187095;SGB=1.94933;RPB=0.0981781;MQB=1;MQSB=1;BQB=0.455811;MQ0F=0;AF1=0.251326;AC1=1;DP4=13,4,5,0;MQ=50;FQ=74.2824;PV4=0.535202,0.04125,1,1;FS=AACGACGTCGTTTGAGTTTTTTAGATCATGTGAGAATGATATTCGAGGAC[T/A]GATTCCTGTGTAGTTGGAAATCTCAGTGCACACTTCTATTGCCATGCTCT;ANN=A|missense_variant|MODERATE|Ca_11811|Ca_11811|transcript|Ca_11811.1|Coding|1/1|c.46A>T|p.Ser16Cys|271/1008|46/783|16/260||,A|upstrea…	GT:PL	0/0:0,21,194	0/1:106,0,255
Ca_LG_4	53791024	.	T	C	999	PASS	DP=21;VDB=0.000376358;SGB=-1.30981;MQSB=1;MQ0F=0;AF1=1;AC1=4;DP4=0,0,15,2;MQ=50;FQ=-53.9835;FS=GAATTGTTGAGGGAAATCATTGTTGGTGATGCTGAAGACGAAATCAGAAG[T/C]GGTGGAGTCTAGAAGGCGTAAATCGGATCGACGGTGACGATCTTCTTCGA;ANN=C|missense_variant|MODERATE|Ca_11811|Ca_11811|transcript|Ca_11811.1|Coding|1/1|c.151A>G|p.Thr51Ala|376/1008|151/783|51/260||,C|upstream_gene_variant|MODIFIER|Ca_11812|Ca_11812|transcript|Ca_1181…	GT:PL	1/1:255,24,0	1/1:158,27,0
Ca_LG_6	53776466	.	A	C	999	PASS	DP=45;VDB=0.534163;SGB=-1.1243;MQSB=1;MQ0F=0;AF1=1;AC1=4;DP4=0,0,32,12;MQ=50;FQ=-70.7538;FS=TGCACAAAGAACGCAGAACTGAAGATATTTCTAGTACCTGATCTATATTG[A/C]AGCTCAGGTTCCTGCAAAATCCCAATCCATGGGACAGTTGCAGGGAACCA;ANN=C|missense_variant|MODERATE|Ca_18931|Ca_18931|transcript|Ca_18931.1|Coding|1/14|c.62T>G|p.Phe21Cys|62/2274|62/2097|21/698||,C|missense_variant|MODERATE|Ca_18931|Ca_18931|transcript|Ca_18931.2|Codin…	GT:PL	1/1:255,39,0	1/1:255,93,0
Ca_LG_6	53765150	.	A	G	999	PASS	DP=651;VDB=0.0684404;SGB=-1.38629;MQSB=1;MQ0F=0;AF1=1;AC1=4;DP4=0,0,345,283;MQ=50;FQ=-285.787;FS=CGAGGAGGTTGGATTGTTGCTAGCAGCTATGGGATTCGATAACAGCACCC[A/G]TTTATATCTCGCCTCTCACAAGGTTTAATCACGTTGATTAGTCGAGACTT;ANN=G|missense_variant|MODERATE|Ca_18930|Ca_18930|transcript|Ca_18930.1|Coding|8/10|c.1076A>G|p.His359Arg|1275/1984|1076/1506|359/501||,G|downstream_gene_variant|MODIFIER|Ca_18931|Ca_18931|transcr…	GT:PL	1/1:255,255,0	1/1:255,255,0
Ca_LG_6	53479842	.	T	A	69.9996	PASS	DP=74;VDB=1.33331e-05;SGB=4.00342;RPB=0.819286;MQB=1;MQSB=1;BQB=0.997714;MQ0F=0;AF1=0.25;AC1=1;DP4=21,29,8,0;MQ=50;FQ=71.248;PV4=0.00447845,0.0909625,1,1;FS=AGAGATCAGCAGTAATAGAAGAGCGTGCAGTGGCACAATATATAATCTTG[T/A]TGCAGCCTTGTACAGCAGACTTGACTGTGGTGGGATCACCAACATCCCCA;ANN=A|missense_variant|MODERATE|Ca_18916|Ca_18916|transcript|Ca_18916.1|Coding|2/13|c.518A>T|p.Asn173Ile|563/1977|518/1629|173/542||	GT:PL	0/0:0,63,255	0/1:103,0,255
Ca_LG_6	53478875	.	G	A	34.0009	PASS	DP=67;VDB=0.0221621;SGB=0.620439;RPB=0.950596;MQB=1;MQSB=1;BQB=0.275023;MQ0F=0;AF1=0.25;AC1=1;DP4=32,32,0,3;MQ=50;FQ=35.2488;PV4=0.240163,1,1,1;FS=TAATGTATGTACAAGAAAAGGGTCTAAAACTGGATGATCTGGTTTCACAG[G/A]GCGGAATGATGAAAAAGGCACCCTAACCTGTCATAGCAGTACAGATAGAA;ANN=A|missense_variant|MODERATE|Ca_18916|Ca_18916|transcript|Ca_18916.1|Coding|6/13|c.1060C>T|p.Pro354Ser|1105/1977|1060/1629|354/542||	GT:PL	0/0:0,163,255	0/1:67,0,212
Ca_LG_4	53419353	.	T	A	168.001	PASS	DP=162;VDB=0.00294196;SGB=9.53539;RPB=0.474033;MQB=1;MQSB=1;BQB=0.060469;MQ0F=0;AF1=0.25;AC1=1;DP4=90,52,8,8;MQ=50;FQ=169.249;PV4=0.415485,0.0375138,1,1;FS=TCTTGGCGATTTGAATGTTCCAGAGGAACTAAAAGACATGTTCGTCTCCA[T/A]TCCAGCCGAACAGTTCCGCATGGATATATCTTCTACAGAGATAAGGAAAA;ANN=A|missense_variant|MODERATE|Ca_11788|Ca_11788|transcript|Ca_11788.1|Coding|12/12|c.1097T>A|p.Ile366Asn|1213/2244|1097/1161|366/386||	GT:PL	0/0:0,255,255	0/1:201,0,255
Ca_LG_6	53406284	.	G	A	83.9998	PASS	DP=243;VDB=0.996044;SGB=8.15014;RPB=0.654845;MQB=1;MQSB=1;BQB=7.70259e-05;MQ0F=0;AF1=0.25;AC1=1;DP4=106,112,7,7;MQ=50;FQ=85.2481;PV4=1,0.0152396,1,0.00383329;FS=TGTTAGCTACTAGTGTTGTACGCTTCATGACAGATTCTTCACGACCATCA[G/A]GTAATGTCATTGTAAGTTGTGGAAAGTCCATCAGAACCTGAACAATCATT;ANN=A|missense_variant|MODERATE|Ca_18912|Ca_18912|transcript|Ca_18912.1|Coding|12/20|c.905C>T|p.Pro302Leu|1222/2667|905/1875|302/624…	GT:PL	0/0:0,255,255	0/1:117,0,255
Ca_LG_4	53401103	.	T	A	86.9999	PASS	DP=121;VDB=0.226058;SGB=2.63044;RPB=0.163304;MQB=1;MQSB=1;BQB=0.0952294;MQ0F=0;AF1=0.25;AC1=1;DP4=53,29,5,1;MQ=50;FQ=88.2482;PV4=0.659445,1,1,0.110325;FS=TCTCTGCAGCCACTCGGTTCGATTGTAAGGTCGGGGAACCTCCGGCGATG[T/A]TTGCAAGGCGTCCTAGTCCGAAATCGGAAATGCGGGGTGTCATGTCATGT;ANN=A|missense_variant|MODERATE|Ca_11787|Ca_11787|transcript|Ca_11787.1|Coding|2/2|c.1682A>T|p.Asn561Ile|1887/2505|1682/2136|561/711||,A|do…	GT:PL	0/0:0,157,255	0/1:120,0,255
Ca_LG_6	53335192	.	G	A	98	PASS	DP=263;VDB=6.99472e-07;SGB=5.38303;RPB=0.205025;MQB=1;MQSB=1;BQB=0.19966;MQ0F=0;AF1=0.25;AC1=1;DP4=130,123,10,0;MQ=50;FQ=99.2483;PV4=0.00197229,0.0579455,1,1;FS=TTTTGTTTTACAATTCTTTCTTCAACAGGCTGTTCAATTACTTGTGGCCT[G/A]TCGTGAGCGTCTGAGTTCAGAAGACTTCAGGAAAAAATCTGATAGCAGAC;ANN=A|missense_variant|MODERATE|Ca_18902|Ca_18902|transcript|Ca_18902.1|Coding|10/13|c.827G>A|p.Cys276Tyr|860/1323|827/1143|276/380||	GT:PL	0/0:0,255,255	0/1:131,0,255
Ca_LG_6	53258308	.	A	G	48.2515	PASS	DP=22;VDB=0.0058656;SGB=1.27626;RPB=0.104807;MQB=1;MQSB=1;BQB=0.987392;MQ0F=0;AF1=0.333515;AC1=1;DP4=6,8,4,0;MQ=50;FQ=50.0123;PV4=0.0915033,0.173424,1,1;FS=TATATTAGAAACCATTCCTTTAGGAGTTTCATCTTCATTTTTTCTTGGGG[A/G]CAGTAAAACTGTGTCTTCTGAGGGGTTGTCAATTGTTTGTAGCTCAATTT;ANN=G|missense_variant|MODERATE|Ca_18898|Ca_18898|transcript|Ca_18898.1|Coding|4/6|c.766T>C|p.Ser256Pro|766/1479|766/1479|256/492||WARNIN…	GT:PL	0/1:80,0,255	0/0:0,3,41
Ca_LG_6	53244327	.	T	A	222.002	PASS	DP=99;VDB=0.961213;SGB=13.6932;RPB=1;MQB=1;MQSB=1;BQB=0.00927893;MQ0F=0;AF1=0.25;AC1=1;DP4=28,49,11,11;MQ=50;FQ=223.25;PV4=0.323322,0.000166572,1,1;FS=TGGACATATCAGTTTCATAGTTTTTAAAAATAGTCAACATTTCAATCCCC[T/A]GTTGCAATTTCACCTGAAAGGAGGAATAGTCAATCAGCTGCATGTAATTA;ANN=A|missense_variant|MODERATE|Ca_18896|Ca_18896|transcript|Ca_18896.1|Coding|8/8|c.1550A>T|p.Gln517Leu|1689/2227|1550/1902|517/633||	GT:PL	0/0:0,193,255	0/1:255,0,237
Ca_LG_4	53237207	.	A	G	999	PASS	DP=112;VDB=0.995532;SGB=3.10016;MQSB=1;MQ0F=0;AF1=1;AC1=4;DP4=0,0,42,35;MQ=50;FQ=-73.7539;FS=GATGCCACCTTCATGTTGATGATGAATTTGGCACATTCCCTTCCCGGTCT[A/G]CGGGTATTTCCTCCACCTTTTGATTCACTGCAGGTGTTGACTGTTTTTCG;ANN=G|missense_variant|MODERATE|Ca_11774|Ca_11774|transcript|Ca_11774.1|Coding|9/9|c.1649T>C|p.Val550Ala|1731/2071|1649/1689|550/562||	GT:PL	1/1:255,190,0	1/1:192,42,0
Ca_LG_6	53145443	.	C	A	128	PASS	DP=105;VDB=5.52906e-06;SGB=4.69269;RPB=0.0115294;MQB=1;MQSB=1;BQB=0.134478;MQ0F=0;AF1=0.25;AC1=1;DP4=58,38,0,9;MQ=50;FQ=129.249;PV4=0.000453453,1,1,1;FS=CAGACTTCAAACTCAATGAAGCAAACTGTATGCCTCTCCTGCCTTAAAAT[C/A]TTCATTTGCTTAAAACCAGGTTGCCTGCATCAGAAAGTCAAGTTCAACAG;ANN=A|missense_variant|MODERATE|Ca_18888|Ca_18888|transcript|Ca_18888.1|Coding|7/9|c.698G>T|p.Arg233Ile|698/919|698/919|233/305||WARNING_TRA…	GT:PL	0/0:0,255,255	0/1:161,0,166
Ca_LG_6	53128778	.	C	G	999	PASS	DP=148;VDB=4.95841e-06;SGB=8.12164;MQSB=1;MQ0F=0;AF1=1;AC1=4;DP4=0,0,68,53;MQ=50;FQ=-88.7541;FS=GTTAAGGACCGGATACTGGCGTCTCGTAGGTGACGGTGAAGCTCCGTTTT[C/G]GGAAGGAGGTGATGATAGTGCTCCAATTGGTACGGGTACTCGCTATAAGG;ANN=G|missense_variant|MODERATE|Ca_18886|Ca_18886|transcript|Ca_18886.1|Coding|10/10|c.1250C>G|p.Ser417Trp|1250/1434|1250/1347|417/448||,G|upstream_gene_variant|MODIFIER|Ca_18887|Ca_18887|transcrip…	GT:PL	1/1:255,255,0	1/1:255,57,0
Ca_LG_6	52978257	.	C	T	95.0342	PASS	DP=14;VDB=0.00187095;SGB=1.94933;RPB=0.0194886;MQB=0.95494;MQSB=1;BQB=0.331306;MQ0F=0;AF1=0.488186;AC1=2;DP4=5,2,5,0;MQ=50;FQ=97.8695;PV4=0.469697,0.0784401,1,0.317836;FS=AAATTCAGGACAATTTGGTAGGAGGAGCATGATTACATCGCCTTGTCGAA[C/T]GCCGAATTTGTCGAGACCAGAGGCGACTCGACGTGCGGTGAGTTCGACGT;ANN=T|missense_variant|MODERATE|Ca_18876|Ca_18876|transcript|Ca_18876.1|Coding|1/6|c.217G>A|p.Val73Ile|217/1783|217/1783|7…	GT:PL	0/0:0,21,231	1/1:135,15,0
Ca_LG_6	52975998	.	T	C	214.254	PASS	DP=41;VDB=4.26811e-10;SGB=13.8822;RPB=0.954659;MQB=1;MQSB=1;BQB=0.553299;MQ0F=0;AF1=0.50199;AC1=2;DP4=2,6,8,16;MQ=50;FQ=217.298;PV4=1,1,1,1;FS=GTCAGGTGACTTAGCAATAGCCAAAACAATTGGTGGCACAACAGGAGCAA[T/C]AGTGACTTTATATTTATTCACATGACTCAAAAATGCATTAATGTCAAACT;ANN=C|missense_variant|MODERATE|Ca_18876|Ca_18876|transcript|Ca_18876.1|Coding|4/6|c.1204A>G|p.Ile402Val|1204/1783|1204/1783|402/593||WARNING_TRANSCRI…	GT:PL	0/0:0,24,238	1/1:255,72,0
Ca_LG_6	52705365	.	A	G	150.001	PASS	DP=256;VDB=0.999781;SGB=12.3071;RPB=0.089932;MQB=1;MQSB=1;BQB=0.0056107;MQ0F=0;AF1=0.25;AC1=1;DP4=109,126,10,10;MQ=50;FQ=151.249;PV4=0.817837,0.0182916,1,0.00469298;FS=AGTCGGTTACTAACCACTATTGCTCCTGTCTTATCAAGCTCTACACCTAC[A/G]TCTTCTAAATTTAACCTCTTAGAATTAGGAGCCCTACCTGCAACAACAGA;ANN=G|missense_variant|MODERATE|Ca_18865|Ca_18865|transcript|Ca_18865.1|Coding|8/14|c.634T>C|p.Cys212Arg|634/1281|634/1281|21…	GT:PL	0/0:0,255,255	0/1:183,0,255
Ca_LG_4	52673922	.	G	A	43.0225	PASS	DP=25;VDB=0.0058656;SGB=1.27626;RPB=0.0843713;MQB=1;MQSB=1;BQB=0.800493;MQ0F=0;AF1=0.251326;AC1=1;DP4=10,11,4,0;MQ=50;FQ=44.2821;PV4=0.105217,1,1,1;FS=ACATTTTGACTCATACCTCATCAACAGAATGAATGTTACGGTTGTCAGCT[G/A]TATACATCACAACATCCTGGGGAAGAAAATAAATTAGAAAATCAATCATT;ANN=A|missense_variant|MODERATE|Ca_11737|Ca_11737|transcript|Ca_11737.1|Coding|5/7|c.461C>T|p.Thr154Ile|507/1749|461/1203|154/400||	GT:PL	0/0:0,21,218	0/1:76,0,255
Ca_LG_4	52657054	.	C	T	59.9995	PASS	DP=140;VDB=6.99472e-07;SGB=5.38303;RPB=0.373389;MQB=1;MQSB=1;BQB=0.579286;MQ0F=0;AF1=0.25;AC1=1;DP4=74,26,10,0;MQ=50;FQ=61.2478;PV4=0.113106,0.0356524,1,1;FS=GGGGGATGCACTGTTTCCCCTTGGATTTCAACACATTGTTTCACATACTC[C/T]CTCTGACCTTGTACCTGAGCCCCGTCTACTTCGTGTGATAGCTGAAATAG;ANN=T|missense_variant|MODERATE|Ca_11735|Ca_11735|transcript|Ca_11735.1|Coding|2/2|c.527C>T|p.Pro176Leu|527/1029|527/1029|176/342||	GT:PL	0/0:0,181,255	0/1:93,0,255
Ca_LG_4	52583480	.	G	C	60.9995	PASS	DP=59;VDB=0.00187095;SGB=1.94933;RPB=0.396164;MQB=1;MQSB=1;BQB=0.0406266;MQ0F=0;AF1=0.25;AC1=1;DP4=20,34,5,0;MQ=50;FQ=62.2478;PV4=0.0106124,1,1,1;FS=TCTGATTTACCTCAATACCACTTTACCTAGATAAACAGAGTAGAGTATAT[G/C]CACTCCCGGGGCTTTCTGCATCGTGATATAAAGCCCGACAACTTTTTAAT;ANN=C|missense_variant|MODERATE|Ca_11726|Ca_11726|transcript|Ca_11726.1|Coding|5/14|c.357G>C|p.Met119Ile|656/2114|357/1392|119/463||,C|upstream_…	GT:PL	0/0:0,117,255	0/1:94,0,231
Ca_LG_4	52307365	.	G	C	999	PASS	DP=16;VDB=0.0710039;SGB=5.07446;MQSB=0.964642;MQ0F=0;AF1=1;AC1=4;DP4=0,0,7,4;MQ=50;FQ=-30.7826;FS=GCTTCTCAATTGTAGAGCATTCATGCAAACCAACTGATCCAGAATCAGAT[G/C]GAGGCACATGTTTTCTCTTTTTCTCTAAAGTTATTTTAGGCTTCACAGTT;ANN=C|missense_variant|MODERATE|Ca_11712|Ca_11712|transcript|Ca_11712.1|Coding|13/16|c.1748C>G|p.Pro583Arg|1748/2251|1748/2251|583/749||WARNING_TRANSCRIPT_MULTIPLE_STOP_CODONS,C|upstream_gene_var…	GT:PL	1/1:255,33,0	1/1:0,0,0
Ca_LG_6	52275480	.	T	C	999	PASS	DP=12;VDB=0.811747;SGB=3.78914;MQSB=0.924584;MQ0F=0;AF1=1;AC1=4;DP4=0,0,6,3;MQ=50;FQ=-30.7671;FS=TCCTGGGAAGTCACTTTCAAGGCAGATGTCCTCATCAGGAGAGGGTTCAT[T/C]GAAACATTTTCTTTTACTCTTTTGCTTTTTAGGTGTCCTTCTCACACTTC;ANN=C|missense_variant|MODERATE|Ca_18827|Ca_18827|transcript|Ca_18827.1|Coding|4/4|c.1639A>G|p.Asn547Asp|1639/2157|1639/2157|547/718||	GT:PL	1/1:255,27,0	1/1:0,0,0
Ca_LG_4	52262972	.	A	C	314.05	PASS	DP=16;VDB=0.521809;SGB=-1.24714;MQSB=1;MQ0F=0;AF1=1;AC1=4;DP4=0,0,12,2;MQ=50;FQ=-48.7666;FS=GGACGCTTGTGGATTCAGAGACTTCTACGGTTACCCCAAGTGACAAGCGC[A/C]ACCGTATCTTGGAAGATGTGGATGGTGAGCTGGAAATGGAGGATGTTTCA;ANN=C|missense_variant|MODERATE|Ca_11708|Ca_11708|transcript|Ca_11708.1|Coding|9/13|c.2902A>C|p.Asn968His|3203/4391|2902/3981|968/1326||	GT:PL	1/1:197,18,0	1/1:153,24,0
Ca_LG_4	52262958	.	C	A	311.089	PASS	DP=17;VDB=0.225248;SGB=-1.162;MQSB=1;MQ0F=0;AF1=1;AC1=4;DP4=0,0,12,2;MQ=50;FQ=-46.4798;FS=AGAAGATCCTACTCGGACGCTTGTGGATTCAGAGACTTCTACGGTTACCC[C/A]AAGTGACAAGCGCAACCGTATCTTGGAAGATGTGGATGGTGAGCTGGAAA;ANN=A|missense_variant|MODERATE|Ca_11708|Ca_11708|transcript|Ca_11708.1|Coding|9/13|c.2888C>A|p.Pro963Gln|3189/4391|2888/3981|963/1326||	GT:PL	1/1:190,15,0	1/1:157,27,0
Ca_LG_6	52259645	.	T	A	999	PASS	DP=35;VDB=7.30748e-11;SGB=0.427262;MQSB=1;MQ0F=0;AF1=1;AC1=4;DP4=0,0,5,25;MQ=50;FQ=-46.7536;FS=ACAGCCACCGTAAGGTTTTGGAGATGAGGCGGAGGAAGGAGACGGATGAG[T/A]CTGCGTCTGGTCTGAACCGGGTTCAAATGGTCTAGAGTTGGTTTAGTGGT;ANN=A|missense_variant|MODERATE|Ca_18826|Ca_18826|transcript|Ca_18826.1|Coding|2/2|c.835T>A|p.Ser279Thr|835/870|835/870|279/289||	GT:PL	1/1:255,75,0	1/1:196,15,0
Ca_LG_6	52259243	.	G	C	999	PASS	DP=71;VDB=0.596938;SGB=-1.3609;MQSB=1;MQ0F=0;AF1=1;AC1=4;DP4=0,0,43,17;MQ=50;FQ=-94.7541;FS=TGGACGATTCTCTGCCGGAACTTTCTCTACTGTATCCAGTTCGGGCCCGG[G/C]CCGAACCGGAACCTAGACCAAGCCCAACCGAAACTCCTGTTCATCTCTCT;ANN=C|missense_variant|MODERATE|Ca_18826|Ca_18826|transcript|Ca_18826.1|Coding|2/2|c.433G>C|p.Ala145Pro|433/870|433/870|145/289||	GT:PL	1/1:255,117,0	1/1:255,63,0
Ca_LG_4	52129956	.	A	T	109.421	PASS	DP=58;VDB=0.0278409;SGB=3.31571;RPB=0.0339135;MQB=1;MQSB=1;BQB=0.130529;MQ0F=0;AF1=0.496029;AC1=2;DP4=28,22,7,0;MQ=50;FQ=112.364;PV4=0.035957,0.0377837,1,0.0415671;FS=ATGAAATTGAATAGCGCAAACAAAAATGAAAAAAAGAAAGAAACTCACTG[A/T]TCCTCGGAAGTAGCATTAGTTGAACGATGAAGGATCCCTTTCTTATTATG;ANN=T|missense_variant&splice_region_variant|MODERATE|Ca_11703|Ca_11703|transcript|Ca_11703.1|Coding|2/5|c.380T>A|p.Ile127Asn|…	GT:PL	0/0:0,151,255	1/1:150,21,0
Ca_LG_6	51994891	.	C	G	999	PASS	DP=146;VDB=0;SGB=-0.878354;MQSB=1;MQ0F=0;AF1=1;AC1=4;DP4=0,0,2,143;MQ=50;FQ=-151.755;FS=AAGATCAAACACTTATTAGCACTGTTACACCTTTGAACAAAATGTTATAG[C/G]TAATGGATGCTCTTAAGTCTCAACAAAAATTGAGTTAATTGGGACTTCAA;ANN=G|missense_variant&splice_region_variant|MODERATE|Ca_18810|Ca_18810|transcript|Ca_18810.1|Coding|3/3|c.241C>G|p.Leu81Val|241/279|241/279|81/92||	GT:PL	1/1:255,255,0	1/1:225,120,0
Ca_LG_6	51982516	.	T	G	35.6625	PASS	DP=39;VDB=0.968702;SGB=0.620439;RPB=0.999478;MQB=1;MQSB=1;BQB=0.0191674;MQ0F=0;AF1=0.439175;AC1=2;DP4=18,11,3,0;MQ=50;FQ=37.9989;PV4=0.534274,0.0298335,1,0.171458;FS=GATTGAAATTTGTGGCGTTTTCTAATCATATCCCTGACCATTTTGTTAAA[T/G]TCTTCATCTGTGCAAGCTAACATGGATTTTAGCTTGACATTAATCTGATT;ANN=G|missense_variant|MODERATE|Ca_18809|Ca_18809|transcript|Ca_18809.1|Coding|6/7|c.1743A>C|p.Glu581Asp|1743/2584|1743/1860|58…	GT:PL	0/0:0,87,255	1/1:74,9,0
Ca_LG_6	51967027	.	A	C	214.22	PASS	DP=131;VDB=0.000885542;SGB=26.1697;RPB=0.0127544;MQB=1;MQSB=1;BQB=0.991116;MQ0F=0;AF1=0.5;AC1=2;DP4=43,33,25,15;MQ=50;FQ=217.229;PV4=0.559055,0.00421279,1,1;FS=CTCACAGTTCATGCTCCAACTTTGTCCATTATAACTCGATTCGTTAACAA[A/C]ACCATTGCTGTTACATAATTCTAAATCCCCGAAAAGAAGCAGATTATCTT;ANN=C|missense_variant|MODERATE|Ca_18806|Ca_18806|transcript|Ca_18806.1|Coding|2/3|c.418T>G|p.Phe140Val|678/1697|418/939|140/312||,C|…	GT:PL	0/0:0,229,255	1/1:255,120,0
Ca_LG_6	51966741	.	G	A	214.22	PASS	DP=313;VDB=0.10262;SGB=96.8707;RPB=0.00358209;MQB=1;MQSB=1;BQB=8.34385e-09;MQ0F=0;AF1=0.5;AC1=2;DP4=82,82,75,67;MQ=50;FQ=217.229;PV4=0.647644,3.63943e-10,1,1;FS=TAAGAAACAAAGCCAATAATGTAATTTAACAAGCACTAATTACCTGTAAC[G/A]CCGCGAGCGCAGAAGAAGGATCCTTCCCATTTTCATTTGCTTCATTTTCT;ANN=A|missense_variant|MODERATE|Ca_18806|Ca_18806|transcript|Ca_18806.1|Coding|2/3|c.704C>T|p.Ala235Val|964/1697|704/939|235/312||,A…	GT:PL	0/0:0,255,255	1/1:255,255,0
Ca_LG_6	51963088	.	A	G	214.22	PASS	DP=142;VDB=0.836983;SGB=41.4189;RPB=0.295471;MQB=1;MQSB=1;BQB=0.183596;MQ0F=0;AF1=0.5;AC1=2;DP4=41,27,33,29;MQ=50;FQ=217.229;PV4=0.479511,0.136713,1,1;FS=ACCTGCCAGCAACAAAGCGTTATATCTAGAGCTGGAAGAAACATTTTTGC[A/G]AATCATCTCCACATTGCCCATGTCAGATGCTCAAGAATTGTTGCAGCAGT;ANN=G|missense_variant|MODERATE|Ca_18805|Ca_18805|transcript|Ca_18805.1|Coding|2/2|c.1301A>G|p.Gln434Arg|1411/1848|1301/1476|434/491||,G|do…	GT:PL	0/0:0,205,255	1/1:255,187,0
Ca_LG_6	51961676	.	C	T	130.232	PASS	DP=44;VDB=3.28613e-06;SGB=6.07412;RPB=0.63569;MQB=1;MQSB=1;BQB=0.021118;MQ0F=0;AF1=0.499749;AC1=2;DP4=18,10,0,11;MQ=50;FQ=133.237;PV4=0.000229431,0.0287601,1,1;FS=CTGTCGCGCTAGAATTACTCTTCGAGGATTGCGTCCGGTGGTGCGTGAAT[C/T]ACCTAGAAGCCGTACCGTGGACAGAAGAAGAAGAAAACAGAGTGGTGAAC;ANN=T|missense_variant|MODERATE|Ca_18805|Ca_18805|transcript|Ca_18805.1|Coding|1/2|c.580C>T|p.His194Tyr|690/1848|580/1476|194/491|…	GT:PL	0/0:0,84,255	1/1:171,33,0
Ca_LG_4	51949343	.	G	C	82.9998	PASS	DP=165;VDB=0.000411984;SGB=2.63044;RPB=0.00135837;MQB=1;MQSB=1;BQB=0.536307;MQ0F=0;AF1=0.25;AC1=1;DP4=28,125,0,6;MQ=50;FQ=84.2481;PV4=0.591496,1,1,1;FS=ACTATAACGAGTTCGTAGCTATGATGCAGAAAGGAAATGTTCCTATGATT[G/C]GTAAGAAAGGCCTGGAAAATAACTTCAGCATTCGTTTCAAGGAGGCATTA;ANN=C|missense_variant|MODERATE|Ca_11697|Ca_11697|transcript|Ca_11697.1|Coding|5/5|c.607G>C|p.Gly203Arg|607/666|607/666|203/221||WARNING_TRAN…	GT:PL	0/0:0,255,255	0/1:116,0,173
Ca_LG_6	51903249	.	T	C	214.221	PASS	DP=70;VDB=1.88487e-07;SGB=8.84268;RPB=0.447268;MQB=1;MQSB=1;BQB=0.978518;MQ0F=0;AF1=0.499984;AC1=2;DP4=32,10,4,11;MQ=50;FQ=217.23;PV4=0.00129548,0.0338095,1,1;FS=TGGTTGAGTCTGCGCCTTCAACCCCATCATCATCATCGTCAAAATCATCT[T/C]CAGGAAAGACCAATCCATTTGTAAATGACTCCGATGATCTGTCATCAAAG;ANN=C|missense_variant|MODERATE|Ca_18803|Ca_18803|transcript|Ca_18803.1|Coding|5/9|c.508T>C|p.Ser170Pro|601/1196|508/855|170/284||,…	GT:PL	0/0:0,126,255	1/1:255,45,0
Ca_LG_6	51903237	.	T	C	214.221	PASS	DP=68;VDB=1.88487e-07;SGB=8.84268;RPB=0.0287195;MQB=1;MQSB=1;BQB=0.949702;MQ0F=0;AF1=0.499984;AC1=2;DP4=30,10,4,11;MQ=50;FQ=217.23;PV4=0.00168833,0.0471972,1,1;FS=CAACTAAACCTGTGGTTGAGTCTGCGCCTTCAACCCCATCATCATCATCG[T/C]CAAAATCATCTTCAGGAAAGACCAATCCATTTGTAAATGACTCCGATGAT;ANN=C|missense_variant|MODERATE|Ca_18803|Ca_18803|transcript|Ca_18803.1|Coding|5/9|c.496T>C|p.Ser166Pro|589/1196|496/855|166/284||…	GT:PL	0/0:0,120,255	1/1:255,45,0
Ca_LG_6	51837325	.	C	T	41.672	PASS	DP=21;VDB=0.939765;SGB=1.27626;RPB=0.984085;MQB=1;MQSB=1;BQB=0.0992453;MQ0F=0;AF1=0.293096;AC1=1;DP4=6,11,2,2;MQ=50;FQ=43.221;PV4=0.617711,0.0312924,1,0.393516;FS=ACCATTGTGGAGACCTTTTCTTTATAATGAGAGTTGTCCTGAAGCACTAC[C/T]TGCTGTTAAATCCATTGCCCCTCCAAATCATACAGTATGCTCTGCGTCGT;ANN=T|missense_variant|MODERATE|Ca_18795|Ca_18795|transcript|Ca_18795.1|Coding|3/8|c.308C>T|p.Pro103Leu|308/1357|308/1272|103/423||	GT:PL	0/1:74,0,255	0/0:0,6,74
Ca_LG_6	51799519	.	C	T	63.9996	PASS	DP=64;VDB=0.000411984;SGB=2.63044;RPB=0.282843;MQB=1;MQSB=1;BQB=0.288048;MQ0F=0;AF1=0.25;AC1=1;DP4=16,42,0,6;MQ=50;FQ=65.2479;PV4=0.323149,0.408561,1,1;FS=TACTTCAGGAGGATTAGCTTCCCTAAGCATATCAATGAGTTTATCAATTT[C/T]AACAGTCTTCTTAAAAGCTTCCTCCGCTTCCTGATTGGCTGCACATATGA;ANN=T|missense_variant|MODERATE|Ca_18791|Ca_18791|transcript|Ca_18791.1|Coding|3/11|c.238G>A|p.Glu80Lys|349/1545|238/1017|80/338||,T|upstr…	GT:PL	0/0:0,120,255	0/1:97,0,255
Ca_LG_4	51720895	.	A	T	30.0035	PASS	DP=49;VDB=0.02;SGB=0.00473136;RPB=0.166667;MQB=1;MQSB=1;BQB=0.25;MQ0F=0;AF1=0.25;AC1=1;DP4=26,10,2,0;MQ=50;FQ=31.2507;PV4=1,1,1,0.0113031;FS=GAGGCATGTCCATTTGTTCAACTATCTTTCTTATTTGGGGCTCAAAACCC[A/T]TATCCAGCATCCGGTCTGCCTCATCAAGAGCCAAATATCTTATCATCTGC;ANN=T|missense_variant|MODERATE|Ca_11685|Ca_11685|transcript|Ca_11685.1|Coding|4/7|c.968T>A|p.Met323Lys|1237/2576|968/1839|323/612||	GT:PL	0/0:0,84,255	0/1:63,0,150
Ca_LG_6	51702133	.	T	G	999	PASS	DP=134;VDB=0.602035;SGB=13.6667;MQSB=1;MQ0F=0;AF1=1;AC1=4;DP4=0,0,78,43;MQ=50;FQ=-64.7538;FS=CTTTGCTGATTGATGGAAAAGCTAGCAAGGGTTTACGCAAGTTTCTTCGT[T/G]CTCATTGTGATAATGAAACATTGGGTGTTGCTGATTCCAAACTTGGGAAT;ANN=G|missense_variant|MODERATE|Ca_18780|Ca_18780|transcript|Ca_18780.1|Coding|3/9|c.232T>G|p.Ser78Ala|232/1558|232/1558|78/518||WARNING_TRANSCRIPT_INCOMPLETE	GT:PL	1/1:255,255,0	1/1:238,33,0
Ca_LG_6	51646410	.	C	T	214.227	PASS	DP=37;VDB=0.000974999;SGB=6.76576;RPB=0.561818;MQB=1;MQSB=1;BQB=0.888355;MQ0F=0;AF1=0.499874;AC1=2;DP4=12,12,8,4;MQ=50;FQ=217.234;PV4=0.481498,0.29086,1,1;FS=CAAGGGGCTAACTGGTCCTACATTACCATGCAACCATTGCTCCAAATTTC[C/T]GTTCTCAACATATTCATAAACAAGCATCCTGAATTATCAATCGAAGTTCC;ANN=T|missense_variant|MODERATE|Ca_18776|Ca_18776|transcript|Ca_18776.1|Coding|3/7|c.634G>A|p.Gly212Arg|744/1677|634/1353|212/450||	GT:PL	0/0:0,72,255	1/1:255,36,0
Ca_LG_6	51624746	.	C	G	157.294	PASS	DP=20;VDB=0.0848711;SGB=6.76576;RPB=0.239651;MQB=1;MQSB=1;BQB=0.674523;MQ0F=0;AF1=0.503846;AC1=2;DP4=1,6,0,12;MQ=50;FQ=143.283;PV4=0.368421,1,1,0.0317915;FS=GAATTGAAAGAACAAACCAGCAAAGTAGAGGACAATGGCGATGAGGGAAA[C/G]ACAAAGGAGGGATGAAGGGTTGGTAGTTAGAGCCATGGTTTCAAAAGCTT;ANN=G|missense_variant|MODERATE|Ca_18774|Ca_18774|transcript|Ca_18774.1|Coding|1/4|c.37G>C|p.Val13Leu|37/1103|37/1103|13/366||WARNING_TR…	GT:PL	0/0:0,21,181	1/1:198,36,0
Ca_LG_6	51624292	.	T	A	214.22	PASS	DP=58;VDB=0.020389;SGB=26.3402;RPB=0.97467;MQB=1;MQSB=1;BQB=0.280385;MQ0F=0;AF1=0.500016;AC1=2;DP4=7,8,9,33;MQ=50;FQ=217.23;PV4=0.0937344,0.487672,1,1;FS=GATTTAAGTAGCCCCGCCGTGGCGTCCGGTGACGGAAGGTTGTCGGCGAC[T/A]TGGCCGTAGTTTACTCCGATGAAGGATTGTGAATCTGCAAGATGAAGATA;ANN=A|missense_variant|MODERATE|Ca_18774|Ca_18774|transcript|Ca_18774.1|Coding|2/4|c.103A>T|p.Ser35Cys|103/1103|103/1103|35/366||WARNING_TR…	GT:PL	0/0:0,45,255	1/1:255,126,0
Ca_LG_6	51624193	.	T	G	214.22	PASS	DP=88;VDB=0.00794198;SGB=22.0108;RPB=0.110674;MQB=1;MQSB=1;BQB=0.000921133;MQ0F=0;AF1=0.5;AC1=2;DP4=14,13,31,3;MQ=50;FQ=217.229;PV4=0.000908277,8.38463e-05,1,1;FS=CCGTTGGCGGCGCCGATGACTATTCCGATGCCGGAATTTGCCAGCGCTTT[T/G]ATGATGGCTGGATCGGCGCCGTAAAGTCGGACTTTCCCAATGGTGGTGGA;ANN=G|missense_variant|MODERATE|Ca_18774|Ca_18774|transcript|Ca_18774.1|Coding|2/4|c.202A>C|p.Lys68Gln|202/1103|202/1103|68/366||W…	GT:PL	0/0:0,81,255	1/1:255,102,0
Ca_LG_6	51624139	.	G	A	214.22	PASS	DP=99;VDB=0.375364;SGB=34.4875;RPB=0.533163;MQB=1;MQSB=1;BQB=0.977821;MQ0F=0;AF1=0.5;AC1=2;DP4=15,15,27,25;MQ=50;FQ=217.229;PV4=1,1,1,1;FS=GAGTTGACCCACTGAGTTGCTGAGTTGGGATTTGAGGCTAGACTCGGAAT[G/A]TCGCCGTTGGCGGCGCCGATGACTATTCCGATGCCGGAATTTGCCAGCGC;ANN=A|missense_variant|MODERATE|Ca_18774|Ca_18774|transcript|Ca_18774.1|Coding|2/4|c.256C>T|p.His86Tyr|256/1103|256/1103|86/366||WARNING_TRANSCRIPT_MULTIP…	GT:PL	0/0:0,90,255	1/1:255,157,0
Ca_LG_6	51611475	.	T	G	180.422	PASS	DP=206;VDB=0.377633;SGB=3.31571;RPB=0.451499;MQB=1;MQSB=1;BQB=0.95255;MQ0F=0;AF1=0.496029;AC1=2;DP4=123,62,4,3;MQ=50;FQ=183.365;PV4=0.6905,0.364217,1,1;FS=TGTTCTCCAAGCCCCTCAGATCTCTTCCTTATGATTCACCTGGGCAGACT[T/G]TTGTGGCATTTGAGAAGCCTGATGGATCACCAGCAACTGGAAAGTTTTCT;ANN=G|missense_variant|MODERATE|Ca_18773|Ca_18773|transcript|Ca_18773.1|Coding|16/18|c.2143T>G|p.Phe715Val|2280/3098|2143/2655|715/884||	GT:PL	0/0:0,255,255	1/1:221,21,0
Ca_LG_4	51542692	.	C	G	78.9998	PASS	DP=38;VDB=0.689691;SGB=1.94933;RPB=0.588815;MQB=1;MQSB=1;BQB=0.725858;MQ0F=0;AF1=0.250001;AC1=1;DP4=16,15,3,2;MQ=50;FQ=80.2481;PV4=1,0.229456,1,0.384874;FS=ATCCTTTTCGGTGTGAGCATCTCTGACAAAATTGCAATAATATTCGATTG[C/G]CTGTGAAATGTTGTCACTATTTACAACATCCAAAATCCTGCTAAATGTGC;ANN=G|missense_variant|MODERATE|Ca_11671|Ca_11671|transcript|Ca_11671.1|Coding|6/10|c.622G>C|p.Ala208Pro|755/2017|622/1695|208/564||,G|do…	GT:PL	0/0:0,54,255	0/1:112,0,255
Ca_LG_4	51513101	.	C	G	999	PASS	DP=12;VDB=5.68684e-07;SGB=5.72994;MQSB=1;MQ0F=0;AF1=1;AC1=4;DP4=0,0,2,10;MQ=50;FQ=-30.7852;FS=ATCTGAGTTTCAGTTAAATAATATAGATAAATAATGTTAATACTCACTTT[C/G]CATCCACAGAAGAGGCAGTAATTGAACTCATCCCTCAGTTTCATCAAAAC;ANN=G|missense_variant|MODERATE|Ca_11668|Ca_11668|transcript|Ca_11668.1|Coding|3/4|c.729G>C|p.Trp243Cys|1315/1757|729/792|243/263||	GT:PL	1/1:255,36,0	1/1:0,0,0
Ca_LG_6	51500859	.	T	C	999	PASS	DP=27;VDB=0.0185461;SGB=-1.22069;MQSB=1;MQ0F=0;AF1=1;AC1=4;DP4=0,0,11,16;MQ=50;FQ=-58.745;FS=AATACCAATTGCTACAGCGGTTAAAACCCTTGATTTGCGTAGAGATTGGG[T/C]GTTGTTCCTCATCAAGGGTCCTTCTCTTTCTCTGCGTCCAATCATTGTGT;ANN=C|missense_variant|MODERATE|Ca_18771|Ca_18771|transcript|Ca_18771.1|Coding|1/2|c.46A>G|p.Thr16Ala|250/1850|46/1302|16/433||,C|upstream_gene_variant|MODIFIER|Ca_18770|Ca_18770|transcript|Ca_18770.1…	GT:PL	1/1:255,27,0	1/1:255,54,0
Ca_LG_6	51499076	.	G	A	999	PASS	DP=66;VDB=0.804761;SGB=-0.840102;MQSB=1;MQ0F=0;AF1=1;AC1=4;DP4=0,0,43,2;MQ=50;FQ=-67.7538;FS=TAGTATCAATACCCTCATCTGGGTCTCTTTTGTAAAATGGAACTTGATTT[G/A]ATTCACAATATTTGGAAATCTCGTCGTCTAAAGCAACAACTATATAATTC;ANN=A|missense_variant|MODERATE|Ca_18771|Ca_18771|transcript|Ca_18771.1|Coding|2/2|c.617C>T|p.Ser206Leu|821/1850|617/1302|206/433||,A|upstream_gene_variant|MODIFIER|Ca_18770|Ca_18770|transcript|Ca_187…	GT:PL	1/1:255,36,0	1/1:255,99,0
Ca_LG_6	51498852	.	T	C	999	PASS	DP=72;VDB=0.562916;SGB=-1.36383;MQSB=1;MQ0F=0;AF1=1;AC1=4;DP4=0,0,27,18;MQ=50;FQ=-82.7518;FS=CATTGCCGGTTCGTCAAAGACATCGTTGAAGCCGTAAGTTGTCATGTTAT[T/C]ATGACCGTCGCTCATGGACTCTACATCTGAATCCCGGTATAGATGATTGA;ANN=C|missense_variant|MODERATE|Ca_18771|Ca_18771|transcript|Ca_18771.1|Coding|2/2|c.841A>G|p.Asn281Asp|1045/1850|841/1302|281/433||,C|upstream_gene_variant|MODIFIER|Ca_18770|Ca_18770|transcript|Ca_18…	GT:PL	1/1:255,84,0	1/1:255,51,0
Ca_LG_6	51496171	.	T	C	168.245	PASS	DP=12;VDB=0.000449975;SGB=-0.120189;MQSB=1;MQ0F=0;AF1=1;AC1=4;DP4=0,0,11,1;MQ=50;FQ=-34.7475;FS=GAACAACAAACCATCAGCCTCAACCAAATTCTCAGCAGATATAATTGGAA[T/C]CTCATCATCATCACCCTTTTCAGGTGCCTTCATCAGTTCCAACACTTCCT;ANN=C|missense_variant|MODERATE|Ca_18770|Ca_18770|transcript|Ca_18770.1|Coding|1/2|c.379A>G|p.Ile127Val|409/974|379/813|127/270||,C|upstream_gene_variant|MODIFIER|Ca_18769|Ca_18769|transcript|Ca_18…	GT:PL	1/1:34,3,0	1/1:169,33,0
Ca_LG_6	51492604	.	C	A,G	999	PASS	DP=61;VDB=1.45742e-22;SGB=-1.38365;MQSB=1;MQ0F=0;AF1=1;AC1=4;DP4=0,0,1,58;MQ=50;FQ=-100.753;FS=ACGAGGATGCGTCGATCTGAGGGTTTTTCTGGGGAAAAGGAAGTGCATAG[C/A]ATTGGAATGAGAGTGAGTAATACAACAAAGATGAGCTTCGCCATTTTTGA;ANN=A|missense_variant|MODERATE|Ca_18769|Ca_18769|transcript|Ca_18769.1|Coding|1/13|c.45G>T|p.Met15Ile|45/1536|45/1536|15/511||WARNING_TRANSCRIPT_MULTIPLE_STOP_CODONS,G|missense_variant|MODERATE|Ca_…	GT:PL	1/1:255,69,0,254,48,251	1/1:226,105,0,226,105,226
Ca_LG_6	51491497	.	A	C	356.251	PASS	DP=45;VDB=1.80137e-18;SGB=0.0885174;RPB=1.10504e-05;MQB=1;MQSB=1;BQB=0.799558;MQ0F=0;AF1=0.500498;AC1=2;DP4=6,4,8,27;MQ=50;FQ=113.266;PV4=0.0488146,1,1,0.355751;FS=TAGTAAATTAACAATGCACTTGCCTCAATCTTTTTGCTTCCCAAGATCAC[A/C]TCAGACTTGATAAAATCATCGCTAGCAATCAACGTATGATCTCCTTCTGT;ANN=C|missense_variant&splice_region_variant|MODERATE|Ca_18769|Ca_18769|transcript|Ca_18769.1|Coding|3/13|c.762T>G|p.Asp254Glu|76…	GT:PL	0/1:136,0,121	0/1:255,0,24
Ca_LG_6	51489398	.	A	G	999	PASS	DP=331;VDB=0.988246;SGB=-1.38629;MQSB=1;MQ0F=0;AF1=1;AC1=4;DP4=0,0,180,151;MQ=50;FQ=-285.787;FS=ATATTCAAATTACCAAATCATCGTTGATCCTATAGATGGATGGTTCGTTA[A/G]TTTCTCCGACTTTGTGGTGTTGCACATTGACCGCCTTAATGTCAAAATAT;ANN=G|missense_variant|MODERATE|Ca_18769|Ca_18769|transcript|Ca_18769.1|Coding|9/13|c.1136T>C|p.Ile379Thr|1136/1536|1136/1536|379/511||WARNING_TRANSCRIPT_MULTIPLE_STOP_CODONS,G|upstream_gene_varian…	GT:PL	1/1:255,255,0	1/1:255,255,0
Ca_LG_6	51471484	.	C	G	999	PASS	DP=44;VDB=0.89208;SGB=-1.07908;MQSB=1;MQ0F=0;AF1=1;AC1=4;DP4=0,0,17,10;MQ=50;FQ=-55.7515;FS=TATGACAGTTATTATATTGACAGGTATATGCATGTACTGCATTTTTTCCT[C/G]TGTCTGGTTTAGACTTTATGTGTTTGTAGTTTGTGCTTATTTGGTTCCGG;ANN=G|missense_variant|MODERATE|Ca_18766|Ca_18766|transcript|Ca_18766.1|Coding|4/4|c.1016C>G|p.Ser339Cys|1485/1714|1016/1119|339/372||	GT:PL	1/1:255,57,0	1/1:223,24,0
Ca_LG_6	51471411	.	C	G	999	PASS	DP=19;VDB=0.902699;SGB=9.08363;MQSB=1;MQ0F=0;AF1=1;AC1=4;DP4=0,0,11,6;MQ=50;FQ=-30.7878;FS=TTCAAAATCAAGGCCAGTTTCCCGATCAAGCAACAAAGAGTGACCTCCCT[C/G]CTGTGAAGAGCATTTTGAATTGTATGACAGTTATTATATTGACAGGTATA;ANN=G|missense_variant|MODERATE|Ca_18766|Ca_18766|transcript|Ca_18766.1|Coding|4/4|c.943C>G|p.Pro315Ala|1412/1714|943/1119|315/372||	GT:PL	1/1:255,51,0	1/1:0,0,0
Ca_LG_6	51461447	.	A	G	999	PASS	DP=28;VDB=0.921992;SGB=-0.759276;MQSB=1;MQ0F=0;AF1=1;AC1=4;DP4=0,0,10,18;MQ=50;FQ=-52.7534;FS=CACCCATCATGGGATGCAGATAGGATCCCAAGACCAGACATCACAGCCAA[A/G]CCACGAACTGTATCTGTACACTCCTCAAAGGTTATCAGCATTTGCAGCGT;ANN=G|missense_variant|MODERATE|Ca_18765|Ca_18765|transcript|Ca_18765.1|Coding|5/21|c.568T>C|p.Phe190Leu|568/2103|568/2103|190/700||WARNING_TRANSCRIPT_MULTIPLE_STOP_CODONS	GT:PL	1/1:255,63,0	1/1:169,21,0
Ca_LG_6	51439056	.	C	A	999	PASS	DP=77;VDB=0.42271;SGB=8.74775;MQSB=1;MQ0F=0;AF1=1;AC1=4;DP4=0,0,31,43;MQ=50;FQ=-46.7536;FS=TGAGCCATCAATGTTGATTGGTAGCTTTGAATTAGGTCTTCTAACTCCGG[C/A]AAATTTCCCTTCCTTATCATAAAGTACAATTGACTGCAGGTCGCGAGCAA;ANN=A|missense_variant|MODERATE|Ca_18764|Ca_18764|transcript|Ca_18764.1|Coding|6/8|c.1312G>T|p.Ala438Ser|1396/2160|1312/1623|438/540||,A|downstream_gene_variant|MODIFIER|Ca_18763|Ca_18763|transcript|Ca_…	GT:PL	1/1:255,208,0	1/1:143,15,0
Ca_LG_6	51357012	.	G	A	999	PASS	DP=361;VDB=0.089229;SGB=-67.0145;RPB=0.417276;MQB=1;MQSB=1;BQB=0.023596;MQ0F=0;AF1=0.5;AC1=2;DP4=105,43,144,68;MQ=50;FQ=217.229;PV4=0.563754,1,1,1;FS=CATGGCGGGTTCTTCATCCCAAATTACTGTCCTCGTTACCGGAGCTGGTG[G/A]TCGCACAGGTACTCTCTTTTTACTCTATTCTTTCATGGGTTTCTCTTCAA;ANN=A|missense_variant|MODERATE|Ca_18752|Ca_18752|transcript|Ca_18752.1|Coding|1/7|c.50G>A|p.Gly17Asp|152/1112|50/771|17/256||,A|upstream_gene_…	GT:PL	1/1:255,255,0	0/0:0,255,255
Ca_LG_4	51320991	.	A	G	999	PASS	DP=90;VDB=0.934505;SGB=-1.38628;MQSB=1;MQ0F=0;AF1=1;AC1=4;DP4=0,0,40,33;MQ=50;FQ=-137.99;FS=TTTGTCCAAGTAGTGGTGTACATATTATACTCCCCGATTATTATTCTCCC[A/G]AGGGTATGGGCTTAATTGTTCCTAAAACTAAGGATGGACGCGTTGTTTTT;ANN=G|missense_variant|MODERATE|Ca_11656|Ca_11656|transcript|Ca_11656.1|Coding|3/6|c.979A>G|p.Lys327Glu|1027/2199|979/1882|327/626||WARNING_TRANSCRIPT_MULTIPLE_STOP_CODONS	GT:PL	1/1:255,111,0	1/1:255,108,0
Ca_LG_4	51295598	.	G	C	999	PASS	DP=48;VDB=0.420494;SGB=8.84268;RPB=0.081234;MQB=1;MQSB=1;BQB=0.76587;MQ0F=0;AF1=0.25;AC1=1;DP4=25,4,5,10;MQ=50;FQ=999;PV4=0.000665471,1,1,0.00282338;FS=GGTCTAGTTTAACACCTTCTGCCTTCATTGTCTCAACTATTTGATCCATT[G/C]CATCAATGTCATTGGATAGGCCCTTCACGTCTATTAAAATTTTATAAGTA;ANN=C|missense_variant|MODERATE|Ca_11655|Ca_11655|transcript|Ca_11655.1|Coding|3/3|c.998C>G|p.Ala333Gly|998/1842|998/1842|333/613||WARNING_TR…	GT:PL	0/1:255,0,229	0/0:0,57,216
Ca_LG_4	51294785	.	T	C	109.673	PASS	DP=52;VDB=0.00184301;SGB=2.63044;RPB=0.868835;MQB=0.974506;MQSB=0.683168;BQB=0.00633483;MQ0F=0;AF1=0.293096;AC1=1;DP4=33,1,4,2;MQ=49;FQ=111.222;PV4=0.0536437,1,1,1;FS=ATAGAATATGCTAGTTTCCTCAATCAAGCAAATCTGAAACTGGAGTTTTC[T/C]TAAATGGATCTAATAGAGCCAACTGTTCAGCCAAAGCTTTGTTGGGAAAT;ANN=C|missense_variant|MODERATE|Ca_11655|Ca_11655|transcript|Ca_11655.1|Coding|3/3|c.1811A>G|p.Lys604Arg|1811/1842|1811/1842|6…	GT:PL	0/1:142,0,205	0/0:0,6,75
Ca_LG_6	51279895	.	G	A	214.22	PASS	DP=491;VDB=0.292343;SGB=79.542;RPB=0.00291735;MQB=1;MQSB=1;BQB=0.375588;MQ0F=0;AF1=0.5;AC1=2;DP4=207,167,52,65;MQ=50;FQ=217.229;PV4=0.0439501,1,1,0.0424025;FS=AATTTGATATATTTATTGACATTTAATATCGAAATTTGTCTGGATAGATC[G/A]ATAAGATACTTGCTGCTTACCGCAAGTCATCGAAGCAGTGGTCATCCACA;ANN=A|missense_variant|MODERATE|Ca_18745|Ca_18745|transcript|Ca_18745.1|Coding|6/7|c.574G>A|p.Asp192Asn|733/1042|574/681|192/226||	GT:PL	0/0:0,255,255	1/1:255,255,0
Ca_LG_6	51274410	.	C	T	138.001	PASS	DP=150;VDB=2.26006e-08;SGB=6.07412;RPB=0.00107932;MQB=1;MQSB=1;BQB=0.461667;MQ0F=0;AF1=0.25;AC1=1;DP4=55,79,0,11;MQ=50;FQ=139.249;PV4=0.00690176,1,1,0.0339113;FS=TGAAAGATCGAAAGCTCAAAACTCCTGCGAAAGACGAAATTGTGCAGATC[C/T]ATGAACAGATGAAAGGTCCATTTCTATTGCTCCTATCTGGTTCAAAGAAT;ANN=T|missense_variant|MODERATE|Ca_18744|Ca_18744|transcript|Ca_18744.1|Coding|5/7|c.788C>T|p.Pro263Leu|789/989|788/988|263/328||WA…	GT:PL	0/0:0,255,255	0/1:171,0,133
Ca_LG_6	51263051	.	A	T	41.0099	PASS	DP=11;VDB=0.02;SGB=0.00473136;RPB=0;MQB=1;MQSB=1.01283;BQB=0.4;MQ0F=0;AF1=0.5;AC1=2;DP4=1,4,2,0;MQ=50;FQ=44.019;PV4=0.142857,1,1,0.0382343;FS=ATAGTGCTCCATCTCCGGTCGAATCCCATAACCATCCACCATTAACTTAA[A/T]ATAACGCCTTCCCTCACTAACAAAACCAGCCCTACTACAAGCATTTAAAA;ANN=T|missense_variant|MODERATE|Ca_18742|Ca_18742|transcript|Ca_18742.1|Coding|1/1|c.808T>A|p.Phe270Ile|808/1305|808/1305|270/434||	GT:PL	0/1:71,0,157	0/1:0,0,0
Ca_LG_6	51079583	.	C	T	158.365	PASS	DP=12;VDB=2.48509e-05;SGB=-4.41269;RPB=1;MQB=1;MQSB=1;BQB=0.94394;MQ0F=0;AF1=0.747349;AC1=3;DP4=3,1,1,7;MQ=50;FQ=84.3164;PV4=0.0666667,0.20093,1,1;FS=CTGCTCGTTATTCAGCAATGATGGCTCCAATAGTTGTGGCTTTGGAACGT[C/T]GTTTAGCTTCAACTTCTCGAAATCCTGAGACTCCTCATGAAGCTTGGTTC;ANN=T|missense_variant|MODERATE|Ca_18729|Ca_18729|transcript|Ca_18729.1|Coding|3/14|c.763C>T|p.Arg255Cys|763/7156|763/6318|255/2105||	GT:PL	0/1:60,0,116	1/1:136,18,0
Ca_LG_6	51079562	.	A	T	82.6722	PASS	DP=12;VDB=0.000411984;SGB=2.63044;RPB=0.8618;MQB=0.950952;MQSB=1;BQB=0.0297172;MQ0F=0;AF1=0.293096;AC1=1;DP4=2,3,6,0;MQ=50;FQ=84.2213;PV4=0.0606061,0.0379043,1,0.399789;FS=ATGAGAAGAGCAAGATAAATTCTGCTCGTTATTCAGCAATGATGGCTCCA[A/T]TAGTTGTGGCTTTGGAACGTCGTTTAGCTTCAACTTCTCGAAATCCTGAG;ANN=T|missense_variant|MODERATE|Ca_18729|Ca_18729|transcript|Ca_18729.1|Coding|3/14|c.742A>T|p.Ile248Leu|742/7156|742/631…	GT:PL	0/0:0,6,84	0/1:115,0,79
Ca_LG_6	51079496	.	G	A	104.272	PASS	DP=15;VDB=0.0275165;SGB=-3.78882;RPB=0.153355;MQB=1;MQSB=1;BQB=0.118442;MQ0F=0;AF1=0.499374;AC1=2;DP4=5,3,6,0;MQ=50;FQ=107.27;PV4=0.208791,1,1,1;FS=TGAGGCGCATAAATGTGCTGAAAGAGGAGGCTACAAGAATTGCCGAAAAT[G/A]TCACACTTAGTCACAATGAGAAGAGCAAGATAAATTCTGCTCGTTATTCA;ANN=A|missense_variant|MODERATE|Ca_18729|Ca_18729|transcript|Ca_18729.1|Coding|3/14|c.676G>A|p.Val226Ile|676/7156|676/6318|226/2105||	GT:PL	0/1:23,0,59	0/1:116,0,144
Ca_LG_6	50914619	.	C	A	30.0491	PASS	DP=24;VDB=0.02;SGB=0.00473136;RPB=0.285714;MQB=1;MQSB=1;BQB=0.428571;MQ0F=0;AF1=0.25265;AC1=1;DP4=8,6,2,0;MQ=50;FQ=31.319;PV4=0.5,1,1,0.463058;FS=GAAGAAAGCAATCCTGGTGCAGGCGGAGATGGCCTTTTCCAGTTTGGACC[C/A]ATCTTATTCGTCAAGCTACCATCCTGAAATTTGTGTAGTGTATTGATCTC;ANN=A|missense_variant|MODERATE|Ca_18708|Ca_18708|transcript|Ca_18708.1|Coding|4/6|c.1188G>T|p.Met396Ile|1332/3432|1188/3045|396/1014||	GT:PL	0/1:63,0,193	0/0:0,18,195
Ca_LG_6	50874444	.	A	G	151.009	PASS	DP=10;VDB=6.99472e-07;SGB=4.42685;MQ0F=0;AF1=1;AC1=4;DP4=0,0,0,10;MQ=50;FQ=-30.7775;FS=ATAGAAGTGTTTTGAATATAATTCACGTGCCAGTGTTCTAGGAATATCAG[A/G]CACCGGTGTTGGATGCTTAAAACGTATCTTTCATGTAAAGTGCTGGTATT;ANN=G|missense_variant&splice_region_variant|MODERATE|Ca_18701|Ca_18701|transcript|Ca_18701.1|Coding|7/7|c.1714A>G|p.Thr572Ala|1714/1734|1714/1734|572/577||WARNING_TRANSCRIPT_MULTIPLE_STOP_CODONS,G|upstream…	GT:PL	1/1:0,0,0	1/1:184,30,0
Ca_LG_4	50539664	.	C	T	222.355	PASS	DP=11;VDB=0.442189;SGB=-0.949327;MQSB=1;MQ0F=0;AF1=1;AC1=4;DP4=0,0,1,10;MQ=50;FQ=-40.6019;FS=GATAATACGCTTTTTTAGAATATTCCAAAGTGAGAGAGCTCCTCAACCCA[C/T]TATGCTCCTAAACTTGTTCAATAAAATGCAGGAAAAAGTGAGAAATACTA;ANN=T|missense_variant|MODERATE|Ca_11625|Ca_11625|transcript|Ca_11625.1|Coding|9/15|c.1340G>A|p.Ser447Asn|1630/2938|1340/2391|447/796||,T|downstream_gene_variant|MODIFIER|Ca_11626|Ca_11626|transcript|…	GT:PL	1/1:109,9,0	1/1:149,24,0
Ca_LG_6	50534404	.	C	A	214.22	PASS	DP=60;VDB=0.0354631;SGB=15.0794;RPB=0.786702;MQB=1;MQSB=1;BQB=0.768513;MQ0F=0;AF1=0.5;AC1=2;DP4=15,7,13,11;MQ=50;FQ=217.229;PV4=0.378096,1,1,1;FS=TCCTATTGATGTGTTCTGCTCCTAAAAATCTTTCATGCTGAATGGAGGAG[C/A]TCTCACTTGGTACCTTCTGAGCCATCATTGTTTTATGGTTGAACTGAGGT;ANN=A|missense_variant|MODERATE|Ca_18674|Ca_18674|transcript|Ca_18674.1|Coding|11/19|c.1571G>T|p.Ser524Ile|1571/2865|1571/2865|524/954||WARNING_TRA…	GT:PL	0/0:0,66,255	1/1:255,72,0
Ca_LG_6	50505636	.	G	T	101.094	PASS	DP=15;VDB=0.834014;SGB=1.94933;RPB=0.148586;MQB=0.950952;MQSB=0.950952;BQB=0.0297172;MQ0F=0;AF1=0.492133;AC1=2;DP4=4,2,1,4;MQ=50;FQ=103.99;PV4=0.242424,0.00380359,1,0.0806042;FS=TGAAGTGACAGAGTCCTATATAAGTAAGGACATGCCTTCTGGTCTTGATA[G/T]TAAGCCAAGCAAAGGTAATATTGAATCTCTGGAGAAGAAAGAGAACAGCG;ANN=T|missense_variant|MODERATE|Ca_18672|Ca_18672|transcript|Ca_18672.1|Coding|6/8|c.1046G>T|p.Ser349Ile|1245/1585|…	GT:PL	1/1:141,15,0	0/0:0,18,230
Ca_LG_6	50479732	.	C	A	113	PASS	DP=53;VDB=1.33558e-05;SGB=4.69269;RPB=0.00118144;MQB=1;BQB=0.00477943;MQ0F=0;AF1=0.25;AC1=1;DP4=0,44,0,9;MQ=50;FQ=114.249;PV4=1,1,1,1;FS=TGGTTTTTTGGAAATTACGGAAACGAAGAGGGAGAGAGACGGTCCTAGTG[C/A]AATAAGCACGTACCCGATTCCTGCCGCTACCGTCATTTCTCACTCTATAA;ANN=A|missense_variant|MODERATE|Ca_18669|Ca_18669|transcript|Ca_18669.1|Coding|1/7|c.37G>T|p.Ala13Ser|44/1009|37/750|13/249||,A|missense_variant|MODERATE|Ca…	GT:PL	0/0:0,84,220	0/1:146,0,176
Ca_LG_6	50392286	.	G	T	214.246	PASS	DP=58;VDB=4.58909e-06;SGB=5.38303;RPB=0.00281341;MQB=1;MQSB=1;BQB=0.866563;MQ0F=0;AF1=0.4995;AC1=2;DP4=14,34,5,5;MQ=50;FQ=217.247;PV4=0.270391,0.18009,1,0.0278018;FS=GAATTTTTTTGCTGCCGTCTATCCTGAAGTTTTTCATCGACTTTCAGGAG[G/T]AAGAATCTTCACATGGGGTTGGGGAGGTTCCAATGGAACTTTCTCTGATG;ANN=T|missense_variant&splice_region_variant|MODERATE|Ca_18664|Ca_18664|transcript|Ca_18664.1|Coding|8/10|c.414G>T|p.Arg138Ser|…	GT:PL	0/0:0,144,255	1/1:255,30,0
Ca_LG_4	50268847	.	A	C	999	PASS	DP=93;VDB=0.0802734;SGB=16.4657;RPB=0.216133;MQB=1;MQSB=1;BQB=0.925625;MQ0F=0;AF1=0.5;AC1=2;DP4=9,42,12,14;MQ=50;FQ=999;PV4=0.0138,1,1,1;FS=ATCAAACTCTTTAACACCTAACTTAGTGATAAAATTCTCATCCTTTGTTA[A/C]ACAATTATCTTTGATCTCTTGAATGATCTTAGCTTCCACTAAAGGATGTT;ANN=C|missense_variant|MODERATE|Ca_11615|Ca_11615|transcript|Ca_11615.1|Coding|2/2|c.134T>G|p.Phe45Cys|134/634|134/634|45/210||WARNING_TRANSCRIPT_MULTIPL…	GT:PL	0/1:255,0,255	0/1:0,0,0
Ca_LG_4	50268742	.	C	A	999	PASS	DP=281;VDB=0.12303;SGB=-50.4444;RPB=0.985707;MQB=1;MQSB=1;BQB=0.660505;MQ0F=0;AF1=0.739352;AC1=3;DP4=34,43,63,95;MQ=50;FQ=999;PV4=0.573504,0.130272,1,1;FS=TCCATTTGGTAATATATCAGATTTGATTGCACACTTGTGGTTATATCCTA[C/A]AGGAGGATAAAGCCTCAAGGCTTCACATATAGCTCCATGAAGGTACACTA;ANN=A|missense_variant|MODERATE|Ca_11615|Ca_11615|transcript|Ca_11615.1|Coding|2/2|c.239G>T|p.Cys80Phe|239/634|239/634|80/210||WARNING_TRA…	GT:PL	0/1:255,0,255	1/1:151,12,0
Ca_LG_6	50057992	.	G	T	69.1786	PASS	DP=18;VDB=0.00187095;SGB=1.94933;RPB=0.00590723;MQB=1;MQSB=1;BQB=0.998786;MQ0F=0;AF1=0.260648;AC1=1;DP4=6,7,0,5;MQ=50;FQ=70.5137;PV4=0.114146,1,1,0.00012253;FS=TTTATCTAGTATATTTACTAATCAATTTTACATCTTAATAGGAAGATGTT[G/T]CAATCATGAAGCATATGAATACAGATGCATACAGATTCTCCATCTCTTGG;ANN=T|missense_variant|MODERATE|Ca_18640|Ca_18640|transcript|Ca_18640.1|Coding|4/13|c.322G>T|p.Ala108Ser|322/1338|322/1338|108/445||,…	GT:PL	0/0:0,12,144	0/1:102,0,211
Ca_LG_6	50057990	.	T	C	77.1787	PASS	DP=18;VDB=0.00187095;SGB=1.94933;RPB=0.00590723;MQB=1;MQSB=1;BQB=0.207196;MQ0F=0;AF1=0.260648;AC1=1;DP4=6,7,0,5;MQ=50;FQ=78.5138;PV4=0.114146,1,1,0.000385561;FS=ATTTTATCTAGTATATTTACTAATCAATTTTACATCTTAATAGGAAGATG[T/C]TGCAATCATGAAGCATATGAATACAGATGCATACAGATTCTCCATCTCTT;ANN=C|missense_variant|MODERATE|Ca_18640|Ca_18640|transcript|Ca_18640.1|Coding|4/13|c.320T>C|p.Val107Ala|320/1338|320/1338|107/445||…	GT:PL	0/0:0,12,143	0/1:110,0,204
Ca_LG_4	49920160	.	T	C	112.01	PASS	DP=11;VDB=0.00835905;SGB=1.27626;RPB=0.202566;MQB=1.01283;MQSB=1;BQB=1.01283;MQ0F=0;AF1=0.5;AC1=2;DP4=3,0,2,2;MQ=50;FQ=70.019;PV4=0.428571,0.410703,1,1;FS=CAACAATTTGGCATGATTCGAAGTGAAGCTGATCATTCTCTTTTTTATCG[T/C]CACTCAACCCAAGGGTGCATTTACTTGATTGTCTATGTAGATGATATTGT;ANN=C|missense_variant|MODERATE|Ca_11598|Ca_11598|transcript|Ca_11598.1|Coding|2/16|c.1870T>C|p.Ser624Pro|1870/5136|1870/5136|624/1711||WA…	GT:PL	0/1:142,0,97	0/1:0,0,0
Ca_LG_4	49919744	.	C	T	68.0099	PASS	DP=14;VDB=0.00671048;SGB=1.27626;RPB=0.562708;MQB=0.964642;MQSB=0.950952;BQB=0.12058;MQ0F=0;AF1=0.5;AC1=2;DP4=4,3,1,3;MQ=50;FQ=71.0192;PV4=0.545455,0.0455149,1,0.206341;FS=GTACATGGGAATTGGTTCCTTTACCGTCGGGAAAGTCTTTAGTAGGATGT[C/T]GTTGGCTTTATACGGTGAAAGTTGGTCCTGATGGTAAGATTGATCGTTTT;ANN=T|missense_variant|MODERATE|Ca_11598|Ca_11598|transcript|Ca_11598.1|Coding|2/16|c.1454C>T|p.Ser485Leu|1454/5136|1454/…	GT:PL	0/1:98,0,221	0/1:0,0,0
Ca_LG_4	49919129	.	C	T	63.0099	PASS	DP=12;VDB=0.27062;SGB=1.27626;RPB=0.964642;MQB=0.964642;MQSB=1;BQB=0.924449;MQ0F=0;AF1=0.5;AC1=2;DP4=3,4,0,4;MQ=50;FQ=66.0191;PV4=0.236364,0.382065,1,1;FS=TGGGTTATCATCGGTCCCAAAAAGGTTATCGTTGTTATTCTCCTACTCTT[C/T]GACGATATCTCATATCGGCTGATGTCACATTTTTTGAGTCTGTTACATAC;ANN=T|missense_variant|MODERATE|Ca_11598|Ca_11598|transcript|Ca_11598.1|Coding|2/16|c.839C>T|p.Ser280Leu|839/5136|839/5136|280/1711||WARNI…	GT:PL	0/1:93,0,190	0/1:0,0,0
Ca_LG_4	49919080	.	G	T	139.011	PASS	DP=11;VDB=0.182083;SGB=1.97062;RPB=0.809011;MQB=0.924584;MQSB=0.974597;BQB=0.577865;MQ0F=0;AF1=0.5;AC1=2;DP4=3,0,2,4;MQ=50;FQ=64.0191;PV4=0.166667,0.020965,1,1;FS=ACTCCTGGTCTTGACAAACTTTCAGCTCGATCATTAAAATGTGTCTTTCT[G/T]GGTTATCATCGGTCCCAAAAAGGTTATCGTTGTTATTCTCCTACTCTTCG;ANN=T|missense_variant|MODERATE|Ca_11598|Ca_11598|transcript|Ca_11598.1|Coding|2/16|c.790G>T|p.Gly264Trp|790/5136|790/5136|264/171…	GT:PL	0/1:169,0,91	0/1:0,0,0
Ca_LG_4	49918134	.	C	A	143.405	PASS	DP=16;VDB=5.52906e-06;SGB=4.69269;RPB=0.569783;MQB=1;MQSB=1;BQB=0.939413;MQ0F=0;AF1=0.506923;AC1=2;DP4=6,0,0,9;MQ=50;FQ=122.511;PV4=0.0001998,0.175877,1,1;FS=CACTGTCCAAATCCTCCCTACTCTGTTAGTTAAATCTGTCCTTTATGTGC[C/A]TGGATGCCCATTTAATTTAATTTCTATCAGTCGATTGACTCGTTCTCATG;ANN=A|missense_variant|MODERATE|Ca_11598|Ca_11598|transcript|Ca_11598.1|Coding|1/16|c.299C>A|p.Pro100His|299/5136|299/5136|100/1711||WA…	GT:PL	0/0:0,18,160	1/1:184,27,0
Ca_LG_4	49918059	.	C	T	105.006	PASS	DP=21;VDB=0.303109;SGB=1.27626;RPB=0.924478;MQB=1;MQSB=1;BQB=0.851925;MQ0F=0;AF1=0.250333;AC1=1;DP4=11,2,2,2;MQ=50;FQ=106.257;PV4=0.218908,1,1,0.345889;FS=CTCTCTCACAACATCTGGTTATTTACCTAGGATAGTCTCAGCCAATGGTT[C/T]CCAAACACAGTCTCAAGGGATTGGCACTGTCCAAATCCTCCCTACTCTGT;ANN=T|missense_variant|MODERATE|Ca_11598|Ca_11598|transcript|Ca_11598.1|Coding|1/16|c.224C>T|p.Ser75Phe|224/5136|224/5136|75/1711||WARNING…	GT:PL	0/1:138,0,137	0/0:0,27,184
Ca_LG_4	49918038	.	G	A	142.288	PASS	DP=22;VDB=5.52906e-06;SGB=4.69269;RPB=0.491386;MQB=1;MQSB=1;BQB=0.227079;MQ0F=0;AF1=0.5;AC1=2;DP4=4,5,9,0;MQ=50;FQ=145.297;PV4=0.0294118,0.0127279,1,1;FS=TGGTAATAAGACTCTTTTCTCCTCTCTCACAACATCTGGTTATTTACCTA[G/A]GATAGTCTCAGCCAATGGTTCCCAAACACAGTCTCAAGGGATTGGCACTG;ANN=A|missense_variant|MODERATE|Ca_11598|Ca_11598|transcript|Ca_11598.1|Coding|1/16|c.203G>A|p.Arg68Lys|203/5136|203/5136|68/1711||WARNING_…	GT:PL	0/0:0,27,255	1/1:183,27,0
Ca_LG_4	49917921	.	C	T	279.367	PASS	DP=16;VDB=0.0012481;SGB=-1.20005;RPB=0.272727;MQB=1;MQSB=1;BQB=0.909091;MQ0F=0;AF1=0.74735;AC1=3;DP4=2,0,10,1;MQ=50;FQ=27.3237;PV4=1,0.342779,1,1;FS=GTATTGTCAGAACTCGAGTTCCGCTGTTTCCGCCGCACAAAGTGGTAATT[C/T]ACCTGTTTGCATCTCACCTTCTCATAGCCCATGGATTCTCGATTCTGGTG;ANN=T|missense_variant|MODERATE|Ca_11598|Ca_11598|transcript|Ca_11598.1|Coding|1/16|c.86C>T|p.Ser29Leu|86/5136|86/5136|29/1711||WARNING_TRANSCRI…	GT:PL	0/1:159,0,59	1/1:158,18,0
Ca_LG_4	49883944	.	C	G	106.01	PASS	DP=67;VDB=0.000219603;SGB=3.31571;RPB=0.775573;MQB=1;MQSB=1;BQB=0.00543938;MQ0F=0;AF1=0.5;AC1=2;DP4=18,25,5,2;MQ=50;FQ=109.02;PV4=0.225038,1,1,1;FS=AACATCTATTATTGGTTATGCAACAACAAACCACACTTATGATTGTTTAG[C/G]AAGCCGGGTGAATGGCATACCACGTTTGGATGAAAGTGAGAACCAATGCA;ANN=G|missense_variant|MODERATE|Ca_11595|Ca_11595|transcript|Ca_11595.1|Coding|2/2|c.1418G>C|p.Cys473Ser|1418/1583|1418/1422|473/473||,G|downstre…	GT:PL	0/1:136,0,255	0/1:0,0,0
Ca_LG_4	49779916	.	A	C	124.68	PASS	DP=12;VDB=6.71664e-05;SGB=3.31571;RPB=0.838008;MQB=0.95494;MQSB=1;BQB=0.760054;MQ0F=0;AF1=0.511814;AC1=2;DP4=1,4,0,7;MQ=50;FQ=123.106;PV4=0.416667,0.294399,1,1;FS=TACATATAGAAACCATGTGTCTGAAGGCATGGAGATTAATATTGCTGTGG[A/C]TGGATTTGAAATGCTAAATCATTGTAGTACTTTATATAAGGTAATGCTTT;ANN=C|missense_variant|MODERATE|Ca_11590|Ca_11590|transcript|Ca_11590.1|Coding|17/26|c.1715A>C|p.Asp572Ala|1715/3384|1715/3384|572…	GT:PL	0/0:0,15,162	1/1:165,21,0
Ca_LG_4	49729723	.	C	T	156.865	PASS	DP=17;VDB=0.697961;SGB=2.63044;RPB=0.0297172;MQB=0.950952;MQSB=1;BQB=0.564628;MQ0F=0;AF1=0.507867;AC1=2;DP4=5,0,5,1;MQ=50;FQ=132.982;PV4=1,0.104846,1,1;FS=CATAAATTCTTCCTTTTCTTCGTTTTCCTCTATTGCCTTATGAAGATTAT[C/T]GTGACTCAATTGAAGTCGACGTGCTCGTACCCGTGCCTGTACCCGCACTA;ANN=T|missense_variant|MODERATE|Ca_11587|Ca_11587|transcript|Ca_11587.1|Coding|4/5|c.571G>A|p.Asp191Asn|691/1575|571/1455|191/484||	GT:PL	1/1:197,18,0	0/0:0,15,170
Ca_LG_4	49729609	.	G	T	179.736	PASS	DP=30;VDB=0.999514;SGB=15.2623;RPB=0.657879;MQB=1;MQSB=1;BQB=0.620998;MQ0F=0;AF1=0.531284;AC1=2;DP4=1,3,0,26;MQ=50;FQ=84.2049;PV4=0.133333,1,1,1;FS=TTCTTTAGCTTTTTTGATACTTTGACGCCTATTATCCCAACCATTGTTAT[G/T]ATTATTAATGCTTGATGGTCTCCTCATGGGACTCATAGGCTTAGTAATAG;ANN=T|missense_variant|MODERATE|Ca_11587|Ca_11587|transcript|Ca_11587.1|Coding|4/5|c.685C>A|p.His229Asn|805/1575|685/1455|229/484||	GT:PL	0/0:0,12,121	1/1:220,78,0
Ca_LG_4	49728541	.	G	A	169.22	PASS	DP=52;VDB=3.82502e-07;SGB=8.84268;RPB=0.700115;MQB=1;MQSB=1;BQB=0.997659;MQ0F=0;AF1=0.499984;AC1=2;DP4=17,15,0,15;MQ=50;FQ=172.229;PV4=0.000241209,0.155463,1,1;FS=TTTTGTAGACGGATTCCAGTTAGGCCCAGATGGAATCCACTGTTTAGATG[G/A]GCCTTGGGCCCTAACTTTGGCCTTTGCAGATTGAGTTGGGGCCATGTAGC;ANN=A|missense_variant|MODERATE|Ca_11587|Ca_11587|transcript|Ca_11587.1|Coding|5/5|c.1216C>T|p.Pro406Ser|1336/1575|1216/1455|406/4…	GT:PL	0/0:0,96,255	1/1:210,45,0
Ca_LG_4	49669608	.	C	T	393.25	PASS	DP=33;VDB=0.14075;SGB=-1.32441;RPB=0.82972;MQB=1;MQSB=1;BQB=0.604224;MQ0F=0;AF1=0.749672;AC1=3;DP4=0,3,10,11;MQ=50;FQ=17.3369;PV4=0.23913,1,1,0.275415;FS=AGGTAGTGAGGGGAGAGACTTCCCAGAGTTAGCAGTGTCATCTAACAATT[C/T]ATTCCTTAGATGGCAAACCATCAGAGTTGAACCGCCGGGTAAGCATAATG;ANN=T|missense_variant|MODERATE|Ca_11585|Ca_11585|transcript|Ca_11585.1|Coding|2/7|c.120G>A|p.Met40Ile|120/813|120/813|40/270||WARNING_TRAN…	GT:PL	0/1:198,0,49	1/1:233,27,0
Ca_LG_4	49669562	.	A	T	373.233	PASS	DP=51;VDB=0.00997652;SGB=-8.09871;RPB=0.556101;MQB=0.606531;MQSB=0.493673;BQB=0.324652;MQ0F=0;AF1=0.749979;AC1=3;DP4=4,11,14,6;MQ=47;FQ=379.252;PV4=0.0175921,1,0.0344557,1;FS=CAAGCTGTTCATTTTCAACAATTGCGGGTGTAGAGGAATTCTGATGAGGT[A/T]GTGAGGGGAGAGACTTCCCAGAGTTAGCAGTGTCATCTAACAATTCATTC;ANN=T|missense_variant|MODERATE|Ca_11585|Ca_11585|transcript|Ca_11585.1|Coding|2/7|c.166T>A|p.Tyr56Asn|166/813|166/813…	GT:PL	0/1:163,0,255	1/1:248,39,0
Ca_LG_4	49669283	.	G	A	999	PASS	DP=33;VDB=0.00540446;SGB=-1.31703;MQSB=0.243713;MQ0F=0;AF1=1;AC1=4;DP4=0,0,22,11;MQ=44;FQ=-67.7451;FS=TCTGGCCGAAGGAGCAGGGTCGTTGCAGTTGCAGCAGTTCTTAGATTTGC[G/A]ACTGTCAAATCCTGTTCATTGTGCAAGAGATTACAACAACTATACAATAA;ANN=A|missense_variant|MODERATE|Ca_11585|Ca_11585|transcript|Ca_11585.1|Coding|3/7|c.344C>T|p.Ser115Leu|344/813|344/813|115/270||WARNING_TRANSCRIPT_MULTIPLE_STOP_CODONS	GT:PL	1/1:255,63,0	1/1:119,36,0
Ca_LG_4	49667175	.	C	T	999	PASS	DP=110;VDB=0.0104037;SGB=-10.5535;RPB=0.760701;MQB=1;MQSB=1;BQB=0.83381;MQ0F=0;AF1=0.499999;AC1=2;DP4=28,52,7,21;MQ=50;FQ=999;PV4=0.360428,1,1,1;FS=ATCTTCTTCGCATGTCACAAAGATTGTTGTTGATGTTTCATTTACTTTTT[C/T]GAGTCCACTAATAACCTAATACAAGAATTAACGGAATTTGTCAAAACCAG;ANN=T|missense_variant|MODERATE|Ca_11585|Ca_11585|transcript|Ca_11585.1|Coding|7/7|c.640G>A|p.Glu214Lys|640/813|640/813|214/270||WARNING_TRANSCRI…	GT:PL	0/1:252,0,255	0/1:54,0,255
Ca_LG_6	49483015	.	T	G	999	PASS	DP=32;VDB=5.01748e-06;SGB=-1.35241;MQSB=1;MQ0F=0;AF1=1;AC1=4;DP4=0,0,14,11;MQ=50;FQ=-64.2385;FS=GATTGAAGCTGTTGATCCCTTTGTTTGAAGAGATTAGGGATATGAAAGGT[T/G]CAATCCCTAAGCATACTTCAAAAGCCATTATTTCGTTCAAGGAAGCACTT;ANN=G|missense_variant|MODERATE|Ca_18613|Ca_18613|transcript|Ca_18613.1|Coding|1/4|c.157T>G|p.Ser53Ala|339/2460|157/1986|53/661||	GT:PL	1/1:255,33,0	1/1:255,42,0
Ca_LG_6	49462312	.	A	T	107	PASS	DP=61;VDB=5.51542e-08;SGB=6.07412;RPB=0.0433159;MQB=1;MQSB=1;BQB=0.000746903;MQ0F=0;AF1=0.25;AC1=1;DP4=16,29,0,11;MQ=50;FQ=108.248;PV4=0.0234631,0.0141375,1,1;FS=CTCAGAAATATTGTCATCCATCCCATCAGAGTGCGATGGAGATGGAAGAG[A/T]GTAAGAACTGCCTTTCAATATATTTTTCTCCCTTTCCTTGTTCGCGTCCA;ANN=T|missense_variant|MODERATE|Ca_18612|Ca_18612|transcript|Ca_18612.1|Coding|7/8|c.889T>A|p.Ser297Thr|983/1767|889/1344|297/447||	GT:PL	0/0:0,111,255	0/1:140,0,118
Ca_LG_6	49390061	.	C	A	999	PASS	DP=109;VDB=0.577265;SGB=49.7367;RPB=0.0735771;MQB=1;MQSB=1;BQB=0.518888;MQ0F=0;AF1=0.5;AC1=2;DP4=3,32,30,44;MQ=50;FQ=217.229;PV4=0.00065179,0.120612,1,0.00287884;FS=GAGAACAGAAACATATGCATCTGAAAGGCCAGTGTATTTTCCCACCATAG[C/A]AATTCTAACCTGTAGAACACAGAATTGTTGTGCGTTCAACACTTGTCTCT;ANN=A|missense_variant|MODERATE|Ca_18610|Ca_18610|transcript|Ca_18610.1|Coding|14/22|c.901G>T|p.Ala301Ser|1204/2560|901/1626|301…	GT:PL	1/1:255,223,0	0/0:0,105,255
Ca_LG_6	49388371	.	T	A	59.9995	PASS	DP=170;VDB=0.145856;SGB=-3.78882;RPB=0.996076;MQB=1;MQSB=1;BQB=0.988513;MQ0F=0;AF1=0.25;AC1=1;DP4=71,93,0,6;MQ=50;FQ=61.2478;PV4=0.0412135,0.413815,1,1;FS=TACCTGAGAAGAGTGGAGAAGGTTTTCCTGGTCTGGACTTGAACTCAGGG[T/A]GAAACTGAACGCCAATAAAAAAGGATGGCTAGGTAGTTCAATTATCTGCA;ANN=A|missense_variant|MODERATE|Ca_18610|Ca_18610|transcript|Ca_18610.1|Coding|21/22|c.1573A>T|p.Thr525Ser|1876/2560|1573/1626|525/541||	GT:PL	0/0:0,255,255	0/1:93,0,228
Ca_LG_4	49375552	.	T	C	999	PASS	DP=125;VDB=0.99985;SGB=14.0873;MQSB=1;MQ0F=0;AF1=1;AC1=4;DP4=0,0,40,76;MQ=50;FQ=-58.7537;FS=AAATGCAACACCCTTCCAGGATGATAGTAGTGAAGACCATTGAAGCAACT[T/C]AACAGACGCCCAGACAACCACACAAACCCATGTAATGACAACCTGTTTGT;ANN=C|missense_variant|MODERATE|Ca_11578|Ca_11578|transcript|Ca_11578.1|Coding|11/11|c.964A>G|p.Lys322Glu|1077/1508|964/1161|322/386||	GT:PL	1/1:255,255,0	1/1:183,27,0
Ca_LG_6	49363966	.	T	C	999	PASS	DP=27;VDB=0.183871;SGB=11.1316;RPB=0.25924;MQB=1;MQSB=1;BQB=0.0352635;MQ0F=0;AF1=0.50792;AC1=2;DP4=6,0,12,8;MQ=50;FQ=96.4947;PV4=0.131651,1,1,0.050576;FS=CCTGAAGCTGATGCAACTGGGTACCCAATGACAAATCCCAGCACAATGAA[T/C]ATAATGCTATTCACCGTGGCCAGAAACCCAAATGCAGATGTCTGGCTACC;ANN=C|missense_variant|MODERATE|Ca_18607|Ca_18607|transcript|Ca_18607.1|Coding|4/6|c.537A>G|p.Ile179Met|693/1553|537/672|179/223||,C|upstre…	GT:PL	1/1:255,60,0	0/0:0,18,134
Ca_LG_6	49353295	.	T	C	999	PASS	DP=425;VDB=0.0762633;SGB=162.027;RPB=0.314972;MQB=1;MQSB=1;BQB=0.020338;MQ0F=0;AF1=0.5;AC1=2;DP4=51,35,141,95;MQ=50;FQ=217.229;PV4=1,1,1,0.00451626;FS=CATACTGCCATGGATTGAATTCAATTGATTTAACATCAGCATCAATGCTG[T/C]TGGAATTATCTGCAGCAGCCCGATGTTCGTCGTATTTGCCATTATATTGG;ANN=C|missense_variant|MODERATE|Ca_18606|Ca_18606|transcript|Ca_18606.1|Coding|10/10|c.1301A>G|p.Asn434Ser|1431/1729|1301/1371|434/456||,C|ups…	GT:PL	1/1:255,255,0	0/0:0,255,255
Ca_LG_6	49351175	.	T	C	120.669	PASS	DP=14;VDB=0.646346;SGB=1.27626;RPB=0.0401934;MQB=0.964642;MQSB=1;BQB=0.241161;MQ0F=0;AF1=0.472656;AC1=2;DP4=7,0,3,1;MQ=50;FQ=108.186;PV4=0.363636,1,1,1;FS=AGCTTGTAGAGCCAAAGAATCATGAAACATACATGGTTTCTTCTCCATGT[T/C]TTCTTCCATAAGCATTTGGTTTATGTAACGAAGAACAGTAGTAGAGAAAT;ANN=C|missense_variant|MODERATE|Ca_18605|Ca_18605|transcript|Ca_18605.1|Coding|1/1|c.229A>G|p.Asn77Asp|229/2395|229/2229|77/742||,C|upstre…	GT:PL	1/1:160,12,0	0/0:0,21,145
Ca_LG_6	49350549	.	G	T	999	PASS	DP=17;VDB=0.0893344;SGB=4.69269;RPB=0.00632972;MQB=1;MQSB=1;BQB=0.984496;MQ0F=0;AF1=0.506923;AC1=2;DP4=6,0,2,7;MQ=50;FQ=116.528;PV4=0.00699301,1,1,1;FS=CTGCCATCATCAGTGTAAACAGCTGACTGCTTATTACTTCTCTCATCTTG[G/T]AAATCCATTTCATCTTCCCTCTCATGATTCTTCCTCCCCCTCGACTCAGG;ANN=T|missense_variant|MODERATE|Ca_18605|Ca_18605|transcript|Ca_18605.1|Coding|1/1|c.855C>A|p.Phe285Leu|855/2395|855/2229|285/742||,T|upstrea…	GT:PL	1/1:240,27,0	0/0:0,18,154
Ca_LG_6	49350241	.	G	A	190.013	PASS	DP=34;VDB=2.26006e-08;SGB=6.07412;RPB=0.936864;MQB=1;MQSB=1;BQB=0.00147111;MQ0F=0;AF1=0.250664;AC1=1;DP4=3,8,11,0;MQ=50;FQ=191.267;PV4=0.00103199,1,1,0.0189019;FS=CATCACCTAGTGGAGAAGAATGTTGCCTTATCTGCTTCAATAACTCCAGA[G/A]AAGTTGAACGATCATCAGAAGAAACAGATTGTGCACACCGAACCAACATT;ANN=A|missense_variant|MODERATE|Ca_18605|Ca_18605|transcript|Ca_18605.1|Coding|1/1|c.1163C>T|p.Ser388Phe|1163/2395|1163/2229|388/7…	GT:PL	0/0:0,24,251	0/1:223,0,60
Ca_LG_6	49346874	.	C	G	999	PASS	DP=23;VDB=0.969573;SGB=3.31571;RPB=0.293091;MQB=1;MQSB=1;BQB=0.0962848;MQ0F=0;AF1=0.49606;AC1=2;DP4=14,0,4,3;MQ=50;FQ=139.365;PV4=0.0263158,1,1,1;FS=TGATTAGCAATATCAGAAACAGGAGTATCAGGGGAAGTTGGTTTCGAATC[C/G]AAGCTGCTATTGCTGTTACTGCCATCAGAATTATGAGTATGATTATGAAT;ANN=G|missense_variant|MODERATE|Ca_18604|Ca_18604|transcript|Ca_18604.1|Coding|2/2|c.423G>C|p.Leu141Phe|635/2638|423/2151|141/716||,G|downstream…	GT:PL	1/1:225,21,0	0/0:0,42,177
Ca_LG_6	49345832	.	A	C	999	PASS	DP=53;VDB=0.440338;SGB=22.0108;RPB=0.613155;MQB=1;MQSB=1;BQB=0.220694;MQ0F=0;AF1=0.500004;AC1=2;DP4=0,17,15,19;MQ=50;FQ=179.229;PV4=0.000774085,1,1,0.00438404;FS=AAGACGACGACCAGTCTCCTGAACTCTTTCCATGGGACGAAATCCGTGTA[A/C]AGGGAACTCTATCCCAGTGATCCTCAGTTTGGGAGGTCCACCTTCTCTAT;ANN=C|missense_variant|MODERATE|Ca_18604|Ca_18604|transcript|Ca_18604.1|Coding|2/2|c.1465T>G|p.Leu489Val|1677/2638|1465/2151|489/71…	GT:PL	1/1:255,102,0	0/0:0,51,217
Ca_LG_6	49345259	.	C	T	111.136	PASS	DP=13;VDB=0.000828054;SGB=1.97062;MQ0F=0;AF1=1;AC1=4;DP4=0,0,0,6;MQ=50;FQ=-30.6259;FS=ATTGTTGTCATCATCAAATACAAAATCTTTATGGTACCATTGCCTTAACT[C/T]TGTCCTAAAATTGGCCATTAATTCTGAGTTCAATGGAAGCTGCTTGAAAC;ANN=T|missense_variant|MODERATE|Ca_18604|Ca_18604|transcript|Ca_18604.1|Coding|2/2|c.2038G>A|p.Glu680Lys|2250/2638|2038/2151|680/716||,T|downstream_gene_variant|MODIFIER|Ca_18603|Ca_18603|transcript|Ca_18603…	GT:PL	1/1:144,18,0	1/1:0,0,0
Ca_LG_6	49305540	.	C	A	999	PASS	DP=92;VDB=0.108739;SGB=52.6792;RPB=0.830311;MQB=1;MQSB=1;BQB=0.935248;MQ0F=0;AF1=0.5005;AC1=2;DP4=5,5,27,53;MQ=50;FQ=217.247;PV4=0.318684,1,1,1;FS=GATGCAGGTGGGTACATCTGTGCGTAGTACAGGTGTGGATCATGCATTAG[C/A]GAGTATCCATAATATCAGAGAGGCATTTCCAGAGCTATGGGAAGCCGATG;ANN=A|missense_variant|MODERATE|Ca_18599|Ca_18599|transcript|Ca_18599.1|Coding|7/7|c.662C>A|p.Ala221Glu|662/768|662/768|221/255||WARNING_TRANSCRIP…	GT:PL	1/1:255,241,0	0/0:0,30,255
Ca_LG_6	49294696	.	C	T	999	PASS	DP=48;VDB=0.329522;SGB=16.6445;RPB=0.0676252;MQB=1;MQSB=1;BQB=0.202062;MQ0F=0;AF1=0.50199;AC1=2;DP4=3,5,15,13;MQ=50;FQ=217.298;PV4=0.690565,0.0946045,1,1;FS=ATATTGTTGTCACAAACAAATCGGTTGCTAAAATATATGTAAGGACCTCC[C/T]CCAAGAATCAAACAGACAGTGAAGTACTCCAAGGAACCCTTCCTGCAAAA;ANN=T|missense_variant|MODERATE|Ca_18598|Ca_18598|transcript|Ca_18598.1|Coding|5/9|c.586C>T|p.Pro196Ser|845/2897|586/2403|196/800||	GT:PL	1/1:255,84,0	0/0:0,24,255
Ca_LG_6	49293765	.	G	C	999	PASS	DP=77;VDB=0.0345031;SGB=26.1697;RPB=0.404756;MQB=1;MQSB=1;BQB=0.0684735;MQ0F=0;AF1=0.5;AC1=2;DP4=12,22,20,20;MQ=50;FQ=217.229;PV4=0.243665,1,1,1;FS=GAAGCTTTCATGAAACAATTTCAAAATTTTCTCACCCCATTATTGGTGAT[G/C]GGGCTATTTCTTTCATCCTTTTCTTTTGGTTCTCGTGAGCAGCAGCAGGT;ANN=C|missense_variant|MODERATE|Ca_18598|Ca_18598|transcript|Ca_18598.1|Coding|4/9|c.435G>C|p.Met145Ile|694/2897|435/2403|145/800||	GT:PL	1/1:255,120,0	0/0:0,102,255
Ca_LG_6	49292887	.	C	G	999	PASS	DP=26;VDB=0.653118;SGB=8.15014;RPB=0.50373;MQB=1;MQSB=1;BQB=0.627059;MQ0F=0;AF1=0.500468;AC1=2;DP4=0,10,6,8;MQ=50;FQ=156.247;PV4=0.0238714,1,1,0.00147633;FS=CCGCGAACAAATGTTTATTCAGATGGAGTGGAAGGGGGATTAGGGTTTTT[C/G]AGGGGTTACTTATCTTCTGCTACAGCTCTCAATAATGGCTTCGTTTCTAA;ANN=G|missense_variant|MODERATE|Ca_18598|Ca_18598|transcript|Ca_18598.1|Coding|2/9|c.147C>G|p.Phe49Leu|406/2897|147/2403|49/800||	GT:PL	1/1:255,42,0	0/0:0,30,194
Ca_LG_4	49168457	.	G	A	50.9994	PASS	DP=156;VDB=0.149496;SGB=5.38303;RPB=0.539627;MQB=1;MQSB=1;BQB=0.742274;MQ0F=0;AF1=0.25;AC1=1;DP4=60,85,5,5;MQ=50;FQ=52.2477;PV4=0.742947,0.273353,1,1;FS=AACAACAGATTTTCCTGGAAGCATGTTTCTGATATCGCTGAGATGAAGAA[G/A]ACGAAGATGAAGAGAAAGCAGATAGATTCAGATCCTTCTGAAAAGGGAAT;ANN=A|missense_variant|MODERATE|Ca_11568|Ca_11568|transcript|Ca_11568.1|Coding|2/15|c.104C>T|p.Ser35Phe|178/1791|104/1548|35/515||	GT:PL	0/0:0,255,255	0/1:84,0,255
Ca_LG_4	49168380	.	G	T	214.228	PASS	DP=102;VDB=0.713206;SGB=10.2282;RPB=0.0428834;MQB=1;MQSB=1;BQB=0.979798;MQ0F=0;AF1=0.499842;AC1=2;DP4=45,40,5,12;MQ=50;FQ=217.235;PV4=0.110448,1,1,0.000212042;FS=GTATCCAAAAAATCAAAGAAACGAAACTGATCCAGTGGTAGAAGGCTGGC[G/T]CTGTGTTTGCTGAGGCGCCGAAACCGAACAACAGATTTTCCTGGAAGCAT;ANN=T|missense_variant|MODERATE|Ca_11568|Ca_11568|transcript|Ca_11568.1|Coding|2/15|c.181C>A|p.Arg61Ser|255/1791|181/1548|61/515||	GT:PL	0/0:0,253,255	1/1:255,35,0
Ca_LG_6	49105884	.	A	G	319.177	PASS	DP=16;VDB=0.397567;SGB=-1.18153;MQSB=1;MQ0F=0;AF1=1;AC1=4;DP4=0,0,8,2;MQ=50;FQ=-43.6753;FS=TTTTGATACAAGCCGTATATATGAACCATTCAAGTGGAATTATGAACCTA[A/G]CTTATTGGAAGATATAAGTTCAAAAGTATCGAGCGAAGATTATACTATAC;ANN=G|missense_variant|MODERATE|Ca_18582|Ca_18582|transcript|Ca_18582.1|Coding|2/3|c.1757A>G|p.Asn586Ser|1868/2558|1757/2088|586/695||,G|downstream_gene_variant|MODIFIER|Ca_18583|Ca_18583|transcript|Ca_…	GT:PL	1/1:179,15,0	1/1:176,15,0
Ca_LG_6	49099922	.	T	C	274.395	PASS	DP=17;VDB=0.732492;SGB=-1.03866;MQSB=1;MQ0F=0;AF1=1;AC1=4;DP4=0,0,7,2;MQ=50;FQ=-40.1782;FS=AGAAAGGTAGTGGCTGAGGTTAGGGTTAGGGTTTTGGTCGAAATTGGGGA[T/C]TGAATCGGATTGAATATTATCATGGTTAGGGTTTTGTTGAGGTGATGATA;ANN=C|missense_variant|MODERATE|Ca_18581|Ca_18581|transcript|Ca_18581.1|Coding|1/6|c.76A>G|p.Ile26Val|180/3500|76/2658|26/885||,C|upstream_gene_variant|MODIFIER|Ca_18582|Ca_18582|transcript|Ca_18582.1|C…	GT:PL	1/1:115,9,0	1/1:195,18,0
Ca_LG_6	49062571	.	C	G	36.0003	PASS	DP=143;VDB=0.993034;SGB=-4.10417;RPB=0.994718;MQB=1;MQSB=1;BQB=0.981775;MQ0F=0;AF1=0.25;AC1=1;DP4=78,58,5,2;MQ=50;FQ=37.2483;PV4=0.699129,1,1,0.0014449;FS=TGAAGATATTAGATGCTGCATAATAAATCTATTAACTATTGATTACTTGA[C/G]AAGGGCCCTGGCACCGTTTGTGTTTAGTGCATCCACGCTATTTCCCAGCA;ANN=G|missense_variant|MODERATE|Ca_18578|Ca_18578|transcript|Ca_18578.1|Coding|7/9|c.814G>C|p.Val272Leu|923/1353|814/1020|272/339||,G|down…	GT:PL	0/0:0,255,255	0/1:69,0,255
Ca_LG_6	49057639	.	A	T	73.6125	PASS	DP=23;VDB=0.0058656;SGB=1.27626;RPB=0.593488;MQB=1;MQSB=1;BQB=0.877714;MQ0F=0;AF1=0.468718;AC1=2;DP4=7,11,0,4;MQ=50;FQ=76.2049;PV4=0.263158,0.31936,1,1;FS=GTGTTTGCTGGCTAGAATGATGGCTGCTAATTTATACTTCTCTCAAATTG[A/T]GGATCTCATGTTTGAGGTATCAAATTTAATTTTAGTATTGTTTACTATTT;ANN=T|missense_variant|MODERATE|Ca_18577|Ca_18577|transcript|Ca_18577.1|Coding|5/10|c.959A>T|p.Glu320Val|1198/3140|959/2901|320/966||,T|do…	GT:PL	0/0:0,54,255	1/1:113,12,0
Ca_LG_6	48935922	.	C	A	69.9996	PASS	DP=68;VDB=0.137522;SGB=6.07412;RPB=0.349645;MQB=1;MQSB=1;BQB=0.9772;MQ0F=0;AF1=0.25;AC1=1;DP4=20,23,4,7;MQ=50;FQ=71.248;PV4=0.736345,1,1,1;FS=CTGTCTCGGGTCGAATAACCCAAAGAAATTTTTGTCTGCTGTTTGATAAA[C/A]CACCAGCAACTTCTGTTAGCTCTTTCTCTTCCCAACTAGCTATGCTTCCT;ANN=A|missense_variant|MODERATE|Ca_18567|Ca_18567|transcript|Ca_18567.1|Coding|2/2|c.776G>T|p.Gly259Val|800/2214|776/1272|259/423||,A|downstream_gene_v…	GT:PL	0/0:0,81,255	0/1:103,0,255
Ca_LG_6	48713166	.	C	G	123.552	PASS	DP=14;VDB=6.71664e-05;SGB=3.31571;RPB=0.623736;MQB=0.961166;MQSB=1;BQB=0.961166;MQ0F=0;AF1=0.50395;AC1=2;DP4=3,3,0,7;MQ=50;FQ=126.625;PV4=0.0699301,0.169344,1,1;FS=AAATAGGACTCGTCTTTGGCTCGGAACATTTGATACAGCTGAAGACGCTG[C/G]TATGGCATACGACCGCGAAGCTTTTAAGTTTAGAGGAGAAAATGCTAAGC;ANN=G|missense_variant|MODERATE|Ca_18549|Ca_18549|transcript|Ca_18549.1|Coding|1/1|c.527C>G|p.Ala176Gly|527/984|527/984|176/327||	GT:PL	0/0:0,18,205	1/1:164,21,0
Ca_LG_6	48713119	.	T	A	190.334	PASS	DP=23;VDB=3.36789e-05;SGB=-4.40924;RPB=0.118442;MQB=1;MQSB=1;BQB=0.332178;MQ0F=0;AF1=0.748003;AC1=3;DP4=5,1,7,1;MQ=50;FQ=140.301;PV4=1,1,1,0.00242908;FS=AGACAACGCCATTGGGGAAAATGGGTCGCTGAGATTCGTCTCCCTCGAAA[T/A]AGGACTCGTCTTTGGCTCGGAACATTTGATACAGCTGAAGACGCTGCTAT;ANN=A|missense_variant|MODERATE|Ca_18549|Ca_18549|transcript|Ca_18549.1|Coding|1/1|c.480T>A|p.Asn160Lys|480/984|480/984|160/327||	GT:PL	0/1:18,0,172	1/1:210,21,0
Ca_LG_6	48713040	.	T	C	175.235	PASS	DP=24;VDB=0.0827962;SGB=-0.120189;RPB=0.624635;MQB=1;MQSB=1;BQB=0.479364;MQ0F=0;AF1=0.749903;AC1=3;DP4=2,2,1,11;MQ=50;FQ=94.2508;PV4=0.135714,1,1,1;FS=GAACACATTTTCAGACCCAAATAAGCTTTTGAGGTCCAAAACACAGCCTT[T/C]GAATGCTACAAAACTCTATAGAGGAGTAAGACAACGCCATTGGGGAAAAT;ANN=C|missense_variant|MODERATE|Ca_18549|Ca_18549|transcript|Ca_18549.1|Coding|1/1|c.401T>C|p.Leu134Ser|401/984|401/984|134/327||	GT:PL	0/1:35,0,126	1/1:178,33,0
Ca_LG_6	48447695	.	T	G	999	PASS	DP=201;VDB=0.999952;SGB=0.0515323;MQSB=1;MQ0F=0;AF1=1;AC1=4;DP4=0,0,97,49;MQ=50;FQ=-145.755;FS=CCGATATTAACCCTATGGAAACTAGGGTTTCTGGTCAAATCGACGAAGAA[T/G]CGATAGGGTTAACGATATGGAGGTTGCCTGGTGGTGGATTCGCCGTCGGT;ANN=G|missense_variant|MODERATE|Ca_18539|Ca_18539|transcript|Ca_18539.1|Coding|1/1|c.721T>G|p.Ser241Ala|794/1537|721/1107|241/368||	GT:PL	1/1:255,255,0	1/1:255,114,0
Ca_LG_6	48388105	.	T	C	999	PASS	DP=124;VDB=0.258577;SGB=-1.38628;MQSB=1;MQ0F=0;AF1=1;AC1=4;DP4=0,0,62,44;MQ=50;FQ=-166.755;FS=CTTCCCATAGGAGACTGCACAGGACTTCTTTGCTGCCTTGGTGAACTTCT[T/C]CTAACAGGAGATGGAGATACACGTATAGGAGACTGAGAACTCCATTCATC;ANN=C|missense_variant|MODERATE|Ca_18533|Ca_18533|transcript|Ca_18533.1|Coding|10/14|c.1016A>G|p.Glu339Gly|1016/2237|1016/2237|339/744||WARNING_TRANSCRIPT_MULTIPLE_STOP_CODONS,C|upstream_gene_variant…	GT:PL	1/1:255,184,0	1/1:255,135,0
Ca_LG_6	48386687	.	C	T	43.9995	PASS	DP=217;VDB=8.17449e-05;SGB=-4.71804;RPB=0.804234;MQB=1;MQSB=1;BQB=0.197163;MQ0F=0;AF1=0.25;AC1=1;DP4=65,105,9,0;MQ=50;FQ=45.2478;PV4=0.000260797,0.166593,1,1;FS=TCTAACTCAGAATCAGAACTATAATCCTCATCAGAAGATATACTTTTTTT[C/T]TCTGACCTTTTATGCTTTCTCCTATCCTTTCCATCCCTTCTATTCTTACC;ANN=T|missense_variant|MODERATE|Ca_18533|Ca_18533|transcript|Ca_18533.1|Coding|14/14|c.1895G>A|p.Arg632Lys|1895/2237|1895/2237|632/7…	GT:PL	0/0:0,255,255	0/1:77,0,255
Ca_LG_4	48327991	.	T	C	999	PASS	DP=38;VDB=0.173329;SGB=1.86805;MQSB=1;MQ0F=0;AF1=1;AC1=4;DP4=0,0,22,9;MQ=50;FQ=-40.7538;FS=ATAGTTTTGAAAAAGCTGAAGCACCGAGAGAAGGTGCCGAACCGGAGGAC[T/C]CGTGTAAATTAATCATTGACAGCACTGACAAAGAAGGGTCTTTTGATGAG;ANN=C|missense_variant|MODERATE|Ca_11532|Ca_11532|transcript|Ca_11532.1|Coding|13/13|c.2092T>C|p.Ser698Pro|2169/2933|2092/2856|698/951||,C|downstream_gene_variant|MODIFIER|Ca_11533|Ca_11533|transcript|C…	GT:PL	1/1:255,84,0	1/1:86,9,0
Ca_LG_6	48283845	.	C	G	151.279	PASS	DP=18;VDB=6.99472e-07;SGB=5.38303;RPB=0.673857;MQB=1;MQSB=1;BQB=0.906029;MQ0F=0;AF1=0.50149;AC1=2;DP4=3,5,0,10;MQ=50;FQ=154.314;PV4=0.0686275,1,1,1;FS=CCCAAACAACAAAAGAAACAGAAACAAAAACAATGAAAAGCAAAGCAAGA[C/G]GCTTTGGACGCTTCAAATAATAAGCTGGATTACAATATCTCCATTTATTA;ANN=G|missense_variant|MODERATE|Ca_18522|Ca_18522|transcript|Ca_18522.1|Coding|1/14|c.80G>C|p.Arg27Pro|458/2439|80/1728|27/575||	GT:PL	0/0:0,24,231	1/1:192,30,0
Ca_LG_4	48203511	.	T	G	110	PASS	DP=47;VDB=9.50611e-05;SGB=3.31571;RPB=0.454981;MQB=1;MQSB=1;BQB=0.480824;MQ0F=0;AF1=0.25;AC1=1;DP4=14,26,0,7;MQ=50;FQ=111.248;PV4=0.0863652,1,1,1;FS=AACATGATTGGCTTTCAGTTGAGGATTAAAACTTACAGTTCCAGCAGCTG[T/G]TTTAGATGAAAGAAATGTATTTGCTTTTGAACGTGAGAGGCCAAAGTCAC;ANN=G|missense_variant|MODERATE|Ca_11523|Ca_11523|transcript|Ca_11523.1|Coding|13/17|c.1702A>C|p.Thr568Pro|1768/2335|1702/2019|568/672||	GT:PL	0/0:0,105,255	0/1:143,0,120
Ca_LG_4	47976312	.	T	C	999	PASS	DP=47;VDB=0.508161;SGB=-1.3772;MQSB=1;MQ0F=0;AF1=1;AC1=4;DP4=0,0,17,14;MQ=50;FQ=-74.9895;FS=GAACTTATGTTGGACCAGGTGCGTAAAGGGAACAAGATTGACCGTACATT[T/C]ACGAGGCAAGCATGGGGAGACATGGCAGAGTTGTTTAATGATAGATTTGG;ANN=C|missense_variant|MODERATE|Ca_11514|Ca_11514|transcript|Ca_11514.1|Coding|3/4|c.637T>C|p.Tyr213His|637/978|637/978|213/325||WARNING_TRANSCRIPT_MULTIPLE_STOP_CODONS	GT:PL	1/1:255,45,0	1/1:255,48,0
Ca_LG_4	47958734	.	C	G	61.011	PASS	DP=18;VDB=0.00766117;SGB=1.27626;RPB=0.697047;MQB=1;MQSB=1;BQB=0.987392;MQ0F=0;AF1=0.250664;AC1=1;DP4=11,3,4,0;MQ=50;FQ=62.2651;PV4=1,1,1,1;FS=AACAGGTCCATCTACAAAGCCTTCCACTAGCAGCGTATGAAAGGGAGTTC[C/G]CTCCGGTCCTTCACGATACATAACACGGAATTCTTCGCTATCCTGTTTTA;ANN=G|missense_variant|MODERATE|Ca_11513|Ca_11513|transcript|Ca_11513.1|Coding|4/11|c.307G>C|p.Gly103Arg|573/2165|307/1845|103/614||	GT:PL	0/0:0,24,215	0/1:94,0,136
Ca_LG_4	47955315	.	T	C	999	PASS	DP=40;VDB=0.331209;SGB=-1.07908;MQSB=1;MQ0F=0;AF1=1;AC1=4;DP4=0,0,24,3;MQ=50;FQ=-55.7515;FS=CTTGTCTAATGTTTCTAGAGCCTGTTCAACCTCCGAGCGGATAAATACAC[T/C]CCTCTTGCCTTCTTGTACATTTTCACCAACTTCGTCATTCAGAATGTCGT;ANN=C|missense_variant|MODERATE|Ca_11513|Ca_11513|transcript|Ca_11513.1|Coding|10/11|c.1249A>G|p.Ser417Gly|1515/2165|1249/1845|417/614||	GT:PL	1/1:211,24,0	1/1:255,57,0
Ca_LG_4	47953937	.	A	G	999	PASS	DP=36;VDB=0.876192;SGB=22.1826;MQSB=1;MQ0F=0;AF1=1;AC1=4;DP4=0,0,13,23;MQ=50;FQ=-30.7879;FS=CATGGCTTGCCTCGGTAGGTCTTGAAATATGTTGCTTTGATAAAGTTGGA[A/G]TTACTTTGATAGGATTTATTTCCTTTAAGTTAGGATTTGTTCCTGTATAC;ANN=G|missense_variant|MODERATE|Ca_11513|Ca_11513|transcript|Ca_11513.1|Coding|11/11|c.1568T>C|p.Ile523Thr|1834/2165|1568/1845|523/614||	GT:PL	1/1:255,108,0	1/1:0,0,0
Ca_LG_6	47926728	.	A	G	148.001	PASS	DP=212;VDB=0.99437;SGB=6.76576;RPB=0.97911;MQB=1;MQSB=1;BQB=0.00132714;MQ0F=0;AF1=0.25;AC1=1;DP4=106,92,6,6;MQ=50;FQ=149.249;PV4=1,0.00336156,1,0.096028;FS=CATCAAATTCAGTTAAACCTGGGGTACGATTCCGTGAAATTGGTGAAGTT[A/G]TTAATCGTCACGCTTCAATGTCTGGCTTCTCAGTGGTAAAATATCTCATT;ANN=G|missense_variant|MODERATE|Ca_18507|Ca_18507|transcript|Ca_18507.1|Coding|12/16|c.856A>G|p.Ile286Val|926/1442|856/1194|286/397||	GT:PL	0/0:0,255,255	0/1:181,0,255
Ca_LG_4	47911371	.	T	A	273.345	PASS	DP=14;VDB=0.0247288;SGB=-0.809454;MQSB=1;MQ0F=0;AF1=1;AC1=4;DP4=0,0,12,1;MQ=50;FQ=-40.7152;FS=GTTATGGAGATATTGCAAATATGTGGTATGCATGGCTGCACTGTGCTAAA[T/A]TTTTTTTCATGGGTAGGAAAGCAGCCCGGCTACAGACACACAGCAGAATC;ANN=A|missense_variant|MODERATE|Ca_11509|Ca_11509|transcript|Ca_11509.1|Coding|1/1|c.2055T>A|p.Asn685Lys|2055/3162|2055/3162|685/1053||,A|upstream_gene_variant|MODIFIER|Ca_11508|Ca_11508|transcript|C…	GT:PL	1/1:122,9,0	1/1:187,30,0
Ca_LG_4	47615191	.	G	A	214.22	PASS	DP=387;VDB=0.344101;SGB=48.3504;RPB=0.588721;MQB=1;MQSB=1;BQB=0.1287;MQ0F=0;AF1=0.5;AC1=2;DP4=157,105,28,44;MQ=50;FQ=217.229;PV4=0.00197145,0.0362615,1,1;FS=CAAAGGAGGCGATCAAGGTTCTGAAACAGATCGGAGCTTTTCCCGACGCT[G/A]AAAAGGCGAAGGACAGCCACGGTATCCGTCCTGGAAAAGGTAAGATGCGT;ANN=A|missense_variant|MODERATE|Ca_11493|Ca_11493|transcript|Ca_11493.1|Coding|1/2|c.556G>A|p.Glu186Lys|605/1495|556/1221|186/406||	GT:PL	0/0:0,255,255	1/1:255,217,0
Ca_LG_4	47522363	.	G	A	124	PASS	DP=101;VDB=1.29641e-11;SGB=10.2282;RPB=0.642515;MQB=1;MQSB=1;BQB=0.551184;MQ0F=0;AF1=0.25;AC1=1;DP4=30,45,0,17;MQ=50;FQ=125.249;PV4=0.000973308,0.175833,1,1;FS=CATCCAATATTGCAAATGAAAGAGGAGGCTTTCCCTTTGGAATCAAGACT[G/A]TATGAGAACCTAACCCTTTCATGTTTTTATTATGAAACTGCTTCTACAAT;ANN=A|missense_variant|MODERATE|Ca_11486|Ca_11486|transcript|Ca_11486.1|Coding|1/10|c.23C>T|p.Thr8Ile|185/1701|23/1059|8/352||	GT:PL	0/0:0,120,255	0/1:157,0,255
Ca_LG_4	47521063	.	G	A	53.9995	PASS	DP=102;VDB=6.71664e-05;SGB=3.31571;RPB=0.0123352;MQB=1;MQSB=1;BQB=0.0017255;MQ0F=0;AF1=0.25;AC1=1;DP4=37,58,0,7;MQ=50;FQ=55.2478;PV4=0.0464396,1,1,0.080911;FS=AAAACACAAGCGCACATCCAAACAGCACAAAAGCTATAGAGATAGGATAA[G/A]GAATCCGAGTAGGTTTCACACTGCCAACCCACAAAATATATTTTTATTAG;ANN=A|missense_variant|MODERATE|Ca_11486|Ca_11486|transcript|Ca_11486.1|Coding|3/10|c.302C>T|p.Pro101Leu|464/1701|302/1059|101/352||	GT:PL	0/0:0,193,255	0/1:87,0,255
Ca_LG_6	47365600	.	T	G	999	PASS	DP=36;VDB=3.62233e-18;SGB=22.1826;MQSB=1;MQ0F=0;AF1=1;AC1=4;DP4=0,0,29,7;MQ=50;FQ=-30.7879;FS=ACAAGGAAACATAAGTATACGCGAATGATAAATACAAACATGCAGCAACA[T/G]ACACTATTTGTTTAACAAATTGTCCCCTAACACGTGGCCGCTGTTCTGCC;ANN=G|missense_variant|MODERATE|Ca_18487|Ca_18487|transcript|Ca_18487.1|Coding|10/11|c.2285A>C|p.Tyr762Ser|2285/2446|2285/2446|762/814||WARNING_TRANSCRIPT_MULTIPLE_STOP_CODONS,G|upstream_gene_variant…	GT:PL	1/1:255,108,0	1/1:0,0,0
Ca_LG_6	47365597	.	A	T	999	PASS	DP=12;VDB=3.29783e-08;SGB=5.72994;MQSB=1;MQ0F=0;AF1=1;AC1=4;DP4=0,0,10,2;MQ=50;FQ=-30.7852;FS=TGTACAAGGAAACATAAGTATACGCGAATGATAAATACAAACATGCAGCA[A/T]CATACACTATTTGTTTAACAAATTGTCCCCTAACACGTGGCCGCTGTTCT;ANN=T|missense_variant|MODERATE|Ca_18487|Ca_18487|transcript|Ca_18487.1|Coding|10/11|c.2288T>A|p.Val763Asp|2288/2446|2288/2446|763/814||WARNING_TRANSCRIPT_MULTIPLE_STOP_CODONS,T|upstream_gene_variant…	GT:PL	1/1:254,36,0	1/1:0,0,0
Ca_LG_4	47321387	.	T	G	999	PASS	DP=25;VDB=0.971241;SGB=-1.23144;MQSB=1;MQ0F=0;AF1=1;AC1=4;DP4=0,0,9,14;MQ=50;FQ=-55.7192;FS=TCTTACCTCAGAGGGTTTAAAACTATTGGTGGATGTCAAAGAAGTCCTTT[T/G]TTTAGAACTTCCATGGTTTGTTTTTGCATCCTTTGAGTTCACTTTAGAGT;ANN=G|missense_variant|MODERATE|Ca_11474|Ca_11474|transcript|Ca_11474.1|Coding|2/8|c.493A>C|p.Lys165Gln|493/1383|493/1383|165/460||,G|downstream_gene_variant|MODIFIER|Ca_11473|Ca_11473|transcript|Ca_11…	GT:PL	1/1:255,45,0	1/1:158,24,0
Ca_LG_4	47319850	.	G	A	999	PASS	DP=96;VDB=0.00239406;SGB=46.4409;MQSB=1;MQ0F=0;AF1=1;AC1=4;DP4=0,0,40,31;MQ=50;FQ=-30.7879;FS=GGTTGATTACTGAGACCTCATTTGTGGTAGACCTAATAGAACTTATTTCT[G/A]TTTTTGTGACTTCAATTTCCTGAGACTGCAATTTGGCTTGAGTTTTTTTG;ANN=A|missense_variant|MODERATE|Ca_11474|Ca_11474|transcript|Ca_11474.1|Coding|8/8|c.1154C>T|p.Thr385Ile|1154/1383|1154/1383|385/460||,A|downstream_gene_variant|MODIFIER|Ca_11473|Ca_11473|transcript|…	GT:PL	1/1:255,214,0	1/1:0,0,0
Ca_LG_4	47316323	.	A	C	999	PASS	DP=24;VDB=0.875955;SGB=11.8176;MQSB=1;MQ0F=0;AF1=1;AC1=4;DP4=0,0,10,11;MQ=50;FQ=-30.7879;FS=GGCAGATAATGTAGATGTTGTTGATGATGAAGATATATTACGTTCTGTAT[A/C]TGCAGAAGCCTGTGCAATTGCATTGAGCCAAGCAGCCGAAGCAGTTGCAT;ANN=C|missense_variant|MODERATE|Ca_11473|Ca_11473|transcript|Ca_11473.1|Coding|3/7|c.1202A>C|p.Tyr401Ser|1386/2626|1202/2001|401/666||,C|downstream_gene_variant|MODIFIER|Ca_11474|Ca_11474|transcript|Ca…	GT:PL	1/1:255,63,0	1/1:0,0,0
Ca_LG_4	47316151	.	G	T	999	PASS	DP=50;VDB=0.00497813;SGB=-1.3736;MQSB=1;MQ0F=0;AF1=1;AC1=4;DP4=0,0,19,23;MQ=50;FQ=-82.7367;FS=TTGAAAAAGAAATTGGATCATGCCATACTAAACCCAAATCTTCTCTTAAA[G/T]CTAATGGTAAAAAGAAACTTGGTCGCTCTGTTACTTGGGCTGATAAGAAA;ANN=T|missense_variant|MODERATE|Ca_11473|Ca_11473|transcript|Ca_11473.1|Coding|3/7|c.1030G>T|p.Ala344Ser|1214/2626|1030/2001|344/666||,T|downstream_gene_variant|MODIFIER|Ca_11474|Ca_11474|transcript|…	GT:PL	1/1:255,75,0	1/1:255,51,0
Ca_LG_4	47315774	.	C	T	999	PASS	DP=38;VDB=0.447855;SGB=-1.1345;MQSB=1;MQ0F=0;AF1=1;AC1=4;DP4=0,0,15,18;MQ=50;FQ=-61.7532;FS=TGGGAAGTCAAATGGTGTCAAAAATTTAATTAACAGTGAGTTTGACTTTA[C/T]GAGTACTATAATTATGCAAGATGAGTATAGTGTTTCGAAGGTATCATCAG;ANN=T|missense_variant|MODERATE|Ca_11473|Ca_11473|transcript|Ca_11473.1|Coding|3/7|c.653C>T|p.Thr218Met|837/2626|653/2001|218/666||,T|downstream_gene_variant|MODIFIER|Ca_11474|Ca_11474|transcript|Ca_11…	GT:PL	1/1:255,30,0	1/1:255,69,0
Ca_LG_6	47240856	.	T	G	337.039	PASS	DP=20;VDB=4.367e-05;SGB=-1.06863;MQSB=1;MQ0F=0;AF1=1;AC1=4;DP4=0,0,5,15;MQ=50;FQ=-49.7361;FS=AGGCGAATTAAACGATGGAACAAAAGTTGCTTGTAAGAGGGGGAACCCTC[T/G]CTCCCATCAGGGACTTGCAGAGTTCCGAACAGAAATTGAAATGTTGTCTC;ANN=G|missense_variant|MODERATE|Ca_18479|Ca_18479|transcript|Ca_18479.1|Coding|1/1|c.1598T>G|p.Leu533Arg|1713/2803|1598/2523|533/840||,G|downstream_gene_variant|MODIFIER|Ca_18480|Ca_18480|transcript|C…	GT:PL	1/1:170,18,0	1/1:203,42,0
Ca_LG_6	46935986	.	C	T	37.0001	PASS	DP=119;VDB=0.00187095;SGB=1.94933;RPB=0.134273;MQB=1;MQSB=1;BQB=0.992798;MQ0F=0;AF1=0.25;AC1=1;DP4=14,99,0,5;MQ=50;FQ=38.2482;PV4=1,0.371725,1,1;FS=TGCAGCATTGATTTTAAGATAAGAACTATTGAGCTTGATGGCAAACGGAT[C/T]AAGCTCCAAATTTGGGATACTGCAGGGCAGGAGCGGTTTCGAACAATTAC;ANN=T|missense_variant|MODERATE|Ca_18454|Ca_18454|transcript|Ca_18454.1|Coding|3/7|c.188C>T|p.Ser63Leu|188/546|188/546|63/181||WARNING_TRANSCRIPT…	GT:PL	0/0:0,255,255	0/1:70,0,178
Ca_LG_6	46872389	.	A	G	999	PASS	DP=137;VDB=0.000567346;SGB=-1.35823;MQSB=1;MQ0F=0;AF1=1;AC1=4;DP4=0,0,62,38;MQ=50;FQ=-127.755;FS=TACGCCATCGCTGCATCAATCTATTGAATTAGATGGTCGCCAACACAGCA[A/G]CTATGATCAGATGTTGAGAACTGCTGTCATAAGTATTCTGGTAGTTTGGG;ANN=G|missense_variant|MODERATE|Ca_18447|Ca_18447|transcript|Ca_18447.1|Coding|7/7|c.1289A>G|p.Asn430Ser|1469/1732|1289/1383|430/460||	GT:PL	1/1:255,205,0	1/1:255,96,0
Ca_LG_6	46770247	.	G	A	999	PASS	DP=59;VDB=0.36786;SGB=15.0794;RPB=0.0461804;MQB=1;MQSB=1;BQB=0.00871073;MQ0F=0;AF1=0.5;AC1=2;DP4=9,16,17,7;MQ=50;FQ=217.229;PV4=0.0222413,0.200777,1,1;FS=GGGTGGAGTGGTCATACACATATAACAGGAAAAAACTCCCATCCGAAAAT[G/A]GGAACGATCCGCATTGGAATGGTGTGAGGAAACAACTAATGGTTCCGAAG;ANN=A|missense_variant|MODERATE|Ca_18438|Ca_18438|transcript|Ca_18438.1|Coding|3/4|c.577G>A|p.Gly193Arg|779/2312|577/1884|193/627||	GT:PL	1/1:255,72,0	0/0:0,75,255
Ca_LG_6	46746018	.	A	G	275.13	PASS	DP=13;VDB=0.302143;SGB=-1.20005;MQSB=1;MQ0F=0;AF1=1;AC1=4;DP4=0,0,9,2;MQ=50;FQ=-44.9437;FS=TCGTCTCGTTACTTTCCTCGTCGGAAGACGACGACGGCGAAATCGCCGGC[A/G]GGTTGTTTCCATCAAGAGGCTTACTTAAAGGCGGCATTGGCTGCAATTCT;ANN=G|missense_variant|MODERATE|Ca_18436|Ca_18436|transcript|Ca_18436.1|Coding|1/4|c.695T>C|p.Leu232Pro|876/3269|695/2712|232/903||	GT:PL	1/1:181,15,0	1/1:130,18,0
Ca_LG_4	46740676	.	C	A	999	PASS	DP=59;VDB=0.0290741;SGB=-1.38611;MQSB=1;MQ0F=0;AF1=1;AC1=4;DP4=0,0,33,26;MQ=50;FQ=-114.781;FS=AGAAAGTACCCGATTCTCTCGTTAAAACTCGCATTGAAAAGGATGGATTT[C/A]CCATTAGATACATTCCCTGGTAGGTACACTCCTTAACCCTAACCCCAGTA;ANN=A|missense_variant|MODERATE|Ca_11450|Ca_11450|transcript|Ca_11450.1|Coding|1/4|c.259C>A|p.Pro87Thr|277/890|259/555|87/184||	GT:PL	1/1:255,84,0	1/1:255,90,0
Ca_LG_6	46699776	.	G	A	82.0101	PASS	DP=22;VDB=0.60156;SGB=1.94933;RPB=0.310971;MQB=1;MQSB=1;BQB=0.998612;MQ0F=0;AF1=0.5;AC1=2;DP4=8,4,5,0;MQ=50;FQ=85.0193;PV4=0.260504,0.452209,1,1;FS=GTTCCAGAAGGGCTTCCATTAGCTGTGACATTGAGCCTTGCATTTGCAAT[G/A]AAAAAAATGATGAATGATAAAGCCCTTGTCCGAAATTTGGCAGCTTGTGA;ANN=A|missense_variant|MODERATE|Ca_18432|Ca_18432|transcript|Ca_18432.1|Coding|3/7|c.1284G>A|p.Met428Ile|1498/3630|1284/3051|428/1016||	GT:PL	0/1:112,0,255	0/1:0,0,0
Ca_LG_6	46697559	.	C	G	999	PASS	DP=112;VDB=0.639245;SGB=64.4627;RPB=0.331463;MQB=1;MQSB=1;BQB=0.896444;MQ0F=0;AF1=0.500785;AC1=2;DP4=5,8,49,48;MQ=50;FQ=-4.10979;PV4=0.557237,0.425397,1,1;FS=CAAAAGACGCTTTCGTTTCACTGCCAATCTCCAAAAGAGGGGCGAAGCTG[C/G]TGCTATGCGTCGTACCAATCAGGTTTCTATTTTTTTAATTATTATTTTAG;ANN=G|missense_variant|MODERATE|Ca_18432|Ca_18432|transcript|Ca_18432.1|Coding|1/7|c.158C>G|p.Ala53Gly|372/3630|158/3051|53/1016||,G|up…	GT:PL	0/1:255,0,25	0/1:0,0,0
Ca_LG_6	46697529	.	C	A	999	PASS	DP=76;VDB=7.9831e-12;SGB=40.2025;RPB=0.110921;MQB=1;MQSB=1;BQB=0.458397;MQ0F=0;AF1=0.5;AC1=2;DP4=6,5,49,13;MQ=50;FQ=92.0194;PV4=0.124967,0.108879,1,1;FS=GAGAGAAGCATGCGGAGTTGTAAAGAACCCCAAAAGACGCTTTCGTTTCA[C/A]TGCCAATCTCCAAAAGAGGGGCGAAGCTGCTGCTATGCGTCGTACCAATC;ANN=A|missense_variant|MODERATE|Ca_18432|Ca_18432|transcript|Ca_18432.1|Coding|1/7|c.128C>A|p.Thr43Asn|342/3630|128/3051|43/1016||,A|upstrea…	GT:PL	0/1:255,0,119	0/1:0,0,0
Ca_LG_6	46651931	.	G	T	120	PASS	DP=48;VDB=6.99472e-07;SGB=5.38303;RPB=0.726767;MQB=1;MQSB=1;BQB=0.228718;MQ0F=0;AF1=0.25;AC1=1;DP4=24,12,10,0;MQ=50;FQ=121.249;PV4=0.0439128,1,1,1;FS=TTTGGATGAAAATTCCCAACTGAGACACGTCTTTTTTCCTGGTCATAAAA[G/T]AGCTATAGGTCCAACTCAGCCTACCGAGAATGACAAGTATTACTATTACC;ANN=T|missense_variant|MODERATE|Ca_18425|Ca_18425|transcript|Ca_18425.1|Coding|2/3|c.362G>T|p.Arg121Ile|611/2083|362/1418|121/471||WARNING_TRAN…	GT:PL	0/0:0,60,255	0/1:153,0,255
Ca_LG_6	46651831	.	C	G	48.9994	PASS	DP=51;VDB=0.0284856;SGB=1.94933;RPB=0.498276;MQB=1;MQSB=1;BQB=0.811273;MQ0F=0;AF1=0.25;AC1=1;DP4=20,25,0,5;MQ=50;FQ=50.2477;PV4=0.0745766,1,1,0.25807;FS=TAGAAGAGGAAAGCATTCATATTCCACCACCGAGGGGAAAGAGGTCCCCT[C/G]GGGCAGTAAAGCGCAGACCTAAACGGACAACTACACTGATCGATGAATTT;ANN=G|missense_variant|MODERATE|Ca_18425|Ca_18425|transcript|Ca_18425.1|Coding|2/3|c.262C>G|p.Arg88Gly|511/2083|262/1418|88/471||WARNING_TRA…	GT:PL	0/0:0,81,255	0/1:82,0,255
Ca_LG_4	46620128	.	C	A	256.664	PASS	DP=22;VDB=1.46409e-06;SGB=0.72015;MQSB=1;MQ0F=0;AF1=1;AC1=4;DP4=0,0,20,1;MQ=50;FQ=-37.7541;FS=CTTTTCTCTGAATTTTCACAAGGTACTTCCCCTTGTTCTTCTGCCTGGGG[C/A]TGTATAGTAGCCAGTTGCTCGCCCGACTTGATATCTTCATCCACAGAAAC;ANN=A|missense_variant|MODERATE|Ca_11444|Ca_11444|transcript|Ca_11444.1|Coding|16/22|c.1389G>T|p.Gln463His|1602/6522|1389/6309|463/2102||	GT:PL	1/1:91,6,0	1/1:201,57,0
Ca_LG_4	46613029	.	G	T	999	PASS	DP=37;VDB=0.397568;SGB=0.333001;MQSB=1;MQ0F=0;AF1=1;AC1=4;DP4=0,0,13,20;MQ=50;FQ=-49.7536;FS=AAATTCGTCCATAGTGGACGAAGGGAGATCAATTGTCAGATCCTGAAGCG[G/T]CGGCATTGGCTGGAATAATGGCTCAGCCTGATGGCGGTGCATTTCAGTAG;ANN=T|missense_variant|MODERATE|Ca_11444|Ca_11444|transcript|Ca_11444.1|Coding|21/22|c.5953C>A|p.Pro1985Thr|6166/6522|5953/6309|1985/2102||	GT:PL	1/1:255,81,0	1/1:147,18,0
Ca_LG_4	46613009	.	A	C	999	PASS	DP=34;VDB=0.432076;SGB=-0.759276;MQSB=1;MQ0F=0;AF1=1;AC1=4;DP4=0,0,13,15;MQ=50;FQ=-52.7534;FS=TTGCTATCCATGTTAATTCCAAATTCGTCCATAGTGGACGAAGGGAGATC[A/C]ATTGTCAGATCCTGAAGCGGCGGCATTGGCTGGAATAATGGCTCAGCCTG;ANN=C|missense_variant|MODERATE|Ca_11444|Ca_11444|transcript|Ca_11444.1|Coding|21/22|c.5973T>G|p.Ile1991Met|6186/6522|5973/6309|1991/2102||	GT:PL	1/1:255,63,0	1/1:168,21,0
Ca_LG_4	46612619	.	C	T	999	PASS	DP=14;VDB=0.000674049;SGB=5.72994;MQSB=1;MQ0F=0;AF1=1;AC1=4;DP4=0,0,2,10;MQ=50;FQ=-30.7852;FS=CTGCTGGCTTTTGCTAGAATCCTCTTCCAACATTACTTCAAAGGAGTAAT[C/T]AATCTGCAAAACCAGTTCACTTCGACCTGACTTTGTATCTGTTTATCCAA;ANN=T|missense_variant|MODERATE|Ca_11444|Ca_11444|transcript|Ca_11444.1|Coding|22/22|c.6163G>A|p.Asp2055Asn|6376/6522|6163/6309|2055/2102||	GT:PL	1/1:255,36,0	1/1:0,0,0
Ca_LG_6	46594479	.	C	G	214.22	PASS	DP=130;VDB=0.0621235;SGB=32.408;RPB=0.996302;MQB=1;MQSB=1;BQB=0.985289;MQ0F=0;AF1=0.5;AC1=2;DP4=28,15,34,15;MQ=50;FQ=217.229;PV4=0.823887,1,1,1;FS=AGCTGGAAAAAAGTGACACACAGAAGAAATTCCTGGAGTAAGACCAAGAA[C/G]CTGAAAAGAAACATGACTATGCCCCCAATGAGAAGTATCCATGTGACAAA;ANN=G|missense_variant|MODERATE|Ca_18422|Ca_18422|transcript|Ca_18422.1|Coding|2/2|c.733G>C|p.Val245Leu|828/1071|733/837|245/278||	GT:PL	0/0:0,129,255	1/1:255,148,0
Ca_LG_4	46583645	.	A	G	999	PASS	DP=49;VDB=0.024518;SGB=2.47457;MQSB=1;MQ0F=0;AF1=1;AC1=4;DP4=0,0,22,23;MQ=50;FQ=-49.7536;FS=AATACACCGCAAGTGGGCCCGCCACTGAGACTGCCGCTGCTGGATACTCC[A/G]CAAGTGGTACGTATGGATCCGGACAACAATTGGCCACTGACCATAATATG;ANN=G|missense_variant|MODERATE|Ca_11442|Ca_11442|transcript|Ca_11442.1|Coding|2/2|c.319A>G|p.Thr107Ala|405/821|319/534|107/177||,G|downstream_gene_variant|MODIFIER|Ca_11443|Ca_11443|transcript|Ca_1144…	GT:PL	1/1:255,117,0	1/1:135,18,0
Ca_LG_4	46583471	.	G	C	999	PASS	DP=48;VDB=0.337924;SGB=-1.10542;MQSB=1;MQ0F=0;AF1=1;AC1=4;DP4=0,0,20,28;MQ=50;FQ=-73.7539;FS=TATTTTGGTTGTAGAGTGAGAGGATGAGTGCACGTGACCCAATGCAGAAG[G/C]AAATGGCAACGGAGAAGAAAGAGGAGAGGATCAACCATGCAGAGATGGGG;ANN=C|missense_variant|MODERATE|Ca_11442|Ca_11442|transcript|Ca_11442.1|Coding|2/2|c.145G>C|p.Glu49Gln|231/821|145/534|49/177||,C|downstream_gene_variant|MODIFIER|Ca_11443|Ca_11443|transcript|Ca_11443…	GT:PL	1/1:255,102,0	1/1:255,42,0
Ca_LG_6	46566404	.	C	A	999	PASS	DP=69;VDB=8.15556e-43;SGB=-1.38582;MQSB=1;MQ0F=0;AF1=1;AC1=4;DP4=0,0,2,66;MQ=50;FQ=-118.75;FS=TGGTCTGTGTGAAGCGATAGTGAAGCTAGCACTTGTAGGAACTGAAACCG[C/A]TTGAGATACCATTGTTTTGAAACTTTGTGTGAAGCTCCAAAACAATGCTT;ANN=A|missense_variant|MODERATE|Ca_18421|Ca_18421|transcript|Ca_18421.1|Coding|1/9|c.13G>T|p.Ala5Ser|36/1089|13/819|5/272||	GT:PL	1/1:255,117,0	1/1:224,87,0
Ca_LG_6	46566356	.	G	T	999	PASS	DP=184;VDB=1.05287e-11;SGB=-1.38629;RPB=1;MQB=1;MQSB=1;BQB=1;MQ0F=0;AF1=1;AC1=4;DP4=0,1,55,124;MQ=50;FQ=-239.756;PV4=1,1,1,0.317859;FS=GTAAAATATGAAAATGAACCTGTGAGAAAACGCGAATTGGGACGGTGTTG[G/T]TCTGTGTGAAGCGATAGTGAAGCTAGCACTTGTAGGAACTGAAACCGCTT;ANN=T|missense_variant|MODERATE|Ca_18421|Ca_18421|transcript|Ca_18421.1|Coding|1/9|c.61C>A|p.Pro21Thr|84/1089|61/819|21/272||	GT:PL	1/1:255,255,0	1/1:255,208,0
Ca_LG_6	46563892	.	T	C	999	PASS	DP=967;VDB=0.996181;SGB=33.0084;MQSB=1;MQ0F=0;AF1=1;AC1=4;DP4=0,0,299,665;MQ=50;FQ=-285.787;FS=AACATGGCGGGATTGAACAGCTTCATTCACTAGACGCCTCACATCCTCAA[T/C]ATGACCCTGCAACCAGATAAAGAACAATCTCAATCATGATCCTGTTGAGT;ANN=C|missense_variant|MODERATE|Ca_18421|Ca_18421|transcript|Ca_18421.1|Coding|7/9|c.631A>G|p.Ile211Val|654/1089|631/819|211/272||	GT:PL	1/1:255,255,0	1/1:255,255,0
Ca_LG_6	46538756	.	G	A	999	PASS	DP=29;VDB=0.0411664;SGB=-1.32441;MQSB=1;MQ0F=0;AF1=1;AC1=4;DP4=0,0,13,8;MQ=50;FQ=-58.2378;FS=ATGATACACATCAACTTCTTGCAACCATAGCCGTTGGATTTGTAAAGACC[G/A]TTTTCATCTTAGTGGCTACTTTTATGTTAGATCGCGTTGGTCGTCGTCCG;ANN=A|missense_variant|MODERATE|Ca_18419|Ca_18419|transcript|Ca_18419.1|Coding|3/3|c.1012G>A|p.Val338Ile|1267/1948|1012/1581|338/526||	GT:PL	1/1:255,36,0	1/1:255,27,0
Ca_LG_6	46537479	.	A	C	261.244	PASS	DP=39;VDB=3.08249e-09;SGB=2.46389;MQSB=1;MQ0F=0;AF1=1;AC1=4;DP4=0,0,24,3;MQ=50;FQ=-34.7547;FS=AATATTGTGCCAAGATGAGTGAGGGTAAGGTAGTTGAAGCAAAAGCTCAA[A/C]AAACTCTTCACGATTTTGATCCTCAAAAGAAGCCCAAACGTAACATGTAT;ANN=C|missense_variant|MODERATE|Ca_18419|Ca_18419|transcript|Ca_18419.1|Coding|1/3|c.37A>C|p.Lys13Gln|292/1948|37/1581|13/526||	GT:PL	1/1:41,3,0	1/1:255,78,0
Ca_LG_6	46537477	.	A	C	261.244	PASS	DP=38;VDB=7.7569e-09;SGB=2.46389;MQSB=1;MQ0F=0;AF1=1;AC1=4;DP4=0,0,24,3;MQ=50;FQ=-34.7547;FS=CTAATATTGTGCCAAGATGAGTGAGGGTAAGGTAGTTGAAGCAAAAGCTC[A/C]AAAAACTCTTCACGATTTTGATCCTCAAAAGAAGCCCAAACGTAACATGT;ANN=C|missense_variant|MODERATE|Ca_18419|Ca_18419|transcript|Ca_18419.1|Coding|1/3|c.35A>C|p.Gln12Pro|290/1948|35/1581|12/526||	GT:PL	1/1:41,3,0	1/1:255,78,0
Ca_LG_4	46406021	.	T	C	999	PASS	DP=190;VDB=1.48624e-07;SGB=-1.35495;MQSB=1;MQ0F=0;AF1=1;AC1=4;DP4=0,0,58,100;MQ=50;FQ=-175.755;FS=TCAAGGCCGGCCCTTACGACTGAATTTGGCTGCAGATAACAAGAAGCCTT[T/C]GCCTCCTCTGGTGATTGATGAAAATAAAGGAAATAATGTTGATAGCTTGG;ANN=C|missense_variant|MODERATE|Ca_11436|Ca_11436|transcript|Ca_11436.1|Coding|9/9|c.1436T>C|p.Leu479Ser|1436/1512|1436/1512|479/503||WARNING_TRANSCRIPT_MULTIPLE_STOP_CODONS,C|downstream_gene_var…	GT:PL	1/1:255,255,0	1/1:255,144,0
Ca_LG_4	46025845	.	C	G	999	PASS	DP=45;VDB=0.303638;SGB=16.6445;RPB=0.209018;MQB=1;MQSB=1;BQB=0.737687;MQ0F=0;AF1=0.50199;AC1=2;DP4=0,8,21,7;MQ=50;FQ=139.297;PV4=0.000212655,1,1,0.103716;FS=GAATTGCCAACCAGACCGAGAAGTCATGCAATCTGGGCAAAACACTCTGA[C/G]CATGATGACTCTTCTTGAAGAAGCAATTCTCCCCCTGGAGACATACTTGA;ANN=G|missense_variant|MODERATE|Ca_11420|Ca_11420|transcript|Ca_11420.1|Coding|6/6|c.1257C>G|p.Asp419Glu|1257/1426|1257/1426|419/474||WA…	GT:PL	1/1:255,84,0	0/0:0,24,177
Ca_LG_4	46023624	.	C	G	999	PASS	DP=15;VDB=0.897649;SGB=0.324603;MQSB=1;MQ0F=0;AF1=1;AC1=4;DP4=0,0,4,11;MQ=50;FQ=-34.7536;FS=TATACAGCATGTATAAGATCTTCCTTATATGTTAACTTCAACTCATGCAG[C/G]AACCTCCTGTCTTTGGAAAGAAGAGTATATTTGTGGTACGATCAACTGGG;ANN=G|missense_variant&splice_region_variant|MODERATE|Ca_11420|Ca_11420|transcript|Ca_11420.1|Coding|3/6|c.490C>G|p.Gln164Glu|490/1426|490/1426|164/474||WARNING_TRANSCRIPT_MULTIPLE_STOP_CODONS,G|downst…	GT:PL	1/1:255,42,0	1/1:37,3,0
Ca_LG_6	46001412	.	T	C	30.0035	PASS	DP=86;VDB=0.0230159;SGB=1.27626;RPB=0.646397;MQB=1;MQSB=1;BQB=0.484071;MQ0F=0;AF1=0.25;AC1=1;DP4=27,41,0,4;MQ=50;FQ=31.2507;PV4=0.289826,0.177373,1,1;FS=GTGCATGCCAGCCATCAGATTTTGATGTCAAGAGGATCAAACTTTCCATA[T/C]ACTCAGCTGAAACTTCTTTTTCTTCTTTATTTTTGGTCTCAACACACAGA;ANN=C|missense_variant|MODERATE|Ca_18390|Ca_18390|transcript|Ca_18390.1|Coding|10/10|c.1709A>G|p.Tyr570Cys|1863/2284|1709/1833|570/610||,C|u…	GT:PL	0/0:0,154,255	0/1:63,0,171
Ca_LG_6	45995714	.	C	A	222.002	PASS	DP=132;VDB=0.557628;SGB=10.9211;RPB=0.722856;MQB=1;MQSB=1;BQB=0.00483175;MQ0F=0;AF1=0.25;AC1=1;DP4=75,39,9,9;MQ=50;FQ=223.25;PV4=0.201205,0.0063667,1,1;FS=CAGACGCCCTGAATCACTATACATCATTGCCTTCTTGCTCTCTCTTGGCC[C/A]AAAACTATATTAAAGCAAAACACATCAGGCAGAGAGAATAACAAACAAAA;ANN=A|missense_variant|MODERATE|Ca_18388|Ca_18388|transcript|Ca_18388.1|Coding|3/7|c.217G>T|p.Gly73Trp|269/1031|217/774|73/257||,A|downstr…	GT:PL	0/0:0,255,255	0/1:255,0,255
Ca_LG_6	45856627	.	G	C	222.002	PASS	DP=70;VDB=0.329522;SGB=17.852;RPB=0.880945;MQB=1;MQSB=1;BQB=0.858941;MQ0F=0;AF1=0.250026;AC1=1;DP4=22,20,14,14;MQ=50;FQ=223.251;PV4=1,0.47641,1,1;FS=CATTGCCAGTAGAACATATTGGAATTTCAAACACAGAATCCACTCATGGT[G/C]GAAATGGAAGTGTTGGTGGTCCTCTGAGTGTAAGATTTTAAGCAATGCTT;ANN=C|missense_variant|MODERATE|Ca_18380|Ca_18380|transcript|Ca_18380.1|Coding|2/8|c.559G>C|p.Gly187Arg|794/2351|559/1548|187/515||	GT:PL	0/0:0,114,255	0/1:255,0,32
Ca_LG_6	45837118	.	A	T	67.3496	PASS	DP=28;VDB=6.71664e-05;SGB=3.31571;RPB=0.014717;MQB=1;MQSB=1;BQB=0.0135755;MQ0F=0;AF1=0.271441;AC1=1;DP4=4,16,0,7;MQ=50;FQ=68.7629;PV4=0.545299,0.0442356,1,1;FS=GGACTGCCCAAATATTTCTACCATTGCTTGCAAATATGCTGCTATCTTTC[A/T]AGAATTTCTACAGCACACTAATTTCCCAGTTTGGAACAGATTTAAAAATT;ANN=T|missense_variant|MODERATE|Ca_18379|Ca_18379|transcript|Ca_18379.1|Coding|6/14|c.1184A>T|p.Gln395Leu|1225/2774|1184/2436|395/811…	GT:PL	0/0:0,9,120	0/1:100,0,248
Ca_LG_5	45787079	.	T	C	76.9997	PASS	DP=155;VDB=5.52906e-06;SGB=4.69269;RPB=0.00972092;MQB=1;MQSB=1;BQB=0.95847;MQ0F=0;AF1=0.25;AC1=1;DP4=92,26,9,0;MQ=50;FQ=78.2481;PV4=0.202169,0.112069,1,0.364438;FS=GTCAATGTGATCCTTGATATCCTCCAAGAATCCAGCTTCTTCATGCTTCT[T/C]CTTTCGACATGAAGTGGCAACTGCAGCTGATGAAGATGGCTTTTCAGCTT;ANN=C|missense_variant|MODERATE|Ca_15188|Ca_15188|transcript|Ca_15188.1|Coding|2/3|c.70A>G|p.Lys24Glu|197/662|70/276|24/91||,C|mi…	GT:PL	0/0:0,255,255	0/1:110,0,255
Ca_LG_6	45786283	.	C	G	127.673	PASS	DP=19;VDB=3.66709e-05;SGB=4.69269;RPB=0.00117088;MQB=1;MQSB=1;BQB=0.496172;MQ0F=0;AF1=0.293096;AC1=1;DP4=6,4,0,9;MQ=50;FQ=129.222;PV4=0.0108359,1,1,0.0317613;FS=TCTGAGGATTCGGATAATGTCGGTCGGGGCTGATTCTGCAGGTTCCGGGG[C/G]TGGTGTAGCAGCAGATGATTTTTGGACTAAAATTGTGGTGGAAGAGAAAA;ANN=G|missense_variant|MODERATE|Ca_18373|Ca_18373|transcript|Ca_18373.1|Coding|1/1|c.103G>C|p.Ala35Pro|137/944|103/768|35/255||,G|up…	GT:PL	0/0:0,6,70	0/1:160,0,200
Ca_LG_4	45674394	.	T	G	999	PASS	DP=60;VDB=0.396549;SGB=-1.29249;MQSB=1;MQ0F=0;AF1=1;AC1=4;DP4=0,0,17,32;MQ=50;FQ=-79.7539;FS=AAACTTGCTTCCCGTGTGAGACTTTAACATTTGTCTCGTCGCAGTCATCG[T/G]TCCTTTTCCTATTTTCATAATCTGCCTCAGCATGCGCAGGTTCAGAACTT;ANN=G|missense_variant|MODERATE|Ca_11406|Ca_11406|transcript|Ca_11406.1|Coding|1/8|c.519A>C|p.Glu173Asp|520/2689|519/2688|173/895||WARNING_TRANSCRIPT_MULTIPLE_STOP_CODONS	GT:PL	1/1:255,99,0	1/1:215,48,0
Ca_LG_6	45668511	.	C	T	70.9997	PASS	DP=48;VDB=0.00187095;SGB=1.94933;RPB=1;MQB=1;MQSB=1;BQB=0.383897;MQ0F=0;AF1=0.25;AC1=1;DP4=28,15,5,0;MQ=50;FQ=72.248;PV4=0.166667,1,1,1;FS=TTAGCGCATGCATTTTGATTCCATTTTGTAGGTTTGTGAGAGATCCCTGT[C/T]TGGTACAGGCACTGGCCCTAATTCAGCTTCCGCCGCTCAGTTTGTAAGGG;ANN=T|missense_variant|MODERATE|Ca_18365|Ca_18365|transcript|Ca_18365.1|Coding|8/18|c.887C>T|p.Ser296Phe|1271/3037|887/2535|296/844||	GT:PL	0/0:0,96,255	0/1:104,0,172
Ca_LG_5	45467858	.	A	G	55.9995	PASS	DP=438;VDB=9.09978e-05;SGB=13.6932;RPB=4.60361e-06;MQB=1;MQSB=1;BQB=0.941074;MQ0F=0;AF1=0.25;AC1=1;DP4=242,162,11,11;MQ=50;FQ=57.2478;PV4=0.379224,0.477094,1,0.148552;FS=GCCCTCACTTACTTTATCCATCATTTTGTGTTGAACATACTCCTTTTCGG[A/G]CCCCTCTCTAGAGAATGCAACTATCAACTCTGACAGAGAACCTTGTTCCA;ANN=G|missense_variant|MODERATE|Ca_15174|Ca_15174|transcript|Ca_15174.1|Coding|11/14|c.1270T>C|p.Ser424Pro|1270/1541|1270/1…	GT:PL	0/0:0,255,255	0/1:89,0,255
Ca_LG_5	45393593	.	G	A	214.22	PASS	DP=400;VDB=2.68298e-06;SGB=-24.9756;RPB=2.43149e-05;MQB=1;MQSB=1;BQB=0.0727343;MQ0F=0;AF1=0.5;AC1=2;DP4=152,87,32,43;MQ=50;FQ=217.229;PV4=0.00189032,2.04053e-05,1,0.122607;FS=AAGGAGCAATGTATCTGTTTCCTCAGATTCGCCTGCCCAAAAAGGCGATC[G/A]AAGCTGCAGAGGCCGAAAACACAGCACCTGATGCCTTCTATTGCAAACGC;ANN=A|missense_variant|MODERATE|Ca_15165|Ca_15165|transcript|Ca_15165.1|Coding|14/15|c.1378G>A|p.Glu460Lys|1411/1839|1…	GT:PL	0/0:0,255,255	1/1:255,223,0
Ca_LG_5	45393581	.	A	G	214.22	PASS	DP=398;VDB=0.000179015;SGB=53.2024;RPB=3.56888e-07;MQB=1;MQSB=1;BQB=0.597231;MQ0F=0;AF1=0.5;AC1=2;DP4=141,77,50,29;MQ=50;FQ=217.229;PV4=0.891119,0.258033,1,0.000112906;FS=GCAACAAAGCAGAAGGAGCAATGTATCTGTTTCCTCAGATTCGCCTGCCC[A/G]AAAAGGCGATCGAAGCTGCAGAGGCCGAAAACACAGCACCTGATGCCTTC;ANN=G|missense_variant|MODERATE|Ca_15165|Ca_15165|transcript|Ca_15165.1|Coding|14/15|c.1366A>G|p.Lys456Glu|1399/1839|1366/…	GT:PL	0/0:0,255,255	1/1:255,238,0
Ca_LG_4	45393270	.	T	A	132.023	PASS	DP=18;VDB=7.90256e-06;SGB=4.69269;RPB=0.164945;MQB=1;MQSB=1;BQB=0.0792548;MQ0F=0;AF1=0.251329;AC1=1;DP4=5,4,0,9;MQ=50;FQ=133.283;PV4=0.0294118,1,1,1;FS=ACTATATTAGCAAAATCCATTTTAGGTGTATTGTTTGGAACACCGAAGTT[T/A]TATCAAACATCAGTGTACAAAAGCTGACAAGCAAGACGTGACTGTAGTAA;ANN=A|missense_variant|MODERATE|Ca_11391|Ca_11391|transcript|Ca_11391.1|Coding|2/2|c.125T>A|p.Phe42Tyr|239/1100|125/870|42/289||	GT:PL	0/0:0,21,211	0/1:165,0,41
Ca_LG_5	45387893	.	A	C	214.22	PASS	DP=83;VDB=0.996887;SGB=15.7726;RPB=0.308549;MQB=1;MQSB=1;BQB=0.0279358;MQ0F=0;AF1=0.5;AC1=2;DP4=25,33,6,19;MQ=50;FQ=217.229;PV4=0.138373,0.0102924,1,0.00645686;FS=GCTCATTTTTCTTCAATGGCTTCTGATTCCCCTTTCCCTGTTACCGCTCA[A/C]AATATTAACCCTCAGGTTTTTTGTTACCTCTTTTTTTTTGCTGATGCCCT;ANN=C|missense_variant|MODERATE|Ca_15165|Ca_15165|transcript|Ca_15165.1|Coding|1/15|c.171A>C|p.Gln57His|204/1839|171/1596|57/531||	GT:PL	0/0:0,175,255	1/1:255,75,0
Ca_LG_5	45373751	.	A	C	999	PASS	DP=55;VDB=0.00116152;SGB=19.9314;RPB=0.000240769;MQB=1;MQSB=1;BQB=0.706505;MQ0F=0;AF1=0.500032;AC1=2;DP4=6,8,15,16;MQ=50;FQ=217.23;PV4=0.758826,0.271817,1,1;FS=GAAGATCCGTGATGTTGAGACTTGGCTTAGTGCTGCTTTAACAGATCATG[A/C]TACGTGTTTGGAAGCTGTTGATGAAGTGAACTCCACTGCCGCGCGTGGTG;ANN=C|missense_variant|MODERATE|Ca_15164|Ca_15164|transcript|Ca_15164.1|Coding|1/2|c.572A>C|p.Asp191Ala|682/2056|572/1755|191/584||	GT:PL	1/1:255,93,0	0/0:0,42,255
Ca_LG_5	45363553	.	A	G	209.424	PASS	DP=26;VDB=0.00947686;SGB=3.31571;RPB=0.239651;MQB=1;MQSB=1;BQB=0.597928;MQ0F=0;AF1=0.496154;AC1=2;DP4=6,6,3,4;MQ=50;FQ=212.369;PV4=1,1,1,0.435971;FS=TGGCGGCGGACGGAAGTGGGAATTTTAAGACGGTGTCGGAGGCGGTGGCG[A/G]GTGCTCCTTTGAAGAGTAGTAAGAGATATGTTATAAAGATAAAAGCAGGG;ANN=G|missense_variant|MODERATE|Ca_15163|Ca_15163|transcript|Ca_15163.1|Coding|1/2|c.877A>G|p.Ser293Gly|949/2091|877/1755|293/584||	GT:PL	0/0:0,36,255	1/1:250,21,0
Ca_LG_6	45321135	.	T	C	33.0015	PASS	DP=27;VDB=0.0221621;SGB=0.620439;RPB=0.511891;MQB=1;MQSB=1;BQB=0.341501;MQ0F=0;AF1=0.25001;AC1=1;DP4=11,13,3,0;MQ=50;FQ=34.2494;PV4=0.222222,1,1,1;FS=ACCCAGTGTCACTTGCGGGACAGTTGAAGCACGGAGCATCGTAGAACCGG[T/C]CCGAAACATTATTAAAAAGGTGGATGAAACAAAGCTAGACTTCTAAGAAT;ANN=C|missense_variant|MODERATE|Ca_18350|Ca_18350|transcript|Ca_18350.1|Coding|2/10|c.344T>C|p.Val115Ala|416/1888|344/1737|115/578||	GT:PL	0/0:0,42,255	0/1:66,0,236
Ca_LG_4	45280836	.	A	G	999	PASS	DP=19;VDB=0.268958;SGB=-1.11648;MQSB=1;MQ0F=0;AF1=1;AC1=4;DP4=0,0,8,11;MQ=50;FQ=-49.7187;FS=ATCTGAGCTTTATGGATGTGAGTTATCTTTGCAAAGCGTTGAAGAACACC[A/G]AAGAGTGTCCGGATTGCAATTCGTGTGTTCGACATGTTTCAAAGCTGCAG;ANN=G|missense_variant|MODERATE|Ca_11384|Ca_11384|transcript|Ca_11384.1|Coding|2/18|c.233A>G|p.Gln78Arg|271/2669|233/2514|78/837||	GT:PL	1/1:255,39,0	1/1:154,18,0
Ca_LG_5	45208166	.	T	G	999	PASS	DP=38;VDB=0.472475;SGB=8.15014;RPB=0.242376;MQB=1;MQSB=1;BQB=0.989471;MQ0F=0;AF1=0.499976;AC1=2;DP4=10,6,7,7;MQ=50;FQ=217.231;PV4=0.71314,0.222969,1,1;FS=ATGTTGGAAAAGGAATGTCAACAATGGCCTGGTTCTGATTACTTGAATAG[T/G]TTCAAGTTTGGGGATGATTTGGACTTTGGGGCTAGAAACGAAGCCATCGA;ANN=G|missense_variant|MODERATE|Ca_15153|Ca_15153|transcript|Ca_15153.1|Coding|1/27|c.237T>G|p.Ser79Arg|237/3622|237/3622|79/1206||WARNING_…	GT:PL	1/1:255,42,0	0/0:0,48,255
Ca_LG_5	45168498	.	G	C	102.613	PASS	DP=35;VDB=0.00324086;SGB=2.63044;RPB=0.110042;MQB=1;MQSB=1;BQB=0.330457;MQ0F=0;AF1=0.49208;AC1=2;DP4=14,15,0,6;MQ=50;FQ=105.495;PV4=0.0611825,0.0709214,1,1;FS=AGATGAGACAATTTAACCCACTGTTTCCCGTTGAATGAATGTGCTTCAGT[G/C]GGCAAATGTCACAAGATGGGAGATGCGCACTAAACCATTTGTGAGAACTC;ANN=C|missense_variant&splice_region_variant|MODERATE|Ca_15150|Ca_15150|transcript|Ca_15150.1|Coding|5/11|c.581G>C|p.Trp194Ser|581/158…	GT:PL	0/0:0,87,255	1/1:143,18,0
Ca_LG_7	45167406	.	G	C	222.002	PASS	DP=91;VDB=0.71803;SGB=13.6932;RPB=0.998668;MQB=1;MQSB=1;BQB=0.82532;MQ0F=0;AF1=0.25;AC1=1;DP4=38,30,11,11;MQ=50;FQ=223.25;PV4=0.805928,0.287698,1,1;FS=CTCTCCAACTGTGATAGCCATCTGAGTTCAACACGTATTACGACATAGAG[G/C]CTGTATATAATTTATTGAAGAATGAATATGGGTTTAAGCAAGAAGATTTG;ANN=C|missense_variant|MODERATE|Ca_22151|Ca_22151|transcript|Ca_22151.1|Coding|3/5|c.367G>C|p.Ala123Pro|723/1641|367/879|123/292||	GT:PL	0/0:0,66,255	0/1:255,0,255
Ca_LG_4	45129716	.	C	A	140.011	PASS	DP=11;VDB=0.000319712;SGB=3.31571;RPB=0.0916482;MQB=0.916482;MQSB=1.00775;BQB=0.916482;MQ0F=0;AF1=0.5;AC1=2;DP4=3,0,1,6;MQ=50;FQ=57.019;PV4=0.0333333,0.0606809,1,0.166629;FS=TTAAGCCTAATTTTTTTGACACAACTAGTTCATCCACGGCTGCACTAGTA[C/A]ATTGCTCGGACCCAATATGCCCTATCACGGTTCAAGGTGCGCAAGTTAAA;ANN=A|missense_variant|MODERATE|Ca_11372|Ca_11372|transcript|Ca_11372.1|Coding|3/3|c.397C>A|p.His133Asn|397/609|397/609…	GT:PL	0/1:170,0,84	0/1:0,0,0
Ca_LG_4	45129668	.	A	G	999	PASS	DP=11;VDB=0.635956;SGB=5.07446;MQSB=0.950952;MQ0F=0;AF1=1;AC1=4;DP4=0,0,5,6;MQ=50;FQ=-30.7826;FS=GATTTGGAGCTCAACATTTGTTGCTTGTTGCGTTGTATTGTATACAGATT[A/G]AGCCTAATTTTTTTGACACAACTAGTTCATCCACGGCTGCACTAGTACAT;ANN=G|missense_variant|MODERATE|Ca_11372|Ca_11372|transcript|Ca_11372.1|Coding|3/3|c.349A>G|p.Lys117Glu|349/609|349/609|117/202||	GT:PL	1/1:255,33,0	1/1:0,0,0
Ca_LG_4	45079860	.	G	C	141.001	PASS	DP=54;VDB=9.45007e-08;SGB=6.76576;RPB=0.00474889;MQB=1;MQSB=1;BQB=0.867205;MQ0F=0;AF1=0.25;AC1=1;DP4=18,20,0,12;MQ=50;FQ=142.249;PV4=0.00204724,0.208983,1,0.00525721;FS=TGTATGGTCCGATGGTTGTGTATACGACGGTGAGTGGAGACGGGGGATGA[G/C]AAATGGATTTGGGAAAATACAATGGCCTTCTGGTGTGATGTATGAAGGTG;ANN=C|missense_variant|MODERATE|Ca_11368|Ca_11368|transcript|Ca_11368.1|Coding|1/5|c.278G>C|p.Arg93Thr|278/1644|278/1644|93/…	GT:PL	0/0:0,96,255	0/1:174,0,118
Ca_LG_4	44894156	.	C	T	136.272	PASS	DP=25;VDB=7.90256e-06;SGB=4.69269;RPB=0.356772;MQB=1;MQSB=1;BQB=0.0651328;MQ0F=0;AF1=0.499065;AC1=2;DP4=9,4,0,9;MQ=50;FQ=139.265;PV4=0.00167464,0.0288745,1,1;FS=AGACCGGTGTCACAGGGAAGATGGTGCAATTGTCACTTTAGAGATGTCTG[C/T]TTCAAGAGAATGGCTTCTAACTGTAAAGAGAGATGGATTGGTAAAATGCA;ANN=T|missense_variant|MODERATE|Ca_11362|Ca_11362|transcript|Ca_11362.1|Coding|2/4|c.1244C>T|p.Ala415Val|1591/2810|1244/2220|415/739…	GT:PL	0/0:0,39,255	1/1:177,27,0
Ca_LG_4	44868315	.	G	T	174.007	PASS	DP=39;VDB=5.52906e-06;SGB=4.69269;RPB=0.310905;MQB=1;MQSB=1;BQB=0.0197089;MQ0F=0;AF1=0.250333;AC1=1;DP4=13,3,9,0;MQ=50;FQ=175.258;PV4=0.28,1,1,1;FS=CAAGTTCCTGATTGACGTATTAAATGCAATATTACTCGATACAATCAATA[G/T]TGGCAACATTGGTGTACCTCAAGTCATGCAGATTGCGGCAAACATAGCTG;ANN=T|missense_variant|MODERATE|Ca_11361|Ca_11361|transcript|Ca_11361.1|Coding|1/1|c.1541G>T|p.Ser514Ile|1554/2572|1541/2346|514/781||	GT:PL	0/0:0,27,255	0/1:207,0,137
Ca_LG_7	44806481	.	G	C	999	PASS	DP=18;VDB=1.70134e-05;SGB=-1.25943;MQSB=1;MQ0F=0;AF1=1;AC1=4;DP4=0,0,17,1;MQ=50;FQ=-52.4859;FS=GGGTAACTACCCGGAAGGTAAAACCCAAACCCTAATTGAAATAGCAAACA[G/C]AAAGCCAATACCCATGAACTGAATTTGTGAAAAGAGTCCATTTTTGGAAT;ANN=C|missense_variant|MODERATE|Ca_22131|Ca_22131|transcript|Ca_22131.1|Coding|2/2|c.42C>G|p.Phe14Leu|225/2463|42/1971|14/656||,C|upstream_gene_variant|MODIFIER|Ca_22130|Ca_22130|transcript|Ca_22130…	GT:PL	1/1:238,33,0	1/1:168,21,0
Ca_LG_7	44740396	.	A	T	255.366	PASS	DP=16;VDB=0.509155;SGB=-1.20005;RPB=0.181818;MQB=1;MQSB=1;BQB=0.681818;MQ0F=0;AF1=0.74735;AC1=3;DP4=1,1,9,2;MQ=50;FQ=35.3171;PV4=0.423077,0.107307,1,0.108564;FS=CAACAGCATCAACTTCATCCTCAAACTCATACCACCTCGTTGAATGTTTC[A/T]CCACCTTCTTCCCTGTCTCACACGTGCCAGAACAACCAAAAGAAAATCCT;ANN=T|missense_variant|MODERATE|Ca_22126|Ca_22126|transcript|Ca_22126.1|Coding|1/1|c.638T>A|p.Val213Glu|692/865|638/756|213/251||	GT:PL	0/1:137,0,67	1/1:156,18,0
Ca_LG_7	44740292	.	T	C	65.0099	PASS	DP=21;VDB=0.220638;SGB=1.27626;RPB=0.939413;MQB=1;MQSB=1;BQB=0.485537;MQ0F=0;AF1=0.5;AC1=2;DP4=8,2,4,0;MQ=50;FQ=68.0191;PV4=1,0.12807,1,1;FS=GGTTCTTGTATTCTATTCTCTCCAATCTTCATGTAATTAAACCTTAAACA[T/C]GTTACAAAACAAACCCAATTCATAAACCCCATCGCAATATTTGCATGAAA;ANN=C|missense_variant|MODERATE|Ca_22126|Ca_22126|transcript|Ca_22126.1|Coding|1/1|c.742A>G|p.Met248Val|796/865|742/756|248/251||	GT:PL	0/1:95,0,255	0/1:0,0,0
Ca_LG_7	44730006	.	C	T	999	PASS	DP=77;VDB=1.29128e-12;SGB=-1.3859;MQSB=1;MQ0F=0;AF1=1;AC1=4;DP4=0,0,14,42;MQ=50;FQ=-109.489;FS=GTTGCTCGAACGGATCTGACGGTAGCACTTGGATGACATCTTCGGGAAGA[C/T]CGAACTTCGACCCACCCGATTCCGCCGTCATCGTCTGATCTTTGTTTTCC;ANN=T|missense_variant|MODERATE|Ca_22125|Ca_22125|transcript|Ca_22125.1|Coding|1/9|c.32G>A|p.Gly11Asp|39/1272|32/1053|11/350||	GT:PL	1/1:255,90,0	1/1:255,78,0
Ca_LG_7	44729919	.	A	G	999	PASS	DP=139;VDB=0.851639;SGB=-1.3845;MQSB=1;MQ0F=0;AF1=1;AC1=4;DP4=0,0,56,62;MQ=50;FQ=-154.755;FS=TCTTGGCGCGAAGTTCCGACGACTCTAATTCAAGGGCGTTTACACGTGTC[A/G]TTAAAGCAATTGAGGTGATCTTGCGTGCTAAATCGAGTTGCTCGAACGGA;ANN=G|missense_variant|MODERATE|Ca_22125|Ca_22125|transcript|Ca_22125.1|Coding|1/9|c.119T>C|p.Met40Thr|126/1272|119/1053|40/350||,G|upstream_gene_variant|MODIFIER|Ca_22124|Ca_22124|transcript|Ca_22124…	GT:PL	1/1:255,232,0	1/1:255,123,0
Ca_LG_7	44729814	.	T	C	999	PASS	DP=197;VDB=0.970415;SGB=-1.38629;MQSB=1;MQ0F=0;AF1=1;AC1=4;DP4=0,0,75,112;MQ=50;FQ=-269.735;FS=TAAATTGTTCGGCGCGGACGAGGTTATCGGCGGTTACGGAGAGGGAGGTA[T/C]CGAGGGATTCAAGCTGAGACTGAAGTTCTTCGATGAGTCTATCTTTCTTG;ANN=C|missense_variant|MODERATE|Ca_22125|Ca_22125|transcript|Ca_22125.1|Coding|1/9|c.224A>G|p.Asp75Gly|231/1272|224/1053|75/350||,C|upstream_gene_variant|MODIFIER|Ca_22124|Ca_22124|transcript|Ca_221…	GT:PL	1/1:255,255,0	1/1:255,238,0
Ca_LG_7	44728622	.	T	C	999	PASS	DP=126;VDB=0.976674;SGB=-1.38628;MQSB=1;MQ0F=0;AF1=1;AC1=4;DP4=0,0,71,55;MQ=50;FQ=-182.755;FS=AAGAACTCATACTCGTTTGACTCTGTATTTTAGCAACAATGTCTGGAGCT[T/C]CTCCCTGTGCCAAATACCGGTAAAAATTCAAAAGTTAAATAAGGAAATAC;ANN=C|missense_variant|MODERATE|Ca_22125|Ca_22125|transcript|Ca_22125.1|Coding|4/9|c.407A>G|p.Glu136Gly|414/1272|407/1053|136/350||,C|upstream_gene_variant|MODIFIER|Ca_22124|Ca_22124|transcript|Ca_22…	GT:PL	1/1:255,229,0	1/1:255,151,0
Ca_LG_7	44728569	.	A	T	999	PASS	DP=168;VDB=0.99332;SGB=-1.02207;MQSB=1;MQ0F=0;AF1=1;AC1=4;DP4=0,0,78,90;MQ=50;FQ=-172.755;FS=AGAGAGGCAGAGAGCAATTTACAACATGTTGAAAGTACCTCCAGATTGAG[A/T]CGAAGAACTCATACTCGTTTGACTCTGTATTTTAGCAACAATGTCTGGAG;ANN=T|missense_variant|MODERATE|Ca_22125|Ca_22125|transcript|Ca_22125.1|Coding|4/9|c.460T>A|p.Ser154Thr|467/1272|460/1053|154/350||,T|upstream_gene_variant|MODIFIER|Ca_22124|Ca_22124|transcript|Ca_221…	GT:PL	1/1:255,255,0	1/1:255,141,0
Ca_LG_7	44727690	.	T	C	999	PASS	DP=270;VDB=0.0114285;SGB=7.8912;MQSB=1;MQ0F=0;AF1=1;AC1=4;DP4=0,0,159,90;MQ=50;FQ=-197.755;FS=TTGGAAGAACTCACCAGCTTGTGATCCTGTTACTGGGTCAGAACTTGATA[T/C]TGAACCGTGGCCTAAGGTCATCGAGGAAAACACGGAAGACCTATCATCAT;ANN=C|missense_variant|MODERATE|Ca_22125|Ca_22125|transcript|Ca_22125.1|Coding|6/9|c.802A>G|p.Ile268Val|809/1272|802/1053|268/350||,C|upstream_gene_variant|MODIFIER|Ca_22124|Ca_22124|transcript|Ca_22…	GT:PL	1/1:255,255,0	1/1:255,166,0
Ca_LG_7	44711037	.	T	C	999	PASS	DP=61;VDB=0.00350635;SGB=27.0332;MQSB=1;MQ0F=0;AF1=1;AC1=4;DP4=0,0,27,16;MQ=50;FQ=-30.7879;FS=TTCCCCATCGTCTTCATCCATGATAAGCTTTGAGTTGTCAGATGGCCATC[T/C]CTATGGTCCCCATGTTCCTTCCGTGTTGGAGGATGATCAGTATGTAGAGT;ANN=C|missense_variant|MODERATE|Ca_22123|Ca_22123|transcript|Ca_22123.1|Coding|13/14|c.1163T>C|p.Leu388Pro|1319/2226|1163/1812|388/603||	GT:PL	1/1:255,129,0	1/1:0,0,0
Ca_LG_7	44709496	.	C	G	999	PASS	DP=24;VDB=0.475009;SGB=13.1931;MQSB=1;MQ0F=0;AF1=1;AC1=4;DP4=0,0,5,18;MQ=50;FQ=-30.7879;FS=CAGGTAGCAAAATCTTGTTTTGTTCCAGCTCTACTAGGGCATGCCATTGA[C/G]GACGATTTTATACACCCGCATCACTCCGATCGTATATTTGAGGCTTACAT;ANN=G|missense_variant|MODERATE|Ca_22123|Ca_22123|transcript|Ca_22123.1|Coding|8/14|c.699C>G|p.Asp233Glu|855/2226|699/1812|233/603||	GT:PL	1/1:255,69,0	1/1:0,0,0
Ca_LG_6	44679234	.	T	C	63.9996	PASS	DP=146;VDB=0.00187095;SGB=1.94933;RPB=0.106556;MQB=1;MQSB=1;BQB=0.679539;MQ0F=0;AF1=0.25;AC1=1;DP4=73,43,5,0;MQ=50;FQ=65.2479;PV4=0.159461,0.269839,1,1;FS=AGCATCTAGGGAGGAAAGACTGCTTGTGGACTCTCTTTGGAGTACATGCT[T/C]TGACGAGCCGTCTTCGCTTCGAGAGAAAGGTCTTCTTGTTCTTCCTGGAG;ANN=C|missense_variant|MODERATE|Ca_18319|Ca_18319|transcript|Ca_18319.1|Coding|6/6|c.923T>C|p.Phe308Ser|1112/1495|923/1110|308/369||,C|ups…	GT:PL	0/0:0,255,255	0/1:97,0,255
Ca_LG_7	44669395	.	C	G	999	PASS	DP=333;VDB=0.997092;SGB=26.5485;MQSB=1;MQ0F=0;AF1=1;AC1=4;DP4=0,0,202,79;MQ=50;FQ=-142.755;FS=GATGATTTTGTTGACGGGAATGCAAAGGATAGTATTGATGATGATATGAT[C/G]ATGGGTGTTGAAGCCGGTCTTGATTTTGATGCTGACTTGAACAAAATGTC;ANN=G|missense_variant|MODERATE|Ca_22121|Ca_22121|transcript|Ca_22121.1|Coding|16/16|c.1737C>G|p.Ile579Met|1923/2220|1737/1863|579/620||,G|downstream_gene_variant|MODIFIER|Ca_22122|Ca_22122|transcrip…	GT:PL	1/1:255,255,0	1/1:255,111,0
Ca_LG_7	44663276	.	G	C	999	PASS	DP=17;VDB=0.996751;SGB=-1.19055;MQSB=1;MQ0F=0;AF1=1;AC1=4;DP4=0,0,14,3;MQ=50;FQ=-49.6163;FS=GATTGAGGTTCTTAACGTTGGGTTTTAACAGAGCATGGGAAAGGTGCATG[G/C]GATGAGTGGTCAGGAAGAATTACCTGAAATGGAGACTACTGATGTCAGTG;ANN=C|missense_variant|MODERATE|Ca_22121|Ca_22121|transcript|Ca_22121.1|Coding|2/16|c.17G>C|p.Gly6Ala|203/2220|17/1863|6/620||	GT:PL	1/1:255,33,0	1/1:134,18,0
Ca_LG_6	44662845	.	G	T	155.011	PASS	DP=18;VDB=3.87165e-08;SGB=6.07412;RPB=0.00229059;MQB=1;MQSB=1;BQB=0.581364;MQ0F=0;AF1=0.5;AC1=2;DP4=6,1,1,10;MQ=50;FQ=124.018;PV4=0.00245098,0.174101,1,0.000602359;FS=TAAATACCTTCCATTGTTTTTCAAAACCTGCGAAAAGGTTCAAATGCAGG[G/T]TGTTGCAGTTGGTCGCGCTGTAGATTTGACAATGTTTAATGGGTATGATC;ANN=T|missense_variant&splice_region_variant|MODERATE|Ca_18318|Ca_18318|transcript|Ca_18318.1|Coding|13/14|c.1736G>T|p.Gly579V…	GT:PL	0/1:185,0,151	0/1:0,0,0
Ca_LG_6	44662591	.	A	C	49.6719	PASS	DP=24;VDB=0.00835905;SGB=1.27626;RPB=0.00969288;MQB=1;MQSB=1;BQB=0.253432;MQ0F=0;AF1=0.293096;AC1=1;DP4=4,13,3,1;MQ=50;FQ=51.221;PV4=0.0877193,0.196924,1,0.0867608;FS=TAACTCCAAAGGATGGTCAAAGCAAGCAAACTTGTATTAGAAGTCGCATC[A/C]AGGTTTTGAACACAGAATACATATTTAGATAAAAGTTTATATGTTTTGTT;ANN=C|missense_variant&splice_region_variant|MODERATE|Ca_18318|Ca_18318|transcript|Ca_18318.1|Coding|12/14|c.1733A>C|p.Gln578P…	GT:PL	0/1:82,0,255	0/0:0,6,75
Ca_LG_6	44662369	.	C	T	129.008	PASS	DP=61;VDB=5.52906e-06;SGB=4.69269;RPB=0.0580064;MQB=1;MQSB=1;BQB=0.984499;MQ0F=0;AF1=0.250417;AC1=1;DP4=26,15,0,9;MQ=50;FQ=130.26;PV4=0.000521867,0.0795658,1,0.118531;FS=TTGAGACTGCTACTACAAGTTATCGATTGTTTGGAATTGATCTTATTGAT[C/T]ATTCTAAAAACTCGACCGCGGTAGGGAAAGCATCTTCACATGCAGTAAAC;ANN=T|missense_variant|MODERATE|Ca_18318|Ca_18318|transcript|Ca_18318.1|Coding|12/14|c.1511C>T|p.Ser504Leu|1511/2048|1511/2…	GT:PL	0/0:0,120,255	0/1:162,0,20
Ca_LG_7	44641367	.	G	C	42.9995	PASS	DP=99;VDB=0.0205346;SGB=1.27626;RPB=0.0432558;MQB=1;MQSB=1;BQB=0.776805;MQ0F=0;AF1=0.25;AC1=1;DP4=28,39,0,4;MQ=50;FQ=44.2478;PV4=0.148085,0.0732477,1,1;FS=TTTGCAAAACTGGCTAGACATGCTGTTGGAGAAGGTGGCTCGTCACATCA[G/C]AATTTGACGAATTTGATTGATGAGATTAAGCTATTAAGAATAAGGGATCC;ANN=C|missense_variant|MODERATE|Ca_22119|Ca_22119|transcript|Ca_22119.1|Coding|1/1|c.1356G>C|p.Gln452His|1356/1431|1356/1431|452/476||,C|d…	GT:PL	0/0:0,157,255	0/1:76,0,255
Ca_LG_7	44641165	.	G	A	999	PASS	DP=116;VDB=0.00113325;SGB=-0.406363;MQSB=1;MQ0F=0;AF1=1;AC1=4;DP4=0,0,65,13;MQ=50;FQ=-91.7541;FS=GGTGCACAGTGATCAATTCTACAATGAGAAGTTGATAACACAAGTGCGGG[G/A]GATTGGAGTGGAAATCGGTGTTGAGGAGTGGATCACAACTGCTTTTCGAG;ANN=A|missense_variant|MODERATE|Ca_22119|Ca_22119|transcript|Ca_22119.1|Coding|1/1|c.1154G>A|p.Gly385Glu|1154/1431|1154/1431|385/476||,A|downstream_gene_variant|MODIFIER|Ca_22118|Ca_22118|transcri…	GT:PL	1/1:255,175,0	1/1:255,60,0
Ca_LG_7	44640336	.	G	A	999	PASS	DP=41;VDB=0.388056;SGB=-0.325714;MQSB=1;MQ0F=0;AF1=1;AC1=4;DP4=0,0,18,14;MQ=50;FQ=-52.7536;FS=TCCTCCGCGAACACATTGAAAATTTCGTGGAGCAGTATCCACCGGATTGT[G/A]TCATAGCAGATTTTTTATTCCCATGGGTGGATGAATTGGCGAACAAGCTT;ANN=A|missense_variant|MODERATE|Ca_22119|Ca_22119|transcript|Ca_22119.1|Coding|1/1|c.325G>A|p.Val109Ile|325/1431|325/1431|109/476||,A|downstream_gene_variant|MODIFIER|Ca_22118|Ca_22118|transcript|Ca_…	GT:PL	1/1:213,21,0	1/1:255,75,0
Ca_LG_7	44636779	.	T	A	999	PASS	DP=34;VDB=0.248359;SGB=-0.949261;MQSB=1;MQ0F=0;AF1=1;AC1=4;DP4=0,0,14,8;MQ=50;FQ=-49.7492;FS=GATGGACGGTGGTGATGATGCGCAGGAAATCAGACGGCGTGCGCGAGAGT[T/A]TGGTGATAAGGCTAAACAAGCTGTTCAACAAGGTGGCTCGTCTCATAATA;ANN=A|missense_variant|MODERATE|Ca_22118|Ca_22118|transcript|Ca_22118.1|Coding|1/1|c.1358T>A|p.Phe453Tyr|1518/1627|1358/1467|453/488||,A|upstream_gene_variant|MODIFIER|Ca_22119|Ca_22119|transcript|Ca_…	GT:PL	1/1:255,48,0	1/1:195,18,0
Ca_LG_7	44636547	.	A	G	999	PASS	DP=46;VDB=3.67363e-06;SGB=-1.3655;MQSB=0.811936;MQ0F=0;AF1=1;AC1=4;DP4=0,0,6,35;MQ=49;FQ=-79.7453;FS=TGGGTGCGTTTATGACGCATTGTGGATGGAATTCTATTGTGGAGGCGGTT[A/G]GTGCGGGGATTCCGATGATTACGTGGCCGGTGCATGGTGAACAATTTTAC;ANN=G|missense_variant|MODERATE|Ca_22118|Ca_22118|transcript|Ca_22118.1|Coding|1/1|c.1126A>G|p.Ser376Gly|1286/1627|1126/1467|376/488||,G|upstream_gene_variant|MODIFIER|Ca_22119|Ca_22119|transc…	GT:PL	1/1:255,48,0	1/1:232,75,0
Ca_LG_7	44636455	.	G	A	999	PASS	DP=42;VDB=0.838806;SGB=-1.38336;MQSB=1;MQ0F=0;AF1=1;AC1=4;DP4=0,0,34,4;MQ=50;FQ=-85.7437;FS=GTTGCCGAAGGGATTCGAAGATAGAAACAGTGAGAAGGGTTTGATAGTTA[G/A]GGGATGGGCCCCACAGGTATTGATTTTGGGCCATCCTGCTGTGGGTGCGT;ANN=A|missense_variant|MODERATE|Ca_22118|Ca_22118|transcript|Ca_22118.1|Coding|1/1|c.1034G>A|p.Arg345Lys|1194/1627|1034/1467|345/488||,A|upstream_gene_variant|MODIFIER|Ca_22119|Ca_22119|transcript|Ca_2…	GT:PL	1/1:255,57,0	1/1:214,57,0
Ca_LG_7	44635926	.	T	C	999	PASS	DP=33;VDB=0.0251036;SGB=-0.759276;MQSB=1;MQ0F=0;AF1=1;AC1=4;DP4=0,0,14,14;MQ=50;FQ=-52.7534;FS=CCCTCATGGAATCCATCAGAACAAACCCTTCACCTGATTCGGATTCGGAT[T/C]CCGATTCGGCTTCTTATGAGTTTCCAAATTTTCCTCACCGTATCACCATG;ANN=C|missense_variant|MODERATE|Ca_22118|Ca_22118|transcript|Ca_22118.1|Coding|1/1|c.505T>C|p.Ser169Pro|665/1627|505/1467|169/488||,C|upstream_gene_variant|MODIFIER|Ca_22119|Ca_22119|transcript|Ca_2…	GT:PL	1/1:225,21,0	1/1:255,63,0
Ca_LG_7	44635611	.	G	C	999	PASS	DP=28;VDB=0.101324;SGB=-1.09901;MQSB=1;MQ0F=0;AF1=1;AC1=4;DP4=0,0,14,9;MQ=50;FQ=-52.7449;FS=TCAACGCTCAAATCCTCCGCAAATCTCTCTCCTCCGCCGATCCCTCCTTC[G/C]TCCGAATTCACACCGTTGACTTCCCTTCCCAACAAGTCGGCCTCCCCTAC;ANN=C|missense_variant|MODERATE|Ca_22118|Ca_22118|transcript|Ca_22118.1|Coding|1/1|c.190G>C|p.Val64Leu|350/1627|190/1467|64/488||,C|upstream_gene_variant|MODIFIER|Ca_22119|Ca_22119|transcript|Ca_22119.…	GT:PL	1/1:225,21,0	1/1:255,48,0
Ca_LG_7	44635531	.	T	A	251.368	PASS	DP=12;VDB=0.627244;SGB=-1.00117;MQSB=1;MQ0F=0;AF1=1;AC1=4;DP4=0,0,9,1;MQ=50;FQ=-40.4558;FS=TGGTCACATGATTCCTCTATGCGACATAGCAACACTCTTCGCCTCACTCC[T/A]TCAACACGTCACCATCATCACCACTCCCTTCAACGCTCAAATCCTCCGCA;ANN=A|missense_variant|MODERATE|Ca_22118|Ca_22118|transcript|Ca_22118.1|Coding|1/1|c.110T>A|p.Leu37His|270/1627|110/1467|37/488||,A|upstream_gene_variant|MODIFIER|Ca_22119|Ca_22119|transcript|Ca_22119.1…	GT:PL	1/1:118,9,0	1/1:169,21,0
Ca_LG_7	44593203	.	A	G	125	PASS	DP=64;VDB=6.99472e-07;SGB=5.38303;RPB=0.632626;MQB=1;MQSB=1;BQB=0.0509284;MQ0F=0;AF1=0.25;AC1=1;DP4=31,21,10,0;MQ=50;FQ=126.249;PV4=0.0120943,0.466013,1,1;FS=AGACAAATGAGATGAATCTCCAGCATTAAGTCCATGAAACCCAATATTGT[A/G]CGATATGCTCCCATCAGCCTTGAACAGGCCATAATTCCTCTCAGAGGTAG;ANN=G|missense_variant|MODERATE|Ca_22114|Ca_22114|transcript|Ca_22114.1|Coding|2/3|c.1033T>C|p.Tyr345His|1374/1634|1033/1173|345/390||,…	GT:PL	0/0:0,126,255	0/1:158,0,203
Ca_LG_5	44566960	.	C	A	41.0099	PASS	DP=10;VDB=0.0221621;SGB=0.620439;RPB=0.0916482;MQB=0.916482;MQSB=0.952347;BQB=0.366593;MQ0F=0;AF1=0.5;AC1=2;DP4=2,5,3,0;MQ=50;FQ=44.019;PV4=0.166667,1,1,0.211785;FS=TGAGGTTGGACTATGGTTGTCCTTGCTCACAATTTCCCTCATTTCACCAA[C/A]TACCTGCCCATATGTAATTCAAAACTCAGAAGTAAATACCATCATAAATA;ANN=A|missense_variant|MODERATE|Ca_15084|Ca_15084|transcript|Ca_15084.1|Coding|36/37|c.4318G>T|p.Val1440Phe|4318/4518|4318/4518|…	GT:PL	0/1:71,0,177	0/1:0,0,0
Ca_LG_5	44557991	.	A	G	66.3496	PASS	DP=15;VDB=0.000411984;SGB=2.63044;RPB=0.00632972;MQB=1;MQSB=1;BQB=0.0540199;MQ0F=0;AF1=0.271441;AC1=1;DP4=8,1,0,6;MQ=50;FQ=67.7629;PV4=0.0013986,0.00388524,1,0.000102047;FS=AAAATCCAGAAGGAAGATCATACATGGTAGGATTTGGAAACAACCCACCA[A/G]CACAAGCTCACCATAGAGGTGCTTCAGTGCCAAAGTTACCACCAAATGAA;ANN=G|missense_variant|MODERATE|Ca_15082|Ca_15082|transcript|Ca_15082.1|Coding|6/6|c.1135A>G|p.Thr379Ala|1135/1389|1135/…	GT:PL	0/0:0,9,101	0/1:99,0,131
Ca_LG_7	44535303	.	A	T	102.023	PASS	DP=22;VDB=6.99472e-07;SGB=5.38303;RPB=0.000399184;MQB=1;BQB=0.0366434;MQ0F=0;AF1=0.251326;AC1=1;DP4=12,0,10,0;MQ=50;FQ=103.283;PV4=1,0.0315236,1,1;FS=GAATGCAAGGTCAAGTTGGTTTAAGCAGGGTTGGAGCTGGAACATCTCCT[A/T]ACTATGCTGCTGGATCACAACCTATGATGAGTTATGGAATGCCACAATTT;ANN=T|missense_variant|MODERATE|Ca_22108|Ca_22108|transcript|Ca_22108.1|Coding|1/1|c.1738A>T|p.Asn580Tyr|1912/2127|1738/1833|580/610||,T|downst…	GT:PL	0/0:0,21,158	0/1:135,0,102
Ca_LG_5	44122957	.	A	T	222.002	PASS	DP=75;VDB=1.89136e-11;SGB=13.6932;RPB=0.32693;MQB=0.669356;MQSB=0.640568;BQB=0.514992;MQ0F=0;AF1=0.25;AC1=1;DP4=25,28,11,11;MQ=48;FQ=223.25;PV4=1,1,1,1;FS=CAGTGGGTATTATAAGTGCAGTACAGTGCGAGGGTGTCCAGCGAGGAAAC[A/T]CGTGGAGCGGGCTATTGATGATCCTACGATGCTGATTGTAACGTACGAAG;ANN=T|missense_variant|MODERATE|Ca_15037|Ca_15037|transcript|Ca_15037.1|Coding|3/3|c.751A>T|p.Thr251Ser|751/893|751/893|251/296||WARNING_T…	GT:PL	0/0:0,99,255	0/1:255,0,244
Ca_LG_5	44079666	.	C	T	30.0138	PASS	DP=25;VDB=0.0138351;SGB=1.27626;RPB=0.0131412;MQB=1;MQSB=1;BQB=0.6023;MQ0F=0;AF1=0.5;AC1=2;DP4=8,12,4,0;MQ=50;FQ=33.0209;PV4=0.0931677,1,1,0.00601289;FS=TGAAGCCATTTTGCATTATACCTTCTTCGTTTCTACAGAGAGCCTATGAC[C/T]AGGTCCAGCCTTATTACAGCTTAACCTATCATGATAACCACTATATTTTG;ANN=T|missense_variant&splice_region_variant|MODERATE|Ca_15031|Ca_15031|transcript|Ca_15031.1|Coding|8/11|c.1505C>T|p.Pro502Leu|1505/2223|15…	GT:PL	0/1:60,0,255	0/1:0,0,0
Ca_LG_5	44077276	.	T	C	999	PASS	DP=17;VDB=0.525709;SGB=7.7304;MQSB=1;MQ0F=0;AF1=1;AC1=4;DP4=0,0,12,3;MQ=50;FQ=-30.7875;FS=GCAATGCAGGATATTTGGACTCAAATATGGTGGTGATTTTGAACGATAGC[T/C]GTCACTCTTTACTCCCAAACATTGAGGAGGGCCCAAAAACCTCTGTCAAT;ANN=C|missense_variant|MODERATE|Ca_15031|Ca_15031|transcript|Ca_15031.1|Coding|6/11|c.815T>C|p.Leu272Pro|815/2223|815/2223|272/740||WARNING_TRANSCRIPT_MULTIPLE_STOP_CODONS	GT:PL	1/1:255,45,0	1/1:0,0,0
Ca_LG_7	43883012	.	A	G	219.002	PASS	DP=166;VDB=4.95615e-05;SGB=8.15014;RPB=0.505365;MQB=1;MQSB=1;BQB=0.777575;MQ0F=0;AF1=0.25;AC1=1;DP4=78,70,7,7;MQ=50;FQ=220.25;PV4=1,1,1,1;FS=GGCAGTTGTTTGGATGCAGAACCAGCTGAGCCAGAATAAGACCCAAGATC[A/G]GATACTAACCTATATCAATAACGTGAGTTAGTTGTTTTTGTCTTGCTATT;ANN=G|missense_variant|MODERATE|Ca_22046|Ca_22046|transcript|Ca_22046.1|Coding|11/14|c.1181A>G|p.Gln394Arg|1232/1852|1181/1497|394/498||	GT:PL	0/0:0,255,255	0/1:252,0,255
Ca_LG_5	43856352	.	C	T	37.2103	PASS	DP=40;VDB=0.02;SGB=0.00473136;RPB=0.928571;MQB=1;MQSB=1;BQB=0.875;MQ0F=0;AF1=0.389996;AC1=2;DP4=17,11,2,0;MQ=50;FQ=39.2481;PV4=0.51954,0.204417,1,1;FS=TGCATTGAGCATCCATGGTGTACGTGTTGATCTTGCTTGGTTTGAGGCTA[C/T]AAGTATTGGCTATGGACACTATGGGATTGTGGTTTATGCTCTTGAAGGAG;ANN=T|missense_variant|MODERATE|Ca_15009|Ca_15009|transcript|Ca_15009.1|Coding|20/24|c.3548C>T|p.Thr1183Ile|3548/4340|3548/4340|1183/1445||WAR…	GT:PL	0/0:0,84,255	1/1:74,6,0
Ca_LG_6	43842545	.	T	C	999	PASS	DP=57;VDB=0.905695;SGB=17.852;RPB=0.610282;MQB=1;MQSB=1;BQB=0.841827;MQ0F=0;AF1=0.5;AC1=2;DP4=3,20,11,17;MQ=50;FQ=217.229;PV4=0.0580386,1,1,0.493284;FS=TTGAAGATTTAAGAGTCATAGGAGAGTTTATGTTTCTCGTTTCTATGTCA[T/C]CCCTTACAGCGTTGATATACTTGCCAACATCGACGTTCTGAACTCCCATT;ANN=C|missense_variant|MODERATE|Ca_18286|Ca_18286|transcript|Ca_18286.1|Coding|14/14|c.2519A>G|p.Asp840Gly|2771/3300|2519/3048|840/1015||	GT:PL	1/1:255,84,0	0/0:0,69,255
Ca_LG_5	43823980	.	G	A	85.6127	PASS	DP=22;VDB=0.0058656;SGB=1.27626;RPB=0.593488;MQB=1;MQSB=1;BQB=0.038355;MQ0F=0;AF1=0.468718;AC1=2;DP4=10,8,0,4;MQ=50;FQ=88.205;PV4=0.0963773,1,1,1;FS=TTATAAACCTTACATGAATTTTATATCTTCGGAGTCACGAACCATCTGGA[G/A]AAGAAGAGGAGGTTTCCCATTCTTACCATCGGTTAAAAATAGGTGCTTTC;ANN=A|missense_variant|MODERATE|Ca_15008|Ca_15008|transcript|Ca_15008.1|Coding|5/10|c.808C>T|p.Leu270Phe|1020/1512|808/1266|270/421||	GT:PL	0/0:0,54,255	1/1:125,12,0
Ca_LG_4	43651449	.	T	C	999	PASS	DP=10;VDB=0.687358;SGB=3.78914;MQSB=1;MQ0F=0;AF1=1;AC1=4;DP4=0,0,8,1;MQ=50;FQ=-30.7671;FS=CAATAACACTTCTCAATCTTCTAATTCAACTACAAAAACATTTAAAGCAA[T/C]CACTTTTGGAAACAAAACTCAAAACCCTCAAAATCCATTTAAAGATTCTG;ANN=C|missense_variant|MODERATE|Ca_11302|Ca_11302|transcript|Ca_11302.1|Coding|1/5|c.392T>C|p.Ile131Thr|553/2129|392/1590|131/529||	GT:PL	1/1:213,27,0	1/1:0,0,0
Ca_LG_7	43643955	.	A	T	214.22	PASS	DP=130;VDB=0.0331989;SGB=22.704;RPB=0.832765;MQB=1;MQSB=1;BQB=0.999856;MQ0F=0;AF1=0.5;AC1=2;DP4=45,25,12,23;MQ=50;FQ=217.229;PV4=0.00647605,0.37158,1,1;FS=TAGTGTTGAAATTCTCAAAGCTGCTGGTGAACGCAGTGGTGGGTCTCTTG[A/T]TGGTGTAGCATTTCTCCTCGAATCTGACTTCTTAGGTGATCCTGCAGCTA;ANN=T|missense_variant|MODERATE|Ca_22019|Ca_22019|transcript|Ca_22019.1|Coding|1/1|c.413A>T|p.Asp138Val|413/876|413/876|138/291||,T|upstre…	GT:PL	0/0:0,211,255	1/1:255,105,0
Ca_LG_4	43630670	.	A	T	999	PASS	DP=34;VDB=0.178141;SGB=20.1047;MQSB=1;MQ0F=0;AF1=1;AC1=4;DP4=0,0,12,21;MQ=50;FQ=-30.7879;FS=AAGGAGATATTACAGATAACATATCATCGAATAAGGGCCCACCAGCAAAG[A/T]GTTATGGGAGTTCTGAGCATCTAGTTCTGATTCCTGAAGATGCTTTTGAA;ANN=T|missense_variant|MODERATE|Ca_11301|Ca_11301|transcript|Ca_11301.1|Coding|8/19|c.865T>A|p.Ser289Thr|981/2543|865/2427|289/808||	GT:PL	1/1:255,99,0	1/1:0,0,0
Ca_LG_4	43630163	.	C	T	999	PASS	DP=70;VDB=0.930976;SGB=40.2025;MQSB=1;MQ0F=0;AF1=1;AC1=4;DP4=0,0,36,26;MQ=50;FQ=-30.7879;FS=TTGGTCTTTGAGGATCAAACATCTTTGAACTCTTGTCAACAATTGAATCA[C/T]GTCTTCTACCAGCAAGTGAATCACGTTTATTGATATCCCGTTCAAGACGA;ANN=T|missense_variant|MODERATE|Ca_11301|Ca_11301|transcript|Ca_11301.1|Coding|10/19|c.1181G>A|p.Arg394His|1297/2543|1181/2427|394/808||	GT:PL	1/1:255,187,0	1/1:0,0,0
Ca_LG_4	43616679	.	T	C	999	PASS	DP=119;VDB=0.735228;SGB=19.8256;MQSB=1;MQ0F=0;AF1=1;AC1=4;DP4=0,0,68,49;MQ=50;FQ=-34.7547;FS=AACATGTTTCTTTTGATCTTCCATCTGGGTCGTCAATTTGTCCCTTTCTT[T/C]TGTGACAACGGAAAGTTCGCTCTTGAGGTTCTGTTAGATGATCTGAGATG;ANN=C|missense_variant|MODERATE|Ca_11301|Ca_11301|transcript|Ca_11301.1|Coding|17/19|c.2038A>G|p.Lys680Glu|2154/2543|2038/2427|680/808||,C|downstream_gene_variant|MODIFIER|Ca_11300|Ca_11300|transcript…	GT:PL	1/1:255,255,0	1/1:41,3,0
Ca_LG_5	43590073	.	G	C	38.0003	PASS	DP=43;VDB=0.0058656;SGB=1.27626;RPB=0.101701;MQB=1;MQSB=1;BQB=0.901934;MQ0F=0;AF1=0.250021;AC1=1;DP4=26,4,4,0;MQ=50;FQ=39.2486;PV4=1,0.206341,1,1;FS=GACTGGAGAACATATAGTTTCTGCCAAAGCTCAATCAGATTCATTGAGCA[G/C]TCGCCAAATTTTTATTAAAGATGTTCTTAGTAGTCCTATCTCGTATGTCG;ANN=C|missense_variant|MODERATE|Ca_14989|Ca_14989|transcript|Ca_14989.1|Coding|2/9|c.983G>C|p.Ser328Thr|1097/2288|983/1995|328/664||	GT:PL	0/1:71,0,255	0/0:0,39,191
Ca_LG_5	43588219	.	G	A	30.0035	PASS	DP=43;VDB=0.02;SGB=0.00473136;RPB=0.666667;MQB=1;MQSB=1;BQB=0.37037;MQ0F=0;AF1=0.25;AC1=1;DP4=14,13,2,0;MQ=50;FQ=31.2507;PV4=0.487685,1,1,1;FS=GTAATGAAAATCCGAGCACGGCGCGGAGGAACGCGGAGGTTGATTTTAAC[G/A]ACGTGTTTGGAGGACCACCGCGGCGGTCATCGGTAAACGAAACGGTGAGA;ANN=A|missense_variant|MODERATE|Ca_14989|Ca_14989|transcript|Ca_14989.1|Coding|1/9|c.91G>A|p.Asp31Asn|205/2288|91/1995|31/664||,A|downstream_gene_vari…	GT:PL	0/1:63,0,209	0/0:0,57,255
Ca_LG_5	43530582	.	G	T	42.9995	PASS	DP=225;VDB=0.000411984;SGB=2.63044;RPB=0.00525315;MQB=1;MQSB=1;BQB=0.887909;MQ0F=0;AF1=0.25;AC1=1;DP4=95,77,0,6;MQ=50;FQ=44.2478;PV4=0.00930356,0.0842226,1,1;FS=ACGGGTTCACCAACCACCATTGATCAAATCTCTGAAAGTGAGTCACTCAA[G/T]AATCAATAATTCATCCAATTAGAATAATAACAGAATAACATAGGTTTCTG;ANN=T|missense_variant|MODERATE|Ca_14983|Ca_14983|transcript|Ca_14983.1|Coding|12/12|c.1470G>T|p.Lys490Asn|1577/1853|1470/1479|490/4…	GT:PL	0/0:0,255,255	0/1:76,0,255
Ca_LG_7	43458748	.	C	A	222.002	PASS	DP=408;VDB=0.996713;SGB=25.4765;RPB=0.124106;MQB=1;MQSB=1;BQB=0.109877;MQ0F=0;AF1=0.250001;AC1=1;DP4=140,138,19,20;MQ=50;FQ=223.25;PV4=0.865928,1,1,0.0316955;FS=CGTTCCGCCAGAAACTACAAGAGTTTCGCCTGTTATGTAAGAAGCATCAT[C/A]AGATGCCAAAAAAGCTGCAGCAGCACCCATGTCTTCAGTTGTACCAAGCC;ANN=A|missense_variant|MODERATE|Ca_21998|Ca_21998|transcript|Ca_21998.1|Coding|6/6|c.694G>T|p.Asp232Tyr|875/1061|694/759|232/252||,A…	GT:PL	0/0:0,255,255	0/1:255,0,46
Ca_LG_5	43423838	.	G	A	62.9996	PASS	DP=83;VDB=0.228249;SGB=3.31571;RPB=0.672476;MQB=1;MQSB=1;BQB=0.0453168;MQ0F=0;AF1=0.25;AC1=1;DP4=43,31,7,0;MQ=50;FQ=64.2479;PV4=0.0400688,1,1,1;FS=TTATGTGTTGGGAAAGAATCCTATGCATATGAGTTTTCTGGTGGGATATG[G/A]AAAAAAATTCCCGCAATTCGTGCATCACAGGGGTGCTTCAATTCCCGCTG;ANN=A|missense_variant|MODERATE|Ca_14974|Ca_14974|transcript|Ca_14974.1|Coding|6/6|c.1310G>A|p.Gly437Glu|1669/2244|1310/1587|437/528||,A|downstrea…	GT:PL	0/0:0,141,255	0/1:96,0,255
Ca_LG_5	43369995	.	T	A	63.7588	PASS	DP=15;VDB=0.0221621;SGB=0.620439;RPB=0.115573;MQB=0.924584;BQB=0.115573;MQ0F=0;AF1=0.446834;AC1=2;DP4=6,0,3,0;MQ=50;FQ=66.2;PV4=1,2.53601e-06,1,1;FS=GAAATTACCTCGTTTGTTTTTGTTTGGGGTTTTGATTTTTGTTTGTTTGA[T/A]TGTCGTAATAGATTGATGTTGTTGTGTTGCGTTTTGAGTCAAAACGGCAT;ANN=A|missense_variant|MODERATE|Ca_14969|Ca_14969|transcript|Ca_14969.1|Coding|1/1|c.55A>T|p.Ile19Phe|306/1223|55/651|19/216||	GT:PL	0/0:0,18,195	1/1:102,9,0
Ca_LG_5	43296998	.	A	C	43.001	PASS	DP=26;VDB=0.00187095;SGB=1.94933;RPB=0.0029283;MQB=1;MQSB=1;BQB=0.00843697;MQ0F=0;AF1=0.250084;AC1=1;DP4=17,4,0,5;MQ=50;FQ=44.25;PV4=0.00191548,2.11759e-05,1,0.000496866;FS=ACAGCACTTTGAGGCCAATACGGCATTATGTAAAGTTTCTACCAAAAATG[A/C]TTCTTATATTGTGAGGTACGGTTTATTTATATGCGTGTCTGTGTATTTGT;ANN=C|missense_variant|MODERATE|Ca_14961|Ca_14961|transcript|Ca_14961.1|Coding|4/6|c.419A>C|p.Asp140Ala|419/886|419/621|…	GT:PL	0/0:0,33,255	0/1:76,0,166
Ca_LG_5	43183394	.	T	C	999	PASS	DP=13;VDB=6.71664e-05;SGB=3.16415;MQSB=0.900802;MQ0F=0;AF1=1;AC1=4;DP4=0,0,3,5;MQ=50;FQ=-30.7466;FS=AAATGCCAACAAGATATACCGTCTTTCTGGAACTCAGAAAAAGAGATGGT[T/C]GAGACCAACAAAAGTTTAACCTTTCTGATGCAACATTTAGGATTTGCTGG;ANN=C|missense_variant|MODERATE|Ca_14951|Ca_14951|transcript|Ca_14951.1|Coding|5/5|c.623T>C|p.Leu208Ser|623/642|623/642|208/213||WARNING_TRANSCRIPT_MULTIPLE_STOP_CODONS	GT:PL	1/1:255,24,0	1/1:0,0,0
Ca_LG_5	43183297	.	C	T	999	PASS	DP=15;VDB=0.000127726;SGB=4.42685;MQ0F=0;AF1=1;AC1=4;DP4=0,0,10,0;MQ=50;FQ=-30.7775;FS=AGCTAAAAGCCAGATATAGAGGAACTTATGTGTTGACAATGACAACATCT[C/T]CGGATCGCGAGAAGAATGTAGAGAACATGGTTCGACAACTCTCTCCAAAT;ANN=T|missense_variant|MODERATE|Ca_14951|Ca_14951|transcript|Ca_14951.1|Coding|5/5|c.526C>T|p.Pro176Ser|526/642|526/642|176/213||WARNING_TRANSCRIPT_MULTIPLE_STOP_CODONS	GT:PL	1/1:221,30,0	1/1:0,0,0
Ca_LG_5	43182712	.	A	T	999	PASS	DP=26;VDB=0.190602;SGB=14.572;MQSB=1;MQ0F=0;AF1=1;AC1=4;DP4=0,0,13,12;MQ=50;FQ=-30.7879;FS=TCCATAACATGCTAACTTTGATTTTATGCTTTCAGCACATTCTATGGAAG[A/T]GGTGGAGGCCTTATGCGATCGATTAGGAGTATTTGTAAATGGTAACTTGC;ANN=T|missense_variant|MODERATE|Ca_14951|Ca_14951|transcript|Ca_14951.1|Coding|4/5|c.405A>T|p.Arg135Ser|405/642|405/642|135/213||WARNING_TRANSCRIPT_MULTIPLE_STOP_CODONS	GT:PL	1/1:255,75,0	1/1:0,0,0
Ca_LG_7	43157548	.	T	C	999	PASS	DP=178;VDB=0.922921;SGB=2.50514;MQSB=1;MQ0F=0;AF1=1;AC1=4;DP4=0,0,79,81;MQ=50;FQ=-145.755;FS=CGCCTAGAGGTTGCTTGACTAGCAGAACTCTCAACTGGATTTCTTTGTAC[T/C]GAAGGAGATTGTGTATCCCCGCGCTCTTCTTGATTGGCATTGGGTGCAGT;ANN=C|missense_variant|MODERATE|Ca_21966|Ca_21966|transcript|Ca_21966.1|Coding|11/13|c.1198A>G|p.Ser400Gly|1198/1950|1198/1950|400/649||WARNING_TRANSCRIPT_MULTIPLE_STOP_CODONS	GT:PL	1/1:255,255,0	1/1:255,114,0
Ca_LG_7	43127123	.	C	T	999	PASS	DP=87;VDB=0.617365;SGB=2.27378;MQSB=1;MQ0F=0;AF1=1;AC1=4;DP4=0,0,45,42;MQ=50;FQ=-85.754;FS=ACTTGTTTACTTAGATAATAATTAGGAAGATCAAGGGGCTTACTGTTCAG[C/T]ATCATTGCCTCCGTCAGCTGCATCAACCTTTTTGTGAGACTTCAGAGGGA;ANN=T|missense_variant|MODERATE|Ca_21961|Ca_21961|transcript|Ca_21961.1|Coding|4/6|c.1417G>A|p.Ala473Thr|1417/1809|1417/1614|473/537||,T|downstream_gene_variant|MODIFIER|Ca_21960|Ca_21960|transcript|Ca_…	GT:PL	1/1:255,208,0	1/1:255,54,0
Ca_LG_7	43126796	.	C	T	999	PASS	DP=111;VDB=0.114206;SGB=4.5339;MQSB=1;MQ0F=0;AF1=1;AC1=4;DP4=0,0,56,50;MQ=50;FQ=-91.7541;FS=CGTGTATTTCCTTCAGCCACTTATCGACACACGACATGTGATATTCATGC[C/T]TGCAAGGAAGAACTCGTATTTGGTCCCCATCTTCATACTCCGCCAGGCAT;ANN=T|missense_variant|MODERATE|Ca_21961|Ca_21961|transcript|Ca_21961.1|Coding|5/6|c.1484G>A|p.Arg495Lys|1484/1809|1484/1614|495/537||,T|downstream_gene_variant|MODIFIER|Ca_21960|Ca_21960|transcript|Ca…	GT:PL	1/1:255,255,0	1/1:255,60,0
Ca_LG_7	43125863	.	T	C	999	PASS	DP=20;VDB=0.969317;SGB=8.40551;MQSB=1;MQ0F=0;AF1=1;AC1=4;DP4=0,0,10,6;MQ=50;FQ=-30.7877;FS=GCGGAGCATTGCAAAAGAAAAACGTGGAGGCAACTCAAAGCGATGGACAA[T/C]GTTTGATGATGATGAAAACATTCATCCAAATCTTTTTGTTCATCATCATG;ANN=C|missense_variant|MODERATE|Ca_21960|Ca_21960|transcript|Ca_21960.1|Coding|5/5|c.1343T>C|p.Met448Thr|1343/1455|1343/1455|448/484||,C|downstream_gene_variant|MODIFIER|Ca_21961|Ca_21961|transcript|Ca_…	GT:PL	1/1:255,48,0	1/1:0,0,0
Ca_LG_7	43124834	.	T	G	999	PASS	DP=34;VDB=0.678241;SGB=17.336;MQSB=1;MQ0F=0;AF1=1;AC1=4;DP4=0,0,17,12;MQ=50;FQ=-30.7879;FS=CAATTCTTATGGAGGAAACCGGACCACCCGAACCACCGAAGCAAAGCAGC[T/G]CTGGTTCGGAGAAGTTGAAGAGAAAACCATTTAGAACTTTGTTTCATAAG;ANN=G|missense_variant|MODERATE|Ca_21960|Ca_21960|transcript|Ca_21960.1|Coding|2/5|c.748T>G|p.Ser250Ala|748/1455|748/1455|250/484||,G|downstream_gene_variant|MODIFIER|Ca_21961|Ca_21961|transcript|Ca_219…	GT:PL	1/1:255,87,0	1/1:0,0,0
Ca_LG_7	43124820	.	C	A	999	PASS	DP=34;VDB=0.840256;SGB=17.336;MQSB=1;MQ0F=0;AF1=1;AC1=4;DP4=0,0,16,13;MQ=50;FQ=-30.7879;FS=AAGTGAAGCTGGTTCAATTCTTATGGAGGAAACCGGACCACCCGAACCAC[C/A]GAAGCAAAGCAGCTCTGGTTCGGAGAAGTTGAAGAGAAAACCATTTAGAA;ANN=A|missense_variant|MODERATE|Ca_21960|Ca_21960|transcript|Ca_21960.1|Coding|2/5|c.734C>A|p.Pro245Gln|734/1455|734/1455|245/484||,A|downstream_gene_variant|MODIFIER|Ca_21961|Ca_21961|transcript|Ca_219…	GT:PL	1/1:255,87,0	1/1:0,0,0
Ca_LG_7	43124535	.	T	C	999	PASS	DP=18;VDB=0.111939;SGB=8.40551;MQSB=1;MQ0F=0;AF1=1;AC1=4;DP4=0,0,6,10;MQ=50;FQ=-30.7877;FS=AGCAGTACAAGGAGCTAAGATTGAAGCTAGTGATATAATCGCATCGAAAT[T/C]GAAAGACTCAAAAGAGAATTCAGAAGAGGAGTGGTCAGTTATTGACTTGA;ANN=C|missense_variant|MODERATE|Ca_21960|Ca_21960|transcript|Ca_21960.1|Coding|2/5|c.449T>C|p.Leu150Ser|449/1455|449/1455|150/484||,C|downstream_gene_variant|MODIFIER|Ca_21961|Ca_21961|transcript|Ca_219…	GT:PL	1/1:255,48,0	1/1:0,0,0
Ca_LG_7	43070300	.	G	A	999	PASS	DP=18;VDB=0.0196225;SGB=-0.975206;MQSB=1;MQ0F=0;AF1=1;AC1=4;DP4=0,0,11,7;MQ=50;FQ=-46.7358;FS=GCAGCTGATTTAAATTACTATCTTCATGCTTGTTCCCAGTCCTAAAACGC[G/A]AGACGTCCTGGCATATACCGATAAATGCAAGTTACTTTGAAGCAACTATG;ANN=A|missense_variant|MODERATE|Ca_21955|Ca_21955|transcript|Ca_21955.1|Coding|3/9|c.308C>T|p.Ser103Leu|308/2056|308/2056|103/684||WARNING_TRANSCRIPT_MULTIPLE_STOP_CODONS	GT:PL	1/1:255,39,0	1/1:142,15,0
Ca_LG_7	43069866	.	T	C	999	PASS	DP=72;VDB=0.581744;SGB=-1.38381;MQSB=1;MQ0F=0;AF1=1;AC1=4;DP4=0,0,24,20;MQ=50;FQ=-91.4884;FS=ACAAGAGCCGTCCTCATCATATGACTCTTCATTGCCATCTTCATCACTTT[T/C]GTTATCTGAGATGTCCTCGGTGTATAGCTTAAGCCCTCCAATAGAAAGAA;ANN=C|missense_variant|MODERATE|Ca_21955|Ca_21955|transcript|Ca_21955.1|Coding|3/9|c.742A>G|p.Lys248Glu|742/2056|742/2056|248/684||WARNING_TRANSCRIPT_MULTIPLE_STOP_CODONS	GT:PL	1/1:255,72,0	1/1:255,60,0
Ca_LG_7	43067552	.	T	A	999	PASS	DP=46;VDB=0.0720829;SGB=1.32865;MQSB=1;MQ0F=0;AF1=1;AC1=4;DP4=0,0,23,23;MQ=50;FQ=-55.7537;FS=GCAGTCCCGAGAATGCATAGGCTGGAAAGAGAACATGTCCACTTGCTCCA[T/A]AACAATCTGTTCTAATTTCTAGAATACCCCCCCAAAAAAAAAATGGGTTA;ANN=A|missense_variant|MODERATE|Ca_21955|Ca_21955|transcript|Ca_21955.1|Coding|5/9|c.1339A>T|p.Met447Leu|1339/2056|1339/2056|447/684||WARNING_TRANSCRIPT_MULTIPLE_STOP_CODONS	GT:PL	1/1:255,114,0	1/1:231,24,0
Ca_LG_5	43063691	.	A	T	53.7105	PASS	DP=10;VDB=0.0221621;SGB=0.620439;RPB=0.916482;MQB=0.916482;MQSB=1;BQB=0.366593;MQ0F=0;AF1=0.443007;AC1=2;DP4=5,2,3,0;MQ=50;FQ=56.1005;PV4=1,0.0942805,1,1;FS=AGTCATTCCATATGATTCAGAGCCTCCTTTGTTTCTTATTAGTTGGCTGC[A/T]AGAGTTTGCTAATATAAAATCATTGACTGTCACTGCAACTACTCTTCAGG;ANN=T|missense_variant|MODERATE|Ca_14941|Ca_14941|transcript|Ca_14941.1|Coding|1/2|c.881A>T|p.Gln294Leu|881/1323|881/1221|294/406||,T|up…	GT:PL	0/0:0,21,207	1/1:92,9,0
Ca_LG_5	43063681	.	A	G	62.7106	PASS	DP=10;VDB=0.0221621;SGB=0.620439;RPB=0.916482;MQB=0.916482;MQSB=1;BQB=0.733186;MQ0F=0;AF1=0.443007;AC1=2;DP4=5,2,3,0;MQ=50;FQ=65.1006;PV4=1,1,1,1;FS=TTGATGCGGTAGTCATTCCATATGATTCAGAGCCTCCTTTGTTTCTTATT[A/G]GTTGGCTGCAAGAGTTTGCTAATATAAAATCATTGACTGTCACTGCAACT;ANN=G|missense_variant|MODERATE|Ca_14941|Ca_14941|transcript|Ca_14941.1|Coding|1/2|c.871A>G|p.Ser291Gly|871/1323|871/1221|291/406||,G|upstream_g…	GT:PL	0/0:0,21,207	1/1:101,9,0
Ca_LG_7	43038708	.	G	C	999	PASS	DP=318;VDB=0.19963;SGB=-1.38629;MQSB=1;MQ0F=0;AF1=1;AC1=4;DP4=0,0,181,65;MQ=50;FQ=-285.787;FS=GATGGAAAACTCGTTGTTCCCGTGGAGGATTGTAAGGTGATGACTATGGA[G/C]CTTGACCATCCCGATTTGTTATTGGGCTCAACGGATCGGTTTGGGCCTGA;ANN=C|missense_variant|MODERATE|Ca_21951|Ca_21951|transcript|Ca_21951.1|Coding|1/1|c.366G>C|p.Glu122Asp|441/1143|366/591|122/196||,C|downstream_gene_variant|MODIFIER|Ca_21952|Ca_21952|transcript|Ca_2…	GT:PL	1/1:255,255,0	1/1:255,255,0
Ca_LG_7	42990187	.	T	G	999	PASS	DP=49;VDB=0.82756;SGB=28.4194;MQSB=1;MQ0F=0;AF1=1;AC1=4;DP4=0,0,21,24;MQ=50;FQ=-30.7879;FS=CATCCGTCACATCAATGGGAGTTTCATCATAGCCAATGAGTTTTGGTTTT[T/G]TCTTAAATGTTGATTTCAGAACTTCTTCCAAAGTTTTTGTCTTTGGCTTC;ANN=G|missense_variant|MODERATE|Ca_21949|Ca_21949|transcript|Ca_21949.1|Coding|24/26|c.4397A>C|p.Lys1466Thr|4397/4973|4397/4902|1466/1633||,G|upstream_gene_variant|MODIFIER|Ca_21948|Ca_21948|transcript|…	GT:PL	1/1:255,135,0	1/1:0,0,0
Ca_LG_7	42989986	.	T	C	999	PASS	DP=23;VDB=0.0346099;SGB=11.1316;MQSB=1;MQ0F=0;AF1=1;AC1=4;DP4=0,0,11,9;MQ=50;FQ=-30.7878;FS=TACCTGTTTTTGACGAGTCACTAGCACAATCACGCTTTCGAGAGGTTTCT[T/C]GGAGCTTTTCCTTGGGAAAAGATTGAAGCTGTTGGCCGACAGGTTTCACA;ANN=C|missense_variant|MODERATE|Ca_21949|Ca_21949|transcript|Ca_21949.1|Coding|24/26|c.4598A>G|p.Gln1533Arg|4598/4973|4598/4902|1533/1633||,C|upstream_gene_variant|MODIFIER|Ca_21948|Ca_21948|transcript…	GT:PL	1/1:255,60,0	1/1:0,0,0
Ca_LG_5	42987367	.	C	T	999	PASS	DP=93;VDB=0.572261;SGB=41.5888;MQSB=1;MQ0F=0;AF1=1;AC1=4;DP4=0,0,44,20;MQ=50;FQ=-30.7879;FS=TATTAGCTATCCAGACAAATGCATCCCAGGCTTCTCAAAACCAGTTTGGC[C/T]ATTTAACAGTCATTCCATCCAGGAAAAGGGCAACTGATTCTGTCGCTGTT;ANN=T|missense_variant|MODERATE|Ca_14934|Ca_14934|transcript|Ca_14934.1|Coding|3/3|c.532C>T|p.His178Tyr|532/1448|532/1056|178/351||,T|upstream_gene_variant|MODIFIER|Ca_14935|Ca_14935|transcript|Ca_1493…	GT:PL	1/1:255,193,0	1/1:0,0,0
Ca_LG_7	42880137	.	G	A	214.221	PASS	DP=52;VDB=0.474291;SGB=8.84268;RPB=0.997504;MQB=1;MQSB=1;BQB=0.174596;MQ0F=0;AF1=0.499984;AC1=2;DP4=22,15,6,9;MQ=50;FQ=217.23;PV4=0.233723,1,1,1;FS=TTGTTGCTTCAATGTTGAAGGATTATCCACAGTTTAGATCAGTGTCAGTT[G/A]CAGTTCAGAGATCTGGCTTTAAGGTATGTATAGTTAATATTAGTAGTCAT;ANN=A|missense_variant|MODERATE|Ca_21938|Ca_21938|transcript|Ca_21938.1|Coding|6/10|c.376G>A|p.Ala126Thr|412/963|376/846|126/281||,A|missense_var…	GT:PL	0/0:0,111,255	1/1:255,45,0
Ca_LG_7	42874411	.	C	T	999	PASS	DP=28;VDB=0.919286;SGB=-0.226414;MQSB=1;MQ0F=0;AF1=1;AC1=4;DP4=0,0,9,13;MQ=50;FQ=-43.7534;FS=TAATATAAGAGCATTCTCCGTCGGAGCAGACTATGCAGCATCCTTTTGGG[C/T]GGATGTTTTGAAGACGGTGAAGCAAAGGGGATTGGCATTGCCAAAAGTGT;ANN=T|missense_variant|MODERATE|Ca_21937|Ca_21937|transcript|Ca_21937.1|Coding|2/2|c.1126C>T|p.Arg376Trp|1126/1475|1126/1475|376/490||WARNING_TRANSCRIPT_MULTIPLE_STOP_CODONS,T|upstream_gene_variant|MO…	GT:PL	1/1:255,54,0	1/1:106,12,0
Ca_LG_7	42874297	.	T	C	999	PASS	DP=18;VDB=0.138668;SGB=6.39181;MQSB=0.961166;MQ0F=0;AF1=1;AC1=4;DP4=0,0,7,6;MQ=50;FQ=-30.7865;FS=GGATTCTTTGAGAAATGAAGGGTTTCAAAATTTGTTGAAGAATTACTTCT[T/C]GGAAGACACGGTCCCGGACGCTGTGATCATGAACTCTGGCTTGCATGATG;ANN=C|missense_variant|MODERATE|Ca_21937|Ca_21937|transcript|Ca_21937.1|Coding|2/2|c.1012T>C|p.Trp338Arg|1012/1475|1012/1475|338/490||WARNING_TRANSCRIPT_MULTIPLE_STOP_CODONS,C|upstream_gene_varian…	GT:PL	1/1:255,39,0	1/1:0,0,0
Ca_LG_7	42874076	.	T	C	999	PASS	DP=12;VDB=0.201801;SGB=4.42685;MQSB=1.00775;MQ0F=0;AF1=1;AC1=4;DP4=0,0,6,4;MQ=50;FQ=-30.7775;FS=TGGAATTGCTTGAAGGATCGATGGATTTTCTTTTGGGGCGATTCAAATCA[T/C]GTTGACACGATTCGTAACACACTCAATTTTATTTTGGATTTGCCTGATGT;ANN=C|missense_variant|MODERATE|Ca_21937|Ca_21937|transcript|Ca_21937.1|Coding|2/2|c.791T>C|p.Met264Thr|791/1475|791/1475|264/490||WARNING_TRANSCRIPT_MULTIPLE_STOP_CODONS,C|upstream_gene_variant|MO…	GT:PL	1/1:255,30,0	1/1:0,0,0
Ca_LG_7	42873821	.	T	C	999	PASS	DP=18;VDB=0.00792887;SGB=-1.30221;MQSB=1;MQ0F=0;AF1=1;AC1=4;DP4=0,0,12,4;MQ=50;FQ=-52.7347;FS=AAGAGCGATGTTCGGATACCGGAATTGCAGACTTGTAAGGCTGCTGATTT[T/C]AGCAGGGATGTTTGGTGTGGAAGGTGGACAAGGCATGGAAAGAATGATGA;ANN=C|missense_variant|MODERATE|Ca_21937|Ca_21937|transcript|Ca_21937.1|Coding|2/2|c.536T>C|p.Leu179Ser|536/1475|536/1475|179/490||WARNING_TRANSCRIPT_MULTIPLE_STOP_CODONS,C|upstream_gene_variant|MODI…	GT:PL	1/1:255,24,0	1/1:178,24,0
Ca_LG_7	42873734	.	T	C	212.219	PASS	DP=10;VDB=0.0791573;SGB=-1.13854;MQSB=1.00775;MQ0F=0;AF1=1;AC1=4;DP4=0,0,4,6;MQ=50;FQ=-42.7258;FS=CTTTATAGACACTTTGAAGGACTGAAATTTACTCCGTGGAGATTTGTTTA[T/C]GATCGAGTGCTTCGTAGTTTTGCAATTAGGTTCTACAAGAGCGATGTTCG;ANN=C|missense_variant|MODERATE|Ca_21937|Ca_21937|transcript|Ca_21937.1|Coding|2/2|c.449T>C|p.Met150Thr|449/1475|449/1475|150/490||WARNING_TRANSCRIPT_MULTIPLE_STOP_CODONS,C|upstream_gene_variant|…	GT:PL	1/1:105,12,0	1/1:143,18,0
Ca_LG_7	42863818	.	T	C	999	PASS	DP=26;VDB=0.756083;SGB=-1.1673;MQSB=1;MQ0F=0;AF1=1;AC1=4;DP4=0,0,10,15;MQ=50;FQ=-55.745;FS=TAACTCTGCCGTCGCAGTTATTGCCTCTGCAGACGTCGCTGGTCCCGTCG[T/C]CCGCAAAAATCAACTCCGAGGAGTTCTTTTCAAGTACGGTCCTAATCCTA;ANN=C|missense_variant|MODERATE|Ca_21936|Ca_21936|transcript|Ca_21936.1|Coding|1/9|c.182T>C|p.Val61Ala|366/1607|182/1047|61/348||	GT:PL	1/1:255,51,0	1/1:233,24,0
Ca_LG_7	42836514	.	C	A	999	PASS	DP=24;VDB=0.209676;SGB=9.08363;MQSB=1;MQ0F=0;AF1=1;AC1=4;DP4=0,0,8,9;MQ=50;FQ=-30.7878;FS=TGGAAGCTAAATTTGATAATGAAAAATTGATTCTCGACACAGATTGCTTC[C/A]ATTTTCCAAGCCGCGGAAGCAATTCAATTTGGGGTTTACAACATGCAAGT;ANN=A|missense_variant|MODERATE|Ca_21934|Ca_21934|transcript|Ca_21934.1|Coding|1/4|c.65G>T|p.Trp22Leu|99/741|65/489|22/162||	GT:PL	1/1:255,51,0	1/1:0,0,0
Ca_LG_7	42836490	.	T	G	999	PASS	DP=30;VDB=0.346407;SGB=0.456054;MQSB=1;MQ0F=0;AF1=1;AC1=4;DP4=0,0,12,11;MQ=50;FQ=-40.7538;FS=GATAAGGTGCATTGGGAAGAGCGATGGAAGCTAAATTTGATAATGAAAAA[T/G]TGATTCTCGACACAGATTGCTTCCATTTTCCAAGCCGCGGAAGCAATTCA;ANN=G|missense_variant|MODERATE|Ca_21934|Ca_21934|transcript|Ca_21934.1|Coding|1/4|c.89A>C|p.Asn30Thr|123/741|89/489|30/162||	GT:PL	1/1:255,60,0	1/1:101,9,0
Ca_LG_7	42829350	.	A	G	40.3497	PASS	DP=46;VDB=0.561811;SGB=2.63044;RPB=0.926264;MQB=1;MQSB=1;BQB=0.989287;MQ0F=0;AF1=0.27144;AC1=1;DP4=22,18,3,3;MQ=50;FQ=41.7628;PV4=1,1,1,1;FS=GATTGGCATTCAATGTGGAAGGTGAATTGCAGCACCTTACCTTTTCAGTC[A/G]AATCAAGAGCTCCACTGATAATTGTTGTCTCATCGTGTGTAAGCTCACCC;ANN=G|missense_variant|MODERATE|Ca_21933|Ca_21933|transcript|Ca_21933.1|Coding|6/13|c.626T>C|p.Leu209Ser|657/1493|626/1440|209/479||	GT:PL	0/1:73,0,255	0/0:0,9,100
Ca_LG_7	42827432	.	T	C	72.9997	PASS	DP=41;VDB=0.00671048;SGB=1.27626;RPB=0.00506341;MQB=1;MQSB=1;BQB=0.327643;MQ0F=0;AF1=0.25;AC1=1;DP4=8,29,2,2;MQ=50;FQ=74.248;PV4=0.245433,0.115114,1,0.00608545;FS=AAATATTAAAACCATAAAAGATGTAGAATGATAAATCACTTACCGTTCCC[T/C]TTTGGCCAGTCATCCTACGGATTGATGGAGCTCGTGCCATTGAGGAAGCA;ANN=C|missense_variant|MODERATE|Ca_21933|Ca_21933|transcript|Ca_21933.1|Coding|12/13|c.1361A>G|p.Lys454Arg|1392/1493|1361/1440|454…	GT:PL	0/1:106,0,126	0/0:0,96,255
Ca_LG_7	42826412	.	T	C	999	PASS	DP=62;VDB=2.32348e-30;SGB=-1.3857;MQSB=1;MQ0F=0;AF1=1;AC1=4;DP4=0,0,43,19;MQ=50;FQ=-112.737;FS=GCATTTTTCTCTGACACGGAGTTCCTTGTTATCTTGTAGAATTCAATGCA[T/C]TTTCCTCTACAGATGACTTTGGAGTTTGCCCTCCCTTACTTTGGCCTCCC;ANN=C|missense_variant|MODERATE|Ca_21933|Ca_21933|transcript|Ca_21933.1|Coding|13/13|c.1418A>G|p.Asn473Ser|1449/1493|1418/1440|473/479||	GT:PL	1/1:255,81,0	1/1:255,105,0
Ca_LG_5	42825374	.	T	C	999	PASS	DP=28;VDB=9.89112e-08;SGB=15.9532;MQSB=1;MQ0F=0;AF1=1;AC1=4;DP4=0,0,1,26;MQ=50;FQ=-30.7879;FS=CTTGCTCCTGTAAATTACAGACCAAAGTATTAAGGCCGTAGCCAATTTAA[T/C]GTTCATGGTTGATTTTGTTAGCGGGCAGAATGAAGATTAATGGGAGCTAT;ANN=C|missense_variant|MODERATE|Ca_14923|Ca_14923|transcript|Ca_14923.1|Coding|1/1|c.7A>G|p.Ile3Val|67/1675|7/1314|3/437||,C|downstream_gene_variant|MODIFIER|Ca_14922|Ca_14922|transcript|Ca_14922.1|C…	GT:PL	1/1:255,81,0	1/1:0,0,0
Ca_LG_7	42816426	.	C	G	999	PASS	DP=177;VDB=3.64855e-14;SGB=-1.38258;MQSB=1;MQ0F=0;AF1=1;AC1=4;DP4=0,0,26,146;MQ=50;FQ=-197.755;FS=TTTTTTGAGAGAAGGGTGGGTGATTATCAGAAGGCATCTGTGATGTCAGG[C/G]CTCCAAGATGCTGGGAAGAACTTTGTTTTCAAGCTTGATGAGGACTTCTA;ANN=G|missense_variant|MODERATE|Ca_21932|Ca_21932|transcript|Ca_21932.1|Coding|9/9|c.875C>G|p.Ala292Gly|875/926|875/926|292/307||WARNING_TRANSCRIPT_MULTIPLE_STOP_CODONS	GT:PL	1/1:255,255,0	1/1:237,166,0
Ca_LG_7	42813821	.	T	C	999	PASS	DP=124;VDB=0.00461896;SGB=-1.37944;MQSB=1;MQ0F=0;AF1=1;AC1=4;DP4=0,0,72,35;MQ=50;FQ=-139.755;FS=GTACATCATTGGGAAACCTTGTCCGACTCTGAGAAGCATTTCATATCACA[T/C]GTCCTTGCCTTTTTTGCTACATCTGATGGAATAGTCTTGGAAAATTTGGC;ANN=C|missense_variant|MODERATE|Ca_21932|Ca_21932|transcript|Ca_21932.1|Coding|2/9|c.142T>C|p.Cys48Arg|142/926|142/926|48/307||WARNING_TRANSCRIPT_MULTIPLE_STOP_CODONS,C|upstream_gene_variant|MODIFI…	GT:PL	1/1:255,108,0	1/1:255,214,0
Ca_LG_7	42718395	.	G	A	999	PASS	DP=552;VDB=0.712745;SGB=-1.30821;MQSB=1;MQ0F=0;AF1=1;AC1=4;DP4=0,0,368,64;MQ=50;FQ=-285.787;FS=ATTCCTTCAAGCTATTGTCACCATAATCTCAATACCAACAACTCAAGGCA[G/A]AACAACTTTCATACCAAAAGATGAAAAACTATCACTCATAGAAAACACTT;ANN=A|missense_variant|MODERATE|Ca_21922|Ca_21922|transcript|Ca_21922.1|Coding|1/1|c.83G>A|p.Arg28Lys|148/679|83/546|28/181||	GT:PL	1/1:255,255,0	1/1:255,255,0
Ca_LG_7	42631434	.	C	T	66.9996	PASS	DP=155;VDB=6.99472e-07;SGB=5.38303;RPB=0.664511;MQB=1;MQSB=1;BQB=0.31408;MQ0F=0;AF1=0.25;AC1=1;DP4=69,71,10,0;MQ=50;FQ=68.2479;PV4=0.00162662,1,1,1;FS=TCACATTTCAGGCACTTTTGCATTCTTCCCACATGTACCATGAGGCTATA[C/T]ATTCATTTGCCAACCATGGGGTCAAGGTTTCAAATGTGGAGATTGATTTG;ANN=T|missense_variant|MODERATE|Ca_21911|Ca_21911|transcript|Ca_21911.1|Coding|2/2|c.301C>T|p.His101Tyr|397/1875|301/1512|101/503||,T|downstre…	GT:PL	0/0:0,255,255	0/1:100,0,255
Ca_LG_5	42579711	.	T	C	999	PASS	DP=102;VDB=0.728196;SGB=20.6245;RPB=0.993227;MQB=1;MQSB=1;BQB=0.0653933;MQ0F=0;AF1=0.5;AC1=2;DP4=30,34,17,15;MQ=50;FQ=217.229;PV4=0.666082,1,1,0.455728;FS=CCCACTAAGACATAGTTTTCCATGATTATGGTTAGGAACTAAGCTGAAAA[T/C]TAAATGGGAAATTCTAGATTTAAGTGGTTTTTGTAAGTATAGGTTTAATC;ANN=C|missense_variant|MODERATE|Ca_14895|Ca_14895|transcript|Ca_14895.1|Coding|2/4|c.112A>G|p.Ile38Val|529/1473|112/654|38/217||,C|downstr…	GT:PL	1/1:255,96,0	0/0:0,193,255
Ca_LG_7	42503869	.	C	A	117	PASS	DP=126;VDB=0.00187095;SGB=1.94933;RPB=0.0203088;MQB=1;MQSB=1;BQB=0.0227942;MQ0F=0;AF1=0.25;AC1=1;DP4=77,13,5,0;MQ=50;FQ=118.249;PV4=1,1,1,0.0166575;FS=GTATGTAAGAAAAAGAATCTAGTTTCCATAATCATAACTAAAATCAGAAA[C/A]ACCAACCATAGCAGAAATAACTTGAGAAACAATGTAGAAGCCACCACCCA;ANN=A|missense_variant|MODERATE|Ca_21901|Ca_21901|transcript|Ca_21901.1|Coding|1/1|c.532G>T|p.Val178Phe|598/808|532/564|178/187||	GT:PL	0/0:0,250,255	0/1:150,0,186
Ca_LG_7	42467892	.	A	G	82.9998	PASS	DP=149;VDB=0.000411984;SGB=2.63044;RPB=0.0485924;MQB=1;MQSB=1;BQB=0.386075;MQ0F=0;AF1=0.25;AC1=1;DP4=60,78,6,0;MQ=50;FQ=84.2481;PV4=0.00815362,0.434349,1,1;FS=CTTTATCATCCATGCATATGTCCTTAATGCTATCCAACATCCACCAAGCC[A/G]CTGCAAGGTTCACCACTCCAGCAACAAGAGTTCCTACCAGCTGTTTGGAA;ANN=G|missense_variant|MODERATE|Ca_21898|Ca_21898|transcript|Ca_21898.1|Coding|6/6|c.1646T>C|p.Val549Ala|1858/2661|1646/2220|549/739||…	GT:PL	0/0:0,255,255	0/1:116,0,233
Ca_LG_5	42451223	.	C	T	57.9995	PASS	DP=576;VDB=0.0155988;SGB=6.76576;RPB=0.967844;MQB=1;MQSB=1;BQB=0.114531;MQ0F=0;AF1=0.25;AC1=1;DP4=230,272,6,6;MQ=50;FQ=59.2478;PV4=0.778873,0.0395683,1,1;FS=TGGTGAAGTTTTATACCCGCTAGTAGAGAAGCTTGAGCAAGTTGGGGCTG[C/T]AAAGGTGACAGGGATGCTTTTGGAGATGGACCAGCCTGAGGTGTTACATC;ANN=T|missense_variant|MODERATE|Ca_14885|Ca_14885|transcript|Ca_14885.1|Coding|9/9|c.1673C>T|p.Ala558Val|1950/2330|1673/1860|558/619||,T…	GT:PL	0/0:0,255,255	0/1:91,0,255
Ca_LG_5	42400342	.	C	T	45.9995	PASS	DP=96;VDB=0.0221621;SGB=0.620439;RPB=0.40095;MQB=1;MQSB=1;BQB=0.204875;MQ0F=0;AF1=0.25;AC1=1;DP4=58,31,3,0;MQ=50;FQ=47.2477;PV4=0.548256,1,1,1;FS=TTCCACCTCCATAACTTGCCAGAAGCTTGTCCTACAATTGCTAGTTTTTT[C/T]ATCGACAGCTGCCCAATGGGTTTCATCTGCATTAACAGAAAATTCACATC;ANN=T|missense_variant|MODERATE|Ca_14882|Ca_14882|transcript|Ca_14882.1|Coding|24/25|c.2709G>A|p.Met903Ile|2781/3564|2709/2901|903/966||,T|downstre…	GT:PL	0/0:0,250,255	0/1:79,0,128
Ca_LG_7	42343245	.	T	C	156.692	PASS	DP=22;VDB=5.52906e-06;SGB=-0.827256;MQSB=0.924584;MQ0F=0;AF1=1;AC1=4;DP4=0,0,3,6;MQ=50;FQ=-37.5855;FS=CATTCAAACTTGAATAATCCTTGTGAAATCCATTTGGGTTTTTCACGGAT[T/C]GAACTTGGATTGGTCTTGATCGATTCAAATTCGAGGTACAAACAGCATGT;ANN=C|missense_variant|MODERATE|Ca_21880|Ca_21880|transcript|Ca_21880.1|Coding|1/2|c.278A>G|p.Gln93Arg|585/1300|278/756|93/251||,C|downstream_gene_variant|MODIFIER|Ca_21879|Ca_21879|transcrip…	GT:PL	1/1:148,21,0	1/1:44,6,0
Ca_LG_7	42337387	.	C	G	999	PASS	DP=743;VDB=0.900237;SGB=-1.38629;MQSB=1;MQ0F=0;AF1=1;AC1=4;DP4=0,0,387,319;MQ=50;FQ=-285.787;FS=AAGGAGCTAATACCAACGATGAAAACCAAGGTTCAGATTCCAAAAGTGTT[C/G]TGGAGTTAACTAGTGGAACGTCAGGTGAGATGACGGGTTTGTCATACTAA;ANN=G|missense_variant|MODERATE|Ca_21879|Ca_21879|transcript|Ca_21879.1|Coding|9/12|c.676C>G|p.Leu226Val|950/1808|676/1251|226/416||	GT:PL	1/1:255,255,0	1/1:255,255,0
Ca_LG_7	42320729	.	T	C	57.9995	PASS	DP=56;VDB=0.00187095;SGB=1.94933;RPB=0.636669;MQB=1;MQSB=1;BQB=0.370302;MQ0F=0;AF1=0.25;AC1=1;DP4=26,20,5,0;MQ=50;FQ=59.2478;PV4=0.14287,0.459279,1,1;FS=TCAAGTTCCGGTTAGACCGATTCCGAAGCTGAGACCGGTGGTTTTCAATT[T/C]GACGGATTTTGGAGGAGTGGGTGATGGGGTTACTCTTAACACTGAGGCTT;ANN=C|missense_variant|MODERATE|Ca_21877|Ca_21877|transcript|Ca_21877.1|Coding|1/5|c.230T>C|p.Leu77Ser|515/1906|230/1482|77/493||,C|upstream…	GT:PL	0/0:0,93,255	0/1:91,0,255
Ca_LG_5	42243465	.	G	A	32.0019	PASS	DP=74;VDB=1.33331e-05;SGB=4.00342;RPB=0.57045;MQB=1;MQSB=1;BQB=0.332802;MQ0F=0;AF1=0.25;AC1=1;DP4=31,34,0,8;MQ=50;FQ=33.2495;PV4=0.0175836,1,1,1;FS=AATGAGAACTGCAAAAGCAGCTTCCAACTTTCTCACTCCGTAGTTCTCAA[G/A]AAATAGAAAGAAAAAGCTGGTCGACAACAGAGAGAATAAAGAACAATTAT;ANN=A|missense_variant|MODERATE|Ca_14867|Ca_14867|transcript|Ca_14867.1|Coding|2/4|c.598C>T|p.Leu200Phe|784/2408|598/1593|200/530||	GT:PL	0/0:0,63,255	0/1:65,0,255
Ca_LG_3	42219992	.	T	G	49.9994	PASS	DP=73;VDB=0.00187095;SGB=1.94933;RPB=0.247911;MQB=1;MQSB=1;BQB=0.740344;MQ0F=0;AF1=0.25;AC1=1;DP4=27,35,5,0;MQ=50;FQ=51.2477;PV4=0.0208515,0.341283,1,1;FS=CAGGTCGCAGAACGGACCCTCTTTTTGTGGAATAATGAGCACATTGTCAG[T/G]TTAATTGCCCAAAACAGGACTGTTGTATTACCGATAATATTTGAAGCATT;ANN=G|missense_variant|MODERATE|Ca_08021|Ca_08021|transcript|Ca_08021.1|Coding|2/2|c.1125T>G|p.Ser375Arg|1451/2039|1125/1398|375/465||,G|u…	GT:PL	0/0:0,132,255	0/1:83,0,179
Ca_LG_4	42209931	.	G	A	69.0025	PASS	DP=17;VDB=0.00671048;SGB=1.27626;RPB=0.0131237;MQB=1;MQSB=1;BQB=0.793923;MQ0F=0;AF1=0.250167;AC1=1;DP4=13,0,0,4;MQ=50;FQ=70.2523;PV4=0.000420168,1,1,0.0739585;FS=GTGTGCCAAGGGTTTCAAATGCAAATTCTCTCATGATTTGAATATTCAGA[G/A]GAAAGGGGAAAAGATTGATATTTACAGTGATAAGCGCGATGAGGGTATGC;ANN=A|missense_variant&splice_region_variant|MODERATE|Ca_11235|Ca_11235|transcript|Ca_11235.1|Coding|2/8|c.170G>A|p.Arg57Lys|170/92…	GT:PL	0/1:102,0,80	0/0:0,30,183
Ca_LG_4	42209524	.	A	C	40.01	PASS	DP=10;VDB=0.0221621;SGB=0.620439;RPB=0.0916482;MQB=0.916482;MQSB=0.916482;BQB=0.824834;MQ0F=0;AF1=0.5;AC1=2;DP4=0,7,3,0;MQ=50;FQ=43.019;PV4=0.00833333,0.356065,1,0.0094682;FS=AGAATCTCAAGCAATCTGTTCAGCCCAAAATCGATCCCAAAACCGATGCC[A/C]AGGTATAGCAATTATTAACGTCATTATTCGATATCATTTTATCATAGTTT;ANN=C|missense_variant&splice_region_variant|MODERATE|Ca_11235|Ca_11235|transcript|Ca_11235.1|Coding|1/8|c.166A>C|p.Ly…	GT:PL	0/1:70,0,144	0/1:0,0,0
Ca_LG_4	42190134	.	T	A	999	PASS	DP=35;VDB=0.0656639;SGB=14.572;MQSB=1;MQ0F=0;AF1=1;AC1=4;DP4=0,0,17,8;MQ=50;FQ=-30.7879;FS=GTGTTCCTTACCATCAACTCCTTCTTTTAAGTTGTTTTTCCCATCTTGCA[T/A]ACGCTGAGTAAGTTCATTACTGTCACCATCAACACTCATCCGGATACCCC;ANN=A|missense_variant|MODERATE|Ca_11231|Ca_11231|transcript|Ca_11231.1|Coding|3/10|c.58A>T|p.Met20Leu|490/2989|58/2346|20/781||,A|downstream_gene_variant|MODIFIER|Ca_11232|Ca_11232|transcript|Ca_11232.…	GT:PL	1/1:255,75,0	1/1:0,0,0
Ca_LG_7	42181299	.	C	T	58.9995	PASS	DP=115;VDB=0.0940842;SGB=6.07412;RPB=0.0111423;MQB=1;MQSB=1;BQB=0.0549597;MQ0F=0;AF1=0.25;AC1=1;DP4=58,45,9,2;MQ=50;FQ=60.2478;PV4=0.120602,1,1,0.152301;FS=CAAACAGCAAGTATATTACTACCTGTTTGAGATCATAATCAAATTTTTTT[C/T]CTTGCCGAGCAAAAAGCATCTTTCCCACACGACCAGCCCCATCCTACATA;ANN=T|missense_variant|MODERATE|Ca_21865|Ca_21865|transcript|Ca_21865.1|Coding|4/13|c.524G>A|p.Gly175Glu|524/1509|524/1509|175/502||WARNI…	GT:PL	0/0:0,132,255	0/1:92,0,255
Ca_LG_7	42181077	.	A	C,T	40.4389	PASS	DP=10;VDB=5.52906e-06;SGB=-0.827256;RPB=1;MQB=1;MQSB=0.916482;BQB=1;MQ0F=0;AF1=0.605198;AC1=3;DP4=0,1,7,2;MQ=50;FQ=-18.2464;PV4=0.3,1,1,1;FS=TCATAAAAGTAAAATTATAAATAAAATAAAAAAAATTCAACCTTTAATAC[A/C]TTAGCGGCACAAGCCAAAGGAAGAAATAGATGCGGCACTGCAGCAGTTGC;ANN=C|missense_variant&splice_region_variant|MODERATE|Ca_21865|Ca_21865|transcript|Ca_21865.1|Coding|5/13|c.654T>G|p.Asn218Lys|654/1509|654/1509|218/502…	GT:PL	1/1:75,6,0,75,6,75	0/0:123,126,136,2,21,0
Ca_LG_4	42178712	.	T	C	217.002	PASS	DP=65;VDB=0.999855;SGB=9.53539;RPB=1;MQB=1;MQSB=1;BQB=0.01696;MQ0F=0;AF1=0.25;AC1=1;DP4=19,27,8,8;MQ=50;FQ=218.25;PV4=0.571809,0.0767751,1,0.00391374;FS=TTGTCCTCTATTAATTTGCTCATTGAATGTAGAGGGACCCACATCAAGTG[T/C]GCTGATATGTTTTGAACCTGCAGTTTTGACTGGAACCTCATATATATAGT;ANN=C|missense_variant|MODERATE|Ca_11231|Ca_11231|transcript|Ca_11231.1|Coding|8/10|c.1018A>G|p.Thr340Ala|1450/2989|1018/2346|340/781||	GT:PL	0/0:0,72,255	0/1:250,0,255
Ca_LG_4	42178193	.	A	G	999	PASS	DP=98;VDB=0.00442802;SGB=-1.0914;MQSB=1;MQ0F=0;AF1=1;AC1=4;DP4=0,0,52,25;MQ=50;FQ=-97.7542;FS=AGTTCTGGTTAGGAGGGTTGCCACTAGAATGAGATTGATCGTCACAAGAT[A/G]AATTTTTCTTTGTAACTTCTAAGCTGTTATTTTGCGGAGAGTTGCTTCCG;ANN=G|missense_variant|MODERATE|Ca_11231|Ca_11231|transcript|Ca_11231.1|Coding|9/10|c.1451T>C|p.Leu484Ser|1883/2989|1451/2346|484/781||	GT:PL	1/1:255,166,0	1/1:255,66,0
Ca_LG_5	42174989	.	A	G	999	PASS	DP=71;VDB=0.392136;SGB=26.1697;RPB=0.642147;MQB=1;MQSB=1;BQB=0.611606;MQ0F=0;AF1=0.500002;AC1=2;DP4=0,18,14,26;MQ=50;FQ=171.229;PV4=0.00271472,1,1,1;FS=GAAGGATATTGAGGATGGGTGCATGGCCGTGCTTTGCAGCGTGCATGAGT[A/G]GAGTGAGACCATCGCCGTCGAAATGAGTAACGTCGGCGCCGGATTCAATC;ANN=G|missense_variant|MODERATE|Ca_14859|Ca_14859|transcript|Ca_14859.1|Coding|1/3|c.113T>C|p.Leu38Pro|113/979|113/979|38/325||WARNING_TRANSC…	GT:PL	1/1:255,120,0	0/0:0,54,209
Ca_LG_7	42159021	.	T	G	183.284	PASS	DP=20;VDB=1.82474e-05;SGB=3.16415;RPB=0.0497871;MQB=1;MQSB=1;BQB=0.263597;MQ0F=0;AF1=0.558906;AC1=2;DP4=2,1,8,0;MQ=50;FQ=83.0502;PV4=0.272727,1,1,0.0252305;FS=GAGGATTGTTCTGAATTTAGTGCATACGGAAGAACATCGAACGATGGAGA[T/G]AGCGGAGAGATTGAACATGATTTCTGAGAGGATGTGAATCGGAATATCGA;ANN=G|missense_variant|MODERATE|Ca_21863|Ca_21863|transcript|Ca_21863.1|Coding|1/1|c.79A>C|p.Ile27Leu|162/1430|79/1347|27/448||,G|upst…	GT:PL	0/0:0,9,119	1/1:223,24,0
Ca_LG_7	42158763	.	T	G	52.6719	PASS	DP=11;VDB=0.0138351;SGB=1.27626;RPB=1.00775;MQB=1.00775;BQB=0.727822;MQ0F=0;AF1=0.293096;AC1=1;DP4=6,0,4,0;MQ=50;FQ=54.221;PV4=1,0.149482,1,0.295814;FS=CATGTTTATGTTTCTTTTTCTTTTTCTGTTATTAATAACAGATTGTTGTT[T/G]GCTGGTGTGAATTGTGCGTGTTCGACGCTTTGTTGAAGAAGAAGGTTGCA;ANN=G|missense_variant|MODERATE|Ca_21863|Ca_21863|transcript|Ca_21863.1|Coding|1/1|c.337A>C|p.Lys113Gln|420/1430|337/1347|113/448||,G|upstrea…	GT:PL	0/0:0,6,84	0/1:85,0,88
Ca_LG_7	42150226	.	A	C	211.15	PASS	DP=129;VDB=4.86207e-08;SGB=10.2282;RPB=0.942334;MQB=1;MQSB=1;BQB=0.0191313;MQ0F=0;AF1=0.48016;AC1=2;DP4=59,53,2,15;MQ=50;FQ=213.871;PV4=0.0015262,1,1,1;FS=TTAAGAATAAGAAAGTACCTATTTACAAGCTCAAAGCCTTCCCTCAGCAA[A/C]TTGGGTTTGATGACCTGCAAGAATGGATAAGCATTGTAAATAGTTGAGTA;ANN=C|missense_variant|MODERATE|Ca_21861|Ca_21861|transcript|Ca_21861.1|Coding|10/11|c.705T>G|p.Asn235Lys|705/866|705/866|235/287||WARNING…	GT:PL	0/0:0,255,255	1/1:251,14,0
Ca_LG_7	42145848	.	C	T	214.22	PASS	DP=118;VDB=1.23495e-05;SGB=20.6245;RPB=0.0178034;MQB=1;MQSB=1;BQB=0.50713;MQ0F=0;AF1=0.5;AC1=2;DP4=29,50,15,17;MQ=50;FQ=217.229;PV4=0.392744,0.03905,1,1;FS=AACTTGTTATTTTCTGTTGAAAATAGGTAAAAGGCACACCAGTTGGAGCG[C/T]GTAAAGCTAGGCGTTTTACATTGTTTGGTGAGTGTGGTAAGAAGCCGAAG;ANN=T|missense_variant|MODERATE|Ca_21860|Ca_21860|transcript|Ca_21860.1|Coding|7/7|c.3583C>T|p.Arg1195Cys|3583/3654|3583/3654|1195/1217||…	GT:PL	0/0:0,238,255	1/1:255,96,0
Ca_LG_5	42145091	.	C	T	53.9995	PASS	DP=203;VDB=2.26006e-08;SGB=6.07412;RPB=0.0042556;MQB=1;MQSB=1;BQB=0.812402;MQ0F=0;AF1=0.25;AC1=1;DP4=95,66,11,0;MQ=50;FQ=55.2478;PV4=0.0072027,0.0538449,1,1;FS=TCGCGGTGGCAAAGAAACTATCTCCACCGCCAAATCACCTATTCTATCGC[C/T]GCCGGTAACCACCACCGCTAAGCTCAGTCATAAATGCTCTGTTTGCAACA;ANN=T|missense_variant|MODERATE|Ca_14856|Ca_14856|transcript|Ca_14856.1|Coding|1/1|c.254C>T|p.Pro85Leu|254/735|254/735|85/244||	GT:PL	0/0:0,255,255	0/1:87,0,255
Ca_LG_7	42144832	.	C	T	214.22	PASS	DP=113;VDB=0.855471;SGB=15.0794;RPB=0.0724204;MQB=1;MQSB=1;BQB=0.236815;MQ0F=0;AF1=0.5;AC1=2;DP4=42,38,12,12;MQ=50;FQ=217.229;PV4=1,1,1,0.104098;FS=GGGACCCACTGAAGGATCAGGTTGGTAAAAGGGCGGAGTGCTATCCCATG[C/T]CCCCGAGTTTATTGCATGACAGCAGTTTAGCAATAATAGCTGGAAAAGAT;ANN=T|missense_variant|MODERATE|Ca_21860|Ca_21860|transcript|Ca_21860.1|Coding|5/7|c.3422C>T|p.Ala1141Val|3422/3654|3422/3654|1141/1217||WARNING_…	GT:PL	0/0:0,241,255	1/1:255,72,0
Ca_LG_7	42143384	.	G	A	113.613	PASS	DP=39;VDB=0.000411984;SGB=2.63044;RPB=0.45198;MQB=1;MQSB=1;BQB=0.915545;MQ0F=0;AF1=0.49208;AC1=2;DP4=19,8,6,0;MQ=50;FQ=116.495;PV4=0.29644,0.143578,1,1;FS=GCCCGGTTATAAATGATGGCTCTACAGTGGTCTCATCTGATGATCTTATA[G/A]TTGGGAATGCAATGTTTAGATGCATAGATTCAGGGAAGTTATGTGACATA;ANN=A|missense_variant|MODERATE|Ca_21860|Ca_21860|transcript|Ca_21860.1|Coding|4/7|c.2654G>A|p.Ser885Asn|2654/3654|2654/3654|885/1217||WAR…	GT:PL	0/0:0,81,255	1/1:154,18,0
Ca_LG_7	42143104	.	C	T	63.6619	PASS	DP=23;VDB=0.0221621;SGB=0.620439;RPB=0.86753;MQB=1;MQSB=1;BQB=0.97232;MQ0F=0;AF1=0.43919;AC1=2;DP4=11,4,0,3;MQ=50;FQ=65.9989;PV4=0.0428922,0.180858,1,1;FS=TCCAGTGAACGCTCAACATGGTTTACAGCAACTCTGTTACAGCTTGGTTC[C/T]GTACCTTCTTCAGATCTTACTCAGTCAAGCAGCAGCAGGAGGCAGAGCTG;ANN=T|missense_variant|MODERATE|Ca_21860|Ca_21860|transcript|Ca_21860.1|Coding|4/7|c.2374C>T|p.Arg792Cys|2374/3654|2374/3654|792/1217||WAR…	GT:PL	0/0:0,45,255	1/1:102,9,0
Ca_LG_7	42126767	.	T	C	210.224	PASS	DP=35;VDB=0.0531549;SGB=11.6141;RPB=0.311275;MQB=1;MQSB=1;BQB=0.0778885;MQ0F=0;AF1=0.50025;AC1=2;DP4=6,5,19,0;MQ=50;FQ=213.238;PV4=0.00324197,1,1,0.468257;FS=AGCCTTCTTGTTCGTGTTCTTGATGTTGTTGGTACAAAAACCACTCCTCC[T/C]AATAATTAAATCCAAACCTAAACTACGAGTGCGTGTCCGCCAGAAAAACA;ANN=C|missense_variant|MODERATE|Ca_21858|Ca_21858|transcript|Ca_21858.1|Coding|1/7|c.70A>G|p.Arg24Gly|246/2250|70/1692|24/563||,C|upstr…	GT:PL	0/0:0,33,255	1/1:251,57,0
Ca_LG_7	42126687	.	T	A	99.9808	PASS	DP=15;VDB=0.00187095;SGB=1.94933;RPB=0.0497871;MQB=1;MQSB=1;BQB=0.281535;MQ0F=0;AF1=0.48472;AC1=2;DP4=3,7,5,0;MQ=50;FQ=102.761;PV4=0.025641,1,1,0.0049475;FS=TTGCCGACGTTAGGTCGTCCGATAATGATGACGGTGGGGAGGCGAGATAT[T/A]TGAATTTGAGTAAAATCCAAAGGTGGAGGAGCCTTCTTGTTCGTGTTCTT;ANN=A|missense_variant|MODERATE|Ca_21858|Ca_21858|transcript|Ca_21858.1|Coding|1/7|c.150A>T|p.Gln50His|326/2250|150/1692|50/563||,A|upst…	GT:PL	0/0:0,30,240	1/1:140,15,0
Ca_LG_7	42126234	.	T	C	214.22	PASS	DP=56;VDB=0.0072176;SGB=24.0903;RPB=0.00132082;MQB=1;MQSB=1;BQB=0.106456;MQ0F=0;AF1=0.500002;AC1=2;DP4=10,8,14,23;MQ=50;FQ=217.229;PV4=0.255421,0.0127396,1,0.0374344;FS=AAGAGAGTCATTAGCATCAAAGAGTGACTCTGATTTATTCATGACAAGAA[T/C]AGGTTTAACTTGAGGTGCATTTTTGCGCAACCATTTTCCAACCTCAAGAT;ANN=C|missense_variant|MODERATE|Ca_21858|Ca_21858|transcript|Ca_21858.1|Coding|2/7|c.514A>G|p.Ile172Val|690/2250|514/1692|17…	GT:PL	0/0:0,54,255	1/1:255,111,0
Ca_LG_7	42121268	.	C	T	135.973	PASS	DP=83;VDB=0.00187095;SGB=1.94933;RPB=0.00411464;MQB=1;MQSB=1;BQB=0.0783618;MQ0F=0;AF1=0.484221;AC1=2;DP4=44,8,5,0;MQ=50;FQ=138.745;PV4=1,1,1,0.0056024;FS=GCGATGCTCATGCCTTTTATTGAAAAATCAAAATTGTCATTCAACTAACT[C/T]GCCTCTCCGTCTCTTGTCAGATTTAATCCTTTCAGCCACTCTGCCTATTG;ANN=T|missense_variant|MODERATE|Ca_21858|Ca_21858|transcript|Ca_21858.1|Coding|7/7|c.1678G>A|p.Glu560Lys|1854/2250|1678/1692|560/563||	GT:PL	0/0:0,157,255	1/1:176,15,0
Ca_LG_5	42117285	.	C	T	124.627	PASS	DP=17;VDB=0.26019;SGB=1.27626;RPB=1;MQB=1;MQSB=1;BQB=0.466776;MQ0F=0;AF1=0.469705;AC1=2;DP4=0,9,2,2;MQ=50;FQ=127.2;PV4=0.0769231,1,1,0.069705;FS=GGCAGGAAACATCTTCACAGAAGGTGGAAGAGTGATGCTATCTTTGAACA[C/T]GTCATCACTTAAATAGCAAGAGTGCAATAATCGCCATCCAAACTTCACCA;ANN=T|missense_variant|MODERATE|Ca_14853|Ca_14853|transcript|Ca_14853.1|Coding|8/9|c.1150G>A|p.Val384Met|1311/3315|1150/2556|384/851||,T|upstream_ge…	GT:PL	1/1:164,12,0	0/0:0,27,185
Ca_LG_7	42113354	.	G	C	214.22	PASS	DP=76;VDB=1.71994e-05;SGB=19.9314;RPB=0.919486;MQB=1;MQSB=1;BQB=0.097318;MQ0F=0;AF1=0.500001;AC1=2;DP4=6,13,21,10;MQ=50;FQ=217.229;PV4=0.0195111,1,1,1;FS=CATAAGAATAAACAGAATGAAATATTGGGAATGGGATTTGTTGGTGGACA[G/C]TCTAATAAGGCAGCTGCAACGCCAACGCCAACTGCAACTGCATCAATTAA;ANN=C|missense_variant|MODERATE|Ca_21857|Ca_21857|transcript|Ca_21857.1|Coding|3/3|c.726G>C|p.Gln242His|748/1413|726/1257|242/418||	GT:PL	0/0:0,57,255	1/1:255,93,0
Ca_LG_7	42055172	.	C	A	31.0482	PASS	DP=114;VDB=0.108008;SGB=8.15014;RPB=0.225219;MQB=0.998176;MQSB=0.986105;BQB=0.973198;MQ0F=0;AF1=0.25265;AC1=1;DP4=52,48,7,7;MQ=50;FQ=32.3183;PV4=1,0.202741,1,0.208269;FS=CTGCCCCAACTTTCTCTATTTGAGCTTGTATATGAGCAACAATCTTCAGT[C/A]TGGCCATTTAGCTTGACCTATAAAGTTGTTAACGGAGACAACATATTTTT;ANN=A|missense_variant|MODERATE|Ca_21854|Ca_21854|transcript|Ca_21854.1|Coding|4/5|c.300G>T|p.Gln100His|300/633|300/633|100…	GT:PL	0/1:64,0,255	0/0:0,18,198
Ca_LG_6	42007785	.	G	T	66.1785	PASS	DP=17;VDB=0.000411984;SGB=2.63044;RPB=0.0251772;MQB=1;MQSB=1;BQB=0.177544;MQ0F=0;AF1=0.260648;AC1=1;DP4=2,9,0,6;MQ=50;FQ=67.5136;PV4=0.514706,0.155772,1,1;FS=TCTTACAGGAAAATCTGCGAACGGAGGTTCATTTATAAGAAATATTGTAA[G/T]ACCGACTTCTCCCAAGTCTCCCGTTGCAAGTGCCAGTGCCTTTGAAAGTG;ANN=T|missense_variant|MODERATE|Ca_18199|Ca_18199|transcript|Ca_18199.1|Coding|2/19|c.377G>T|p.Arg126Ile|475/3261|377/2523|126/840||	GT:PL	0/0:0,12,118	0/1:99,0,131
Ca_LG_5	41967970	.	T	A	43.9995	PASS	DP=126;VDB=0.000411984;SGB=2.63044;RPB=0.60881;MQB=1;MQSB=1;BQB=0.998875;MQ0F=0;AF1=0.25;AC1=1;DP4=67,19,0,6;MQ=50;FQ=45.2478;PV4=0.000248363,0.0690544,1,1;FS=ACCTCACTGTTTCGAATGTAACTCTCCCCGTGACGTCAAGCACAAACCTC[T/A]GGTTAGCCGGCACAGAAAGAGTTGATTTAATCTGTTCAAACCACCCATTA;ANN=A|missense_variant|MODERATE|Ca_14837|Ca_14837|transcript|Ca_14837.1|Coding|1/1|c.1019A>T|p.Gln340Leu|1185/1528|1019/1263|340/420||…	GT:PL	0/0:0,172,255	0/1:77,0,255
Ca_LG_7	41958238	.	C	G	49.9994	PASS	DP=137;VDB=1.64321e-06;SGB=5.38303;RPB=0.307464;MQB=1;MQSB=1;BQB=0.724579;MQ0F=0;AF1=0.25;AC1=1;DP4=69,28,10,0;MQ=50;FQ=51.2477;PV4=0.0600643,0.0319428,1,1;FS=GTGGCCTGTTGCTTCCTATTCCCGCCAACAACAACAGGATTCGATTTCTT[C/G]AAATCCTCGGCGCGAGCCTCGGCTTCAATCTTAAGCTGCTTGAAAATCTC;ANN=G|missense_variant|MODERATE|Ca_21842|Ca_21842|transcript|Ca_21842.1|Coding|1/9|c.381G>C|p.Leu127Phe|381/1899|381/1899|127/632||WAR…	GT:PL	0/0:0,160,255	0/1:83,0,255
Ca_LG_4	41956623	.	T	A	999	PASS	DP=189;VDB=0.0914232;SGB=69.3147;RPB=0.393048;MQB=1;MQSB=1;BQB=0.00676326;MQ0F=0;AF1=0.5;AC1=2;DP4=28,5,69,35;MQ=50;FQ=217.229;PV4=0.0488163,1.11784e-05,1,1;FS=TCCACAACAGCTAGGCCCCTAACTGAAACACCAGATTTTAATCCCACGGA[T/A]AATTCCCGAAAAGATTTGGGTAAGGATCAGAGTATTGTTGACAGTGATAG;ANN=A|missense_variant|MODERATE|Ca_11217|Ca_11217|transcript|Ca_11217.1|Coding|3/3|c.2481T>A|p.Asp827Glu|3014/3327|2481/2559|827/852||	GT:PL	1/1:255,255,0	0/0:0,99,255
Ca_LG_7	41898898	.	C	T	78.9998	PASS	DP=179;VDB=3.91355e-05;SGB=4.00342;RPB=0.673462;MQB=1;MQSB=1;BQB=0.180925;MQ0F=0;AF1=0.25;AC1=1;DP4=69,65,0,8;MQ=50;FQ=80.2481;PV4=0.00650019,0.0572401,1,1;FS=GCCGGGTTCGCCTCAAAACCAGAAAATTTCTACTCAATGGTCAGTGGACA[C/T]GGAAGGAGAACTAACTGGGGAAGCCATGGACCTCGGGGGTGAGAAAGCAA;ANN=T|missense_variant|MODERATE|Ca_21836|Ca_21836|transcript|Ca_21836.1|Coding|5/5|c.1427C>T|p.Thr476Met|1665/1991|1427/1530|476/509||…	GT:PL	0/0:0,255,255	0/1:112,0,255
Ca_LG_3	41898892	.	G	A	214.22	PASS	DP=309;VDB=0.553826;SGB=36.5669;RPB=0.0507745;MQB=1;MQSB=1;BQB=0.16588;MQ0F=0;AF1=0.5;AC1=2;DP4=114,89,33,22;MQ=50;FQ=217.229;PV4=0.64754,1,1,0.055268;FS=ACCTGAAACCGATCCTGATGTTGCTGCCTTGATGGGGTTTGGTGGTTTCC[G/A]GTCATCAAACAAAAAGTGACATTCTACATGCACGATGTATGAAATTTTGA;ANN=A|missense_variant|MODERATE|Ca_07994|Ca_07994|transcript|Ca_07994.1|Coding|10/10|c.590G>A|p.Arg197Gln|724/1130|590/609|197/202||,A|upst…	GT:PL	0/0:0,255,255	1/1:255,166,0
Ca_LG_5	41835770	.	G	C	118.023	PASS	DP=34;VDB=0.146847;SGB=4.00342;RPB=0.000365083;MQB=1;MQSB=1;BQB=0.597435;MQ0F=0;AF1=0.251326;AC1=1;DP4=2,24,4,4;MQ=50;FQ=119.283;PV4=0.0180191,0.016919,1,1;FS=CTTGATGAGTATGCTAACGTGGACTGGGACAACCTTGGTTTTGGACTCAT[G/C]CCAACCGATTTCATGTACGTTACTAAATGCTCGACGGGCCAAAATTTTGG;ANN=C|missense_variant|MODERATE|Ca_14825|Ca_14825|transcript|Ca_14825.1|Coding|3/9|c.192G>C|p.Met64Ile|436/1915|192/1161|64/386||	GT:PL	0/0:0,21,203	0/1:151,0,184
Ca_LG_3	41827926	.	C	A	258.084	PASS	DP=12;VDB=2.26006e-08;SGB=-1.23363;MQ0F=0;AF1=1;AC1=4;DP4=0,0,0,12;MQ=50;FQ=-46.709;FS=TCATTTCCTCTTATTTTTTGTTGTCATGATAAGACAACCACTCACCTCCA[C/A]CTCATTTCCCTTCAATCCACAGCCTTTCATTTCCCTCCCTCTTTTAACGT;ANN=A|missense_variant|MODERATE|Ca_07985|Ca_07985|transcript|Ca_07985.1|Coding|1/11|c.31G>T|p.Val11Leu|31/1209|31/1209|11/402||WARNING_TRANSCRIPT_MULTIPLE_STOP_CODONS,A|upstream_gene_variant|MODIFIER|Ca_079…	GT:PL	1/1:146,18,0	1/1:148,18,0
Ca_LG_6	41827134	.	G	A	55.1784	PASS	DP=21;VDB=0.228191;SGB=0.620439;RPB=0.430095;MQB=1;MQSB=1;BQB=0.390587;MQ0F=0;AF1=0.260648;AC1=1;DP4=7,5,3,0;MQ=50;FQ=56.5135;PV4=0.505495,1,1,0.141663;FS=GGTTCCATGGTGTCATATCCATAGGATAGCTACCCAATACTCTCAAAAAA[G/A]AGGTAAATTCTTGAACCTCAGCAAGTGCGTTTTGTGCTCTAACCTCAGCC;ANN=A|missense_variant|MODERATE|Ca_18193|Ca_18193|transcript|Ca_18193.1|Coding|1/1|c.1193C>T|p.Ser398Phe|1502/1732|1193/1272|398/423||	GT:PL	0/1:88,0,194	0/0:0,12,107
Ca_LG_6	41807220	.	A	C	126.232	PASS	DP=72;VDB=2.78845e-05;SGB=6.07412;RPB=0.667078;MQB=1;MQSB=1;BQB=0.257184;MQ0F=0;AF1=0.499749;AC1=2;DP4=24,22,0,11;MQ=50;FQ=129.237;PV4=0.00141323,0.0239969,1,1;FS=ACGACTCGTCATCAACTCGTCCCCGATTTCTCTTTCTTCCTCCGAGTCAA[A/C]CTCGTTTTTTTCAGATAACACTCTCGCCGCTTCGATAAGTAAATCCAAAC;ANN=C|missense_variant|MODERATE|Ca_18192|Ca_18192|transcript|Ca_18192.1|Coding|1/2|c.370T>G|p.Phe124Val|370/654|370/609|124/202||	GT:PL	0/0:0,138,255	1/1:167,33,0
Ca_LG_7	41794817	.	C	G	999	PASS	DP=31;VDB=0.00288113;SGB=12.5048;RPB=0.0221993;MQB=1;MQSB=1;BQB=0.455339;MQ0F=0;AF1=0.560825;AC1=2;DP4=3,0,10,12;MQ=50;FQ=52.9984;PV4=0.22,1,1,1;FS=TATGGGACTCCAATTCCGATGAAACCCCTCTTTCCGACAATGTCCATTTC[C/G]CTAATTACGACGAACACACCAACCTCGCCTCTAAATTTCGTAACCACCAG;ANN=G|missense_variant|MODERATE|Ca_21826|Ca_21826|transcript|Ca_21826.1|Coding|1/5|c.277C>G|p.Pro93Ala|417/1710|277/1203|93/400||	GT:PL	1/1:255,66,0	0/0:0,9,89
Ca_LG_7	41794816	.	C	A	999	PASS	DP=31;VDB=0.00272427;SGB=12.5048;RPB=0.0221993;MQB=1;MQSB=1;BQB=0.479438;MQ0F=0;AF1=0.560825;AC1=2;DP4=3,0,10,12;MQ=50;FQ=52.9984;PV4=0.22,1,1,1;FS=TTATGGGACTCCAATTCCGATGAAACCCCTCTTTCCGACAATGTCCATTT[C/A]CCTAATTACGACGAACACACCAACCTCGCCTCTAAATTTCGTAACCACCA;ANN=A|missense_variant|MODERATE|Ca_21826|Ca_21826|transcript|Ca_21826.1|Coding|1/5|c.276C>A|p.Phe92Leu|416/1710|276/1203|92/400||	GT:PL	1/1:255,66,0	0/0:0,9,89
Ca_LG_3	41792860	.	G	A	67.9997	PASS	DP=60;VDB=0.000482872;SGB=-4.71804;RPB=0.0210194;MQB=1;MQSB=1;BQB=0.751998;MQ0F=0;AF1=0.250007;AC1=1;DP4=25,23,9,0;MQ=50;FQ=69.2481;PV4=0.00777407,0.152967,1,1;FS=ACCGAGGCGTTTCGTGTACTTTTGGACCTGATGTTGTCGCTGAGTTTTTG[G/A]AAAAAAGTGATCTTGATCTTATATGCAGGGGTCATCAGGTAAACCTCTTC;ANN=A|missense_variant|MODERATE|Ca_07982|Ca_07982|transcript|Ca_07982.1|Coding|2/4|c.715G>A|p.Glu239Lys|889/1522|715/966|239/321||…	GT:PL	0/0:0,44,255	0/1:101,0,255
Ca_LG_7	41777950	.	C	A	37.9999	PASS	DP=135;VDB=4.42314e-08;SGB=6.07412;RPB=0.0295824;MQB=1;MQSB=1;BQB=0.00416506;MQ0F=0;AF1=0.25;AC1=1;DP4=57,46,0,11;MQ=50;FQ=39.2481;PV4=0.000573488,0.0207258,1,1;FS=AGCCCCATCATCTTCGCCGTTAATCGAAGAAAGCTTAACCGTAATCATGT[C/A]TTTCAAACCCTTGATATACCCAAATTCCTTCGGAAGTTTCTTCCCCAACA;ANN=A|missense_variant|MODERATE|Ca_21824|Ca_21824|transcript|Ca_21824.1|Coding|1/1|c.502G>T|p.Asp168Tyr|618/1379|502/1095|168/364…	GT:PL	0/0:0,172,255	0/1:71,0,255
Ca_LG_7	41777668	.	C	T	65.9996	PASS	DP=165;VDB=2.26006e-08;SGB=6.76576;RPB=0.41304;MQB=1;MQSB=1;BQB=0.34027;MQ0F=0;AF1=0.25;AC1=1;DP4=62,58,0,12;MQ=50;FQ=67.2479;PV4=0.00036675,0.0503578,1,0.00325708;FS=ACCCAAACCATTCACAGCCTCACTATTCTTCACCTTCTTGGTTTTCTTCT[C/T]CCTAACCTTAGCTTTCTCCTCCTCCATCTTCTCCCTCAAAACCGCCACCT;ANN=T|missense_variant|MODERATE|Ca_21824|Ca_21824|transcript|Ca_21824.1|Coding|1/1|c.784G>A|p.Glu262Lys|900/1379|784/1095|262/…	GT:PL	0/0:0,226,255	0/1:99,0,255
Ca_LG_7	41745825	.	C	T	156.232	PASS	DP=39;VDB=2.26006e-08;SGB=6.07412;RPB=0.150166;MQB=1;MQSB=1;BQB=0.559156;MQ0F=0;AF1=0.499749;AC1=2;DP4=18,9,0,11;MQ=50;FQ=159.237;PV4=0.000166027,1,1,1;FS=CAATTTCTTTATCTTGAAGGAGTTGAGTATCAAATGTGGAATACCTACGA[C/T]GTACATTTTTACTCATCATTTTCACTAGTCATGTTATTTCCAAAACTTGA;ANN=T|missense_variant|MODERATE|Ca_21821|Ca_21821|transcript|Ca_21821.1|Coding|17/26|c.1570C>T|p.Arg524Cys|1570/4821|1570/4821|524/1606||W…	GT:PL	0/0:0,81,255	1/1:197,33,0
Ca_LG_5	41744403	.	C	T	999	PASS	DP=636;VDB=0.556069;SGB=-1.38629;MQSB=1;MQ0F=0;AF1=1;AC1=4;DP4=0,0,303,234;MQ=50;FQ=-285.787;FS=GACATATTGTGGATCTCTATCTCAGTATGGGATGAAACACATGAGGTCCT[C/T]TGCAAACTTCTGCAATGCAGGAATTCACAAAGAGCAAATGGCTGAAGCCT;ANN=T|missense_variant|MODERATE|Ca_14814|Ca_14814|transcript|Ca_14814.1|Coding|9/9|c.1349C>T|p.Ser450Phe|1527/1884|1349/1467|450/488||,T|downstream_gene_variant|MODIFIER|Ca_14815|Ca_14815|transcrip…	GT:PL	1/1:255,255,0	1/1:255,255,0
Ca_LG_5	41652796	.	G	C	74.6125	PASS	DP=28;VDB=0.0058656;SGB=1.27626;RPB=0.378326;MQB=1;MQSB=1;BQB=0.718385;MQ0F=0;AF1=0.468717;AC1=2;DP4=12,8,4,0;MQ=50;FQ=77.2048;PV4=0.262187,0.103847,1,1;FS=GTGTACTGAACTTGTTGTTGTTAAGTTATCACAGCACATTTTGGTTCTCA[G/C]ACCATCACTTTCTGACAAAGGACTTGTCCTTAAAAGAGGTGTGTTGTTTT;ANN=C|missense_variant|MODERATE|Ca_14808|Ca_14808|transcript|Ca_14808.1|Coding|2/2|c.710C>G|p.Ser237Cys|710/1030|710/1030|237/342||WARNIN…	GT:PL	0/0:0,60,255	1/1:114,12,0
Ca_LG_7	41650371	.	T	A	999	PASS	DP=25;VDB=1.60814e-15;SGB=-1.32512;MQSB=1;MQ0F=0;AF1=1;AC1=4;DP4=0,0,24,1;MQ=50;FQ=-61.6184;FS=CGTTTGCATTTTCATTACCATCAGTGCATGTTCTCCACCGCCACCATCAC[T/A]GGTACATGAAAACTTCACCATACCCATCCCAAGCTAGACACAACAAAGAC;ANN=A|missense_variant&splice_region_variant|MODERATE|Ca_21814|Ca_21814|transcript|Ca_21814.1|Coding|4/6|c.970T>A|p.Cys324Ser|970/1154|970/1154|324/383||WARNING_TRANSCRIPT_MULTIPLE_STOP_CODONS	GT:PL	1/1:216,30,0	1/1:198,45,0
Ca_LG_7	41649345	.	T	G	999	PASS	DP=40;VDB=0.036269;SGB=-0.398572;MQSB=1;MQ0F=0;AF1=1;AC1=4;DP4=0,0,23,12;MQ=50;FQ=-55.7537;FS=CGCCAGCAGATGGCAGTGGTCCCTTTCACGATTCTTACGGGAGAGCTCAC[T/G]GCCAGATGGCTATTGGCCAAGTAGGAGAGTCTATGGTACCAATGGGTGAC;ANN=G|missense_variant|MODERATE|Ca_21814|Ca_21814|transcript|Ca_21814.1|Coding|3/6|c.662T>G|p.Leu221Arg|662/1154|662/1154|221/383||WARNING_TRANSCRIPT_MULTIPLE_STOP_CODONS	GT:PL	1/1:255,81,0	1/1:149,24,0
Ca_LG_3	41639472	.	A	G	49.9994	PASS	DP=34;VDB=0.959397;SGB=1.27626;RPB=0.998572;MQB=1;MQSB=1;BQB=0.276453;MQ0F=0;AF1=0.250001;AC1=1;DP4=24,6,2,2;MQ=50;FQ=51.2478;PV4=0.229127,0.165929,1,0.0798112;FS=TCAAGGCTGATGAGTAACCTTGTAGTGCTCGGGACTCCCCCACGAAAGAC[A/G]GCACTACTCGTATTTGCAAGACTGTCTGCAATATCGACAACATAATTACC;ANN=G|missense_variant|MODERATE|Ca_07968|Ca_07968|transcript|Ca_07968.1|Coding|5/10|c.923T>C|p.Leu308Pro|1065/4395|923/4044|308/13…	GT:PL	0/1:83,0,255	0/0:0,54,209
Ca_LG_7	41636221	.	C	G	57.9995	PASS	DP=625;VDB=0.964611;SGB=8.15014;RPB=0.0805471;MQB=1;MQSB=1;BQB=0.797843;MQ0F=0;AF1=0.25;AC1=1;DP4=290,319,7,7;MQ=50;FQ=59.2478;PV4=1,0.282931,1,0.0989656;FS=ACCTGCTCAATGCCCTGCTTATCTTGACAGATGTGGAGTTGATTCCACCA[C/G]AAAGACCTTTGTCAGAAGAAACGGTAATAACAACATTCTTCTTCACATCA;ANN=G|missense_variant|MODERATE|Ca_21813|Ca_21813|transcript|Ca_21813.1|Coding|4/6|c.357G>C|p.Leu119Phe|357/564|357/564|119/187||WARNING…	GT:PL	0/0:0,255,255	0/1:91,0,255
Ca_LG_6	41561175	.	A	C	999	PASS	DP=840;VDB=1.88697e-05;SGB=-1.38629;MQSB=1;MQ0F=0;AF1=1;AC1=4;DP4=0,0,397,421;MQ=50;FQ=-285.787;FS=TCACAACTGTTTTTGTTGCAGATTTTTCGATTTTGTAGATCAAAGTGCCA[A/C]AAGAACTTTAAAATGAAGAGGAACCCTCGGAAAGTAAAATGGACCAAGGC;ANN=C|missense_variant|MODERATE|Ca_18183|Ca_18183|transcript|Ca_18183.1|Coding|3/5|c.111A>C|p.Gln37His|213/770|111/498|37/165||,C|upstream_gene_variant|MODIFIER|Ca_18184|Ca_18184|transcript|Ca_1…	GT:PL	1/1:255,255,0	1/1:255,255,0
Ca_LG_5	41545234	.	G	C	999	PASS	DP=156;VDB=0.148852;SGB=73.4736;RPB=0.878884;MQB=1;MQSB=1;BQB=0.234463;MQ0F=0;AF1=0.5;AC1=2;DP4=3,18,47,63;MQ=50;FQ=217.229;PV4=0.0145503,1,1,0.000427021;FS=GAGTTGAACACTCCCTCTTATGCCGTAATTTCCAATCCAAAGACTGACAC[G/C]CTCGCGAACAATAATTAACCTTACTGCAAACAGAACACCGCCGAAACTCA;ANN=C|missense_variant|MODERATE|Ca_14797|Ca_14797|transcript|Ca_14797.1|Coding|3/3|c.896C>G|p.Ala299Gly|986/1268|896/990|299/329||	GT:PL	1/1:255,255,0	0/0:0,63,255
Ca_LG_3	41535700	.	C	T	183.001	PASS	DP=93;VDB=0.0409749;SGB=10.9211;RPB=0.00511355;MQB=1;MQSB=1;BQB=4.71194e-05;MQ0F=0;AF1=0.25;AC1=1;DP4=18,50,9,9;MQ=50;FQ=184.249;PV4=0.0849322,0.00142121,1,1;FS=GCAACAATCTTGGTTGACACCTTTCTGACCTCTTTTGGAGAAAACTGAGG[C/T]AAAGTTGTTTGAACCATCAACATTGACAGTTCCTGAACTACACAGCATCA;ANN=T|missense_variant|MODERATE|Ca_07957|Ca_07957|transcript|Ca_07957.1|Coding|2/6|c.187G>A|p.Ala63Thr|652/1710|187/1134|63/377||	GT:PL	0/0:0,57,255	0/1:216,0,255
Ca_LG_5	41428818	.	A	C	78.8313	PASS	DP=10;VDB=0.0058656;SGB=1.27626;RPB=0.0812164;MQB=0.974597;MQSB=0.974597;BQB=0.89338;MQ0F=0;AF1=0.484423;AC1=2;DP4=4,1,0,4;MQ=50;FQ=81.6475;PV4=0.047619,0.285857,1,0.000779383;FS=TTGAAGAAGTTTGATGCGGAGAATCAGAGACTTGCGTCGGCGTGTCAGAA[A/C]TTGTTGGGCAAAGGGCAAAACTTGGAAAGGGAAATTGCTTTGTATGAACA;ANN=C|missense_variant|MODERATE|Ca_14785|Ca_14785|transcript|Ca_14785.1|Coding|2/8|c.228A>C|p.Lys76Asn|228/1092|22…	GT:PL	0/0:0,15,160	1/1:118,12,0
Ca_LG_3	41409963	.	A	T	97	PASS	DP=99;VDB=1.33331e-05;SGB=4.00342;RPB=2.87422e-05;MQB=1;MQSB=1;BQB=0.392191;MQ0F=0;AF1=0.25;AC1=1;DP4=51,10,1,7;MQ=50;FQ=98.2483;PV4=0.000123855,1,1,0.00842547;FS=AGAACCTGATCGCCATGTTCTGCTTGGGAACCATAGAGATGCATGGACTT[A/T]TGGTGCTGTTGATCCCAGCAGCGGGACAGCTGCCCTACTTGACCTTGCTC;ANN=T|missense_variant|MODERATE|Ca_07943|Ca_07943|transcript|Ca_07943.1|Coding|2/2|c.1022A>T|p.Tyr341Phe|1022/1227|1022/1227|341/4…	GT:PL	0/0:0,57,255	0/1:130,0,255
Ca_LG_3	41408761	.	A	C	214.223	PASS	DP=42;VDB=0.0955495;SGB=7.4578;RPB=0.496408;MQB=1;MQSB=1;BQB=0.294138;MQ0F=0;AF1=0.499937;AC1=2;DP4=13,16,6,7;MQ=50;FQ=217.231;PV4=1,1,1,1;FS=CTAAGGTTACACATGTTGGTCCTGGTCCCACTATGCTCAATTTCACCTAC[A/C]TGGTTAGTACTTACTACCTACTCAACTTTGTTTTTTTTTTTTTGTTCCAT;ANN=C|missense_variant&splice_region_variant|MODERATE|Ca_07943|Ca_07943|transcript|Ca_07943.1|Coding|1/2|c.913A>C|p.Met305Leu|913/1227|913/1227|305/408…	GT:PL	0/0:0,87,255	1/1:255,39,0
Ca_LG_3	41404563	.	T	A	100.973	PASS	DP=74;VDB=0.00187095;SGB=1.94933;RPB=0.0646705;MQB=1;MQSB=1;BQB=0.907214;MQ0F=0;AF1=0.484221;AC1=2;DP4=33,22,0,5;MQ=50;FQ=103.745;PV4=0.0147816,0.207495,1,0.150069;FS=TCAAAATGATCCACAGAAACAATAATAATGATTCAACAGAACTAGGAAAA[T/A]TTACAATATACATCAGTCGCGCTATTGTGGTGGTTGTGCTGGTTGTTGTA;ANN=A|missense_variant|MODERATE|Ca_07942|Ca_07942|transcript|Ca_07942.1|Coding|3/3|c.982T>A|p.Phe328Ile|1099/1359|982/1242|328…	GT:PL	0/0:0,166,255	1/1:141,15,0
Ca_LG_3	41404479	.	T	A	214.246	PASS	DP=84;VDB=0.0122151;SGB=5.38303;RPB=0.717521;MQB=1;MQSB=1;BQB=0.431457;MQ0F=0;AF1=0.4995;AC1=2;DP4=42,30,5,5;MQ=50;FQ=217.247;PV4=0.737192,1,1,1;FS=GGTGACAGGTAGGATTATGCCTGGGCTTGATGTTCACGTTCCCAATCATG[T/A]TGCACCCAATAAATGAGATTGTGGAAGGAAAACTCAAAATGATCCACAGA;ANN=A|missense_variant|MODERATE|Ca_07942|Ca_07942|transcript|Ca_07942.1|Coding|3/3|c.898T>A|p.Leu300Met|1015/1359|898/1242|300/413||,A|upstream_g…	GT:PL	0/0:0,217,255	1/1:255,30,0
Ca_LG_3	41403406	.	G	T	151.226	PASS	DP=60;VDB=0.00673324;SGB=6.76576;RPB=0.09986;MQB=1;MQSB=1;BQB=0.129561;MQ0F=0;AF1=0.499874;AC1=2;DP4=25,13,12,0;MQ=50;FQ=154.233;PV4=0.0221684,0.0167647,1,1;FS=GCAATGTCCTGGCTATGGGAATTGTCGTGAAGGAAGATGTACTGTTGGCC[G/T]TAAAGGATGGATTTTCAATTACAGAAAGGACGGCAATTACATCGAACATA;ANN=T|missense_variant|MODERATE|Ca_07942|Ca_07942|transcript|Ca_07942.1|Coding|2/3|c.562G>T|p.Val188Leu|679/1359|562/1242|188/413||,T…	GT:PL	0/0:0,114,255	1/1:192,36,0
Ca_LG_7	41397194	.	C	G	114	PASS	DP=63;VDB=5.52906e-06;SGB=4.69269;RPB=0.815018;MQB=1;MQSB=1;BQB=0.645467;MQ0F=0;AF1=0.25;AC1=1;DP4=30,14,0,9;MQ=50;FQ=115.249;PV4=0.0001844,0.0503993,1,1;FS=TGCTCAATTGTGAACGATGGTGACAGGGATGAATGAGGAGATCCCGTGTT[C/G]TGGAAACGAGACATTGCTGAACCTTTGCCATTGACTTGATGCAAATCACA;ANN=G|missense_variant|MODERATE|Ca_21783|Ca_21783|transcript|Ca_21783.1|Coding|5/6|c.951G>C|p.Gln317His|1096/1844|951/1635|317/544||,G|m…	GT:PL	0/0:0,93,255	0/1:147,0,213
Ca_LG_3	41384719	.	C	A	110.613	PASS	DP=27;VDB=0.000411984;SGB=2.63044;RPB=0.940612;MQB=1;MQSB=1;BQB=0.61171;MQ0F=0;AF1=0.49208;AC1=2;DP4=8,13,6,0;MQ=50;FQ=113.495;PV4=0.015942,0.469522,1,1;FS=TCACTAATGTTAGATGAGTTGGAGAACTCATACCGTATAACTGTTGCATA[C/A]TTTGACAATCTTGGAGACCTCCTCTTCAGATCTGCAAATGAGACTCGAAG;ANN=A|missense_variant|MODERATE|Ca_07939|Ca_07939|transcript|Ca_07939.1|Coding|4/18|c.499G>T|p.Val167Leu|530/2098|499/1713|167/570||	GT:PL	0/0:0,63,255	1/1:151,18,0
Ca_LG_5	41383147	.	C	G	145.271	PASS	DP=99;VDB=5.52906e-06;SGB=4.69269;RPB=0.00454616;MQB=1;MQSB=1;BQB=0.862483;MQ0F=0;AF1=0.499002;AC1=2;DP4=76,3,9,0;MQ=50;FQ=148.263;PV4=1,0.114467,1,0.00415589;FS=TATGTCAACTAGATATTGCGTTTACTCATCCAATACAATGACTCCAGCAT[C/G]AGAATTCTGTGCGTTCTCATTCAACTCGGCATCACTACTTTCATCCATCT;ANN=G|missense_variant|MODERATE|Ca_14781|Ca_14781|transcript|Ca_14781.1|Coding|13/13|c.1894G>C|p.Asp632His|1894/1923|1894/1923|632/…	GT:PL	0/0:0,238,255	1/1:186,27,0
Ca_LG_3	41382916	.	C	G	100	PASS	DP=59;VDB=6.71664e-05;SGB=3.31571;RPB=0.714238;MQB=1;MQSB=1;BQB=0.0658847;MQ0F=0;AF1=0.25;AC1=1;DP4=35,17,7,0;MQ=50;FQ=101.248;PV4=0.0962787,1,1,1;FS=GTGTTACTTCTGTTATGACGCCAAGTGTTCCTTCACTCCCAATCATCAAG[C/G]GGGTCAGATCATACCTAGAATATATATAATTTAAATAAAATAACAAGAGC;ANN=G|missense_variant|MODERATE|Ca_07939|Ca_07939|transcript|Ca_07939.1|Coding|10/18|c.899G>C|p.Arg300Pro|930/2098|899/1713|300/570||	GT:PL	0/0:0,120,255	0/1:133,0,229
Ca_LG_3	41342713	.	G	C	77.9997	PASS	DP=50;VDB=0.00187095;SGB=1.94933;RPB=0.894839;MQB=1;MQSB=1;BQB=0.246528;MQ0F=0;AF1=0.25;AC1=1;DP4=20,10,0,5;MQ=50;FQ=79.2481;PV4=0.00925047,0.0282952,1,1;FS=GATCCGAGTATCCAAAATAATCTCCAAGCGTCATCTCCACCGGCCCAACC[G/C]CAAACTTAACATCATCACCACATAACTGCACCAAATAATCTCTATCCCAA;ANN=C|missense_variant|MODERATE|Ca_07935|Ca_07935|transcript|Ca_07935.1|Coding|1/2|c.761C>G|p.Ala254Gly|840/1635|761/1554|254/517||,C|up…	GT:PL	0/0:0,66,255	0/1:111,0,200
Ca_LG_7	41329694	.	C	T	68.0111	PASS	DP=57;VDB=0.612706;SGB=4.00342;RPB=0.655578;MQB=0.899821;MQSB=0.45945;BQB=0.030499;MQ0F=0;AF1=0.250664;AC1=1;DP4=36,13,4,4;MQ=48;FQ=69.2652;PV4=0.221498,0.0110201,1,0.00565793;FS=AGCTTAAAGGCCATCAGAAGAGAATCACCGGTCTTGCTTTTTCACACGTT[C/T]TCAATGTTCTTGTATCATCTGGAGCTGACTCTCAGGTAAGGATTTTTAAC;ANN=T|missense_variant|MODERATE|Ca_21777|Ca_21777|transcript|Ca_21777.1|Coding|23/26|c.2827C>T|p.Leu943Phe|3000/40…	GT:PL	0/1:101,0,255	0/0:0,24,168
Ca_LG_3	41309935	.	C	T	89.9729	PASS	DP=29;VDB=0.00187095;SGB=1.94933;RPB=0.754946;MQB=1;MQSB=1;BQB=0.988819;MQ0F=0;AF1=0.484221;AC1=2;DP4=13,10,5,0;MQ=50;FQ=92.7449;PV4=0.128205,0.282386,1,1;FS=AAATGTAAATATTGCTGTGAACACAGGAAAGAATCCCCAAAACACCGCGA[C/T]AAAGAAAAGCAATCCTGCCTGTAATACATAAGTAAAGTCTGATTAATAAT;ANN=T|missense_variant|MODERATE|Ca_07931|Ca_07931|transcript|Ca_07931.1|Coding|7/9|c.1276G>A|p.Val426Ile|1276/1950|1276/1866|426/621||,…	GT:PL	0/0:0,69,255	1/1:130,15,0
Ca_LG_3	41277625	.	T	C	38.9998	PASS	DP=255;VDB=2.26006e-08;SGB=7.4578;RPB=0.701067;MQB=1;MQSB=1;BQB=3.1378e-07;MQ0F=0;AF1=0.25;AC1=1;DP4=98,110,13,0;MQ=50;FQ=40.248;PV4=0.00016821,1,1,1;FS=GTCCCATTTCCGTTGCAAGCGACGTTAGGTTCACTAGAATATCCGCCATT[T/C]CGTTGTAACCGCCGTAATGCAACAGTGTGTGAATGAAATCTTTCACTTGA;ANN=C|missense_variant|MODERATE|Ca_07926|Ca_07926|transcript|Ca_07926.1|Coding|1/2|c.830A>G|p.Glu277Gly|830/1360|830/1360|277/452||WARNING_T…	GT:PL	0/0:0,255,255	0/1:72,0,255
Ca_LG_4	41249482	.	T	A	332	PASS	DP=20;VDB=3.97126e-13;SGB=-1.3293;MQ0F=0;AF1=1;AC1=4;DP4=0,0,20,0;MQ=50;FQ=-57.7787;FS=AACCTCGAGTGCTAGCCATCAACTTCAAAGTCCTCTTCAGGAATGATCTA[T/A]CCTATTTCCAATTTCAAAAGTTATGACAAATTCTCACAAAACATCGAGCT;ANN=A|missense_variant&splice_region_variant|MODERATE|Ca_11196|Ca_11196|transcript|Ca_11196.1|Coding|2/3|c.566A>T|p.Asp189Val|566/697|566/697|189/231||WARNING_TRANSCRIPT_INCOMPLETE	GT:PL	1/1:178,27,0	1/1:190,33,0
Ca_LG_5	41223399	.	G	T	185.304	PASS	DP=17;VDB=1.33331e-05;SGB=3.16415;RPB=1;MQB=1;MQSB=1;BQB=1;MQ0F=0;AF1=0.665558;AC1=3;DP4=0,1,8,0;MQ=50;FQ=8.67268;PV4=0.111111,1,1,1;FS=AAACCCTAAACCCAGTATGGAATCAAACATTTGACTTTGTTGTGGAGGAC[G/T]GCTTACATGACATGTTAATTGTTGAACTATGGGATCATGATACCTTTGGC;ANN=T|missense_variant|MODERATE|Ca_14765|Ca_14765|transcript|Ca_14765.1|Coding|13/13|c.1570G>T|p.Gly524Cys|1570/1732|1570/1710|524/569||,T|upstream_gene_vari…	GT:PL	0/1:0,3,41	1/1:223,24,0
Ca_LG_7	41207042	.	C	T	999	PASS	DP=876;VDB=0.872574;SGB=-1.38629;MQSB=0.973945;MQ0F=0;AF1=1;AC1=4;DP4=0,0,356,284;MQ=50;FQ=-285.787;FS=ATCCAGTTACAAAGATATCCGTATTCTCGTGCAAAGTCTTCTCCATTCAC[C/T]CAAAAAGAACCTGGCAGGCCTCGATATCAGATGCTTGTGAATCTAACACA;ANN=T|missense_variant|MODERATE|Ca_21770|Ca_21770|transcript|Ca_21770.1|Coding|9/9|c.2345G>A|p.Gly782Glu|2611/3039|2345/2349|782/782||,T|upstream_gene_variant|MODIFIER|Ca_21769|Ca_21769|tran…	GT:PL	1/1:255,255,0	1/1:255,255,0
Ca_LG_5	41183544	.	C	A	97	PASS	DP=52;VDB=6.71664e-05;SGB=3.31571;RPB=0.413427;MQB=1;MQSB=1;BQB=0.672406;MQ0F=0;AF1=0.25;AC1=1;DP4=14,27,7,0;MQ=50;FQ=98.2483;PV4=0.00157927,0.217412,1,1;FS=ACTAAGGATCCAAGTGAGTGTGACAGGTACATTCAAGTTATTTCCAAGCA[C/A]ATTGGTCTTAATTGCAGTGCAAAGACAAAGTGCAGCCTCCAAATCAGCCA;ANN=A|missense_variant|MODERATE|Ca_14760|Ca_14760|transcript|Ca_14760.1|Coding|1/1|c.337G>T|p.Val113Leu|351/524|337/429|113/142||,A|upst…	GT:PL	0/0:0,87,255	0/1:130,0,255
Ca_LG_4	41166959	.	G	C	123.974	PASS	DP=27;VDB=0.0131987;SGB=1.94933;RPB=0.863325;MQB=1;MQSB=1;BQB=0.525971;MQ0F=0;AF1=0.484284;AC1=2;DP4=8,5,5,0;MQ=50;FQ=126.747;PV4=0.24895,1,1,1;FS=ACCTAGTTACAGAATCTTAGGTCTATTAGACCGAATGATTTTCTTATCGC[G/C]TGGCCAAACAGTGTATAGCGGTTCACCGTCACAGCTACCGTTATACTTCG;ANN=C|missense_variant|MODERATE|Ca_11191|Ca_11191|transcript|Ca_11191.1|Coding|1/1|c.968G>C|p.Arg323Pro|1233/2610|968/2274|323/757||	GT:PL	0/0:0,39,255	1/1:164,15,0
Ca_LG_7	41155068	.	T	G	999	PASS	DP=20;VDB=0.416223;SGB=-1.29159;MQSB=1;MQ0F=0;AF1=1;AC1=4;DP4=0,0,17,3;MQ=50;FQ=-55.4869;FS=ATTTCTGACCAATTTTTTTTATTCAGGACGAAATTTGTGGATGGAGGGAG[T/G]ATTTATTCACTGCCAGAAAAAGTGCAGTAAACTTACTTGGTGTTATTTCA;ANN=G|missense_variant|MODERATE|Ca_21765|Ca_21765|transcript|Ca_21765.1|Coding|11/21|c.1207T>G|p.Tyr403Asp|1207/3205|1207/3205|403/1067||WARNING_TRANSCRIPT_MULTIPLE_STOP_CODONS,G|downstream_gene_varian…	GT:PL	1/1:255,36,0	1/1:179,24,0
Ca_LG_7	41103678	.	A	G	999	PASS	DP=80;VDB=0.0017293;SGB=8.20261;MQSB=1;MQ0F=0;AF1=1;AC1=4;DP4=0,0,27,37;MQ=50;FQ=-40.7538;FS=AAATGGAGAGAGTTTTCAAGCGTATGAAAGATAACCAATGTCAACCGGAC[A/G]ACACAACATACTCGATCATGGTCAAGGCATATAGAAAGCAGGGTATGAGT;ANN=G|missense_variant|MODERATE|Ca_21759|Ca_21759|transcript|Ca_21759.1|Coding|2/2|c.1360A>G|p.Asn454Asp|1389/1948|1360/1500|454/499||,G|upstream_gene_variant|MODIFIER|Ca_21758|Ca_21758|transcript|Ca_…	GT:PL	1/1:255,184,0	1/1:97,9,0
Ca_LG_7	41102769	.	A	G	999	PASS	DP=18;VDB=0.490472;SGB=0.324603;MQSB=1;MQ0F=0;AF1=1;AC1=4;DP4=0,0,11,4;MQ=50;FQ=-34.754;FS=AACCCAGAGAAGGGACTTACATGAAACTCATTGTGCTACTTGGAAGATCC[A/G]GTCAACCCCATCGTGCCCGTCAGCTTTTTACCACAATGATTGAAGAGGGT;ANN=G|missense_variant|MODERATE|Ca_21759|Ca_21759|transcript|Ca_21759.1|Coding|2/2|c.451A>G|p.Ser151Gly|480/1948|451/1500|151/499||,G|upstream_gene_variant|MODIFIER|Ca_21758|Ca_21758|transcript|Ca_21758…	GT:PL	1/1:255,42,0	1/1:50,3,0
Ca_LG_3	41101743	.	C	T	119	PASS	DP=279;VDB=2.26006e-08;SGB=6.76576;RPB=0.994682;MQB=1;MQSB=1;BQB=0.236774;MQ0F=0;AF1=0.25;AC1=1;DP4=145,81,12,0;MQ=50;FQ=120.249;PV4=0.00950254,0.0357987,1,1;FS=TGATAGTCTTCTCCTAGCAACCTTTGACCTGTAACACCATACTTCAAATG[C/T]CTCGGTTAGGTCTGGATACCGGATATGCTCATTTCCTAACCATTCTGTCA;ANN=T|missense_variant|MODERATE|Ca_07907|Ca_07907|transcript|Ca_07907.1|Coding|2/2|c.1237G>A|p.Ala413Thr|1464/1935|1237/1326|413/441…	GT:PL	0/0:0,255,255	0/1:152,0,255
Ca_LG_5	41061045	.	T	G	999	PASS	DP=58;VDB=8.54792e-44;SGB=-1.37759;MQSB=1;MQ0F=0;AF1=1;AC1=4;DP4=0,0,4,54;MQ=50;FQ=-97.7539;FS=ATATAGTTTTGCCATTTAACAAAGTAGATTTTTGATTGGTGAATGGAAGT[T/G]CGATCTTTCAAATTTATGGTGTGCCTTGTGCTTAAGTGGTGCTTTATCTT;ANN=G|missense_variant&splice_region_variant|MODERATE|Ca_14749|Ca_14749|transcript|Ca_14749.1|Coding|3/9|c.185T>G|p.Leu62Arg|185/688|185/688|62/228||WARNING_TRANSCRIPT_MULTIPLE_STOP_CODONS,G|downstr…	GT:PL	1/1:255,108,0	1/1:208,66,0
Ca_LG_7	40989975	.	T	G	136.006	PASS	DP=28;VDB=6.99472e-07;SGB=5.38303;RPB=0.0095249;MQB=1;MQSB=1;BQB=0.927387;MQ0F=0;AF1=0.250333;AC1=1;DP4=10,5,0,10;MQ=50;FQ=137.257;PV4=0.000964892,0.106593,1,0.00135027;FS=CCCCTTTTGGCTTTTGAATTGTTCTTCAAGTCTGGAGGCACTGACTTAGC[T/G]CTTGTTGATGAAATGGAAGCCCTATTATTGTTAACAATCTCCGGTGGTGT;ANN=G|missense_variant|MODERATE|Ca_21744|Ca_21744|transcript|Ca_21744.1|Coding|1/7|c.225A>C|p.Arg75Ser|225/1806|225/1806|…	GT:PL	0/0:0,27,255	0/1:169,0,154
Ca_LG_3	40973998	.	C	G	61.6617	PASS	DP=55;VDB=0.0221621;SGB=0.620439;RPB=0.0474422;MQB=1;MQSB=1;BQB=0.98016;MQ0F=0;AF1=0.439175;AC1=2;DP4=26,17,3,0;MQ=50;FQ=63.9985;PV4=0.285507,0.291825,1,0.382285;FS=GTAATAGATGCTTAGTTTTTTGTTTGGGTTGCGTGCTGTCAAATTGAGGA[C/G]CATGTTGTAGTGTAGTGTGTTGTTTGTGTAATCGAATTGTGTTAGTTTGG;ANN=G|missense_variant|MODERATE|Ca_07895|Ca_07895|transcript|Ca_07895.1|Coding|1/1|c.283G>C|p.Val95Leu|322/810|283/699|95/232||,…	GT:PL	0/0:0,129,255	1/1:100,9,0
Ca_LG_7	40867141	.	T	C	999	PASS	DP=498;VDB=0.520487;SGB=-1.38629;MQSB=1;MQ0F=0;AF1=1;AC1=4;DP4=0,0,276,222;MQ=50;FQ=-285.787;FS=TTTTCCCTACTTCCCTTTCAGGCCAATGGCAGTTACTGGACAAAATGCAG[T/C]AACCCCTCAGTTTGCCATGCTCTATAATGGGAGTATGTGTGTATATGATG;ANN=C|missense_variant|MODERATE|Ca_21726|Ca_21726|transcript|Ca_21726.1|Coding|2/5|c.131T>C|p.Val44Ala|313/1021|131/540|44/179||	GT:PL	1/1:255,255,0	1/1:255,255,0
Ca_LG_4	40857432	.	G	A	999	PASS	DP=64;VDB=0.808908;SGB=-1.26482;MQSB=1;MQ0F=0;AF1=1;AC1=4;DP4=0,0,28,26;MQ=50;FQ=-82.754;FS=CAAATTACTTGTACCGCCGCAAATGACGGAAGTTAGTGGATAGGGTTTCG[G/A]GTTACTGACGTGTAGAGGCAGTTTTCCGGTATGCTCCGACGAGTGGAGAA;ANN=A|missense_variant|MODERATE|Ca_11176|Ca_11176|transcript|Ca_11176.1|Coding|1/7|c.178C>T|p.Pro60Ser|510/1727|178/1020|60/339||,A|missense_variant|MODERATE|Ca_11176|Ca_11176|transcript|Ca_11176.2|Cod…	GT:PL	1/1:255,111,0	1/1:255,51,0
Ca_LG_7	40856281	.	T	C	999	PASS	DP=73;VDB=0.999282;SGB=0.610178;MQSB=1;MQ0F=0;AF1=1;AC1=4;DP4=0,0,33,34;MQ=50;FQ=-76.7539;FS=GCAACTGCAGACAACACAACGCGCTGCTTCTTGGAAAGGAGGAGCTTCTG[T/C]TGTTGACATTCTCTCGCCAAAATTGGGGTTTCTTCTTTTCCTCTCTCTCA;ANN=C|missense_variant|MODERATE|Ca_21725|Ca_21725|transcript|Ca_21725.1|Coding|1/10|c.10A>G|p.Thr4Ala|136/1410|10/870|4/289||	GT:PL	1/1:255,157,0	1/1:255,45,0
Ca_LG_7	40854024	.	C	G	999	PASS	DP=170;VDB=0.932447;SGB=-1.38629;MQSB=1;MQ0F=0;AF1=1;AC1=4;DP4=0,0,93,74;MQ=50;FQ=-254.755;FS=AGCTTCTATTTTTTGAAACATTATCTATCTTCTTAGGTTTAGGATTTGAT[C/G]GAGCTGTAACAACTGGGGTAGATTTCTTCTGTCACAGAGAATGAAAAACC;ANN=G|missense_variant|MODERATE|Ca_21725|Ca_21725|transcript|Ca_21725.1|Coding|5/10|c.446G>C|p.Arg149Pro|572/1410|446/870|149/289||,G|upstream_gene_variant|MODIFIER|Ca_21724|Ca_21724|transcript|Ca_21…	GT:PL	1/1:255,255,0	1/1:255,223,0
Ca_LG_7	40853209	.	A	T	999	PASS	DP=109;VDB=0.903198;SGB=-1.34662;MQSB=1;MQ0F=0;AF1=1;AC1=4;DP4=0,0,41,68;MQ=50;FQ=-133.755;FS=ATCAATCTGGGGTTTATTTGAGGTAGCAGTAGTAGATACATGACCAGGGT[A/T]AAACGTAGAACTGCAAATTTTGCATCATAAACTATCAAAATAATGATATC;ANN=T|missense_variant|MODERATE|Ca_21725|Ca_21725|transcript|Ca_21725.1|Coding|6/10|c.529T>A|p.Tyr177Asn|655/1410|529/870|177/289||,T|upstream_gene_variant|MODIFIER|Ca_21724|Ca_21724|transcript|Ca_21…	GT:PL	1/1:255,226,0	1/1:255,102,0
Ca_LG_7	40850493	.	C	G	999	PASS	DP=13;VDB=0.00147401;SGB=5.72994;MQSB=1;MQ0F=0;AF1=1;AC1=4;DP4=0,0,1,11;MQ=50;FQ=-30.7852;FS=TCTTCTGTGTTTGATTACTTTGAAAACTAAGCATAAGACCCATCTAAGAA[C/G]TGCTATGATTAGAGCAGCTTCGTATATGGCTTGGCTTATTGTGAAACCAG;ANN=G|missense_variant|MODERATE|Ca_21724|Ca_21724|transcript|Ca_21724.1|Coding|1/1|c.79G>C|p.Val27Leu|126/774|79/507|27/168||,G|upstream_gene_variant|MODIFIER|Ca_21723|Ca_21723|transcript|Ca_21723.1|C…	GT:PL	1/1:247,36,0	1/1:0,0,0
Ca_LG_7	40840665	.	A	C	999	PASS	DP=19;VDB=0.00138808;SGB=-1.30291;MQSB=1;MQ0F=0;AF1=1;AC1=4;DP4=0,0,7,12;MQ=50;FQ=-55.2368;FS=TCTTGCTTATTATTCTTTAACTTTTCCAATTCCCTGTGTGATTGTTCCCA[A/C]TCGACCAGTGATTTGAGAACACTCACAAGACCCTACAAAGATAAATAGAG;ANN=C|missense_variant|MODERATE|Ca_21723|Ca_21723|transcript|Ca_21723.1|Coding|17/33|c.1650T>G|p.Asp550Glu|1943/6013|1650/5328|550/1775||	GT:PL	1/1:223,24,0	1/1:239,33,0
Ca_LG_7	40833872	.	C	T	999	PASS	DP=48;VDB=0.501034;SGB=30.4987;MQSB=1;MQ0F=0;AF1=1;AC1=4;DP4=0,0,19,29;MQ=50;FQ=-30.7879;FS=CCAACCTTCAGACTGATCTACATTTGTCTGTGATACTGAATCTTCAACTC[C/T]ATCAGCATTTGCAATCGGGGAAGCAACTGGGGATAAATTCCCATTGCTAT;ANN=T|missense_variant|MODERATE|Ca_21723|Ca_21723|transcript|Ca_21723.1|Coding|27/33|c.4402G>A|p.Gly1468Arg|4695/6013|4402/5328|1468/1775||	GT:PL	1/1:255,144,0	1/1:0,0,0
Ca_LG_7	40831906	.	T	G	999	PASS	DP=86;VDB=0.0530804;SGB=6.36185;MQSB=1;MQ0F=0;AF1=1;AC1=4;DP4=0,0,32,44;MQ=50;FQ=-58.7537;FS=AAGACAGCAAAATGTCCATTATAGCAATCTTCTGTGGTGCTTTTAACTTT[T/G]TCCAATATTTCTTCTGCAAATAATTAGAAAAAAATTAATTAGAAGAATAG;ANN=G|missense_variant|MODERATE|Ca_21723|Ca_21723|transcript|Ca_21723.1|Coding|30/33|c.4754A>C|p.Lys1585Thr|5047/6013|4754/5328|1585/1775||	GT:PL	1/1:255,202,0	1/1:255,27,0
Ca_LG_7	40831586	.	C	G	999	PASS	DP=200;VDB=0.630209;SGB=20.1543;MQSB=1;MQ0F=0;AF1=1;AC1=4;DP4=0,0,110,41;MQ=50;FQ=-61.7537;FS=TGTATCAGACTGTGGGGTAATACTTGAGCTATTGTCTGCTGTAGAATCAG[C/G]GTCTTGAAACCCATAAGTTGCTTTTTGTAAGATGTCCAGATATACACCAG;ANN=G|missense_variant|MODERATE|Ca_21723|Ca_21723|transcript|Ca_21723.1|Coding|31/33|c.4966G>C|p.Ala1656Pro|5259/6013|4966/5328|1656/1775||,G|upstream_gene_variant|MODIFIER|Ca_21722|Ca_21722|transcri…	GT:PL	1/1:255,255,0	1/1:183,30,0
Ca_LG_5	40819582	.	C	G	999	PASS	DP=281;VDB=0.20113;SGB=-1.37682;MQSB=1;MQ0F=0;AF1=1;AC1=4;DP4=0,0,120,143;MQ=50;FQ=-269.735;FS=ACTTTAGCATATTTAAGTTTGAATAATATACAAGCTTTTATTTATGTAGG[C/G]TACAAATGGTAACCAACGAAACACAAAACCAAATAGTGTGATTTGTGCTG;ANN=G|missense_variant&splice_region_variant|MODERATE|Ca_14728|Ca_14728|transcript|Ca_14728.1|Coding|2/4|c.197C>G|p.Ala66Gly|280/733|197/438|66/145||,G|upstream_gene_variant|MODIFIER|Ca_14727|Ca_147…	GT:PL	1/1:255,255,0	1/1:255,238,0
Ca_LG_7	40816584	.	G	A	999	PASS	DP=113;VDB=1.48539e-10;SGB=64.4627;MQSB=1;MQ0F=0;AF1=1;AC1=4;DP4=0,0,29,68;MQ=50;FQ=-30.7879;FS=TGCAGCCCTTGATATTATACAAGCTTATGGCATCAAGTTGATAGAGAAGA[G/A]TGAGTAATTTGTATATTTGAAGTTGGTGTTCTGTTTGATGTAGAGAGGAT;ANN=A|missense_variant|MODERATE|Ca_21721|Ca_21721|transcript|Ca_21721.1|Coding|24/24|c.3128G>A|p.Ser1043Asn|3318/3480|3128/3135|1043/1044||,A|downstream_gene_variant|MODIFIER|Ca_21722|Ca_21722|tran…	GT:PL	1/1:255,255,0	1/1:0,0,0
Ca_LG_7	40815501	.	C	T	999	PASS	DP=50;VDB=0.859085;SGB=30.4987;MQSB=1;MQ0F=0;AF1=1;AC1=4;DP4=0,0,29,19;MQ=50;FQ=-30.7879;FS=AAACAGAAATCCCAGCTTCCTGCCGAAGTGCTTTTGATGTTGCTTGTTTC[C/T]GTATGGAAGAGAGATTATCCTACTCCAGCACAGAAAAGGTATATCACTAT;ANN=T|missense_variant|MODERATE|Ca_21721|Ca_21721|transcript|Ca_21721.1|Coding|21/24|c.2812C>T|p.Arg938Cys|3002/3480|2812/3135|938/1044||,T|downstream_gene_variant|MODIFIER|Ca_21722|Ca_21722|transcript…	GT:PL	1/1:255,144,0	1/1:0,0,0
Ca_LG_7	40814016	.	C	A	999	PASS	DP=21;VDB=0.0203436;SGB=-1.27591;MQSB=1;MQ0F=0;AF1=1;AC1=4;DP4=0,0,8,13;MQ=50;FQ=-55.6179;FS=TCACATGATGGCAATGAAGATGATCAACCAAGCACATATGAAGAAGGGGA[C/A]AATAAAGTCTTTCACTTCATACTGTGGTGGACTTCCATCTCCTGAAGATG;ANN=A|missense_variant|MODERATE|Ca_21721|Ca_21721|transcript|Ca_21721.1|Coding|17/24|c.2186C>A|p.Thr729Lys|2376/3480|2186/3135|729/1044||	GT:PL	1/1:255,39,0	1/1:181,24,0
Ca_LG_7	40812484	.	T	G	999	PASS	DP=22;VDB=0.000149276;SGB=-1.35238;MQSB=1;MQ0F=0;AF1=1;AC1=4;DP4=0,0,4,18;MQ=50;FQ=-61.7423;FS=GAAGATCAGATTGATGTTGATGTCATTGTGGGATCTTTGTACCTGAAGGA[T/G]GCAGAGCAGGTATATTTGGACCAAAATATTTGCTTTTACATTAGTTTTAC;ANN=G|missense_variant|MODERATE|Ca_21721|Ca_21721|transcript|Ca_21721.1|Coding|13/24|c.1860T>G|p.Asp620Glu|2050/3480|1860/3135|620/1044||	GT:PL	1/1:255,33,0	1/1:201,33,0
Ca_LG_7	40786035	.	A	G	999	PASS	DP=94;VDB=1;SGB=-1.38596;MQSB=0.980457;MQ0F=0;AF1=1;AC1=4;DP4=0,0,38,39;MQ=50;FQ=-127.754;FS=CACCGATAAAATACAGATAGGTCTGAGTCTGATCTTAATGCCACTGCTTG[A/G]TGCTTCTCGGGGCCAGCAGTGTTTTGAAATGAAATATCGCGTGCTATGAA;ANN=G|missense_variant|MODERATE|Ca_21720|Ca_21720|transcript|Ca_21720.1|Coding|3/5|c.901T>C|p.Ser301Pro|901/2848|901/2848|301/948||WARNING_TRANSCRIPT_MULTIPLE_STOP_CODONS	GT:PL	1/1:255,135,0	1/1:255,96,0
Ca_LG_7	40785885	.	A	G	999	PASS	DP=114;VDB=0.00483403;SGB=-1.36734;MQSB=1;MQ0F=0;AF1=1;AC1=4;DP4=0,0,58,22;MQ=50;FQ=-112.754;FS=TCCATTCCTTTCTTCGCTAGTATTTGACAATTCTGAAACATGGCAGTCGC[A/G]TCACCAAAGATGAAATCAACTGTGCCACTGATTTTACATTCTCGGTAGAA;ANN=G|missense_variant|MODERATE|Ca_21720|Ca_21720|transcript|Ca_21720.1|Coding|3/5|c.1051T>C|p.Cys351Arg|1051/2848|1051/2848|351/948||WARNING_TRANSCRIPT_MULTIPLE_STOP_CODONS	GT:PL	1/1:255,160,0	1/1:255,81,0
Ca_LG_7	40785588	.	C	T	999	PASS	DP=162;VDB=2.55995e-05;SGB=-1.38629;MQSB=1;MQ0F=0;AF1=1;AC1=4;DP4=0,0,80,54;MQ=50;FQ=-227.49;FS=CTGTTACCAACCCCAGCACCCGCTCCCGAGTTCATATACTCTGCATAATA[C/T]AATGTGTCTAGAGCGAAACTTTCGTTCCACTCTAACCACCCTTCTGACCA;ANN=T|missense_variant|MODERATE|Ca_21720|Ca_21720|transcript|Ca_21720.1|Coding|3/5|c.1348G>A|p.Val450Ile|1348/2848|1348/2848|450/948||WARNING_TRANSCRIPT_MULTIPLE_STOP_CODONS	GT:PL	1/1:255,196,0	1/1:255,208,0
Ca_LG_7	40785495	.	C	T	999	PASS	DP=104;VDB=1.50982e-06;SGB=-1.38629;MQSB=1;MQ0F=0;AF1=1;AC1=4;DP4=0,0,80,2;MQ=50;FQ=-150.782;FS=GGTAACCAAAGATTCCCCTCAATAAATTGAGCCACAGTGAAACTAGTAGC[C/T]TGGCTAGCAGCATTCAAAACATGGTACCCTGGCCATTTCACTCTGTTACC;ANN=T|missense_variant|MODERATE|Ca_21720|Ca_21720|transcript|Ca_21720.1|Coding|3/5|c.1441G>A|p.Gly481Ser|1441/2848|1441/2848|481/948||WARNING_TRANSCRIPT_MULTIPLE_STOP_CODONS	GT:PL	1/1:255,120,0	1/1:255,126,0
Ca_LG_3	40774677	.	C	G	67.9996	PASS	DP=36;VDB=0.0058656;SGB=1.27626;RPB=0.00557653;MQB=1;MQSB=1;BQB=0.902471;MQ0F=0;AF1=0.250001;AC1=1;DP4=18,14,4,0;MQ=50;FQ=69.2479;PV4=0.141176,0.426199,1,0.000777009;FS=GCTTCTACAACTGATACTATTGAAGATCGTGTATTTACAAACTTCTTCAA[C/G]GTATGTTATCTAGTTGAATACCAATATTTCTGCCTATTTGGTGAATACTT;ANN=G|missense_variant&splice_region_variant|MODERATE|Ca_07875|Ca_07875|transcript|Ca_07875.1|Coding|5/7|c.567C>G|p.Asn189Ly…	GT:PL	0/0:0,90,255	0/1:101,0,49
Ca_LG_5	40752896	.	C	T	89.9999	PASS	DP=80;VDB=6.99472e-07;SGB=5.38303;RPB=0.0267374;MQB=1;MQSB=1;BQB=0.164945;MQ0F=0;AF1=0.25;AC1=1;DP4=30,40,0,10;MQ=50;FQ=91.2482;PV4=0.0110462,0.249745,1,1;FS=TGCAGATTAAAAGTCTTGCTGCTGAGCTCTGTCTTGATAGAGGTCTTGTT[C/T]TTGATTTGCTTCGTAACCCTCCTCCAAATCTTCTGATGCTGAGCCTATCG;ANN=T|missense_variant|MODERATE|Ca_14724|Ca_14724|transcript|Ca_14724.1|Coding|3/4|c.565C>T|p.Leu189Phe|607/1279|565/969|189/322||,T|up…	GT:PL	0/0:0,148,255	0/1:123,0,255
Ca_LG_3	40732433	.	A	G	31.0026	PASS	DP=55;VDB=0.939765;SGB=1.27626;RPB=0.525512;MQB=1;MQSB=1;BQB=0.413591;MQ0F=0;AF1=0.25;AC1=1;DP4=32,19,2,2;MQ=50;FQ=32.2501;PV4=0.631543,0.114396,1,0.116836;FS=ATGATTATGAAGAATAAAAACCTGTTTAGGCCACTGAACAGAATCACCAT[A/G]TTCACCGCGGCTACAACTCTGAGCAAACTGTAAAGCCACCTTTCCACCCA;ANN=G|missense_variant|MODERATE|Ca_07869|Ca_07869|transcript|Ca_07869.1|Coding|2/5|c.454T>C|p.Tyr152His|497/1267|454/987|152/328||	GT:PL	0/1:64,0,255	0/0:0,99,255
Ca_LG_7	40722649	.	C	A	380.084	PASS	DP=43;VDB=0.00026619;SGB=1.10799;MQSB=1;MQ0F=0;AF1=1;AC1=4;DP4=0,0,25,9;MQ=50;FQ=-46.7536;FS=ACGAGGGTGATGACTTGTTTGATGGAGGTTATGAGTCGAACGATGATGCT[C/A]ATGGTGTTTCACATTCTAACATGCCTCCTGAGGTGAATTTGAAGAATGTG;ANN=A|missense_variant|MODERATE|Ca_21715|Ca_21715|transcript|Ca_21715.1|Coding|2/5|c.238C>A|p.His80Asn|387/1921|238/1455|80/484||,A|upstream_gene_variant|MODIFIER|Ca_21714|Ca_21714|transcript|Ca_21714…	GT:PL	1/1:161,15,0	1/1:255,87,0
Ca_LG_5	40714710	.	A	G	46.3495	PASS	DP=10;VDB=0.0221621;SGB=0.620439;RPB=0.0916482;MQB=0.916482;BQB=0.733186;MQ0F=0;AF1=0.271441;AC1=1;DP4=0,7,0,3;MQ=50;FQ=47.7627;PV4=1,1,1,0.00432253;FS=ATCTACTGATGCGATTACTCATTCCCTAACCTCTTTGCTAAGAGGAAGGG[A/G]CAAAGGGATGACTGAATGTGCCAGCCAGGGCACCCCAAGAGTCAGACAAG;ANN=G|missense_variant&splice_region_variant|MODERATE|Ca_14720|Ca_14720|transcript|Ca_14720.1|Coding|16/17|c.2050A>G|p.Thr684Ala|2050/3100|20…	GT:PL	0/1:79,0,100	0/0:0,9,96
Ca_LG_7	40708014	.	C	T	999	PASS	DP=40;VDB=0.762166;SGB=0.027823;MQSB=1;MQ0F=0;AF1=1;AC1=4;DP4=0,0,25,6;MQ=50;FQ=-49.7536;FS=CTCATTCCAGACAAACATGGTCTCATAAAGGACATGGCCTGTCTCGTTGT[C/T]GCACATGTTCCTTTGAAGACTACGCATAATGTGGTATGAGTAGCTGAAAA;ANN=T|missense_variant|MODERATE|Ca_21713|Ca_21713|transcript|Ca_21713.1|Coding|4/16|c.598G>A|p.Asp200Asn|1121/3495|598/2547|200/848||	GT:PL	1/1:255,75,0	1/1:154,18,0
Ca_LG_7	40703473	.	T	C	999	PASS	DP=145;VDB=0.999821;SGB=-1.37601;MQSB=1;MQ0F=0;AF1=1;AC1=4;DP4=0,0,63,82;MQ=50;FQ=-169.755;FS=CCTTGCATCATCATCACCAAGTCTCCCTGTATCATAGTGCTGATCTGAAC[T/C]CGTCTCCCATAGAGCAGGTTTACCCTCTTGTGGCTGAAAATGTCCCAGGA;ANN=C|missense_variant|MODERATE|Ca_21713|Ca_21713|transcript|Ca_21713.1|Coding|12/16|c.1891A>G|p.Ser631Gly|2414/3495|1891/2547|631/848||,C|downstream_gene_variant|MODIFIER|Ca_21712|Ca_21712|transcrip…	GT:PL	1/1:255,255,0	1/1:255,138,0
Ca_LG_7	40702025	.	T	C	999	PASS	DP=180;VDB=0.990228;SGB=3.23275;MQSB=1;MQ0F=0;AF1=1;AC1=4;DP4=0,0,88,83;MQ=50;FQ=-151.755;FS=GTGCTCAGAATAGTAAATATGATGACTTTCAGCACAGCGCTCTCTCTGCA[T/C]GTCTACAAAAAGCTGTCTCCGAGGCATTGAGGGAGTGTATCTACACACAA;ANN=C|missense_variant|MODERATE|Ca_21713|Ca_21713|transcript|Ca_21713.1|Coding|14/16|c.2179A>G|p.Met727Val|2702/3495|2179/2547|727/848||,C|downstream_gene_variant|MODIFIER|Ca_21712|Ca_21712|transcript…	GT:PL	1/1:255,255,0	1/1:255,120,0
Ca_LG_7	40694765	.	A	T	999	PASS	DP=28;VDB=0.0105318;SGB=11.8176;MQSB=1;MQ0F=0;AF1=1;AC1=4;DP4=0,0,16,5;MQ=50;FQ=-30.7879;FS=TTTCTCTTGTGCACCGGACACAATTTTATCTTTTGTTAAGGGGAGATCCT[A/T]CTGATCAGGTATATGTGGAAGTGGAACTTAGAAGATTGACTTGGTTGGAA;ANN=T|missense_variant|MODERATE|Ca_21712|Ca_21712|transcript|Ca_21712.1|Coding|14/23|c.2446A>T|p.Thr816Ser|2446/3411|2446/3411|816/1136||	GT:PL	1/1:255,63,0	1/1:0,0,0
Ca_LG_7	40693992	.	G	C	999	PASS	DP=15;VDB=0.286182;SGB=5.72994;MQSB=0.95494;MQ0F=0;AF1=1;AC1=4;DP4=0,0,7,5;MQ=50;FQ=-30.7852;FS=AACGGAACATGAAATTGAAAATAGGGTACCCCAAAACAATATTACCTCCT[G/C]TGGCAGTGATACTTTTGCAAAGTTGCATAAAGATACCCCACGAAAGGATG;ANN=C|missense_variant|MODERATE|Ca_21712|Ca_21712|transcript|Ca_21712.1|Coding|13/23|c.2027G>C|p.Cys676Ser|2027/3411|2027/3411|676/1136||	GT:PL	1/1:255,36,0	1/1:0,0,0
Ca_LG_7	40693836	.	A	C	999	PASS	DP=20;VDB=0.183564;SGB=10.4471;MQSB=1;MQ0F=0;AF1=1;AC1=4;DP4=0,0,10,9;MQ=50;FQ=-30.7878;FS=AGACAAGCTTGTATCTGCTTTTGGTACTGAGGATACTCCTGAGAGCAACA[A/C]ACAGCATAGAAGAAAGAAAATTCTTCCTTTCAGCTTAAACAACAGTCCTC;ANN=C|missense_variant|MODERATE|Ca_21712|Ca_21712|transcript|Ca_21712.1|Coding|13/23|c.1871A>C|p.Lys624Thr|1871/3411|1871/3411|624/1136||	GT:PL	1/1:255,57,0	1/1:0,0,0
Ca_LG_7	40693834	.	C	G	999	PASS	DP=20;VDB=0.191344;SGB=10.4471;MQSB=1;MQ0F=0;AF1=1;AC1=4;DP4=0,0,10,9;MQ=50;FQ=-30.7878;FS=ATAGACAAGCTTGTATCTGCTTTTGGTACTGAGGATACTCCTGAGAGCAA[C/G]AAACAGCATAGAAGAAAGAAAATTCTTCCTTTCAGCTTAAACAACAGTCC;ANN=G|missense_variant|MODERATE|Ca_21712|Ca_21712|transcript|Ca_21712.1|Coding|13/23|c.1869C>G|p.Asn623Lys|1869/3411|1869/3411|623/1136||	GT:PL	1/1:255,57,0	1/1:0,0,0
Ca_LG_3	40651939	.	T	C	999	PASS	DP=84;VDB=0.565883;SGB=0.512695;MQSB=1;MQ0F=0;AF1=1;AC1=4;DP4=0,0,49,21;MQ=50;FQ=-79.754;FS=TGAGGACAATCGATACTATCCCAGTAAGCAGTGTCATGACTGGGTAGAAC[T/C]GGATGCTTTTGAGAACATCTGGATTGAACCACCAAAAGACTTTGCTGCTA;ANN=C|missense_variant|MODERATE|Ca_07859|Ca_07859|transcript|Ca_07859.1|Coding|2/3|c.1076T>C|p.Leu359Pro|1103/1612|1076/1134|359/377||,C|missense_variant|MODERATE|Ca_07859|Ca_07859|transcript|Ca_07859.…	GT:PL	1/1:255,163,0	1/1:255,48,0
Ca_LG_6	40648730	.	G	C	44.6632	PASS	DP=16;VDB=0.0221621;SGB=0.620439;RPB=0.0342181;MQB=1;MQSB=1;BQB=0.252182;MQ0F=0;AF1=0.439296;AC1=2;DP4=4,8,0,3;MQ=50;FQ=47.0016;PV4=0.516484,0.191136,1,0.00407821;FS=AAATCTACTGCGATGTCTGAAAGAATCCAATGCTTTGAGTTCATTCAACT[G/C]CACTCCGTGATTGGAAGGAAAAGCTCTTTCAAGTGTTAGAGTCACCGGAG;ANN=C|missense_variant|MODERATE|Ca_18142|Ca_18142|transcript|Ca_18142.1|Coding|1/10|c.103C>G|p.Gln35Glu|249/1834|103/1482|35/49…	GT:PL	0/0:0,36,255	1/1:83,9,0
Ca_LG_6	40554870	.	G	A	98	PASS	DP=121;VDB=6.71664e-05;SGB=3.31571;RPB=0.555064;MQB=1;MQSB=1;BQB=0.948833;MQ0F=0;AF1=0.25;AC1=1;DP4=76,13,7,0;MQ=50;FQ=99.2483;PV4=0.588327,0.0444276,1,0.0950758;FS=GTGAAGTCAATGTTTATAGTATAGAATAAGTACGTATAACCTCCACTACA[G/A]GCGCTTGACACATTGGGCATTTTTGTTTACTTTGAAGCAACTCATTGGCA;ANN=A|missense_variant|MODERATE|Ca_18138|Ca_18138|transcript|Ca_18138.1|Coding|9/10|c.2471C>T|p.Pro824Leu|2763/3215|2471/2508|82…	GT:PL	0/0:0,241,255	0/1:131,0,202
Ca_LG_5	40547285	.	G	A	214.22	PASS	DP=41;VDB=1.77013e-08;SGB=10.2282;RPB=0.000603628;MQB=1;MQSB=1;BQB=0.980497;MQ0F=0;AF1=0.499996;AC1=2;DP4=17,7,6,11;MQ=50;FQ=217.229;PV4=0.0307753,0.408378,1,0.24524;FS=CCCGTGGACAACAACGATTTCACCTAAGGCGGTGTTGGAATGACGTGGAA[G/A]GAGTGGTTAGAATCATATTACTCCATTTGATGCCTTTTTATTATCATCCA;ANN=A|missense_variant|MODERATE|Ca_14704|Ca_14704|transcript|Ca_14704.1|Coding|6/10|c.580G>A|p.Gly194Arg|661/1794|580/1506|1…	GT:PL	0/0:0,72,255	1/1:255,51,0
Ca_LG_7	40524092	.	T	G	68.9996	PASS	DP=87;VDB=5.52906e-06;SGB=4.69269;RPB=0.905973;MQB=1;MQSB=1;BQB=0.470835;MQ0F=0;AF1=0.25;AC1=1;DP4=39,38,0,9;MQ=50;FQ=70.2479;PV4=0.00342403,1,1,1;FS=TAGTTCTTCAACAGTCCTTCCCCTTTTACATGAATTCCTCAACAATAGCC[T/G]TAGGGTTTGGGTTTTCAGGTTAAATATTCATTCCTTTTTATAATATTTGA;ANN=G|missense_variant|MODERATE|Ca_21698|Ca_21698|transcript|Ca_21698.1|Coding|4/6|c.761T>G|p.Leu254Arg|761/1041|761/1041|254/346||,G|downstrea…	GT:PL	0/0:0,126,255	0/1:102,0,255
Ca_LG_5	40523733	.	C	T	214.22	PASS	DP=64;VDB=0.00478342;SGB=9.53539;RPB=0.770886;MQB=1;MQSB=1;BQB=0.0031534;MQ0F=0;AF1=0.499992;AC1=2;DP4=29,16,6,10;MQ=50;FQ=217.229;PV4=0.080821,0.024256,1,1;FS=AGCACACACCACTTCAATGATAATCTCTTTATCTGTTTCTGAGAAATGTG[C/T]ATTTGTATTGGGAAGAAAATTATGAGTGGCCAAAATCCAAATGCTCCAAG;ANN=T|missense_variant|MODERATE|Ca_14702|Ca_14702|transcript|Ca_14702.1|Coding|7/7|c.1257G>A|p.Met419Ile|1486/1768|1257/1419|419/472|…	GT:PL	0/0:0,135,255	1/1:255,48,0
Ca_LG_3	40516366	.	G	A	214.22	PASS	DP=177;VDB=6.63382e-06;SGB=46.9641;RPB=0.00222677;MQB=1;MQSB=1;BQB=0.0316133;MQ0F=0;AF1=0.5;AC1=2;DP4=55,30,25,45;MQ=50;FQ=217.229;PV4=0.000385255,0.102137,1,1;FS=TAGAAATCCCAGACTCTGCAAAATCACCCTTTCTATATAGCTTTTCCCCT[G/A]CATTGGCCGAAGCATAAAAGAGTTCATCATTTCTCTCTTGAATGTCCTTT;ANN=A|missense_variant|MODERATE|Ca_07842|Ca_07842|transcript|Ca_07842.1|Coding|6/9|c.464C>T|p.Ala155Val|464/855|464/855|155/284||W…	GT:PL	0/0:0,255,255	1/1:255,211,0
Ca_LG_4	40447442	.	G	C	125	PASS	DP=86;VDB=3.24265e-08;SGB=8.15014;RPB=0.872943;MQB=1;MQSB=1;BQB=0.126894;MQ0F=0;AF1=0.25;AC1=1;DP4=34,37,14,0;MQ=50;FQ=126.249;PV4=0.000173554,0.25906,1,1;FS=TACTTCAATATTCACAAATATGTACTGTCCTGTAGGTTGTCGCTGCTGTT[G/C]GCTTCAAGGGAAAAAGGCTTGAGATCCCACACGAGTTGAATCCCCAAATA;ANN=C|missense_variant|MODERATE|Ca_11159|Ca_11159|transcript|Ca_11159.1|Coding|14/15|c.2341G>C|p.Gly781Arg|2341/2517|2341/2517|781/838|…	GT:PL	0/0:0,202,255	0/1:158,0,67
Ca_LG_4	40446358	.	G	A	80.6126	PASS	DP=64;VDB=0.00872848;SGB=1.27626;RPB=0.131228;MQB=1;MQSB=1;BQB=0.939817;MQ0F=0;AF1=0.468716;AC1=2;DP4=27,32,4,0;MQ=50;FQ=83.2049;PV4=0.0528233,1,1,1;FS=TTCTTCGTGACGAGCCATCAAATGAGAAGTCCGATGTTTACAGCTTTGGG[G/A]TAATACTGTGGGAGATTGCAACGTTGCAACAGCCGTGGGGTAATTTGAAT;ANN=A|missense_variant|MODERATE|Ca_11159|Ca_11159|transcript|Ca_11159.1|Coding|13/15|c.2266G>A|p.Val756Ile|2266/2517|2266/2517|756/838||WARNI…	GT:PL	0/0:0,178,255	1/1:120,12,0
Ca_LG_7	40443362	.	C	T	60.9995	PASS	DP=676;VDB=0.00686469;SGB=9.53539;RPB=0.543047;MQB=1;MQSB=1;BQB=0.564328;MQ0F=0;AF1=0.25;AC1=1;DP4=258,395,8,8;MQ=50;FQ=62.2478;PV4=0.443382,0.0980377,1,1;FS=AATGATTACTTATTACTATTGTTTCATGCAGCTTGGTGGGAGTGCTCTAG[C/T]TGTGTATTGGAGGAATTGTCCAATTCCCATTGACGACAAAGATGACTTCA;ANN=T|missense_variant|MODERATE|Ca_21692|Ca_21692|transcript|Ca_21692.1|Coding|13/13|c.1190C>T|p.Ala397Val|1460/2040|1190/1248|397/415|…	GT:PL	0/0:0,255,255	0/1:94,0,255
Ca_LG_7	40437939	.	G	C	178.001	PASS	DP=127;VDB=0.000208628;SGB=6.76576;RPB=0.0750433;MQB=1;MQSB=1;BQB=0.639173;MQ0F=0;AF1=0.25;AC1=1;DP4=68,43,6,6;MQ=50;FQ=179.249;PV4=0.539414,0.172207,1,1;FS=TGAAAGAGAATGGAAAAAGCTTCAGAGGACCAAATCCAATTGTTGCTTCT[G/C]CTAGACTCCCCTTACTCCATGTCACTTCAAAAAGGTTTTTTTTTCTTCTT;ANN=C|missense_variant|MODERATE|Ca_21692|Ca_21692|transcript|Ca_21692.1|Coding|2/13|c.187G>C|p.Ala63Pro|457/2040|187/1248|63/415||	GT:PL	0/0:0,253,255	0/1:211,0,255
Ca_LG_4	40425930	.	C	A	34.0009	PASS	DP=64;VDB=0.340858;SGB=-3.47587;RPB=0.0510691;MQB=1;MQSB=1;BQB=0.0148392;MQ0F=0;AF1=0.25;AC1=1;DP4=25,34,5,0;MQ=50;FQ=35.2488;PV4=0.0186905,0.000205873,1,0.000110936;FS=AAACTAGGCGAGACGGCAAATTCAATACAGCCACCCGAATGCAAATGCAG[C/A]TCACGTGAAGAATGTGGGCAACTCTGCGACGAGAAGGAATGTTTCTCATG;ANN=A|missense_variant|MODERATE|Ca_11158|Ca_11158|transcript|Ca_11158.1|Coding|15/19|c.6018C>A|p.Ser2006Arg|6028/6881|6018/6…	GT:PL	0/0:0,148,255	0/1:67,0,213
Ca_LG_4	40425656	.	G	T	39.9997	PASS	DP=66;VDB=0.0058656;SGB=1.27626;RPB=0.00655239;MQB=1;MQSB=1;BQB=0.658738;MQ0F=0;AF1=0.25;AC1=1;DP4=39,23,0,4;MQ=50;FQ=41.2479;PV4=0.0243506,0.273799,1,0.00586177;FS=CTATTTCATCCTATAAGTCCAACTTTGATTAAGTACTTGTACATTACAGT[G/T]GGACACGAGAGAACCTGATGATCCTGGCAAATATCTTCTTGCTATATGGA;ANN=T|missense_variant&splice_region_variant|MODERATE|Ca_11158|Ca_11158|transcript|Ca_11158.1|Coding|14/19|c.5918G>T|p.Trp1973Le…	GT:PL	0/0:0,163,255	0/1:73,0,118
Ca_LG_4	40425655	.	T	C	41.9996	PASS	DP=69;VDB=0.0058656;SGB=1.27626;RPB=0.00454984;MQB=1;MQSB=1;BQB=0.96981;MQ0F=0;AF1=0.25;AC1=1;DP4=37,27,0,4;MQ=50;FQ=43.2478;PV4=0.0386365,1,1,0.00530643;FS=TCTATTTCATCCTATAAGTCCAACTTTGATTAAGTACTTGTACATTACAG[T/C]GGGACACGAGAGAACCTGATGATCCTGGCAAATATCTTCTTGCTATATGG;ANN=C|missense_variant&splice_region_variant|MODERATE|Ca_11158|Ca_11158|transcript|Ca_11158.1|Coding|14/19|c.5917T>C|p.Trp1973Arg|5927/6…	GT:PL	0/0:0,169,255	0/1:75,0,97
Ca_LG_4	40419865	.	G	A	140.023	PASS	DP=26;VDB=2.26006e-08;SGB=6.07412;RPB=0.633229;MQB=1;MQSB=1;BQB=0.831075;MQ0F=0;AF1=0.251326;AC1=1;DP4=11,2,11,0;MQ=50;FQ=141.283;PV4=0.481884,0.187463,1,1;FS=ATTTTGACAGAGGAGCAAGAGATGAAAGTTCTGCTGACAGAAATAATGAT[G/A]CAACTATGCATCCATGCAAAGAAACTGGTACAGTAATGCAGGAAATAGAT;ANN=A|missense_variant|MODERATE|Ca_11158|Ca_11158|transcript|Ca_11158.1|Coding|2/19|c.1645G>A|p.Ala549Thr|1655/6881|1645/6555|549/2184…	GT:PL	0/0:0,21,224	0/1:173,0,117
Ca_LG_5	40383071	.	G	C	170.722	PASS	DP=13;VDB=1.60207e-05;SGB=-0.88904;MQ0F=0;AF1=1;AC1=4;DP4=0,0,0,8;MQ=50;FQ=-37.4242;FS=TTCCTGATAAGGTCCTTTTTAGCCTCGACTCTGAGTCTCCCTTCGACGTT[G/C]ATCTCTCCAACGCCACCGCCTTAAGCCAAGGTCTCTCCCTCTCTCTCTCT;ANN=C|missense_variant|MODERATE|Ca_14690|Ca_14690|transcript|Ca_14690.1|Coding|1/3|c.193G>C|p.Asp65His|193/540|193/540|65/179||WARNING_TRANSCRIPT_MULTIPLE_STOP_CODONS,C|upstream_gene_variant|MODIFIER|Ca_146…	GT:PL	1/1:67,6,0	1/1:139,18,0
Ca_LG_5	40383048	.	A	G	999	PASS	DP=47;VDB=2.11004e-11;SGB=0.799882;MQSB=1;MQ0F=0;AF1=1;AC1=4;DP4=0,0,1,42;MQ=50;FQ=-55.7537;FS=TACATCCACTTTCCTGTCCATGCTTCCTGATAAGGTCCTTTTTAGCCTCG[A/G]CTCTGAGTCTCCCTTCGACGTTGATCTCTCCAACGCCACCGCCTTAAGCC;ANN=G|missense_variant|MODERATE|Ca_14690|Ca_14690|transcript|Ca_14690.1|Coding|1/3|c.170A>G|p.Asp57Gly|170/540|170/540|57/179||WARNING_TRANSCRIPT_MULTIPLE_STOP_CODONS,G|upstream_gene_variant|MODIFIE…	GT:PL	1/1:255,105,0	1/1:177,24,0
Ca_LG_3	40364307	.	G	T	999	PASS	DP=36;VDB=0.93603;SGB=6.07412;RPB=0.173571;MQB=1;MQSB=1;BQB=0.134584;MQ0F=0;AF1=0.5;AC1=2;DP4=10,1,7,4;MQ=50;FQ=217.247;PV4=0.310777,0.00621654,1,0.0166731;FS=ATATCAAATTGTGTGGGGTTGTTACCGGAAGGGAAGAGTTCGGCGGTGGA[G/T]AAATGGTTAGTTGTAGTTGATGTTATTCTTGGTCCATTCATGAGTTGTCT;ANN=T|missense_variant|MODERATE|Ca_07830|Ca_07830|transcript|Ca_07830.1|Coding|1/3|c.111C>A|p.Phe37Leu|111/1273|111/1273|37/423||WARNI…	GT:PL	1/1:255,33,0	0/0:0,33,255
Ca_LG_7	40361718	.	G	T	999	PASS	DP=26;VDB=0.139868;SGB=9.76429;MQSB=1;MQ0F=0;AF1=1;AC1=4;DP4=0,0,12,6;MQ=50;FQ=-30.7878;FS=CAAACAGCCTCGGAACTACAGCATTACATGTTGCTGTCTCCGAAGACAAC[G/T]TTGATATTGTCAAATATCTTTTAGATCAAGGTGCTAACATTGACAAACCA;ANN=T|missense_variant|MODERATE|Ca_21681|Ca_21681|transcript|Ca_21681.1|Coding|8/8|c.1183G>T|p.Val395Phe|1230/1994|1183/1878|395/625||,T|downstream_gene_variant|MODIFIER|Ca_21682|Ca_21682|transcript|Ca_…	GT:PL	1/1:255,54,0	1/1:0,0,0
Ca_LG_5	40360649	.	T	C	103	PASS	DP=58;VDB=1.33331e-05;SGB=4.00342;RPB=0.0396807;MQB=1;MQSB=1;BQB=0.924242;MQ0F=0;AF1=0.25;AC1=1;DP4=30,12,0,8;MQ=50;FQ=104.248;PV4=0.000234634,0.166143,1,0.0412572;FS=CATTATCATCACCACCGCGATCTTTTCCCTCATCGTCATTCACCTTACTT[T/C]CATTCTCATCATTATTAACCTCCTTTGCCTGCTCAGCACTACCTTCTTCA;ANN=C|missense_variant|MODERATE|Ca_14686|Ca_14686|transcript|Ca_14686.1|Coding|2/8|c.308A>G|p.Glu103Gly|413/2340|308/2007|103/…	GT:PL	0/0:0,78,255	0/1:136,0,255
Ca_LG_5	40331506	.	G	A	126	PASS	DP=101;VDB=2.26006e-08;SGB=6.07412;RPB=0.992836;MQB=1;MQSB=1;BQB=0.558582;MQ0F=0;AF1=0.25;AC1=1;DP4=41,49,11,0;MQ=50;FQ=127.249;PV4=0.000563355,1,1,1;FS=TAGTTCATCCAAATCCAATGCGCCTGAGAAGTTTTCTATAATGTAACGGT[G/A]GTAACCAACTGGGACCATAAAAAAAATTGTTAGCACTTTTTGAGTAAAGC;ANN=A|missense_variant|MODERATE|Ca_14682|Ca_14682|transcript|Ca_14682.1|Coding|9/11|c.1183C>T|p.His395Tyr|1232/1918|1183/1680|395/559||,A|do…	GT:PL	0/0:0,235,255	0/1:159,0,227
Ca_LG_4	40267218	.	G	A	30.0035	PASS	DP=140;VDB=0.0249187;SGB=0.620439;RPB=0.777643;MQB=1;MQSB=1;BQB=0.999339;MQ0F=0;AF1=0.25;AC1=1;DP4=71,37,3,0;MQ=50;FQ=31.2507;PV4=0.549458,0.222003,1,1;FS=TCTGCGCATCTGTCTCTATGGTCCATACCAGTCAGCAGTCCGTCTAAAAG[G/A]AAAAAAAAGACTTCCAGTTGCTGATAAATAATGTGTTATTAGTCATTAAT;ANN=A|missense_variant|MODERATE|Ca_11145|Ca_11145|transcript|Ca_11145.1|Coding|4/4|c.743G>A|p.Gly248Glu|834/1034|743/774|248/257||,A|upstr…	GT:PL	0/0:0,255,255	0/1:63,0,229
Ca_LG_4	40264525	.	A	C	79.9998	PASS	DP=36;VDB=0.00187095;SGB=1.94933;RPB=0.194858;MQB=1;MQSB=1;BQB=0.505181;MQ0F=0;AF1=0.250001;AC1=1;DP4=9,16,0,5;MQ=50;FQ=81.2481;PV4=0.28603,0.278055,1,0.345421;FS=TTGTTGTTGTCATTTCTAGAACGCTTATTATTTGAAGAAAATACTATCGA[A/C]TTAGAATTATTATTTGAATTATCAGCCCCCCAGGTACTATGATGCAATCC;ANN=C|missense_variant|MODERATE|Ca_11144|Ca_11144|transcript|Ca_11144.1|Coding|2/6|c.462T>G|p.Asn154Lys|571/1228|462/894|154/297||…	GT:PL	0/0:0,51,255	0/1:113,0,215
Ca_LG_6	40244520	.	G	A	999	PASS	DP=75;VDB=0.0213278;SGB=26.8628;RPB=0.426799;MQB=1;MQSB=1;BQB=0.173906;MQ0F=0;AF1=0.5;AC1=2;DP4=13,20,22,19;MQ=50;FQ=217.229;PV4=0.249386,0.0281669,1,1;FS=TTTATGATATCATTTCCATTGAGGGTGGGTTTATCTTCCCTGGTGATGGT[G/A]CTCCAACCTATACGGTATGAGTTAATGGGTTGGTTTTGAACTTTCTGTCA;ANN=A|missense_variant|MODERATE|Ca_18122|Ca_18122|transcript|Ca_18122.1|Coding|4/7|c.730G>A|p.Ala244Thr|730/1046|730/1046|244/347||WARNING…	GT:PL	1/1:255,123,0	0/0:0,99,255
Ca_LG_6	40244455	.	G	A	32.0019	PASS	DP=37;VDB=0.0058656;SGB=1.27626;RPB=0.0054588;MQB=1;MQSB=1;BQB=0.0155472;MQ0F=0;AF1=0.25;AC1=1;DP4=27,6,4,0;MQ=50;FQ=33.2495;PV4=1,0.000536081,1,0.000319388;FS=GCTGGCTTCATTTTGTTTTTTGTAATCGTGTTAGGTTATTGCAAACTTGG[G/A]CCTTTGCACATGTGTTTATGATATCATTTCCATTGAGGGTGGGTTTATCT;ANN=A|missense_variant|MODERATE|Ca_18122|Ca_18122|transcript|Ca_18122.1|Coding|4/7|c.665G>A|p.Gly222Asp|665/1046|665/1046|222/347||WA…	GT:PL	0/0:0,63,255	0/1:65,0,206
Ca_LG_5	40231092	.	A	C	59.6619	PASS	DP=18;VDB=0.0221621;SGB=0.620439;RPB=0.0693617;MQB=1;MQSB=1;BQB=0.839089;MQ0F=0;AF1=0.43919;AC1=2;DP4=11,4,3,0;MQ=50;FQ=61.9989;PV4=1,1,1,0.00918355;FS=ACATTCCTAATCTTGTGAGGGCCCTAGGGCAATCTTATTCTGAATTGCTC[A/C]GTATCATATCTGATCCACCAAAAGGAAGTGAAAATCTTCTGACACTGGTA;ANN=C|missense_variant|MODERATE|Ca_14674|Ca_14674|transcript|Ca_14674.1|Coding|17/27|c.3163A>C|p.Ser1055Arg|3382/4844|3163/4014|1055/1337||	GT:PL	0/0:0,45,255	1/1:98,9,0
Ca_LG_3	40226782	.	G	A	999	PASS	DP=102;VDB=0.0011027;SGB=42.8052;RPB=0.977049;MQB=1;MQSB=1;BQB=0.0240055;MQ0F=0;AF1=0.5;AC1=2;DP4=5,19,22,42;MQ=50;FQ=217.229;PV4=0.301364,1,1,0.000463117;FS=TATCACTGGCTTTATATCCCAACCATGGGTCTGTTCATAATTGCATATGC[G/A]CCGACCGAGCCTTTTGGAAAATTTGCCAAGATGAAGCCTAAAGGAGAGAG;ANN=A|missense_variant|MODERATE|Ca_07813|Ca_07813|transcript|Ca_07813.1|Coding|3/3|c.562C>T|p.Arg188Cys|704/1074|562/888|188/295||	GT:PL	1/1:255,193,0	0/0:0,72,255
Ca_LG_7	40189711	.	C	T	113	PASS	DP=75;VDB=5.52906e-06;SGB=4.69269;RPB=0.210364;MQB=1;MQSB=1;BQB=0.777188;MQ0F=0;AF1=0.25;AC1=1;DP4=8,49,0,9;MQ=50;FQ=114.249;PV4=0.585716,0.171419,1,0.0198945;FS=TTGGGAAGCGAATGCGATCGGAGTGGAAGTTGCAACTCTCCTTAAGAAAG[C/T]CGCCATGTTTGATTCAGAAATGGTGAAGGAAGTAAACAGCAGATTCTACA;ANN=T|missense_variant|MODERATE|Ca_21666|Ca_21666|transcript|Ca_21666.1|Coding|1/13|c.7G>A|p.Ala3Thr|50/1251|7/978|3/325||,T|upstre…	GT:PL	0/0:0,123,255	0/1:146,0,255
Ca_LG_7	40151302	.	C	G	140.322	PASS	DP=65;VDB=1.33331e-05;SGB=4.00342;RPB=0.00024821;MQB=1;MQSB=1;BQB=0.855345;MQ0F=0;AF1=0.49801;AC1=2;DP4=24,21,8,0;MQ=50;FQ=143.297;PV4=0.0162951,0.107118,1,0.000309951;FS=ATCATATTTGTTTATTGAGTGGGTATCCTCAGACTTTCCCTTGAACAGGC[C/G]TGCCACATTAGGAGAGCCTTCTGCTTTAACATTGATGCGATCATCGATTA;ANN=G|missense_variant|MODERATE|Ca_21662|Ca_21662|transcript|Ca_21662.1|Coding|8/9|c.1564G>C|p.Gly522Arg|1813/2348|1564/19…	GT:PL	0/0:0,135,255	1/1:181,24,0
Ca_LG_6	40147604	.	G	C	131	PASS	DP=378;VDB=7.3599e-05;SGB=12.3071;RPB=7.91343e-05;MQB=1;MQSB=1;BQB=0.533685;MQ0F=0;AF1=0.25;AC1=1;DP4=247,100,10,10;MQ=50;FQ=132.249;PV4=0.0751268,0.145148,1,1;FS=AACATTGGTTGCTGATGTGGTATGATAATTGATTAGATCCCTTTGCTGAG[G/C]CAAATGCTGAGGACTCAGGTGCCGGGACAAAAGAGTATGTTCATGTCCGC;ANN=C|missense_variant|MODERATE|Ca_18117|Ca_18117|transcript|Ca_18117.1|Coding|2/4|c.50G>C|p.Gly17Ala|50/339|50/339|17/112||WARNIN…	GT:PL	0/0:0,255,255	0/1:164,0,255
Ca_LG_7	40120121	.	G	A	145.247	PASS	DP=22;VDB=8.4981e-07;SGB=5.38303;RPB=0.786884;MQB=1;MQSB=1;BQB=0.419134;MQ0F=0;AF1=0.499626;AC1=2;DP4=6,6,0,10;MQ=50;FQ=148.25;PV4=0.0151984,0.252041,1,1;FS=AATTGTTGTAAGTACTGTTGTATCTGTTGTAGTTGTAATTATCTGCTACA[G/A]GTTCAGCTGCATTCCGGAAATCACGACCTCCGTAGTTACTTCTCCAGGGC;ANN=A|missense_variant|MODERATE|Ca_21659|Ca_21659|transcript|Ca_21659.1|Coding|6/6|c.1664C>T|p.Pro555Leu|1728/2274|1664/1977|555/658||,A…	GT:PL	0/0:0,36,255	1/1:186,30,0
Ca_LG_7	40074012	.	T	C	198.182	PASS	DP=13;VDB=0.965392;SGB=-1.09109;MQ0F=0;AF1=1;AC1=4;DP4=0,0,0,12;MQ=48;FQ=-43.4717;FS=ATACCAACATTAGCACCAACATCTACAACAAACCCATTCGTTCCCTCACT[T/C]TTAGCCTTCTCAAGAACCTCCTGAATAGTCACCGAGATATCAGGTTTTCG;ANN=C|missense_variant|MODERATE|Ca_21654|Ca_21654|transcript|Ca_21654.1|Coding|2/3|c.884A>G|p.Lys295Arg|884/1464|884/1464|295/487||WARNING_TRANSCRIPT_MULTIPLE_STOP_CODONS,C|downstream_gene_variant|MODIFIER|Ca…	GT:PL	1/1:81,12,0	1/1:153,24,0
Ca_LG_3	40027096	.	C	T	96.0103	PASS	DP=42;VDB=6.84916e-05;SGB=6.07412;RPB=0.00646295;MQB=1;MQSB=1;BQB=0.444722;MQ0F=0;AF1=0.5;AC1=2;DP4=11,20,0,11;MQ=50;FQ=99.0195;PV4=0.0407242,1,1,0.00363195;FS=GATGCGAGCCAGTTCCTTCGCAGTATTTGGAGCACTAAGCAACTATGGAA[C/T]TGGGACACTAAGAGAGCCATTTGTTGAGCAGGTATGTTGCTAATGTTGTT;ANN=T|missense_variant|MODERATE|Ca_07789|Ca_07789|transcript|Ca_07789.1|Coding|49/51|c.4709C>T|p.Thr1570Ile|4709/4923|4709/4923|1570/…	GT:PL	0/1:126,0,255	0/1:0,0,0
Ca_LG_3	40025118	.	A	G	999	PASS	DP=55;VDB=0.00401504;SGB=12.3071;RPB=0.4083;MQB=1;MQSB=1;BQB=0.432504;MQ0F=0;AF1=0.5;AC1=2;DP4=15,20,12,8;MQ=50;FQ=999;PV4=0.269468,1,1,1;FS=AATGGTTGAGGTTTTATGTAGACGTGTATCAGACGAGTCTTCTACTGTTC[A/G]GCGCTTTTGTTTGAGAGGATTAGTACAGGTTGTTTTATCATGTGACCACC;ANN=G|missense_variant|MODERATE|Ca_07789|Ca_07789|transcript|Ca_07789.1|Coding|46/51|c.4426A>G|p.Ser1476Gly|4426/4923|4426/4923|1476/1640||WARNING_TRANS…	GT:PL	0/1:255,0,255	0/1:0,0,0
Ca_LG_3	40025053	.	G	T	999	PASS	DP=78;VDB=0.170967;SGB=-8.71237;RPB=0.703699;MQB=0.93507;MQSB=0.870147;BQB=0.0332245;MQ0F=0;AF1=0.706904;AC1=3;DP4=25,31,10,12;MQ=49;FQ=999;PV4=1,0.00360092,1,1;FS=TGAGTTAAAGTGCTTATTGATTAACATCATTTTTACAGTGGTGGACTTGG[G/T]TCGCTTTTGGAGCAAATGGTTGAGGTTTTATGTAGACGTGTATCAGACGA;ANN=T|missense_variant|MODERATE|Ca_07789|Ca_07789|transcript|Ca_07789.1|Coding|46/51|c.4361G>T|p.Gly1454Val|4361/4923|4361/4923|1…	GT:PL	0/1:226,0,255	1/1:67,6,0
Ca_LG_5	40023382	.	A	T	49.9994	PASS	DP=156;VDB=0.0058656;SGB=1.27626;RPB=0.117223;MQB=1;MQSB=1;BQB=0.560095;MQ0F=0;AF1=0.25;AC1=1;DP4=67,56,0,4;MQ=50;FQ=51.2477;PV4=0.0471846,0.200613,1,0.117401;FS=TGAGGCATCCAGCACCTTGATCCAATGTCCCAGCAAACTTCTTGTCCAAA[A/T]TCATCTGAGACATCTTCCGCTCCACGTGGTCAATGGGAAGCTCAATAAGC;ANN=T|missense_variant|MODERATE|Ca_14655|Ca_14655|transcript|Ca_14655.1|Coding|2/2|c.1103T>A|p.Ile368Asn|1299/1518|1103/1269|368/42…	GT:PL	0/0:0,255,255	0/1:83,0,255
Ca_LG_3	40020162	.	A	T	95.0103	PASS	DP=36;VDB=0.000265333;SGB=6.07412;RPB=0.028962;MQB=0.228961;MQSB=0.92855;BQB=0.279421;MQ0F=0;AF1=0.5;AC1=2;DP4=14,11,7,4;MQ=47;FQ=98.0195;PV4=0.728773,0.0427231,0.000408621,0.093425;FS=TGTAGTATATAAATTTTCCCAGGCATTTTCGCAGCACTTGGTTCTGTCAG[A/T]GTTATTTCTAGAACATGTGATATCTGTCCTTAGCCAGATTCCTATCCTTA;ANN=T|missense_variant|MODERATE|Ca_07789|Ca_07789|transcript|Ca_07789.1|Coding|40/51|c.3674A>T|p.Glu1225Val|…	GT:PL	0/1:125,0,255	0/1:0,0,0
Ca_LG_5	40006157	.	C	G	52.9995	PASS	DP=116;VDB=5.52906e-06;SGB=4.69269;RPB=0.875598;MQB=1;MQSB=1;BQB=0.594098;MQ0F=0;AF1=0.25;AC1=1;DP4=52,54,0,9;MQ=50;FQ=54.2478;PV4=0.00388884,1,1,1;FS=TGATTTTAACACTCGGTTATTTGTATCCGCATCATGAAATTGTTGACTAG[C/G]ATCACTAAACTGCTTGTATAAGGTTGCATTTTCCAGTTTCAGTTTTTCAA;ANN=G|missense_variant|MODERATE|Ca_14654|Ca_14654|transcript|Ca_14654.1|Coding|5/6|c.529G>C|p.Ala177Pro|609/1128|529/897|177/298||,G|downstrea…	GT:PL	0/0:0,202,255	0/1:86,0,255
Ca_LG_4	39997897	.	G	C	118	PASS	DP=138;VDB=0.543455;SGB=8.15014;RPB=0.826652;MQB=1;MQSB=1;BQB=0.00441494;MQ0F=0;AF1=0.25;AC1=1;DP4=75,49,7,7;MQ=50;FQ=119.249;PV4=0.567885,0.00176064,1,1;FS=AATTCCAATGAAGAAAGAGACACAAGGAAGCACTGATCTCTATATCGGTA[G/C]CTGGCTGAAATCTCAATCTCGTGACAAGGTATTAGTTGTTCAGTTCACAA;ANN=C|missense_variant|MODERATE|Ca_11132|Ca_11132|transcript|Ca_11132.1|Coding|3/8|c.401G>C|p.Ser134Thr|480/1442|401/1263|134/420||	GT:PL	0/0:0,205,255	0/1:151,0,255
Ca_LG_7	39948269	.	T	C	141.046	PASS	DP=24;VDB=2.26006e-08;SGB=6.07412;RPB=0.0021483;MQB=1;MQSB=1;BQB=0.038804;MQ0F=0;AF1=0.252651;AC1=1;DP4=7,6,11,0;MQ=50;FQ=142.317;PV4=0.0161818,1,1,0.00253814;FS=GGCAGGGAAAATTAAAGGTCCAGCTTTTGGAATCTTCATAATCTATATAG[T/C]AACATTGTCTATTTTCCCTGGATTTATAGCCGAAGATGTCGAATCTGCGA;ANN=C|missense_variant|MODERATE|Ca_21640|Ca_21640|transcript|Ca_21640.1|Coding|2/2|c.767T>C|p.Val256Ala|905/1412|767/1191|256/396||…	GT:PL	0/0:0,18,171	0/1:174,0,154
Ca_LG_7	39926720	.	C	T	80.9998	PASS	DP=42;VDB=1.92178e-05;SGB=4.00342;RPB=0.122306;MQB=1;MQSB=1;BQB=0.378812;MQ0F=0;AF1=0.25;AC1=1;DP4=14,20,0,8;MQ=50;FQ=82.2481;PV4=0.0367901,0.14095,1,1;FS=ATATGCTCTACTTTTAATCACTATGAATAAATTGCTTTTCAGATTTGAGG[C/T]TCCTCGGATTCCTAAGGATTTTGTGCCCCGCCATGCATTTTCTGGACCTC;ANN=T|missense_variant|MODERATE|Ca_21638|Ca_21638|transcript|Ca_21638.1|Coding|12/16|c.1112C>T|p.Ala371Val|1325/3658|1112/3099|371/1032||	GT:PL	0/0:0,63,255	0/1:114,0,255
Ca_LG_3	39888543	.	C	T	99.0342	PASS	DP=13;VDB=0.00187095;SGB=1.94933;RPB=0.506703;MQB=0.95494;MQSB=1;BQB=0.760054;MQ0F=0;AF1=0.488186;AC1=2;DP4=5,2,5,0;MQ=50;FQ=101.87;PV4=0.469697,0.352251,1,1;FS=CTAATGTTTCCAAAGTTAGGACTGCGCCAAACACTGAAAGCGCAGAGCTT[C/T]CTAAGAAGGCTAGTCAGAAAAGTAGTCAGGGCGAACAAGACCGTACAACA;ANN=T|missense_variant|MODERATE|Ca_07777|Ca_07777|transcript|Ca_07777.1|Coding|6/16|c.1513C>T|p.Pro505Ser|1513/5698|1513/5013|505/16…	GT:PL	0/0:0,21,210	1/1:139,15,0
Ca_LG_3	39876246	.	A	G	214.222	PASS	DP=340;VDB=0.00676177;SGB=8.15014;RPB=0.0744053;MQB=1;MQSB=1;BQB=0.921574;MQ0F=0;AF1=0.499968;AC1=2;DP4=164,147,6,8;MQ=50;FQ=217.23;PV4=0.587352,0.302754,1,1;FS=TGGGCGAAAGGACTTCCGAAGAATTTGAAACCATGCTTGCGGCAGCTCAC[A/G]CATTATATGATCCCAGCAGAACAGTGAGCAAAGTTACTCTTTATAATGTC;ANN=G|missense_variant|MODERATE|Ca_07776|Ca_07776|transcript|Ca_07776.1|Coding|14/15|c.2173A>G|p.Thr725Ala|2364/3194|2173/2403|725/8…	GT:PL	0/0:0,255,255	1/1:255,42,0
Ca_LG_3	39875489	.	C	A	35.2108	PASS	DP=118;VDB=0.02;SGB=0.00473136;RPB=0.875;MQB=1;MQSB=1;BQB=0.739583;MQ0F=0;AF1=0.389996;AC1=2;DP4=67,29,0,2;MQ=50;FQ=37.2484;PV4=0.0978329,0.281991,1,1;FS=AGCTGAAAAAGCAGCATCCTTTATTAGGAAGCAACTTTACAATGCAGAGA[C/A]TCACAGACTACAACATAGTTTCAGAAATTCTCCATCAAAAGCTCCTGGTT;ANN=A|missense_variant|MODERATE|Ca_07776|Ca_07776|transcript|Ca_07776.1|Coding|12/15|c.1661C>A|p.Thr554Asn|1852/3194|1661/2403|554/800||	GT:PL	0/0:0,255,255	1/1:72,6,0
Ca_LG_3	39874598	.	G	A	214.22	PASS	DP=99;VDB=0.0331351;SGB=-9.32607;RPB=0.408409;MQB=1;MQSB=1;BQB=0.222758;MQ0F=0;AF1=0.5;AC1=2;DP4=28,34,16,8;MQ=50;FQ=217.229;PV4=0.0941752,0.161361,1,1;FS=ATATGGCATGTCGGTTGAAACATATCAAGAAATTCTAGGAGAATGCAAGC[G/A]TAAGTTGTTTGAAGTAAGGTCAAAGCGCCCAAAGCCACATTTGGATGATA;ANN=A|missense_variant|MODERATE|Ca_07776|Ca_07776|transcript|Ca_07776.1|Coding|10/15|c.1427G>A|p.Arg476His|1618/3194|1427/2403|476/800||	GT:PL	0/0:0,187,255	1/1:255,69,0
Ca_LG_3	39874595	.	A	G	214.22	PASS	DP=101;VDB=0.0497318;SGB=14.3863;RPB=0.263068;MQB=1;MQSB=1;BQB=0.318709;MQ0F=0;AF1=0.5;AC1=2;DP4=31,32,16,7;MQ=50;FQ=217.229;PV4=0.141442,0.161323,1,1;FS=AAAATATGGCATGTCGGTTGAAACATATCAAGAAATTCTAGGAGAATGCA[A/G]GCGTAAGTTGTTTGAAGTAAGGTCAAAGCGCCCAAAGCCACATTTGGATG;ANN=G|missense_variant|MODERATE|Ca_07776|Ca_07776|transcript|Ca_07776.1|Coding|10/15|c.1424A>G|p.Lys475Arg|1615/3194|1424/2403|475/800||	GT:PL	0/0:0,190,255	1/1:255,69,0
Ca_LG_7	39864131	.	G	A,T	204.394	PASS	DP=13;VDB=4.57277e-08;SGB=-0.809454;MQ0F=0;AF1=1;AC1=4;DP4=0,0,0,13;MQ=50;FQ=-40.1782;FS=TCCTTGAGTAGTATTTTCTTTGTTTTCTGTGTCTGTTGCTATTTGCAGTT[G/A]AAACCTGACAATTAATCGTTTATATTTGTATTGCTATTACAGGGTGGCAA;ANN=T|missense_variant&splice_region_variant|MODERATE|Ca_21631|Ca_21631|transcript|Ca_21631.1|Coding|2/2|c.834G>T|p.Leu278Phe|834/849|834/849|278/282||,A|splice_region_variant&synonymous_variant|LOW|Ca_21…	GT:PL	1/1:238,114,96,148,0,135	1/1:98,9,0,98,9,98
Ca_LG_7	39864129	.	T	G	98.35	PASS	DP=15;VDB=0.00107728;SGB=2.63044;RPB=0.0346967;MQB=1;BQB=1;MQ0F=0;AF1=0.271441;AC1=1;DP4=0,9,0,6;MQ=50;FQ=99.7633;PV4=1,1,1,0.00411883;FS=GTTCCTTGAGTAGTATTTTCTTTGTTTTCTGTGTCTGTTGCTATTTGCAG[T/G]TGAAACCTGACAATTAATCGTTTATATTTGTATTGCTATTACAGGGTGGC;ANN=G|missense_variant&splice_region_variant|MODERATE|Ca_21631|Ca_21631|transcript|Ca_21631.1|Coding|2/2|c.832T>G|p.Leu278Val|832/849|832/849|278/282||,G|d…	GT:PL	0/1:131,0,128	0/0:0,9,101
Ca_LG_3	39862277	.	T	C	173.22	PASS	DP=106;VDB=0.00201064;SGB=9.53539;RPB=0.00025462;MQB=1;MQSB=1;BQB=0.0167753;MQ0F=0;AF1=0.499992;AC1=2;DP4=57,33,16,0;MQ=50;FQ=176.229;PV4=0.00233295,1,1,0.000167717;FS=TTATCTTATATCAAAGCTTGAATCTGCTGAGAAAACTTGGAAAGAATTAT[T/C]GGTATGCTTTTACACGACTAACTTCTTTTTAATACTCTCTTTTTTCATTT;ANN=C|missense_variant&splice_region_variant|MODERATE|Ca_07775|Ca_07775|transcript|Ca_07775.1|Coding|2/15|c.212T>C|p.Leu71Ser…	GT:PL	0/0:0,255,255	1/1:214,48,0
Ca_LG_3	39862276	.	T	A	172.22	PASS	DP=107;VDB=0.00201064;SGB=9.53539;RPB=0.00022042;MQB=1;MQSB=1;BQB=0.0391196;MQ0F=0;AF1=0.499992;AC1=2;DP4=58,32,16,0;MQ=50;FQ=175.229;PV4=0.00246455,1,1,0.000158781;FS=CTTATCTTATATCAAAGCTTGAATCTGCTGAGAAAACTTGGAAAGAATTA[T/A]TGGTATGCTTTTACACGACTAACTTCTTTTTAATACTCTCTTTTTTCATT;ANN=A|missense_variant&splice_region_variant|MODERATE|Ca_07775|Ca_07775|transcript|Ca_07775.1|Coding|2/15|c.211T>A|p.Leu71Met…	GT:PL	0/0:0,255,255	1/1:213,48,0
Ca_LG_5	39830618	.	G	T	222.002	PASS	DP=179;VDB=0.0579052;SGB=15.0794;RPB=0.508827;MQB=1;MQSB=1;BQB=0.000863235;MQ0F=0;AF1=0.25;AC1=1;DP4=105,46,12,12;MQ=50;FQ=223.25;PV4=0.0659752,0.000156613,1,1;FS=GTTGCTGATGGTGGTGAGTTGCTGGCAGCCCAGAGTTATGCAAAGAACAT[G/T]GGTCTTTATGGTGAACGTGTCGGTGCCTTGAGCATTGTAAGAATTTCAAG;ANN=T|missense_variant|MODERATE|Ca_14636|Ca_14636|transcript|Ca_14636.1|Coding|8/12|c.852G>T|p.Met284Ile|852/1307|852/1307|284/434…	GT:PL	0/0:0,255,255	0/1:255,0,159
Ca_LG_5	39825488	.	A	G	214.22	PASS	DP=591;VDB=0.939485;SGB=48.3504;RPB=0.948505;MQB=1;MQSB=1;BQB=0.00777809;MQ0F=0;AF1=0.5;AC1=2;DP4=292,227,43,29;MQ=50;FQ=217.229;PV4=0.613426,1,1,0.00671119;FS=TCATTTCCTGCAGGACACGATTCATGTTGTGGAGTCTAAACCTGCCAAAC[A/G]GTATGGGGACTACTTTTTGCGCCAAATTGTTAAGGTATGTTTGCGCCTCC;ANN=G|missense_variant|MODERATE|Ca_14635|Ca_14635|transcript|Ca_14635.1|Coding|6/7|c.1463A>G|p.Gln488Arg|1561/1814|1463/1542|488/513|…	GT:PL	0/0:0,255,255	1/1:255,217,0
Ca_LG_7	39821011	.	G	C	60.9995	PASS	DP=121;VDB=0.000481013;SGB=2.63044;RPB=0.0290188;MQB=1;MQSB=1;BQB=0.0706914;MQ0F=0;AF1=0.25;AC1=1;DP4=60,41,0,6;MQ=50;FQ=62.2478;PV4=0.0059414,0.0840877,1,0.0175531;FS=TGAATCTTACGAAGGAACAACGTGGAGAGGGGAAACAGGAAACAAAAATG[G/C]ATGGGACTTCTACTTCCAAAGCAGCACCATACACAGACGAGAAAAAGTCA;ANN=C|missense_variant|MODERATE|Ca_21625|Ca_21625|transcript|Ca_21625.1|Coding|9/11|c.1039G>C|p.Asp347His|1321/2372|1039/1425…	GT:PL	0/0:0,255,255	0/1:94,0,255
Ca_LG_3	39812696	.	C	T	214.22	PASS	DP=137;VDB=0.985019;SGB=20.6245;RPB=0.416987;MQB=1;MQSB=1;BQB=0.631112;MQ0F=0;AF1=0.5;AC1=2;DP4=43,43,20,12;MQ=50;FQ=217.229;PV4=0.299753,1,1,1;FS=TGACAAAGTTTCAGACTTAAGAGACTCTGAAGGTGTCCCTCCATTGTTAC[C/T]ATGGCTATGAGGCTCCTCAGCAGAAGGTACAGCGTGTTTAACCGGAATTT;ANN=T|missense_variant|MODERATE|Ca_07767|Ca_07767|transcript|Ca_07767.1|Coding|4/6|c.925G>A|p.Gly309Ser|925/1379|925/1161|309/386||,T|downstream_g…	GT:PL	0/0:0,255,255	1/1:255,96,0
Ca_LG_3	39808729	.	T	C	141.783	PASS	DP=13;VDB=8.63276e-06;SGB=3.78914;RPB=0.269146;MQB=1;BQB=0.928296;MQ0F=0;AF1=0.530295;AC1=2;DP4=0,4,0,9;MQ=50;FQ=84.2342;PV4=1,0.333298,1,0.0329317;FS=ATTGCCTCCACGGTTTTCCTTTTGCTTGTGGTTCACTCTCTTTTCGAACT[T/C]CATTACAAATCAAACTAAATTAATATTTATTACTTACTCTGAGTTTGATC;ANN=C|missense_variant|MODERATE|Ca_07766|Ca_07766|transcript|Ca_07766.1|Coding|2/2|c.542T>C|p.Phe181Ser|542/560|542/560|181/185||WARNING_TRANS…	GT:PL	0/0:0,12,121	1/1:182,27,0
Ca_LG_3	39804489	.	C	T	84.6128	PASS	DP=24;VDB=0.0058656;SGB=1.27626;RPB=0.135335;MQB=0.923116;MQSB=0.661993;BQB=0.995012;MQ0F=0;AF1=0.468732;AC1=2;DP4=7,8,4,0;MQ=47;FQ=87.2054;PV4=0.103199,0.16837,1,1;FS=TCGACTGTTGTTAGATTTGGCATTTGCGAAAACATCAAGCGAAAGGCCAC[C/T]TCCACCTAACCTCGAAATGTTCCTCTTCTTATTCTTCATCATTATCGTTC;ANN=T|missense_variant|MODERATE|Ca_07765|Ca_07765|transcript|Ca_07765.1|Coding|1/3|c.103G>A|p.Gly35Ser|154/983|103/591|35/196…	GT:PL	0/0:0,45,255	1/1:124,12,0
Ca_LG_5	39795624	.	T	G	36.6726	PASS	DP=14;VDB=0.0221621;SGB=0.620439;RPB=0.1098;MQB=1;MQSB=1;BQB=0.174566;MQ0F=0;AF1=0.293096;AC1=1;DP4=8,3,3,0;MQ=50;FQ=38.2214;PV4=1,1,1,1;FS=ATCAGCATCTAACCGCAACCGTAACCACTACAACCAACTACCTCAAGTTG[T/G]TTAGTTATAAATTCAGAACGCATACGGCACGTGTAAGCAGAGCCATAACT;ANN=G|missense_variant|MODERATE|Ca_14631|Ca_14631|transcript|Ca_14631.1|Coding|1/13|c.121T>G|p.Phe41Val|156/1497|121/1332|41/443||,G|downstream_gene_vari…	GT:PL	0/1:69,0,202	0/0:0,6,64
Ca_LG_7	39752454	.	G	A	80.0005	PASS	DP=42;VDB=0.000411984;SGB=2.63044;RPB=0.601796;MQB=1;MQSB=1;BQB=0.0112624;MQ0F=0;AF1=0.250042;AC1=1;DP4=14,8,0,6;MQ=50;FQ=81.2492;PV4=0.015942,0.00196186,1,1;FS=TTTCCCATTGTGTCTCTTTTGAATCTTCATCTTCATGAATCCAATGCATG[G/A]CTATGGCATTCTCAAATGCTTTTTCTTCATCATAGCTCCAAGTTGTTCCA;ANN=A|missense_variant|MODERATE|Ca_21620|Ca_21620|transcript|Ca_21620.1|Coding|1/2|c.65C>T|p.Ala22Val|65/902|65/902|22/299||WARNING_…	GT:PL	0/0:0,36,255	0/1:113,0,217
Ca_LG_7	39740397	.	T	A	161.226	PASS	DP=33;VDB=2.78366e-08;SGB=6.76576;RPB=0.000111572;MQB=1;MQSB=1;BQB=0.0873637;MQ0F=0;AF1=0.499875;AC1=2;DP4=14,7,12,0;MQ=50;FQ=164.233;PV4=0.0319463,1,1,1;FS=GTTGAAGCTGCTGCTGAAAGAGACGATAACTCGCTTCCCGATGCAACTGA[T/A]GAAGTTGCTGAGGCCAAGGCACAGCCTGATGCCGTATGTGTTTTGCTCAA;ANN=A|missense_variant|MODERATE|Ca_21619|Ca_21619|transcript|Ca_21619.1|Coding|1/19|c.123T>A|p.Asp41Glu|123/1776|123/1776|41/591||WARNIN…	GT:PL	0/0:0,63,255	1/1:202,36,0
Ca_LG_3	39740171	.	G	A	214.223	PASS	DP=94;VDB=0.0133044;SGB=7.4578;RPB=0.00371193;MQB=1;MQSB=1;BQB=0.00333061;MQ0F=0;AF1=0.499937;AC1=2;DP4=32,21,12,1;MQ=50;FQ=217.231;PV4=0.0459668,1,1,0.00133517;FS=CACCAATGTCATCTCATTCATCAGACCAACAATCAGAAGATGACTATAAC[G/A]GTCAACAAGAAATGAATACAAGTGGTGAATTGAGAAGAACCAAGTTAGAT;ANN=A|missense_variant|MODERATE|Ca_07757|Ca_07757|transcript|Ca_07757.1|Coding|4/4|c.919G>A|p.Gly307Ser|919/1266|919/1266|307/421…	GT:PL	0/0:0,160,255	1/1:255,39,0
Ca_LG_5	39736538	.	A	G	63.9996	PASS	DP=37;VDB=0.0058656;SGB=1.27626;RPB=0.0222983;MQB=1;MQSB=1;BQB=0.917986;MQ0F=0;AF1=0.25;AC1=1;DP4=20,9,4,0;MQ=50;FQ=65.2479;PV4=0.554839,0.275819,1,0.0988753;FS=CGTCAATTGTTTGCGAAACGCAGGATTCTCAACTGAATACATAAAGCAAA[A/G]GCTCTGTCTCCTTTCCGGAATGGAAACTTTGAAGTACCAACCCTCAAAGA;ANN=G|missense_variant|MODERATE|Ca_14625|Ca_14625|transcript|Ca_14625.1|Coding|2/10|c.310T>C|p.Phe104Leu|465/1723|310/1452|104/483||…	GT:PL	0/0:0,66,255	0/1:97,0,147
Ca_LG_3	39729381	.	C	G	214.233	PASS	DP=63;VDB=6.31414e-05;SGB=6.07412;RPB=0.307755;MQB=1;MQSB=1;BQB=0.042723;MQ0F=0;AF1=0.499749;AC1=2;DP4=21,21,8,3;MQ=50;FQ=217.238;PV4=0.30784,1,1,1;FS=TTGATTAGTTGATAGGGTTTGGTTATGTGTGGGAATTCCCAATTGTTTTT[C/G]GATGATGGTTTTGAGTTCGGAGACTTTTGTTCCGTTGGGATTTTCGACTT;ANN=G|missense_variant|MODERATE|Ca_07755|Ca_07755|transcript|Ca_07755.1|Coding|1/2|c.94G>C|p.Glu32Gln|267/1689|94/1245|32/414||,G|downstream_g…	GT:PL	0/0:0,126,255	1/1:255,33,0
Ca_LG_7	39721091	.	C	G	999	PASS	DP=15;VDB=0.771171;SGB=7.05893;MQSB=1;MQ0F=0;AF1=1;AC1=4;DP4=0,0,5,9;MQ=50;FQ=-30.7872;FS=CAACTTTGAGGAGAACAGACTTTAGTATTCTCATCAGTAGAAGATTCATT[C/G]TCATCAAATTTTTGACCTTTCACATCACTCAATCTCCTTGACATTGCAGC;ANN=G|missense_variant|MODERATE|Ca_21616|Ca_21616|transcript|Ca_21616.1|Coding|2/4|c.1080G>C|p.Glu360Asp|1113/2243|1080/2049|360/682||,G|upstream_gene_variant|MODIFIER|Ca_21615|Ca_21615|transcript|Ca_216…	GT:PL	1/1:255,42,0	1/1:0,0,0
Ca_LG_1	39711052	.	G	T	148.001	PASS	DP=48;VDB=2.26006e-08;SGB=8.15014;RPB=0.0395271;MQB=1;BQB=0.561559;MQ0F=0;AF1=0.250011;AC1=1;DP4=24,0,14,0;MQ=50;FQ=149.249;PV4=1,0.00918246,1,0.00221208;FS=AAGTGAAGGAAAATGAGCTGGACTACGCCGACGGTGGATGAGTTCCTGCA[G/T]CAGTGCAAGCAATCTGGCGACGCTGCCTACGCCGCTCTCCGATCCTTGCT;ANN=T|missense_variant|MODERATE|Ca_02865|Ca_02865|transcript|Ca_02865.1|Coding|1/12|c.39G>T|p.Gln13His|121/3543|39/3279|13/1092||,T|upst…	GT:PL	0/0:0,42,240	0/1:181,0,187
Ca_LG_3	39711013	.	G	C	214.22	PASS	DP=221;VDB=7.63573e-06;SGB=26.1697;RPB=0.00159371;MQB=1;MQSB=1;BQB=0.890535;MQ0F=0;AF1=0.5;AC1=2;DP4=83,16,30,10;MQ=50;FQ=217.229;PV4=0.23745,0.126779,1,0.0583265;FS=TGATGTGCGTCTGATAGAATGTATCAAAGGAGTGTCTTCATCTTGTGCAT[G/C]TTGTTCAGATTCACTAATGGAATCCTCATCTTCACTTGAGCTATGCTCAT;ANN=C|missense_variant|MODERATE|Ca_07754|Ca_07754|transcript|Ca_07754.1|Coding|12/13|c.1929C>G|p.Asn643Lys|1929/2087|1929/2087|…	GT:PL	0/0:0,255,255	1/1:255,120,0
Ca_LG_7	39707880	.	C	A	30.0035	PASS	DP=43;VDB=0.0221621;SGB=0.620439;RPB=0.76687;MQB=1;MQSB=1;BQB=0.478391;MQ0F=0;AF1=0.25;AC1=1;DP4=17,14,0,3;MQ=50;FQ=31.2507;PV4=0.227273,0.115785,1,1;FS=AGTGCAATGCACAATGTCCTCAATTAATCCTGAAAACTCAAGTATCTCAG[C/A]TCTGGCAGCCTCAAATTGACTAAGAACTGAAAATGTTCGCATGATGTTTG;ANN=A|missense_variant|MODERATE|Ca_21615|Ca_21615|transcript|Ca_21615.1|Coding|12/21|c.4420G>T|p.Ala1474Ser|5700/8545|4420/7008|1474/2335||	GT:PL	0/0:0,66,255	0/1:63,0,159
Ca_LG_3	39706186	.	A	C	999	PASS	DP=53;VDB=1.82169e-43;SGB=-1.36002;MQSB=1;MQ0F=0;AF1=1;AC1=4;DP4=0,0,44,9;MQ=50;FQ=-88.7539;FS=AATGTCATTAACAGTATCATACGCTAATCCAACCCTAGCACAAGCAATAA[A/C]CTGAAACAAAGAACAAAACAATTAAATAACTAACAACAAACAAAAAGAAA;ANN=C|missense_variant&splice_region_variant|MODERATE|Ca_07753|Ca_07753|transcript|Ca_07753.1|Coding|2/3|c.238T>G|p.Phe80Val|238/558|238/558|80/185||,C|downstream_gene_variant|MODIFIER|Ca_07754|Ca_0…	GT:PL	1/1:255,102,0	1/1:205,57,0
Ca_LG_3	39706125	.	A	T	279.171	PASS	DP=18;VDB=1.29641e-11;SGB=-0.686689;MQ0F=0;AF1=1;AC1=4;DP4=0,0,0,18;MQ=50;FQ=-43.7491;FS=AACAAACTTCTAACCTATAAACTTAAAAGAGTATATTAATTAGACTAACA[A/T]AGCAAATAATAATGTCATTAACAGTATCATACGCTAATCCAACCCTAGCA;ANN=T|missense_variant&splice_region_variant|MODERATE|Ca_07753|Ca_07753|transcript|Ca_07753.1|Coding|2/3|c.299T>A|p.Phe100Tyr|299/558|299/558|100/185||,T|downstream_gene_variant|MODIFIER|Ca_07754|Ca_07754…	GT:PL	1/1:199,42,0	1/1:116,12,0
Ca_LG_3	39706124	.	A	C	999	PASS	DP=27;VDB=4.33331e-15;SGB=-0.844593;MQSB=1;MQ0F=0;AF1=1;AC1=4;DP4=0,0,2,25;MQ=50;FQ=-52.7531;FS=AAACAAACTTCTAACCTATAAACTTAAAAGAGTATATTAATTAGACTAAC[A/C]AAGCAAATAATAATGTCATTAACAGTATCATACGCTAATCCAACCCTAGC;ANN=C|missense_variant&splice_region_variant|MODERATE|Ca_07753|Ca_07753|transcript|Ca_07753.1|Coding|2/3|c.300T>G|p.Phe100Leu|300/558|300/558|100/185||,C|downstream_gene_variant|MODIFIER|Ca_07754|C…	GT:PL	1/1:255,60,0	1/1:162,21,0
Ca_LG_7	39703979	.	G	A	999	PASS	DP=50;VDB=0.0740509;SGB=19.2382;RPB=0.38364;MQB=1;MQSB=1;BQB=0.00347983;MQ0F=0;AF1=0.500002;AC1=2;DP4=4,14,13,17;MQ=50;FQ=217.229;PV4=0.213702,0.254548,1,1;FS=AGAGCAATTCAAGAATGTAGACAACACCACCATGCTTAGCAGCTGCCCAG[G/A]CCAGTTCTGGTGTGGTTGCCAATGCATAGAGAACATGGAGAGACCCTTCA;ANN=A|missense_variant|MODERATE|Ca_21615|Ca_21615|transcript|Ca_21615.1|Coding|15/21|c.5609C>T|p.Ala1870Val|6889/8545|5609/7008|1870/2…	GT:PL	1/1:255,90,0	0/0:0,54,255
Ca_LG_3	39678622	.	G	T	214.22	PASS	DP=234;VDB=0.986175;SGB=47.6573;RPB=0.00368091;MQB=1;MQSB=1;BQB=0.000138453;MQ0F=0;AF1=0.5;AC1=2;DP4=84,56,28,43;MQ=50;FQ=217.229;PV4=0.0055757,1.15781e-05,1,0.422609;FS=AATCGTAGGTATTCCCAAGAGCATTCTTCCCATGAATTCGGGTATTGTCA[G/T]TTCTGAAGTGAACAAACGATGAACATTGTCATGGTGAAATTGATGGTATG;ANN=T|missense_variant|MODERATE|Ca_07751|Ca_07751|transcript|Ca_07751.1|Coding|8/8|c.883C>A|p.Leu295Met|997/1444|883/1170|2…	GT:PL	0/0:0,255,255	1/1:255,95,0
Ca_LG_3	39669613	.	G	T	214.272	PASS	DP=39;VDB=3.11027e-05;SGB=4.69269;RPB=1;MQB=1;MQSB=1;BQB=0.211556;MQ0F=0;AF1=0.499003;AC1=2;DP4=11,11,5,4;MQ=50;FQ=217.264;PV4=1,1,1,1;FS=CTCTAAATCTACCCTCATTTTTACCCTCTCAATATCATCATCCAAACCCA[G/T]TTGGGAAAAAAGTGAGGAGTGATGATTCTCAACAACATCCTCAATGAACC;ANN=T|missense_variant|MODERATE|Ca_07749|Ca_07749|transcript|Ca_07749.1|Coding|1/3|c.331C>A|p.Leu111Met|711/1565|331/1095|111/364||,T|upstream_gene_variant…	GT:PL	0/0:0,66,255	1/1:255,27,0
Ca_LG_3	39661773	.	C	T	38.2102	PASS	DP=25;VDB=0.02;SGB=0.00473136;RPB=0.913043;MQB=1;MQSB=1;BQB=0.217391;MQ0F=0;AF1=0.389996;AC1=2;DP4=11,12,0,2;MQ=50;FQ=40.248;PV4=0.486667,1,1,1;FS=GAAAACAAAATTCTAACCATATTTTGATATCAGATTGTGCAAGTGCAGAA[C/T]GCAATTTAAAACTAAGCTGTGCTTATTTCATGGCTGAGATAGCTGTGAGC;ANN=T|missense_variant|MODERATE|Ca_07748|Ca_07748|transcript|Ca_07748.1|Coding|12/15|c.3589C>T|p.Arg1197Cys|3824/4751|3589/4089|1197/1362||	GT:PL	0/0:0,69,255	1/1:75,6,0
Ca_LG_4	39661751	.	T	C	34.0009	PASS	DP=234;VDB=1.33331e-05;SGB=4.00342;RPB=0.918702;MQB=1;MQSB=1;BQB=0.240417;MQ0F=0;AF1=0.25;AC1=1;DP4=122,52,8,0;MQ=50;FQ=35.2488;PV4=0.107374,0.0476958,1,1;FS=CCTGGGTCATTACCATCCAAGTCACTCTCAACTGAATTTCCAATACCGTA[T/C]ATCTCCTGAAGCTCATACCTCATTCCATTCACCCACAATATCTGCTTAAC;ANN=C|missense_variant|MODERATE|Ca_11118|Ca_11118|transcript|Ca_11118.1|Coding|2/3|c.813A>G|p.Ile271Met|1053/1554|813/1047|271/348||,C|…	GT:PL	0/0:0,255,255	0/1:67,0,255
Ca_LG_3	39658333	.	T	C	119.922	PASS	DP=12;VDB=6.71664e-05;SGB=3.31571;RPB=0.803868;MQB=0.964642;MQSB=1;BQB=0.562708;MQ0F=0;AF1=0.527344;AC1=2;DP4=2,2,0,7;MQ=50;FQ=116.348;PV4=0.109091,0.0791514,1,1;FS=GACCAAGTCTTTCGATATGAGAAATGACCTTCCTTCGATGCTTCAATTGA[T/C]TGCCATTCGTCGCATTGGCATTACTCCAGTTTTCTTGGTGCCCCTGGATG;ANN=C|missense_variant|MODERATE|Ca_07748|Ca_07748|transcript|Ca_07748.1|Coding|7/15|c.2423T>C|p.Ile808Thr|2658/4751|2423/4089|80…	GT:PL	0/0:0,12,154	1/1:160,21,0
Ca_LG_3	39635212	.	T	C	214.22	PASS	DP=52;VDB=0.0301174;SGB=10.9211;RPB=0.663929;MQB=1;MQSB=1;BQB=0.97531;MQ0F=0;AF1=0.499998;AC1=2;DP4=16,14,13,5;MQ=50;FQ=217.229;PV4=0.235222,0.360828,1,0.115472;FS=TATAACCAACCTCCTCGATTGAACTCCACTAAGGCTTGTCTCTATAACAA[T/C]CATCGAAAATAGAACTCCTGAGAACCCGATAGAACACTCATTCATGAAAT;ANN=C|missense_variant|MODERATE|Ca_07746|Ca_07746|transcript|Ca_07746.1|Coding|3/13|c.472A>G|p.Ile158Val|564/1619|472/1251|158/41…	GT:PL	0/0:0,90,255	1/1:255,54,0
Ca_LG_4	39606855	.	A	C	251.343	PASS	DP=14;VDB=4.4477e-08;SGB=-0.723184;MQ0F=0;AF1=1;AC1=4;DP4=0,0,0,14;MQ=50;FQ=-40.7344;FS=GAGTCAATGCGGCTGAAAAACCAAGAAAATAATCATGAATGCGTGGGAAG[A/C]AAGCGGATAACACAACAGAAAGTCTGGGCCTCGTGGGAGAAGCAAAGGTA;ANN=C|missense_variant&splice_region_variant|MODERATE|Ca_11114|Ca_11114|transcript|Ca_11114.1|Coding|8/8|c.703A>C|p.Lys235Gln|703/1269|703/1269|235/422||WARNING_TRANSCRIPT_MULTIPLE_STOP_CODONS	GT:PL	1/1:190,33,0	1/1:97,9,0
Ca_LG_3	39593662	.	A	C	32.2146	PASS	DP=15;VDB=0.02;SGB=0.00473136;RPB=0.909091;MQB=1;MQSB=1;BQB=1;MQ0F=0;AF1=0.390212;AC1=2;DP4=5,6,0,2;MQ=50;FQ=34.2546;PV4=0.487179,0.346128,1,1;FS=TGCTTGGACCAACCCACCACAGAGTACACAATGTTTTGAGAGATAGTAAT[A/C]ATCAATTCTGGTTCGTTGGAAGTTTGAGGTGAATGCATGCTTTACAGAAG;ANN=C|missense_variant|MODERATE|Ca_07743|Ca_07743|transcript|Ca_07743.1|Coding|23/24|c.5431T>G|p.Tyr1811Asp|5552/5968|5431/5760|1811/1919||,C|upstr…	GT:PL	0/0:0,33,255	1/1:69,6,0
Ca_LG_1	39578080	.	C	A	128.012	PASS	DP=29;VDB=6.99472e-07;SGB=5.38303;RPB=0.108368;MQB=1;MQSB=1;BQB=0.00569563;MQ0F=0;AF1=0.250664;AC1=1;DP4=12,4,0,10;MQ=50;FQ=129.266;PV4=0.000200876,0.0537996,1,1;FS=TGCTTGTTATTTTTTCATTAGTTTTGGCAAAGGAAACATCCATGCCTCCT[C/A]CAGACATTATGACAAGAATCACAGGCCCTTTGGATACATTTGCAATTTCA;ANN=A|missense_variant|MODERATE|Ca_02855|Ca_02855|transcript|Ca_02855.1|Coding|5/6|c.1631G>T|p.Gly544Val|1867/2722|1631/2328|544…	GT:PL	0/0:0,24,201	0/1:161,0,207
Ca_LG_1	39577400	.	G	A	40.9996	PASS	DP=80;VDB=0.00187095;SGB=1.94933;RPB=0.152827;MQB=1;MQSB=1;BQB=0.00153575;MQ0F=0;AF1=0.25;AC1=1;DP4=16,51,5,0;MQ=50;FQ=42.2479;PV4=0.00145438,1,1,0.338841;FS=GTTTTTGAGGTGCATTGTGCACATTAGGAGGAGAAAAGAATAACAATACT[G/A]TATGGCTACTACTCATTTTTCCCATGTTCTTGGCACTAAGATGAATATCA;ANN=A|missense_variant|MODERATE|Ca_02855|Ca_02855|transcript|Ca_02855.1|Coding|6/6|c.2099C>T|p.Thr700Ile|2335/2722|2099/2328|700/775||,…	GT:PL	0/0:0,96,255	0/1:74,0,255
Ca_LG_7	39561953	.	A	G	999	PASS	DP=5112;VDB=0.000184966;SGB=-1.38629;MQSB=1;MQ0F=0;AF1=1;AC1=4;DP4=0,0,2794,923;MQ=50;FQ=-285.787;FS=TTGTAACAGGAGTTACAGCAGCTGCATTAACAGCTTCAATGATGGCTCCC[A/G]ATGTGGCTGAAGCTGCTTCTGTTTCACCTTCTCTCAAGAATTTCTTGCTC;ANN=G|missense_variant|MODERATE|Ca_21597|Ca_21597|transcript|Ca_21597.1|Coding|1/1|c.232A>G|p.Asn78Asp|400/808|232/369|78/122||	GT:PL	1/1:255,255,0	1/1:255,255,0
Ca_LG_1	39560203	.	T	G	999	PASS	DP=25;VDB=0.831436;SGB=0.790216;MQSB=1;MQ0F=0;AF1=1;AC1=4;DP4=0,0,13,12;MQ=50;FQ=-40.7538;FS=CAAAAGCATCAATGAGGTCAGAAAATTCAGAAAACGAAAGCATCCCATCT[T/G]CATTGTAGTCCTGCACAAACCATAACTTATCTGGTTGACATTAAATAATA;ANN=G|missense_variant|MODERATE|Ca_02850|Ca_02850|transcript|Ca_02850.1|Coding|8/21|c.566A>C|p.Glu189Ala|677/2209|566/1890|189/629||,G|downstream_gene_variant|MODIFIER|Ca_02851|Ca_02851|transcript|Ca_…	GT:PL	1/1:255,66,0	1/1:102,9,0
Ca_LG_3	39545881	.	T	A	37.2103	PASS	DP=68;VDB=0.02;SGB=0.00473136;RPB=0.793103;MQB=1;MQSB=1;BQB=0.956897;MQ0F=0;AF1=0.389996;AC1=2;DP4=30,28,2,0;MQ=50;FQ=39.2481;PV4=0.493785,0.380491,1,1;FS=TACTACTTCCATTACCAGTAACCTGACCTGACTCGTCACCTGTAGATTTC[T/A]TCAGGCAGGATTTGAGCTGGATTGTTGGCTGTGGAAGAAGAGGTTTCAGC;ANN=A|missense_variant|MODERATE|Ca_07738|Ca_07738|transcript|Ca_07738.1|Coding|3/3|c.2873A>T|p.Lys958Met|2873/3336|2873/3336|958/1111||WAR…	GT:PL	0/0:0,175,255	1/1:74,6,0
Ca_LG_3	39523590	.	A	C	85.0228	PASS	DP=31;VDB=6.71664e-05;SGB=3.31571;RPB=0.416862;MQB=1;MQSB=1;BQB=0.21699;MQ0F=0;AF1=0.251326;AC1=1;DP4=9,15,7,0;MQ=50;FQ=86.2825;PV4=0.00679768,1,1,1;FS=GTGGGCTGATTGTGCTGGAGCTTGCAATAGAAGCATTTCCAAGTTGTGTA[A/C]CTGCACATGCACATGATTAATTCCACTTAGAGAAAATTAACAATTTGAAA;ANN=C|missense_variant&splice_region_variant|MODERATE|Ca_07736|Ca_07736|transcript|Ca_07736.1|Coding|5/12|c.844T>G|p.Leu282Val|1022/3145|844/…	GT:PL	0/0:0,21,209	0/1:118,0,255
Ca_LG_3	39464208	.	A	G	97	PASS	DP=37;VDB=6.71664e-05;SGB=3.31571;RPB=0.265453;MQB=1;MQSB=1;BQB=0.377405;MQ0F=0;AF1=0.250001;AC1=1;DP4=16,14,0,7;MQ=50;FQ=98.2483;PV4=0.0124055,1,1,1;FS=ATTCACAACTAACCTTGAGAGAGAGTGGAATGGCCATCCCAACAATGAAC[A/G]AAAAGAAAGGCATGACAAAATCAGCAAGATTGCAGCCATTCCATGGCGCA;ANN=G|missense_variant|MODERATE|Ca_07727|Ca_07727|transcript|Ca_07727.1|Coding|6/16|c.602T>C|p.Leu201Ser|602/1578|602/1578|201/525||WARNING_…	GT:PL	0/0:0,54,255	0/1:130,0,240
Ca_LG_3	39464018	.	A	C	67.9996	PASS	DP=37;VDB=0.00187095;SGB=1.94933;RPB=0.539681;MQB=1;MQSB=1;BQB=0.887446;MQ0F=0;AF1=0.25;AC1=1;DP4=8,24,0,5;MQ=50;FQ=69.2479;PV4=0.564099,1,1,1;FS=TTAGTACTTCACTTTTTGTGAGTAAAACTAACCTTGTAAGAGCAGACCCC[A/C]GAAGAGGAGTTTGAGTGTTCTAACTATCACCCTTTTAACAGCTACAAGTT;ANN=C|missense_variant|MODERATE|Ca_07727|Ca_07727|transcript|Ca_07727.1|Coding|7/16|c.703T>G|p.Trp235Gly|703/1578|703/1578|235/525||WARNING_TRANSCR…	GT:PL	0/0:0,60,255	0/1:101,0,209
Ca_LG_4	39455748	.	T	C	40.0055	PASS	DP=29;VDB=0.0058656;SGB=1.27626;RPB=0.0293636;MQB=1;MQSB=1;BQB=0.580132;MQ0F=0;AF1=0.250333;AC1=1;DP4=18,7,4,0;MQ=50;FQ=41.2566;PV4=0.546124,1,1,1;FS=TAGAGCTGTTATGGTTGGTGCTTGTGAGAAACAAAAACTTGTTTATGTTT[T/C]GAATAGAGATACTGCTGCTAGGTTAACTATTTCTTCACCTTTAGAGGCTC;ANN=C|missense_variant|MODERATE|Ca_11107|Ca_11107|transcript|Ca_11107.1|Coding|1/4|c.428T>C|p.Leu143Ser|603/4098|428/3645|143/1214||,C|upstream…	GT:PL	0/0:0,27,182	0/1:73,0,255
Ca_LG_4	39450210	.	T	G	63.9996	PASS	DP=448;VDB=7.86896e-09;SGB=10.9211;RPB=0.000925103;MQB=1;MQSB=1;BQB=0.982025;MQ0F=0;AF1=0.25;AC1=1;DP4=246,184,9,9;MQ=50;FQ=65.2479;PV4=0.629695,0.42266,1,1;FS=CTATGAAGTGAGGATTACTTAATTGTTTTATATGCAGATCACCACTCTCA[T/G]GATCATAGTCATGACCCTGGTGTTTCGTCTGTGAGCATTGTTTGTGAAGG;ANN=G|missense_variant|MODERATE|Ca_11105|Ca_11105|transcript|Ca_11105.1|Coding|8/10|c.1065T>G|p.His355Gln|1119/1686|1065/1377|355/458…	GT:PL	0/0:0,255,255	0/1:97,0,255
Ca_LG_5	39440119	.	G	C	126.011	PASS	DP=12;VDB=0.530999;SGB=2.63044;RPB=0.8618;MQB=0.950952;MQSB=1;BQB=0.297172;MQ0F=0;AF1=0.5;AC1=2;DP4=5,0,3,3;MQ=50;FQ=97.0168;PV4=0.181818,0.0930198,1,0.0493572;FS=CTTAAAAGACAAGAAAAAATATTCAAGTTTTTCTCACCGGCGTTCCCCGT[G/C]CGCCATCGTTCCTAGCTTCCTTCGCGCCGTATTGACTCGTTCCTGTTCTG;ANN=C|missense_variant|MODERATE|Ca_14593|Ca_14593|transcript|Ca_14593.1|Coding|1/15|c.71G>C|p.Cys24Ser|80/1606|71/1527|24/508||	GT:PL	0/1:156,0,124	0/1:0,0,0
Ca_LG_1	39436171	.	G	C	100	PASS	DP=113;VDB=6.71664e-05;SGB=3.31571;RPB=0.891005;MQB=1;MQSB=1;BQB=0.992998;MQ0F=0;AF1=0.25;AC1=1;DP4=51,50,0,7;MQ=50;FQ=101.248;PV4=0.013634,0.432147,1,1;FS=TATTGCTTGACCTAGAGATATTGTCAGCATCCATGGAAATAACATACTCG[G/C]TGTACGTTGTTCTCCGTGTCCTCTTAGCAGAAAGGAGAAACTTTCCATTC;ANN=C|missense_variant|MODERATE|Ca_02838|Ca_02838|transcript|Ca_02838.1|Coding|3/4|c.498C>G|p.His166Gln|498/1283|498/1283|166/426||WARNIN…	GT:PL	0/0:0,255,255	0/1:133,0,232
Ca_LG_4	39436039	.	T	G	231.22	PASS	DP=10;VDB=1.03095e-06;SGB=-1.13854;MQ0F=0;AF1=1;AC1=4;DP4=0,0,0,10;MQ=50;FQ=-42.7258;FS=ATGATAGAGAGAGAGAGAGAGAGGAGGGAGGCGTACAGTCTCCAAGAACA[T/G]TTTGGAGCACCAACAGCAGCCTTGACACAAACCTCGAGAGCCATTTGCGA;ANN=G|missense_variant&splice_region_variant|MODERATE|Ca_11104|Ca_11104|transcript|Ca_11104.1|Coding|1/5|c.45A>C|p.Lys15Asn|45/579|45/579|15/192||WARNING_TRANSCRIPT_MULTIPLE_STOP_CODONS	GT:PL	1/1:149,18,0	1/1:118,12,0
Ca_LG_5	39376896	.	C	T	123.245	PASS	DP=34;VDB=6.99472e-07;SGB=5.38303;RPB=0.546162;MQB=1;MQSB=1;BQB=0.0325152;MQ0F=0;AF1=0.499501;AC1=2;DP4=11,9,0,10;MQ=50;FQ=126.245;PV4=0.00404889,0.0178816,1,1;FS=TTGCAATGAAGTAAAATCATCAGATGTAAACTTCTTCCAGTTGTCTTCGG[C/T]GATCTTGTTCACGCTCTTCAGGCATTCCAAACTTTCAGGCTCGTTGAAGC;ANN=T|missense_variant|MODERATE|Ca_14586|Ca_14586|transcript|Ca_14586.1|Coding|10/10|c.2365G>A|p.Ala789Thr|2365/2553|2365/2553|789…	GT:PL	0/0:0,60,255	1/1:164,30,0
Ca_LG_4	39319054	.	A	C	306.171	PASS	DP=33;VDB=0.000272044;SGB=1.57497;MQSB=1;MQ0F=0;AF1=1;AC1=4;DP4=0,0,18,15;MQ=50;FQ=-43.7537;FS=ATTCCGAATTAATATCGATGCCTTTATGTATGTGTAACAGGGAGAAGAAG[A/C]TTGGAGTAAGAATTCCTCGTTATCTGCGGATTACGGCATCGTTGATCTTG;ANN=C|missense_variant|MODERATE|Ca_11088|Ca_11088|transcript|Ca_11088.1|Coding|2/5|c.170A>C|p.Asp57Ala|223/4326|170/3968|57/1321||WARNING_TRANSCRIPT_INCOMPLETE,C|upstream_gene_variant|MODIFIER|Ca_11…	GT:PL	1/1:87,12,0	1/1:255,87,0
Ca_LG_4	39316473	.	A	G	116	PASS	DP=54;VDB=0.000585975;SGB=4.00342;RPB=0.111638;MQB=1;MQSB=1;BQB=0.996375;MQ0F=0;AF1=0.25;AC1=1;DP4=19,27,4,4;MQ=50;FQ=117.249;PV4=0.710791,0.425914,1,1;FS=ATAACCTAAAGTTAAAATTATCACCTTATATTCCTCACAACTAACACAAT[A/G]AAGTCCCTCATAATCAGCTCGGTAAATATCGCCGCTGGCAAGCACTCTCG;ANN=G|missense_variant|MODERATE|Ca_11087|Ca_11087|transcript|Ca_11087.1|Coding|3/12|c.556T>C|p.Tyr186His|622/1975|556/1821|186/606||,G|ups…	GT:PL	0/0:0,66,255	0/1:149,0,255
Ca_LG_7	39291223	.	A	C	999	PASS	DP=26;VDB=9.01809e-15;SGB=-1.32512;RPB=1;MQB=1;MQSB=1;BQB=1;MQ0F=0;AF1=1;AC1=4;DP4=1,0,2,23;MQ=50;FQ=-48.5371;PV4=0.115385,1,1,0.0023152;FS=AAAATGCAATTTCTCTATGGTAACAATAACATGGTCATTTACTTGAGAAC[A/C]TATTTCCATGTTCACTGACACTACCACCAGAAAGCCTTCTCATTATATTC;ANN=C|missense_variant&splice_region_variant|MODERATE|Ca_21567|Ca_21567|transcript|Ca_21567.1|Coding|20/24|c.4489T>G|p.Phe1497Val|4489/4773|4489/4773|149…	GT:PL	1/1:245,17,0	1/1:184,30,0
Ca_LG_5	39282404	.	A	C	999	PASS	DP=13;VDB=7.67912e-08;SGB=-0.451316;MQSB=1;MQ0F=0;AF1=1;AC1=4;DP4=0,0,12,1;MQ=50;FQ=-37.7433;FS=CTTGGATACTATCAACGTTATCAACTTACCATTACCACAATATTTCCAAA[A/C]CTAGACAAAAAGAGCATTGAGAAAGTTTCAATTCCACCTACCCAATTAAA;ANN=C|missense_variant&splice_region_variant|MODERATE|Ca_14576|Ca_14576|transcript|Ca_14576.1|Coding|2/6|c.1105T>G|p.Phe369Val|1105/1974|1105/1974|369/657||WARNING_TRANSCRIPT_MULTIPLE_STOP_CODONS,C…	GT:PL	1/1:223,33,0	1/1:71,6,0
Ca_LG_3	39253723	.	G	C	172.001	PASS	DP=48;VDB=5.52906e-06;SGB=4.69269;RPB=0.988135;MQB=1;MQSB=1;BQB=0.00390255;MQ0F=0;AF1=0.25;AC1=1;DP4=12,17,9,0;MQ=50;FQ=173.249;PV4=0.00195225,1,1,1;FS=GAAGTTATGCAAGGAAAACCCGAGTTCACTGATCATTTGACGCATAAGTT[G/C]AAGCATCATCCTGGTCAAATTGAAGCTGCTGCTATTATGGAACATATTTT;ANN=C|missense_variant|MODERATE|Ca_07708|Ca_07708|transcript|Ca_07708.1|Coding|2/2|c.945G>C|p.Leu315Phe|1066/2525|945/2172|315/723||,C|downst…	GT:PL	0/0:0,78,255	0/1:205,0,55
Ca_LG_6	39245117	.	T	A	198.001	PASS	DP=160;VDB=0.129369;SGB=7.4578;RPB=0.993501;MQB=1;MQSB=1;BQB=0.00230822;MQ0F=0;AF1=0.25;AC1=1;DP4=86,46,6,7;MQ=50;FQ=199.25;PV4=0.228604,0.00707285,1,1;FS=CTCTCTGTTCATCAACTTGTTGAAAATGCCGATGAATGTATGGTGCTTGA[T/A]AATGAAGCCTTGTACGACATTTGCTTCCGTACCCTCAAGCTCACTACACC;ANN=A|missense_variant|MODERATE|Ca_18070|Ca_18070|transcript|Ca_18070.1|Coding|2/3|c.609T>A|p.Asp203Glu|659/1656|609/1347|203/448||	GT:PL	0/0:0,255,255	0/1:231,0,139
Ca_LG_5	39202627	.	C	A	56.9996	PASS	DP=38;VDB=0.00187095;SGB=1.94933;RPB=0.129812;MQB=1;MQSB=1;BQB=0.0168442;MQ0F=0;AF1=0.250005;AC1=1;DP4=13,11,5,0;MQ=50;FQ=58.2479;PV4=0.126058,0.0331748,1,0.0108466;FS=TTGATTGGTTTACCTCGTATCTGTCAAATGATGTCAAAATTATCAAGCAA[C/A]TCCCAAGTCAGAAGGGTAGGAAATCGTTGTCTCCATACAGCATGCGTGTT;ANN=A|missense_variant|MODERATE|Ca_14569|Ca_14569|transcript|Ca_14569.1|Coding|6/10|c.550C>A|p.Leu184Ile|930/2723|550/1719|18…	GT:PL	0/0:0,45,255	0/1:90,0,255
Ca_LG_4	39176805	.	C	T	999	PASS	DP=21;VDB=0.0407487;SGB=7.05893;RPB=0.318907;MQB=1;MQSB=1;BQB=0.982301;MQ0F=0;AF1=0.560794;AC1=2;DP4=0,3,6,8;MQ=50;FQ=65.9994;PV4=0.514706,1,1,0.0369125;FS=TTCACTACGGTATGCAACAGGTACATATCTGTCGCCATGTTCCAATTCGA[C/T]GGTCAACGACCTTTGAATTGGACTTTTGTAGCTTCCAGTTTCATTCTTCA;ANN=T|missense_variant|MODERATE|Ca_11081|Ca_11081|transcript|Ca_11081.1|Coding|2/5|c.634G>A|p.Val212Ile|979/2690|634/2109|212/702||	GT:PL	1/1:255,42,0	0/0:0,9,102
Ca_LG_3	39170844	.	C	A	54.2097	PASS	DP=45;VDB=0.02;SGB=0.00473136;RPB=0.205882;MQB=1;MQSB=1;BQB=0.176471;MQ0F=0;AF1=0.389996;AC1=2;DP4=22,12,2,0;MQ=50;FQ=56.2478;PV4=0.542857,1,1,0.126074;FS=CCAATGACAGTGGCGACGGTGACGTAGAGGAAGAGGAGAGTGGCAACGAA[C/A]TCGGCGATGAGAGCTCTGTAGAAAGACCACTGGGAGAGTTCAGAGGTGTC;ANN=A|missense_variant|MODERATE|Ca_07704|Ca_07704|transcript|Ca_07704.1|Coding|1/4|c.132G>T|p.Glu44Asp|190/1206|132/864|44/287||,A|upstrea…	GT:PL	0/0:0,102,255	1/1:91,6,0
Ca_LG_1	39161054	.	A	T	122	PASS	DP=73;VDB=3.6619e-07;SGB=7.4578;RPB=0.508872;MQB=1;MQSB=1;BQB=0.0544308;MQ0F=0;AF1=0.25;AC1=1;DP4=33,15,13,0;MQ=50;FQ=123.249;PV4=0.026153,0.012721,1,1;FS=TCTTAGTCTCCAAAATCTGAGCATTCCCAAGAGAAGGTAAGGGAGACCCA[A/T]TTTGTGTTTGCCAGTTAAAATATAGCCTATTGCCTCATATGGTATAGATG;ANN=T|missense_variant|MODERATE|Ca_02803|Ca_02803|transcript|Ca_02803.1|Coding|3/10|c.543T>A|p.Asn181Lys|543/2251|543/2251|181/749||WARNIN…	GT:PL	0/0:0,93,255	0/1:155,0,255
Ca_LG_3	39160440	.	T	C	999	PASS	DP=51;VDB=0.98909;SGB=-1.36383;MQSB=1;MQ0F=0;AF1=1;AC1=4;DP4=0,0,23,22;MQ=50;FQ=-82.7518;FS=TGGTGGGTGACTTCTCCTTGAACCGCCAGAGTGGCGACGACGGTTGTTAC[T/C]GGCGGTGGTTGAGATGTTACCCATGATGGAAGGGGAAAACCCTAATTGAG;ANN=C|missense_variant|MODERATE|Ca_07702|Ca_07702|transcript|Ca_07702.1|Coding|1/3|c.25A>G|p.Ser9Gly|257/1601|25/1056|9/351||	GT:PL	1/1:255,84,0	1/1:255,51,0
Ca_LG_3	39151322	.	G	A	48.9994	PASS	DP=88;VDB=0.0058656;SGB=1.27626;RPB=0.0149372;MQB=1;MQSB=1;BQB=0.00868803;MQ0F=0;AF1=0.25;AC1=1;DP4=47,27,4,0;MQ=50;FQ=50.2477;PV4=0.292076,1,1,0.000203843;FS=TTGTGTTGGTGAAGGTTCATCGATGGCTGTTAAAGCAATGAAACAGTTGG[G/A]TTTTTCAACTGTTAGTGGTGTTTACAGACACCATTTTTTCTCCCTCAAGC;ANN=A|missense_variant|MODERATE|Ca_07701|Ca_07701|transcript|Ca_07701.1|Coding|1/1|c.377G>A|p.Gly126Asp|844/2212|377/1404|126/467||,A|…	GT:PL	0/0:0,154,255	0/1:82,0,177
Ca_LG_1	39129161	.	G	A	81.9998	PASS	DP=47;VDB=6.71664e-05;SGB=3.31571;RPB=0.00712501;MQB=1;MQSB=1;BQB=0.235493;MQ0F=0;AF1=0.25;AC1=1;DP4=18,19,7,0;MQ=50;FQ=83.2481;PV4=0.0138591,0.186976,1,1;FS=TCAATGACTGAGATGACCTTTCTCTAAGAGATGCCCTTCTTTGTCTGTGA[G/A]CCTTTAGGATAAGCATCCTATTAACCTCTGCCTGCTGAACACGTGATTCC;ANN=A|missense_variant|MODERATE|Ca_02800|Ca_02800|transcript|Ca_02800.1|Coding|3/11|c.493C>T|p.Leu165Phe|493/3493|493/3493|165/1163||WA…	GT:PL	0/0:0,75,255	0/1:115,0,255
Ca_LG_1	39105608	.	T	C	214.221	PASS	DP=42;VDB=2.7671e-08;SGB=17.1588;RPB=0.421834;MQB=1;MQSB=1;BQB=0.600054;MQ0F=0;AF1=0.500063;AC1=2;DP4=10,3,7,20;MQ=50;FQ=217.231;PV4=0.00513974,0.0155187,1,1;FS=GGCAACAGTGAGTACATGTGGAGTTTTGTTGTGTTGAGAATCAGCGGTGT[T/C]GATAGAAGTTGGAATTGAAGCTCCATTTGCTTGCAATTTCATGTTCAGAA;ANN=C|missense_variant|MODERATE|Ca_02797|Ca_02797|transcript|Ca_02797.1|Coding|2/10|c.190A>G|p.Asn64Asp|277/1855|190/1704|64/567||,C…	GT:PL	0/0:0,39,255	1/1:255,81,0
Ca_LG_7	39090274	.	T	A	119	PASS	DP=128;VDB=1.33331e-05;SGB=4.00342;RPB=0.0374702;MQB=1;MQSB=1;BQB=0.767785;MQ0F=0;AF1=0.25;AC1=1;DP4=61,34,0,8;MQ=50;FQ=120.249;PV4=0.000496422,0.0536484,1,0.276296;FS=TAGTCTTCTATGAACCTCGTCACTCAGAAAATTGATCTCTTCAACAATCA[T/A]CAGTAAAGCAGACTTGCAAGACTCCTCGTCACTGAATGCCAATGTCCATC;ANN=A|missense_variant|MODERATE|Ca_21549|Ca_21549|transcript|Ca_21549.1|Coding|19/19|c.2146A>T|p.Met716Leu|2146/2657|2146/229…	GT:PL	0/0:0,255,255	0/1:152,0,109
Ca_LG_1	39080175	.	G	C	191.223	PASS	DP=48;VDB=0.0437095;SGB=7.4578;RPB=0.982063;MQB=1;MQSB=1;BQB=0.942273;MQ0F=0;AF1=0.499937;AC1=2;DP4=20,14,1,12;MQ=50;FQ=194.231;PV4=0.00238625,0.388428,1,1;FS=TCTCTTCGTAGACACGAATCATCTCTTCATGAGGAGGCTTGTTATCTTTG[G/C]GAAAGTCCATGACAAAGAGCCAGTGGTTGTAGTCGCATCCTTCGAAGAGG;ANN=C|missense_variant|MODERATE|Ca_02792|Ca_02792|transcript|Ca_02792.1|Coding|1/6|c.302C>G|p.Pro101Arg|302/681|302/681|101/226||WARNI…	GT:PL	0/0:0,102,255	1/1:232,39,0
Ca_LG_7	39080111	.	T	G	999	PASS	DP=24;VDB=0.0781166;SGB=7.05893;MQSB=1;MQ0F=0;AF1=1;AC1=4;DP4=0,0,11,3;MQ=50;FQ=-30.7872;FS=AAAGTAAAGTTACATTCAAATGGCTATTTTTACAAGGTAGTGATTTCATA[T/G]GCAAAAGAAGGTTGGCACTTGCTATTGCAGAATCAGTTTTTGGCTCAGCT;ANN=G|missense_variant|MODERATE|Ca_21547|Ca_21547|transcript|Ca_21547.1|Coding|3/3|c.1462T>G|p.Cys488Gly|1574/2602|1462/2490|488/829||	GT:PL	1/1:255,42,0	1/1:0,0,0
Ca_LG_1	39059803	.	G	A	101.973	PASS	DP=32;VDB=0.00187095;SGB=1.94933;RPB=0.241096;MQB=1;MQSB=1;BQB=0.12893;MQ0F=0;AF1=0.484221;AC1=2;DP4=17,10,5,0;MQ=50;FQ=104.745;PV4=0.154964,1,1,0.423339;FS=GATACCATAAAGACCTTGAAAGAAAAGGTACAAGAACCTTTAGCTCCTGA[G/A]CCAGAACCTGAACCAACTACCGAAGTACTTTTTCTTTGCAGCTATGAAGG;ANN=A|missense_variant|MODERATE|Ca_02788|Ca_02788|transcript|Ca_02788.1|Coding|3/6|c.196G>A|p.Ala66Thr|196/1119|196/1119|66/372||WARNING…	GT:PL	0/0:0,81,255	1/1:142,15,0
Ca_LG_3	39049276	.	G	A	118	PASS	DP=37;VDB=1.33331e-05;SGB=4.00342;RPB=0.0234497;MQB=1;MQSB=1;BQB=0.993506;MQ0F=0;AF1=0.25;AC1=1;DP4=8,20,8,0;MQ=50;FQ=119.249;PV4=0.000425309,0.375789,1,1;FS=TGAGAATACCAGAAGAGGTTCTCTTGCGCTTCCTCTTCTTTGCAGACACA[G/A]CTTCTTTTGTTTCCTCACTTTCTTCATCTTCTGCCACACTCTGAATCTTC;ANN=A|missense_variant|MODERATE|Ca_07691|Ca_07691|transcript|Ca_07691.1|Coding|2/12|c.158C>T|p.Ala53Val|272/1979|158/1578|53/525||	GT:PL	0/0:0,69,255	0/1:151,0,102
Ca_LG_1	39018296	.	A	C	214.22	PASS	DP=41;VDB=0.986027;SGB=11.6141;RPB=0.500538;MQB=1;MQSB=1;BQB=0.883931;MQ0F=0;AF1=0.499999;AC1=2;DP4=8,14,11,8;MQ=50;FQ=217.229;PV4=0.216931,0.261947,1,1;FS=TGAAGCATCTTCTAATTCAGATTCAGATTGAGAATCCGGTGAGTATGAAG[A/C]GGAGTCGTCGTTATCTGCAGAAGAGTCCTACAAGAAGAAAAGTGTTAATC;ANN=C|missense_variant|MODERATE|Ca_02783|Ca_02783|transcript|Ca_02783.1|Coding|2/18|c.142T>G|p.Ser48Ala|200/2465|142/2172|48/723||,C|down…	GT:PL	0/0:0,66,255	1/1:255,57,0
Ca_LG_1	39015362	.	G	A	214.22	PASS	DP=102;VDB=5.03109e-05;SGB=12.3071;RPB=0.0272435;MQB=1;MQSB=1;BQB=0.682843;MQ0F=0;AF1=0.499999;AC1=2;DP4=37,44,10,10;MQ=50;FQ=217.229;PV4=0.80483,0.103501,1,1;FS=ATAATAAAAAAATCCAGACTTACGCAGAGACAGCCAGAATATGTATATCA[G/A]ATAGAGGATTCCAAGCAACGCAGTTCACAGGTTCACCAACCTCCCACCGC;ANN=A|missense_variant|MODERATE|Ca_02783|Ca_02783|transcript|Ca_02783.1|Coding|11/18|c.1325C>T|p.Ser442Phe|1383/2465|1325/2172|442/…	GT:PL	0/0:0,244,255	1/1:255,60,0
Ca_LG_1	39014873	.	G	A	214.22	PASS	DP=79;VDB=0.110235;SGB=14.3863;RPB=0.984272;MQB=1;MQSB=1;BQB=0.118195;MQ0F=0;AF1=0.5;AC1=2;DP4=37,19,16,7;MQ=50;FQ=217.229;PV4=1,0.0404882,1,0.353468;FS=TGAGATGCCTTAACCTTATACCCTCATGTTTATCATCGTTAAGCCAGCTT[G/A]CACTAGGAGCTTTTTTGCCTGCAAACACAAGAAAGGTAGAAAATAACAAA;ANN=A|missense_variant|MODERATE|Ca_02783|Ca_02783|transcript|Ca_02783.1|Coding|13/18|c.1478C>T|p.Ala493Val|1536/2465|1478/2172|493/723||,A|d…	GT:PL	0/0:0,169,255	1/1:255,69,0
Ca_LG_7	39012819	.	T	G	114.039	PASS	DP=12;VDB=0.0058656;SGB=1.27626;RPB=0.124046;MQB=0.992367;MQSB=1;BQB=0.124046;MQ0F=0;AF1=0.5;AC1=2;DP4=2,2,4,0;MQ=50;FQ=105.716;PV4=0.428571,1,1,0.000362476;FS=GGGGCTGAAGGTGAACTGGGCGTTGTTTTATCTGAGAAATTTATCGAGCA[T/G]GATGCTTACTGTATGTTTGACGCTTTAATGAATGGGGCCCACGGTTCAGT;ANN=G|missense_variant|MODERATE|Ca_21541|Ca_21541|transcript|Ca_21541.1|Coding|4/5|c.816T>G|p.His272Gln|1042/2887|816/2511|272/836||,…	GT:PL	0/0:0,12,142	1/1:153,12,0
Ca_LG_1	39009856	.	C	T	214.22	PASS	DP=231;VDB=0.244071;SGB=27.556;RPB=0.0134816;MQB=1;MQSB=1;BQB=0.993161;MQ0F=0;AF1=0.5;AC1=2;DP4=83,77,12,30;MQ=50;FQ=217.229;PV4=0.00886924,1,1,1;FS=GATCGTGTCCAAGTTCTGTTATGACAATGAAAATGGGCATTGAGCGTCGA[C/T]TAATGGAAAAGATCCCTGAAATAGTGGCAGTTGAACCGGTAACTGATGAA;ANN=T|missense_variant|MODERATE|Ca_02782|Ca_02782|transcript|Ca_02782.1|Coding|4/5|c.872C>T|p.Thr291Ile|872/1149|872/1149|291/382||WARNING_TRANS…	GT:PL	0/0:0,255,255	1/1:255,126,0
Ca_LG_1	39009756	.	G	A	214.22	PASS	DP=200;VDB=2.14234e-05;SGB=24.7834;RPB=0.596921;MQB=1;MQSB=1;BQB=0.968991;MQ0F=0;AF1=0.5;AC1=2;DP4=90,34,33,5;MQ=50;FQ=217.229;PV4=0.0846083,1,1,1;FS=TTGGATGAAATTCGACCATATCTCATTTCAGACGGTGGAAACGTCGCTCT[G/A]CATGAAATCGACGGTAATGTTGTACGCTTGAAGTTACAGGGTGCTTGTGG;ANN=A|missense_variant|MODERATE|Ca_02782|Ca_02782|transcript|Ca_02782.1|Coding|4/5|c.772G>A|p.Ala258Thr|772/1149|772/1149|258/382||WARNING_TRAN…	GT:PL	0/0:0,255,255	1/1:255,114,0
Ca_LG_4	39009257	.	C	A	159.011	PASS	DP=22;VDB=6.71664e-05;SGB=3.31571;RPB=0.0401934;MQB=0.964642;BQB=0.964642;MQ0F=0;AF1=0.5;AC1=2;DP4=4,0,7,0;MQ=50;FQ=100.02;PV4=1,1,1,1;FS=AGATCAACTTCCCTTATACCACAAGTTGTGTAATCAGAAGAAGCAATTGC[C/A]ATAAAGCCATTACCTTTTGGAACCAAAGATGAATTCAAATTACCCCAACA;ANN=A|missense_variant|MODERATE|Ca_11073|Ca_11073|transcript|Ca_11073.1|Coding|1/1|c.786G>T|p.Met262Ile|786/2318|786/2226|262/741||	GT:PL	0/1:0,0,0	0/1:189,0,127
Ca_LG_1	39005023	.	A	C	203.272	PASS	DP=36;VDB=0.0862178;SGB=4.69269;RPB=0.900862;MQB=1;MQSB=1;BQB=0.264034;MQ0F=0;AF1=0.499003;AC1=2;DP4=11,11,4,5;MQ=50;FQ=206.264;PV4=1,0.0495477,1,1;FS=GAATTCGGCGTCATCGTCTTCGGCTTCAAAACCTTCGAAATGAGAATCGG[A/C]GTGAACAAAGCATACGAAGGAGAATAAGAAGAAGAAGAAGATGAAGAATA;ANN=C|missense_variant|MODERATE|Ca_02781|Ca_02781|transcript|Ca_02781.1|Coding|1/3|c.70T>G|p.Ser24Ala|148/1800|70/1404|24/467||,C|upstream_gen…	GT:PL	0/0:0,66,255	1/1:244,27,0
Ca_LG_1	39002949	.	G	T	37.9999	PASS	DP=200;VDB=6.71664e-05;SGB=3.31571;RPB=0.2296;MQB=1;MQSB=1;BQB=0.719432;MQ0F=0;AF1=0.25;AC1=1;DP4=86,73,0,7;MQ=50;FQ=39.2481;PV4=0.00523992,0.200024,1,1;FS=AGCAGCGGGAAGAACAAACTTGAACAGCAATACTTTCTTGTGTATGCCAG[G/T]GTGATTATCGGAGAAATGCACTGAAATTAATCCTTTTCCAAATTTCTCAA;ANN=T|missense_variant|MODERATE|Ca_02781|Ca_02781|transcript|Ca_02781.1|Coding|2/3|c.1039C>A|p.Pro347Thr|1117/1800|1039/1404|347/467||,T|…	GT:PL	0/0:0,255,255	0/1:71,0,255
Ca_LG_1	39002904	.	C	T	214.22	PASS	DP=191;VDB=0.643607;SGB=28.9423;RPB=0.762488;MQB=1;MQSB=1;BQB=0.234636;MQ0F=0;AF1=0.5;AC1=2;DP4=63,56,23,21;MQ=50;FQ=217.229;PV4=1,0.483246,1,1;FS=ATACGGAACAAGAGCCACCAGTCGAGTCATATCAGCCATGTTTTTAGCAG[C/T]GGGAAGAACAAACTTGAACAGCAATACTTTCTTGTGTATGCCAGGGTGAT;ANN=T|missense_variant|MODERATE|Ca_02781|Ca_02781|transcript|Ca_02781.1|Coding|2/3|c.1084G>A|p.Ala362Thr|1162/1800|1084/1404|362/467||,T|upstream_…	GT:PL	0/0:0,255,255	1/1:255,132,0
Ca_LG_1	38981700	.	C	T	999	PASS	DP=11;VDB=0.0754608;SGB=5.07446;MQSB=0.964642;MQ0F=0;AF1=1;AC1=4;DP4=0,0,4,7;MQ=50;FQ=-30.7826;FS=TATAAGTGAAAAAGAAAGTTGAATATTATGTGAGATACCAACCACTTCAC[C/T]AGGCTTCCTTTTGCTGATTCGTTCAATATCTACATGACAAACATTTGACA;ANN=T|missense_variant|MODERATE|Ca_02779|Ca_02779|transcript|Ca_02779.1|Coding|11/18|c.1837G>A|p.Gly613Ser|1837/2575|1837/2575|613/857||WARNING_TRANSCRIPT_MULTIPLE_STOP_CODONS	GT:PL	1/1:255,33,0	1/1:0,0,0
Ca_LG_1	38975279	.	G	C	222.002	PASS	DP=135;VDB=0.961213;SGB=15.0794;RPB=0.997618;MQB=1;MQSB=1;BQB=0.00037652;MQ0F=0;AF1=0.25;AC1=1;DP4=80,31,12,12;MQ=50;FQ=223.25;PV4=0.0518476,0.000193447,1,1;FS=TAAATAATTCTTGTACTTTCTCTTGTTTCAAAGGAATCCATGCTTGTAGA[G/C]AGCCCTGGTGGGGAGGATTCATCATCAAACACAGATGAATCGCTGGGTAG;ANN=C|missense_variant|MODERATE|Ca_02778|Ca_02778|transcript|Ca_02778.1|Coding|4/5|c.816G>C|p.Glu272Asp|816/1458|816/1458|272/485||WA…	GT:PL	0/0:0,255,255	0/1:255,0,164
Ca_LG_5	38962496	.	C	A	65.001	PASS	DP=29;VDB=0.00187095;SGB=1.94933;RPB=0.0342181;MQB=0.959189;MQSB=0.999762;BQB=0.600245;MQ0F=0;AF1=0.250084;AC1=1;DP4=10,14,5,0;MQ=48;FQ=66.2501;PV4=0.0421456,1,1,0.00162086;FS=CTAAGAGAATGAGAGGACTCACCACAGGATCAGGGGCATCATTTTCCTTG[C/A]ACATCACCCAAGGGACTCCTGTTCCTAATCCAACAGCCATATTTGCAGCC;ANN=A|missense_variant|MODERATE|Ca_14547|Ca_14547|transcript|Ca_14547.1|Coding|6/18|c.650G>T|p.Cys217Phe|869/2614|650…	GT:PL	0/0:0,33,242	0/1:98,0,255
Ca_LG_1	38961048	.	G	T	83.6162	PASS	DP=17;VDB=0.0058656;SGB=1.27626;RPB=0.735784;MQB=1;BQB=0.77274;MQ0F=0;AF1=0.468965;AC1=2;DP4=11,0,4,0;MQ=50;FQ=86.2123;PV4=1,0.276189,1,1;FS=ACATTATCTCTATCTTCAAAGTTACCATCTTCACTATATTCATTTTTTTT[G/T]CTATTCTTTACACAGTCCTCATTCGTGGCACTGATTTCTTCTGCCAATGT;ANN=T|missense_variant|MODERATE|Ca_02776|Ca_02776|transcript|Ca_02776.1|Coding|3/3|c.1464C>A|p.Ser488Arg|1477/1884|1464/1605|488/534||,T|downstream_gene…	GT:PL	0/0:0,33,210	1/1:123,12,0
Ca_LG_7	38957429	.	G	A	70.0011	PASS	DP=31;VDB=0.00187095;SGB=1.94933;RPB=0.256515;MQB=1;MQSB=1;BQB=1;MQ0F=0;AF1=0.250084;AC1=1;DP4=20,3,0,5;MQ=50;FQ=71.2501;PV4=0.000569801,0.255702,1,1;FS=AGGTGATACCCATTGATGGAGTTGTTTTAGATGGTAACTGTGAAATTGAT[G/A]AAAAAACATTGACAGGGGAATCATACCCTGTAGCCAAACAAAAAGATTCT;ANN=A|missense_variant|MODERATE|Ca_21535|Ca_21535|transcript|Ca_21535.1|Coding|4/9|c.709G>A|p.Glu237Lys|824/3582|709/3099|237/1032||	GT:PL	0/0:0,33,255	0/1:103,0,177
Ca_LG_3	38928892	.	G	A	33.0021	PASS	DP=45;VDB=6.71664e-05;SGB=3.31571;RPB=0.000170989;MQB=1;MQSB=1;BQB=0.0131309;MQ0F=0;AF1=0.250042;AC1=1;DP4=20,18,7,0;MQ=50;FQ=34.2502;PV4=0.0313154,0.0291837,1,0.000282688;FS=TGGAAAATGAATAATACCCTCTTTCATATAATAATGGCTTGTCATAGATT[G/A]CTTCACATGGGTCAAGATGCATCCATCTGTAAAATCATACATCCTTAGAA;ANN=A|missense_variant|MODERATE|Ca_07678|Ca_07678|transcript|Ca_07678.1|Coding|11/17|c.899C>T|p.Ala300Val|947/2223|899…	GT:PL	0/0:0,36,255	0/1:66,0,255
Ca_LG_1	38903213	.	G	A	999	PASS	DP=23;VDB=0.61515;SGB=13.1931;MQSB=1;MQ0F=0;AF1=1;AC1=4;DP4=0,0,9,14;MQ=50;FQ=-30.7879;FS=AAAATAAAATGATATCATAGATAAACCTCACCTGATTTTCAGGAACCAAC[G/A]AGACTTGGCAATACACTTCATCACTCCCTTCCTCTGCCTGCAAAGAAAAA;ANN=A|missense_variant|MODERATE|Ca_02772|Ca_02772|transcript|Ca_02772.1|Coding|2/11|c.341C>T|p.Ser114Leu|528/2479|341/2133|114/710||	GT:PL	1/1:255,69,0	1/1:0,0,0
Ca_LG_1	38899565	.	C	T	999	PASS	DP=142;VDB=0.990758;SGB=66.5421;RPB=0.00821533;MQB=1;MQSB=1;BQB=0.000360086;MQ0F=0;AF1=0.500251;AC1=2;DP4=9,2,52,48;MQ=50;FQ=188.238;PV4=0.107222,1,1,1;FS=TTTACATGACGAAACCATATCTTGATTGCCTCTCGGTATTGCAACTGAAT[C/T]GTGAAGCCTTGAATTGTTGGACTGATTATTAATATTGTTATTATTATGAA;ANN=T|missense_variant|MODERATE|Ca_02772|Ca_02772|transcript|Ca_02772.1|Coding|10/11|c.1957G>A|p.Asp653Asn|2144/2479|1957/2133|653/710||	GT:PL	1/1:255,255,0	0/0:0,33,226
Ca_LG_3	38862890	.	A	G	70.9997	PASS	DP=34;VDB=0.00490644;SGB=1.94933;RPB=0.839861;MQB=1;MQSB=1;BQB=0.998559;MQ0F=0;AF1=0.250005;AC1=1;DP4=17,9,5,0;MQ=50;FQ=72.2481;PV4=0.286244,0.299896,1,0.280706;FS=ACCATTTGAGTATTCAGTACTTATGTTACTATAGCTGCGATCGAGGGCAA[A/G]GAATGACTGACTAAAGAGAGGACTCAAGTCATCGAACTCTCCAACATCTG;ANN=G|missense_variant|MODERATE|Ca_07671|Ca_07671|transcript|Ca_07671.1|Coding|6/8|c.928T>C|p.Phe310Leu|1094/2796|928/2325|310/77…	GT:PL	0/0:0,45,255	0/1:104,0,197
Ca_LG_1	38833702	.	G	T	128.463	PASS	DP=12;VDB=9.10876e-08;SGB=5.07446;RPB=1;MQB=1;MQSB=1;BQB=1;MQ0F=0;AF1=0.829413;AC1=3;DP4=1,0,0,11;MQ=50;FQ=-24.7549;PV4=0.0833333,0.487628,1,1;FS=AAATGTATATGATTTTACTAAACAAGAAAAATAATAGTAATATTATTACC[G/T]CATAGAGTTCATCAGAAATGAGTCCCATTCCATGAGCATGCGGAATTTGA;ANN=T|missense_variant&splice_region_variant|MODERATE|Ca_02766|Ca_02766|transcript|Ca_02766.1|Coding|7/11|c.626C>A|p.Ala209Glu|626/984|626/984|209/…	GT:PL	0/1:157,0,1	0/1:0,0,0
Ca_LG_5	38769332	.	T	C	45.0024	PASS	DP=30;VDB=0.00187095;SGB=1.94933;RPB=0.0959671;MQB=1;MQSB=1;BQB=0.283536;MQ0F=0;AF1=0.250167;AC1=1;DP4=14,10,0,5;MQ=50;FQ=46.2521;PV4=0.0421456,0.101652,1,0.280523;FS=GCACTCAGCCTCTAACTTAGCAATTTTTTTTACACCCTCCATATGCTGCT[T/C]GTTCGCAGCTTCTGCAGACCTCATACTCATGTTTTTTTCTTCATTGCGAA;ANN=C|missense_variant|MODERATE|Ca_14529|Ca_14529|transcript|Ca_14529.1|Coding|4/6|c.853A>G|p.Lys285Glu|1106/3869|853/3297|285…	GT:PL	0/0:0,30,255	0/1:78,0,255
Ca_LG_5	38767549	.	G	A	73.9997	PASS	DP=114;VDB=1.33331e-05;SGB=4.00342;RPB=0.00624086;MQB=1;MQSB=1;BQB=0.17705;MQ0F=0;AF1=0.25;AC1=1;DP4=44,50,8,0;MQ=50;FQ=75.248;PV4=0.00587983,0.345499,1,0.0495788;FS=GGTTCAGCTCAGTTTCGAACTCCTGGGCACGCGTTTCAAGTGAATTGTAT[G/A]ACTCTGCCATACATTTTAGCTGTGTCTCAGCCAAGCTATTTGACCTTTGA;ANN=A|missense_variant|MODERATE|Ca_14529|Ca_14529|transcript|Ca_14529.1|Coding|4/6|c.2636C>T|p.Ser879Leu|2889/3869|2636/3297|87…	GT:PL	0/0:0,199,255	0/1:107,0,255
Ca_LG_7	38754607	.	C	A	149.009	PASS	DP=10;VDB=6.99472e-07;SGB=4.42685;MQ0F=0;AF1=1;AC1=4;DP4=0,0,10,0;MQ=50;FQ=-30.7775;FS=AAGAGACCCTACAAGTAAGTCATAAATGGATCTTCATGACACGCGTGGCG[C/A]GTGTAAGCGCATGGGACCTGCTTGGCGCCATAAATCCCAACCAAAATGTA;ANN=A|missense_variant&splice_region_variant|MODERATE|Ca_21518|Ca_21518|transcript|Ca_21518.1|Coding|1/17|c.16C>A|p.Arg6Ser|16/1333|16/1333|6/443||WARNING_TRANSCRIPT_MULTIPLE_STOP_CODONS	GT:PL	1/1:182,30,0	1/1:0,0,0
Ca_LG_1	38744742	.	C	A	143.421	PASS	DP=70;VDB=0.0106353;SGB=3.31571;RPB=0.380608;MQB=0.963138;MQSB=0.776063;BQB=0.724609;MQ0F=0;AF1=0.496029;AC1=2;DP4=29,34,1,6;MQ=49;FQ=146.364;PV4=0.225844,0.129597,1,1;FS=GAAGTCAACATACGTCAGGGATTTTCCTTTGAAAACTATAGGAGGAGCAA[C/A]TGCAGCTAAGATACAGAACCCAAGGTGAAGCTGTAAGCAGAAAAAGAAAT;ANN=A|missense_variant|MODERATE|Ca_02760|Ca_02760|transcript|Ca_02760.1|Coding|9/12|c.634G>T|p.Val212Phe|787/1319|634/876|…	GT:PL	0/0:0,190,255	1/1:184,21,0
Ca_LG_1	38739582	.	C	T	364.999	PASS	DP=38;VDB=1.70288e-18;SGB=-0.468408;MQ0F=0;AF1=1;AC1=4;DP4=0,0,38,0;MQ=50;FQ=-58.7537;FS=CTCATATATCAACAAAATGAAACCTAGTACAAGCTTTCTCTTCTTCTTCA[C/T]TACTCTATTGCTCATTGTTTCATCTTCTTTTGCGACCCGACCCGTTTCTC;ANN=T|missense_variant|MODERATE|Ca_02759|Ca_02759|transcript|Ca_02759.1|Coding|1/1|c.35C>T|p.Thr12Ile|73/853|35/426|12/141||,T|downstream_gene_variant|MODIFIER|Ca_02758|Ca_02758|transcript|Ca_02758.1|Codi…	GT:PL	1/1:178,27,0	1/1:223,87,0
Ca_LG_1	38715448	.	T	C	999	PASS	DP=178;VDB=0.69877;SGB=-1.38629;MQSB=1;MQ0F=0;AF1=1;AC1=4;DP4=0,0,49,129;MQ=50;FQ=-242.756;FS=CATATAAAGTTTCTAGAGGTAATACCTTGACCACCAGTTTCTTCCTTTAC[T/C]CTTGCAACAAAGTCCTCGGTTTTGTAATTGATACCAACATCAGCTCCAAT;ANN=C|missense_variant|MODERATE|Ca_02754|Ca_02754|transcript|Ca_02754.1|Coding|4/6|c.595A>G|p.Ser199Gly|595/976|595/976|199/324||WARNING_TRANSCRIPT_MULTIPLE_STOP_CODONS,C|upstream_gene_variant|MODIFI…	GT:PL	1/1:255,255,0	1/1:255,211,0
Ca_LG_1	38715223	.	A	G	999	PASS	DP=377;VDB=1;SGB=-1.38625;MQSB=1;MQ0F=0;AF1=1;AC1=4;DP4=0,0,200,147;MQ=50;FQ=-285.787;FS=CCAAGTAAAGCACGTAGATCTACCTCGGTAGAAACACCCCCTTGAAAGCC[A/G]ATAATAAAAAGCCTTCCATCAAAATTTAAGCTATCAAGATTTCTTTGATA;ANN=G|missense_variant|MODERATE|Ca_02754|Ca_02754|transcript|Ca_02754.1|Coding|5/6|c.709T>C|p.Trp237Arg|709/976|709/976|237/324||WARNING_TRANSCRIPT_MULTIPLE_STOP_CODONS,G|upstream_gene_variant|MODIFIER|Ca…	GT:PL	1/1:255,255,0	1/1:255,255,0
Ca_LG_1	38714190	.	C	T	999	PASS	DP=278;VDB=0.984236;SGB=8.55157;MQSB=1;MQ0F=0;AF1=1;AC1=4;DP4=0,0,135,60;MQ=50;FQ=-148.755;FS=ATAAGCCGGTGAGCCTCTGCAGCTTCAGAAAGAGGGAAAGATTTGTAGAC[C/T]ACAGGCTTAACCTTTCCTTCCGCAATTGCAGGCCAAACATTCTTCGCCAC;ANN=T|missense_variant|MODERATE|Ca_02754|Ca_02754|transcript|Ca_02754.1|Coding|6/6|c.883G>A|p.Gly295Ser|883/976|883/976|295/324||WARNING_TRANSCRIPT_MULTIPLE_STOP_CODONS,T|upstream_gene_variant|MODIFI…	GT:PL	1/1:255,255,0	1/1:255,117,0
Ca_LG_1	38711859	.	G	C	999	PASS	DP=76;VDB=2.79434e-18;SGB=-1.37936;RPB=0.450283;MQB=1;MQSB=1;BQB=0.934762;MQ0F=0;AF1=0.75;AC1=3;DP4=3,5,41,23;MQ=50;FQ=77.248;PV4=0.247592,0.333475,1,1;FS=ATGAATGCTGGGAATTTACATCATGCTTCCTAGAGGTAATACCTTGACCA[G/C]CAGTTTCTTCCTTTACCCTTGCAACAAAGTCCTCGGTTTTGTAATTGATA;ANN=C|missense_variant|MODERATE|Ca_02753|Ca_02753|transcript|Ca_02753.1|Coding|4/6|c.614C>G|p.Ala205Gly|614/1080|614/978|205/325||,C|upstr…	GT:PL	0/1:255,0,109	1/1:255,72,0
Ca_LG_3	38702841	.	C	G	38.9998	PASS	DP=246;VDB=0.993584;SGB=6.07412;RPB=0.936294;MQB=1;MQSB=1;BQB=0.0812915;MQ0F=0;AF1=0.25;AC1=1;DP4=124,109,5,6;MQ=50;FQ=40.248;PV4=0.76,0.0250597,1,0.364192;FS=AGGGGAGATACGCACATGCTGGGAGGCTTGATATGTCTGCAGAAACTGCA[C/G]AAGGAATTCCCAAGTTAGAAAGAGCTCCTCTAATGATCCCGCATGGGAAA;ANN=G|missense_variant|MODERATE|Ca_07654|Ca_07654|transcript|Ca_07654.1|Coding|3/4|c.467G>C|p.Cys156Ser|631/1130|467/531|156/176||,G|u…	GT:PL	0/0:0,255,255	0/1:72,0,255
Ca_LG_3	38692834	.	A	T	65.9996	PASS	DP=83;VDB=6.71664e-05;SGB=3.31571;RPB=9.14242e-05;MQB=1;MQSB=1;BQB=0.269326;MQ0F=0;AF1=0.25;AC1=1;DP4=46,16,7,0;MQ=50;FQ=67.2479;PV4=0.188371,0.330284,1,0.000323992;FS=GTGTTTTTATCATCGTCTCTGACCAAATATTCACTAGTGCTTGCATGACC[A/T]TTGTCCATACTTTTTGCATTTGACCTTGGTGATCTTCTAATGATTGGTGA;ANN=T|missense_variant|MODERATE|Ca_07653|Ca_07653|transcript|Ca_07653.1|Coding|2/2|c.2286T>A|p.Asn762Lys|2668/3658|2286/3276|…	GT:PL	0/0:0,108,255	0/1:99,0,238
Ca_LG_3	38692833	.	C	A	64.9996	PASS	DP=83;VDB=6.71664e-05;SGB=3.31571;RPB=9.14242e-05;MQB=1;MQSB=1;BQB=0.508704;MQ0F=0;AF1=0.25;AC1=1;DP4=46,16,7,0;MQ=50;FQ=66.2479;PV4=0.188371,0.345685,1,0.00101683;FS=AGTGTTTTTATCATCGTCTCTGACCAAATATTCACTAGTGCTTGCATGAC[C/A]ATTGTCCATACTTTTTGCATTTGACCTTGGTGATCTTCTAATGATTGGTG;ANN=A|missense_variant|MODERATE|Ca_07653|Ca_07653|transcript|Ca_07653.1|Coding|2/2|c.2287G>T|p.Gly763Cys|2669/3658|2287/3276|7…	GT:PL	0/0:0,108,255	0/1:98,0,236
Ca_LG_1	38692459	.	G	A	999	PASS	DP=22;VDB=0.732657;SGB=0.141883;MQSB=1;MQ0F=0;AF1=1;AC1=4;DP4=0,0,9,12;MQ=50;FQ=-40.7537;FS=AAGGAGCACTCGAGCTTATGAGGCGGGCTACGGCAGAGCCATCAGTTGAG[G/A]TCAAACGAAAAGGTATTCTTAGTTTGACTTGTTTCCCATTTTATTTTTCA;ANN=A|missense_variant|MODERATE|Ca_02750|Ca_02750|transcript|Ca_02750.1|Coding|1/5|c.1483G>A|p.Val495Ile|1770/3371|1483/2745|495/914||,A|downstream_gene_variant|MODIFIER|Ca_02751|Ca_02751|transcript|Ca…	GT:PL	1/1:255,54,0	1/1:103,9,0
Ca_LG_1	38691859	.	T	A	999	PASS	DP=43;VDB=0.0183009;SGB=5.38303;RPB=0.163976;MQB=1;MQSB=1;BQB=0.17066;MQ0F=0;AF1=0.4995;AC1=2;DP4=12,9,6,4;MQ=50;FQ=217.247;PV4=1,1,1,1;FS=CTGTTATTACTGTAAGAGATTTCAGTGTCATATTTGATTCGTACTCGCAA[T/A]TTGAAGAGAGCATGCTTGCTTATAAGATGGAGGATATGGGTTTGAGTGAT;ANN=A|missense_variant|MODERATE|Ca_02750|Ca_02750|transcript|Ca_02750.1|Coding|1/5|c.883T>A|p.Phe295Ile|1170/3371|883/2745|295/914||	GT:PL	1/1:255,30,0	0/0:0,63,255
Ca_LG_5	38677010	.	T	A	89.0114	PASS	DP=18;VDB=6.71664e-05;SGB=3.31571;RPB=0.636257;MQB=1;MQSB=1;BQB=0.690645;MQ0F=0;AF1=0.250664;AC1=1;DP4=9,2,7,0;MQ=50;FQ=90.2655;PV4=0.496732,0.258711,1,1;FS=CCACATTATTCCCCAATTCCAATTCCAATTCCGATCCCCAAACCGCTCAA[T/A]TTCACCCTATCCACAACGGATCAAACCAAAACGTGAGTTTCGACATTATT;ANN=A|missense_variant|MODERATE|Ca_14522|Ca_14522|transcript|Ca_14522.1|Coding|1/9|c.298T>A|p.Phe100Ile|350/2062|298/2010|100/669||	GT:PL	0/0:0,24,207	0/1:122,0,58
Ca_LG_6	38672959	.	C	T	999	PASS	DP=54;VDB=0.230482;SGB=21.4899;RPB=0.22081;MQB=1;MQSB=1;BQB=0.654853;MQ0F=0;AF1=0.515779;AC1=2;DP4=0,5,25,10;MQ=50;FQ=93.7449;PV4=0.00456377,1,1,0.218282;FS=ATCCCTCTGGCAATCCCTTCACGGTCGGAGGGATATTGATCACGACCCAG[C/T]GAGTAACCGGAACGACTGGACCATCTGAGTCGGATGCATCCAAATCCTCC;ANN=T|missense_variant|MODERATE|Ca_18040|Ca_18040|transcript|Ca_18040.1|Coding|1/2|c.221G>A|p.Arg74His|253/542|221/510|74/169||	GT:PL	1/1:255,105,0	0/0:0,15,131
Ca_LG_3	38644766	.	C	A	117	PASS	DP=53;VDB=1.33331e-05;SGB=4.00342;RPB=0.550168;MQB=1;MQSB=1;BQB=0.420221;MQ0F=0;AF1=0.25;AC1=1;DP4=24,21,0,8;MQ=50;FQ=118.249;PV4=0.00567244,1,1,1;FS=TCATCAGAATAACATTTGTTAGAGAGTATATATTGTAGTATCAAAAGAAC[C/A]TGCAAGAAGAATGATAGGGCTGCGAGAAAGCATCCTAAGCAAGTTCCCAC;ANN=A|missense_variant&splice_region_variant|MODERATE|Ca_07648|Ca_07648|transcript|Ca_07648.1|Coding|14/18|c.1113G>T|p.Gln371His|1208/1869|1113…	GT:PL	0/0:0,114,255	0/1:150,0,140
Ca_LG_3	38644679	.	C	A	117	PASS	DP=54;VDB=1.33331e-05;SGB=4.00342;RPB=0.505097;MQB=1;MQSB=1;BQB=0.31412;MQ0F=0;AF1=0.25;AC1=1;DP4=24,22,0,8;MQ=50;FQ=118.249;PV4=0.00633216,1,1,1;FS=TACGCCAACAAGCGCCAGAACAGGACTGACTTCCTTCCATTTATGCATGT[C/A]CTGCATAAGACAAGTGTAACTATTCTTAGTAATAATTCATCAGAATAACA;ANN=A|missense_variant&splice_region_variant|MODERATE|Ca_07648|Ca_07648|transcript|Ca_07648.1|Coding|15/18|c.1114G>T|p.Asp372Tyr|1209/1869|1114/…	GT:PL	0/0:0,117,255	0/1:150,0,136
Ca_LG_7	38637335	.	C	G	999	PASS	DP=110;VDB=0.944852;SGB=61.6901;MQSB=1;MQ0F=0;AF1=1;AC1=4;DP4=0,0,44,49;MQ=50;FQ=-30.7879;FS=TCCTTCAAAACAATCTCATCCAAATCAACACCCTCTTCAACACCCAAATA[C/G]TTTTTCAACAAAATCTTCAAAGCCGAAACAGAACAATAACTCATAAATAT;ANN=G|missense_variant|MODERATE|Ca_21508|Ca_21508|transcript|Ca_21508.1|Coding|1/1|c.1221G>C|p.Lys407Asn|1351/1943|1221/1557|407/518||	GT:PL	1/1:255,255,0	1/1:0,0,0
Ca_LG_1	38611130	.	G	A	999	PASS	DP=18;VDB=0.017587;SGB=-0.686689;MQSB=1;MQ0F=0;AF1=1;AC1=4;DP4=0,0,8,10;MQ=50;FQ=-43.7491;FS=TAATGGGTTCTCGAAGAGATGTTGTTACTACACTATGGAAGACCGGCCTT[G/A]AAGGGGTCTGGTACAAGGTATGAAAATAAATCTTGTAAAATGTTTCTTAT;ANN=A|missense_variant|MODERATE|Ca_02742|Ca_02742|transcript|Ca_02742.1|Coding|5/6|c.2419G>A|p.Glu807Lys|2419/2646|2419/2646|807/881||	GT:PL	1/1:255,42,0	1/1:125,12,0
Ca_LG_3	38606254	.	G	A	47.0224	PASS	DP=47;VDB=0.00671048;SGB=1.27626;RPB=0.298294;MQB=1;MQSB=1;BQB=0.0933903;MQ0F=0;AF1=0.251326;AC1=1;DP4=16,15,0,4;MQ=50;FQ=48.2821;PV4=0.108785,1,1,1;FS=TATCAGGAGAAAGCCCCCATTCAAGCAATTCTTTGTCCGTATGATGAACT[G/A]CCAAGCTGTACTCTCCGCCACTCCCCAACTGCATCACACGGAACTCAGAG;ANN=A|missense_variant|MODERATE|Ca_07644|Ca_07644|transcript|Ca_07644.1|Coding|2/2|c.674C>T|p.Ala225Val|801/1114|674/882|225/293||,A|downstre…	GT:PL	0/1:80,0,255	0/0:0,21,170
Ca_LG_5	38603133	.	C	A	999	PASS	DP=77;VDB=0.940663;SGB=-1.19917;MQSB=1;MQ0F=0;AF1=1;AC1=4;DP4=0,0,47,13;MQ=50;FQ=-85.754;FS=TGTTAAAGCTGAAGACAAACTTGCTTTGCAATTCATGGATTCATTTCATA[C/A]CTATCTAACCCTCTCTCATTCTTTGTCTTCCACACTTCGACAGGTCAAAT;ANN=A|missense_variant|MODERATE|Ca_14513|Ca_14513|transcript|Ca_14513.1|Coding|1/4|c.95C>A|p.Thr32Asn|95/460|95/460|32/152||WARNING_TRANSCRIPT_MULTIPLE_STOP_CODONS,A|upstream_gene_variant|MODIFIER|Ca_1…	GT:PL	1/1:255,126,0	1/1:255,54,0
Ca_LG_5	38586650	.	C	G	214.22	PASS	DP=51;VDB=0.00231828;SGB=12.3071;RPB=0.04306;MQB=1;MQSB=1;BQB=0.691748;MQ0F=0;AF1=0.499999;AC1=2;DP4=16,15,10,10;MQ=50;FQ=217.229;PV4=1,0.113408,1,1;FS=TAAGATAAGGAACCGATGCAGAGTAATTAAACAAGCACCTTGAGTGAGTA[C/G]TCTTGCATCTTTTCGCAAAGGCCATCAAGAAGTTCAACCACTCTTAACTC;ANN=G|missense_variant|MODERATE|Ca_14510|Ca_14510|transcript|Ca_14510.1|Coding|4/9|c.279G>C|p.Glu93Asp|385/880|279/570|93/189||,G|missense_va…	GT:PL	0/0:0,93,255	1/1:255,60,0
Ca_LG_5	38586415	.	G	A	214.22	PASS	DP=55;VDB=0.00231828;SGB=12.3071;RPB=0.00102898;MQB=1;MQSB=1;BQB=0.1044;MQ0F=0;AF1=0.499999;AC1=2;DP4=16,19,10,10;MQ=50;FQ=217.229;PV4=0.785954,0.009782,1,0.09639;FS=GAGGTTATCCCAGATACCCACTTTGAACCATATATGTGATGAATCTTTAA[G/A]TATCTGCAAAAACAGTTGGAAACACAGTGCCAATAACGCCCATTCTAGAG;ANN=A|missense_variant|MODERATE|Ca_14510|Ca_14510|transcript|Ca_14510.1|Coding|5/9|c.295C>T|p.Leu99Phe|401/880|295/570|99/189||…	GT:PL	0/0:0,105,255	1/1:255,60,0
Ca_LG_1	38585362	.	A	G	999	PASS	DP=47;VDB=0.107279;SGB=-0.664676;MQSB=1;MQ0F=0;AF1=1;AC1=4;DP4=0,0,18,11;MQ=50;FQ=-52.7535;FS=GTGATAAAGAAGGGTACCTCAAAATTCCAGTAACAAGATTCTCGTTTGAA[A/G]TATCCTCTGTTTCTTCACCTTCGTATATAACCTCCAATGGCGCTTTCACG;ANN=G|missense_variant|MODERATE|Ca_02740|Ca_02740|transcript|Ca_02740.1|Coding|1/2|c.512T>C|p.Ile171Thr|650/1225|512/834|171/277||,G|downstream_gene_variant|MODIFIER|Ca_02741|Ca_02741|transcript|Ca_0…	GT:PL	1/1:255,66,0	1/1:210,21,0
Ca_LG_1	38585305	.	C	T	999	PASS	DP=37;VDB=0.233359;SGB=16.6445;MQSB=1;MQ0F=0;AF1=1;AC1=4;DP4=0,0,13,15;MQ=50;FQ=-30.7879;FS=CCATCGCCGGAAACTCATTCTCCGACGAACTATCAGAGTCAGATTCAGGA[C/T]AGTAACGTGATAAAGAAGGGTACCTCAAAATTCCAGTAACAAGATTCTCG;ANN=T|missense_variant|MODERATE|Ca_02740|Ca_02740|transcript|Ca_02740.1|Coding|1/2|c.569G>A|p.Cys190Tyr|707/1225|569/834|190/277||,T|downstream_gene_variant|MODIFIER|Ca_02741|Ca_02741|transcript|Ca_027…	GT:PL	1/1:255,84,0	1/1:0,0,0
Ca_LG_6	38580351	.	G	C	120	PASS	DP=191;VDB=0.000208628;SGB=6.76576;RPB=0.0919152;MQB=1;MQSB=1;BQB=0.920453;MQ0F=0;AF1=0.25;AC1=1;DP4=83,85,6,6;MQ=50;FQ=121.249;PV4=1,0.101232,1,1;FS=GTGCAGGTCCTACCATCTGGTTTCTTGCTATTATATATTTTATTTCTGGT[G/C]TTCCAGGATCCTATGTAATGTGGTATCGTCCCCTTTATCGCGCTATGAGG;ANN=C|missense_variant|MODERATE|Ca_18035|Ca_18035|transcript|Ca_18035.1|Coding|8/13|c.559G>C|p.Val187Leu|785/1503|559/924|187/307||	GT:PL	0/0:0,255,255	0/1:153,0,255
Ca_LG_1	38564370	.	T	C	999	PASS	DP=29;VDB=8.01323e-09;SGB=-1.22069;MQSB=1;MQ0F=0;AF1=1;AC1=4;DP4=0,0,5,22;MQ=50;FQ=-58.745;FS=TTCAGATTCATCCTCTTGCCAATTAGGGCAGCCCATAACACCAATTACAA[T/C]CTCTCCTTCAACCACAAGAGCCAAACCCACCTGTATTATTCGGAAATCTC;ANN=C|missense_variant|MODERATE|Ca_02737|Ca_02737|transcript|Ca_02737.1|Coding|6/9|c.616A>G|p.Ile206Val|668/1406|616/1230|206/409||,C|upstream_gene_variant|MODIFIER|Ca_02738|Ca_02738|transcript|Ca_02…	GT:PL	1/1:255,54,0	1/1:217,27,0
Ca_LG_1	38564087	.	A	G	999	PASS	DP=47;VDB=1.41052e-10;SGB=-1.26988;MQSB=1;MQ0F=0;AF1=1;AC1=4;DP4=0,0,17,26;MQ=50;FQ=-73.7537;FS=TCGCCAAAAGAAGAATTTGGCTGCTCCCTACATCATTTGCATTGCTTGTT[A/G]CATTAAATGTAGAAGACAATGGCAGTGATTCCCATGTTTGACTTTCTGGA;ANN=G|missense_variant|MODERATE|Ca_02737|Ca_02737|transcript|Ca_02737.1|Coding|6/9|c.899T>C|p.Val300Ala|951/1406|899/1230|300/409||	GT:PL	1/1:255,87,0	1/1:192,42,0
Ca_LG_1	38564063	.	C	T	999	PASS	DP=45;VDB=1;SGB=-0.840102;MQSB=1;MQ0F=0;AF1=1;AC1=4;DP4=0,0,13,32;MQ=50;FQ=-67.7538;FS=ATTTCTCGTACCTTCCACAACATGTCGCCAAAAGAAGAATTTGGCTGCTC[C/T]CTACATCATTTGCATTGCTTGTTACATTAAATGTAGAAGACAATGGCAGT;ANN=T|missense_variant|MODERATE|Ca_02737|Ca_02737|transcript|Ca_02737.1|Coding|6/9|c.923G>A|p.Gly308Glu|975/1406|923/1230|308/409||	GT:PL	1/1:255,99,0	1/1:204,36,0
Ca_LG_1	38562623	.	A	T	999	PASS	DP=159;VDB=1.42918e-19;SGB=-0.917466;MQSB=1;MQ0F=0;AF1=1;AC1=4;DP4=0,0,102,3;MQ=50;FQ=-118.754;FS=CATCAAACTCTTCAAGTCTGAGAGATAATATGTAGAATCTGATTATGAAA[A/T]TTGCCGTTGGTAACAAGGATACCACCTGAGGGGAATATGATCCGCCGGCC;ANN=T|missense_variant|MODERATE|Ca_02737|Ca_02737|transcript|Ca_02737.1|Coding|9/9|c.1191T>A|p.Asn397Lys|1243/1406|1191/1230|397/409||	GT:PL	1/1:255,229,0	1/1:255,87,0
Ca_LG_4	38528677	.	C	A	37.0001	PASS	DP=134;VDB=0.00187095;SGB=1.94933;RPB=0.999535;MQB=1;MQSB=1;BQB=0.0837957;MQ0F=0;AF1=0.25;AC1=1;DP4=67,57,5,0;MQ=50;FQ=38.2482;PV4=0.0660479,1,1,1;FS=CTCGGACCAGCTCCACCTCTTGGACCAGGATACCGAGAAAATTGAAGCCG[C/A]AAATGACTAGACTCGGGACTGATTTCATCGACTTTATAACCTGTGCCCGA;ANN=A|missense_variant|MODERATE|Ca_11045|Ca_11045|transcript|Ca_11045.1|Coding|6/6|c.699G>T|p.Leu233Phe|880/1228|699/798|233/265||	GT:PL	0/0:0,255,255	0/1:70,0,234
Ca_LG_1	38523874	.	G	A	90.7237	PASS	DP=13;VDB=0.484771;SGB=1.27626;RPB=0.783809;MQB=1.00775;MQSB=0.916482;BQB=0.559863;MQ0F=0;AF1=0.476583;AC1=2;DP4=3,3,4,0;MQ=50;FQ=93.4326;PV4=0.2,1,1,0.088221;FS=AGTTACTGATGATACATAATTCGTTCTCCGGAGAGATTCCGGCGAGTTTG[G/A]GCGCGTGTAGGACGTTGGCGCGTGTTAGATTTGGTTTCAACAATTTATCC;ANN=A|missense_variant|MODERATE|Ca_02734|Ca_02734|transcript|Ca_02734.1|Coding|1/2|c.1204G>A|p.Gly402Ser|1373/3711|1204/2997|402/99…	GT:PL	1/1:130,12,0	0/0:0,18,180
Ca_LG_1	38522882	.	C	T	79.6619	PASS	DP=25;VDB=0.598038;SGB=0.620439;RPB=0.971801;MQB=1;MQSB=1;BQB=0.632759;MQ0F=0;AF1=0.439176;AC1=2;DP4=13,6,2,1;MQ=50;FQ=81.9988;PV4=1,1,1,0.331255;FS=TCCTTGTAACTGGGCCGGCATCACTTGCGAACCAACTAACACCACCGTAA[C/T]CCAAATCAACCTCTCCAACTTCAACATCGCAGGCCCATTACCAACCTCGA;ANN=T|missense_variant|MODERATE|Ca_02734|Ca_02734|transcript|Ca_02734.1|Coding|1/2|c.212C>T|p.Thr71Ile|381/3711|212/2997|71/998||,T|downstream_g…	GT:PL	1/1:118,9,0	0/0:0,57,255
Ca_LG_7	38517320	.	C	A	72.9997	PASS	DP=110;VDB=0.00106101;SGB=-4.40924;RPB=0.0744983;MQB=1;MQSB=1;BQB=0.824347;MQ0F=0;AF1=0.25;AC1=1;DP4=43,59,7,1;MQ=50;FQ=74.248;PV4=0.0221832,0.241925,1,1;FS=CCCCTCCAGACACTAGAGTATGCTGTTTAACTTTTGATAGACCTAAATCA[C/A]CAATCTGAAAAAACACACAGACATTGTCTCAATATCTTCTAGCAGGTTTT;ANN=A|missense_variant|MODERATE|Ca_21493|Ca_21493|transcript|Ca_21493.1|Coding|6/9|c.2975G>T|p.Gly992Val|3584/4508|2975/3348|992/1115||	GT:PL	0/0:0,241,255	0/1:106,0,255
Ca_LG_7	38517318	.	C	A	74.9997	PASS	DP=111;VDB=6.71664e-05;SGB=3.31571;RPB=0.034935;MQB=1;MQSB=1;BQB=0.0233179;MQ0F=0;AF1=0.25;AC1=1;DP4=43,61,7,0;MQ=50;FQ=76.248;PV4=0.00294092,1,1,0.395075;FS=TACCCCTCCAGACACTAGAGTATGCTGTTTAACTTTTGATAGACCTAAAT[C/A]ACCAATCTGAAAAAACACACAGACATTGTCTCAATATCTTCTAGCAGGTT;ANN=A|missense_variant|MODERATE|Ca_21493|Ca_21493|transcript|Ca_21493.1|Coding|6/9|c.2977G>T|p.Asp993Tyr|3586/4508|2977/3348|993/1115||	GT:PL	0/0:0,247,255	0/1:108,0,255
Ca_LG_7	38495214	.	T	A	999	PASS	DP=97;VDB=0.772676;SGB=47.134;RPB=0.983698;MQB=1;MQSB=1;BQB=0.753649;MQ0F=0;AF1=0.500251;AC1=2;DP4=4,7,45,27;MQ=50;FQ=217.238;PV4=0.114687,1,1,0.00133468;FS=AATAGATGATACAGATGGACCATTTGCAACAATGTTACACAAAATGGGAC[T/A]AGAGTTACCACGAGCAACTGCAATCGCCATAAACTCATTTGCTACAATAC;ANN=A|missense_variant|MODERATE|Ca_21491|Ca_21491|transcript|Ca_21491.1|Coding|2/2|c.629T>A|p.Leu210Gln|694/1670|629/1362|210/453||,A|do…	GT:PL	1/1:255,217,0	0/0:0,33,255
Ca_LG_1	38494973	.	C	G	106.01	PASS	DP=19;VDB=0.00107756;SGB=3.31571;RPB=0.03464;MQB=1;MQSB=1;BQB=0.698693;MQ0F=0;AF1=0.5;AC1=2;DP4=5,4,7,0;MQ=50;FQ=109.02;PV4=0.0884615,0.0567026,1,0.0457947;FS=ATTTGTAGATATCCATTGATCTCAAGTTGGGCGCAGACAATCCATCTCTT[C/G]CAAATGAAACAAATTTGGGGCAGTCGTAAATGTCAAAACTGTTGAGATTT;ANN=G|missense_variant|MODERATE|Ca_02733|Ca_02733|transcript|Ca_02733.1|Coding|3/3|c.3509G>C|p.Gly1170Ala|3509/4095|3509/4095|1170/136…	GT:PL	0/1:136,0,248	0/1:0,0,0
Ca_LG_5	38472195	.	A	T	169.422	PASS	DP=42;VDB=6.71664e-05;SGB=3.31571;RPB=0.0036511;MQB=1;MQSB=1;BQB=0.00211225;MQ0F=0;AF1=0.496029;AC1=2;DP4=18,7,7,0;MQ=50;FQ=172.364;PV4=0.300199,1,1,0.207587;FS=TCAACACTCAGTGTCTGCTCCTCTCACTGATGATGGTTCTGATCAGTTGA[A/T]GCCTTCTGCTGATGCTGATTGTGAATCTGAAACTGTTGCCTCAGCTAAAT;ANN=T|missense_variant|MODERATE|Ca_14496|Ca_14496|transcript|Ca_14496.1|Coding|2/5|c.971A>T|p.Lys324Met|1021/1759|971/1536|324/511||…	GT:PL	0/0:0,75,255	1/1:210,21,0
Ca_LG_6	38466440	.	G	C	222.002	PASS	DP=148;VDB=2.53311e-10;SGB=10.9211;RPB=0.928161;MQB=1;MQSB=1;BQB=0.0540585;MQ0F=0;AF1=0.25;AC1=1;DP4=98,25,9,9;MQ=50;FQ=223.25;PV4=0.0145608,1,1,1;FS=ATGTAACAGTAACTTGCAGAGAAAGCAAACATGAGTAGGCCGGGAGATTG[G/C]AACTGCAGGTCGTGCCATCACCTAAATTTTCAAAGGCGCGATTCGTGCCA;ANN=C|missense_variant|MODERATE|Ca_18028|Ca_18028|transcript|Ca_18028.1|Coding|2/3|c.21G>C|p.Trp7Cys|103/765|21/441|7/146||	GT:PL	0/0:0,255,255	0/1:255,0,156
Ca_LG_1	38423591	.	G	T	999	PASS	DP=267;VDB=0.973319;SGB=92.7118;RPB=0.698513;MQB=1;MQSB=1;BQB=0.0555567;MQ0F=0;AF1=0.5;AC1=2;DP4=44,25,86,50;MQ=50;FQ=217.229;PV4=1,0.000857092,1,0.00297771;FS=GGATCAATGAGGCTAGCTGTTGACAAATGGGGGCGCATCGAAGTCACCGA[G/T]CCTGCCGAATTCGTTGTTAAAGAGGATAACAACTTATCTCTCATTGAATA;ANN=T|missense_variant|MODERATE|Ca_02725|Ca_02725|transcript|Ca_02725.1|Coding|2/2|c.387G>T|p.Glu129Asp|503/642|387/465|129/154||,T|d…	GT:PL	1/1:255,255,0	0/0:0,208,255
Ca_LG_1	38423511	.	A	T	999	PASS	DP=374;VDB=0.00122624;SGB=144.698;RPB=0.643662;MQB=1;MQSB=1;BQB=0.738874;MQ0F=0;AF1=0.5;AC1=2;DP4=84,70,113,98;MQ=50;FQ=217.229;PV4=0.915379,1,1,0.119482;FS=GATTTTGTTTCTTTGCAGTTGATTTGATGAAGGCTGGAACTACAGTAATC[A/T]TTCGCAATGCAAAGATTGACATGTTTAAGGGATCAATGAGGCTAGCTGTT;ANN=T|missense_variant|MODERATE|Ca_02725|Ca_02725|transcript|Ca_02725.1|Coding|2/2|c.307A>T|p.Ile103Phe|423/642|307/465|103/154||,T|down…	GT:PL	1/1:255,255,0	0/0:0,255,255
Ca_LG_5	38414121	.	A	G	999	PASS	DP=43;VDB=0.0375999;SGB=13.6932;RPB=0.0381841;MQB=1;MQSB=1;BQB=0.199936;MQ0F=0;AF1=0.500002;AC1=2;DP4=11,7,10,12;MQ=50;FQ=217.229;PV4=0.359592,1,1,1;FS=CACTGTAAGCAGAAGTCAATGCTAGACATAGAAATATTACCCCATCAGTC[A/G]AAGGGTTCCCATTTTCTTGTCCATTTGCTTTAGAACCAAATTGAACAGCA;ANN=G|missense_variant|MODERATE|Ca_14492|Ca_14492|transcript|Ca_14492.1|Coding|15/26|c.4286T>C|p.Leu1429Ser|4463/6540|4286/6114|1429/2037||	GT:PL	1/1:255,66,0	0/0:0,54,255
Ca_LG_1	38409310	.	T	G	999	PASS	DP=30;VDB=0.18039;SGB=10.2282;RPB=0.0235577;MQB=1;MQSB=1;BQB=0.884621;MQ0F=0;AF1=0.501987;AC1=2;DP4=2,6,7,10;MQ=50;FQ=170.297;PV4=0.660761,1,1,1;FS=GGCGGCGTCACGGTCGCGGCTGGAGGATTCAACGGTGCTGCTTTGGCTAG[T/G]ACTTTGGATCTTTATATTTTCGGAAGGGTAAGGGAAGTTAGTTTTAGCCT;ANN=G|missense_variant|MODERATE|Ca_02724|Ca_02724|transcript|Ca_02724.1|Coding|1/1|c.274A>C|p.Thr92Pro|361/999|274/663|92/220||	GT:PL	1/1:255,51,0	0/0:0,24,208
Ca_LG_1	38408985	.	T	C	999	PASS	DP=80;VDB=0.00012187;SGB=33.2712;RPB=0.234605;MQB=1;MQSB=1;BQB=0.454611;MQ0F=0;AF1=0.500126;AC1=2;DP4=6,6,25,27;MQ=50;FQ=217.234;PV4=1,1,1,1;FS=TCGGAGGAGGATGGTTAAGATCGAGATCGAAGTTTCTAACTGCCTTATAA[T/C]CGTATTCACGGTGGTTCAGATCGATCACCGACGACGAATCGGAGTCACTT;ANN=C|missense_variant|MODERATE|Ca_02724|Ca_02724|transcript|Ca_02724.1|Coding|1/1|c.599A>G|p.Asp200Gly|686/999|599/663|200/220||	GT:PL	1/1:255,157,0	0/0:0,36,255
Ca_LG_7	38379600	.	A	T	154.614	PASS	DP=34;VDB=0.000411984;SGB=2.63044;RPB=0.659241;MQB=1;MQSB=1;BQB=0.00550636;MQ0F=0;AF1=0.49208;AC1=2;DP4=15,5,6,0;MQ=50;FQ=157.495;PV4=0.298115,1,1,1;FS=TTCCTCCAGCATCTCTTGAGGGTCTAGCAGAATATTCTCATTGTTGGATT[A/T]TATATGTATTTCATTTAAATACGAATCTTGAAAAGGTGTGGAAGGATCCC;ANN=T|missense_variant|MODERATE|Ca_21479|Ca_21479|transcript|Ca_21479.1|Coding|4/9|c.424A>T|p.Ile142Leu|495/1279|424/1185|142/394||,T|upstrea…	GT:PL	0/0:0,60,255	1/1:195,18,0
Ca_LG_5	38373322	.	G	T	71.9997	PASS	DP=99;VDB=6.71664e-05;SGB=3.31571;RPB=0.00869455;MQB=1;MQSB=1;BQB=0.0484128;MQ0F=0;AF1=0.25;AC1=1;DP4=41,28,7,0;MQ=50;FQ=73.248;PV4=0.0424925,0.0308169,1,1;FS=CAGTTTTCTATTGTCATAGCCAACAGGGTGATACTAGTTTGTATGAAATT[G/T]TAGTAGAAGGTGAAAATGGAGGAAAAGTTCATGCTGCAGCTATTTGTCAC;ANN=T|missense_variant|MODERATE|Ca_14487|Ca_14487|transcript|Ca_14487.1|Coding|2/2|c.745G>T|p.Val249Leu|857/1169|745/927|249/308||,T|u…	GT:PL	0/0:0,141,255	0/1:105,0,255
Ca_LG_5	38358856	.	A	T	39.9997	PASS	DP=101;VDB=6.99472e-07;SGB=5.38303;RPB=0.05286;MQB=1;MQSB=1;BQB=7.73445e-05;MQ0F=0;AF1=0.25;AC1=1;DP4=56,20,10,0;MQ=50;FQ=41.2479;PV4=0.107685,0.00357472,1,1;FS=ATTTATTTTCCTAAGAGAGACCCATCAACGTCTCCAAAATTTTGGCCCAA[A/T]GAAGAAGCTGAATCAATTCCTTTCTCATCAACCCATCTCTCATATCTTCT;ANN=T|missense_variant|MODERATE|Ca_14486|Ca_14486|transcript|Ca_14486.1|Coding|2/2|c.264A>T|p.Lys88Asn|391/1073|264/855|88/284||	GT:PL	0/0:0,117,255	0/1:73,0,255
Ca_LG_7	38334972	.	C	T	999	PASS	DP=32;VDB=0.17103;SGB=7.05893;RPB=0.406134;MQB=1;MQSB=1;BQB=0.269146;MQ0F=0;AF1=0.515747;AC1=2;DP4=5,0,9,5;MQ=50;FQ=138.747;PV4=0.256536,0.0255813,1,1;FS=TGGCAACCAATTTGAAGTGAGGATAAACATGACATTTCCAAGACTGATTT[C/T]GCGGCCATGAGAATCAGGGAACCGTCCTTGCTCCATGGCTCGTTTGATGT;ANN=T|missense_variant|MODERATE|Ca_21477|Ca_21477|transcript|Ca_21477.1|Coding|3/3|c.2410G>A|p.Glu804Lys|2673/3684|2410/3135|804/1044||	GT:PL	1/1:255,42,0	0/0:0,15,176
Ca_LG_4	38304359	.	C	G	73.9997	PASS	DP=135;VDB=6.71664e-05;SGB=3.31571;RPB=0.0782069;MQB=1;MQSB=1;BQB=0.146518;MQ0F=0;AF1=0.25;AC1=1;DP4=69,59,7,0;MQ=50;FQ=75.248;PV4=0.0182568,0.0318955,1,0.14778;FS=GTTTTACCTCAAAGCAAATAGGGCAATTATGATGCATTGCTCTTTCTACA[C/G]AATGATGCCCATCTTTGATTACCTTAGAATAGCAACATCCTAAACAAGAA;ANN=G|missense_variant|MODERATE|Ca_11032|Ca_11032|transcript|Ca_11032.1|Coding|8/12|c.428G>C|p.Cys143Ser|543/1680|428/831|143/276…	GT:PL	0/0:0,255,255	0/1:107,0,255
Ca_LG_5	38269984	.	A	T	322.001	PASS	DP=19;VDB=3.02017e-11;SGB=-1.32971;MQ0F=0;AF1=1;AC1=4;DP4=0,0,19,0;MQ=50;FQ=-56.9864;FS=AGAATAACCTCTAAGGCATAATAACAGATCATTTCATTTCACACACTAAA[A/T]ACCTAATTCAACATTCAACACATGCTTAATTCCTCCAGTTTCCTCCATCA;ANN=T|missense_variant&splice_region_variant|MODERATE|Ca_14477|Ca_14477|transcript|Ca_14477.1|Coding|3/3|c.224T>A|p.Leu75His|224/229|224/229|75/75||WARNING_TRANSCRIPT_INCOMPLETE,T|downstream_gene_variant|M…	GT:PL	1/1:177,27,0	1/1:181,30,0
Ca_LG_6	38259967	.	T	C	86.0013	PASS	DP=19;VDB=0.0343724;SGB=1.27626;RPB=0.375311;MQB=1;MQSB=1;BQB=0.576229;MQ0F=0;AF1=0.250084;AC1=1;DP4=15,0,2,2;MQ=50;FQ=87.2503;PV4=0.0350877,0.231601,1,1;FS=CTGAGAAGATGCTGCCTAGGGCATTGTTGTCCAAGGTCATTCTAAAGCCC[T/C]CTGTTTCTCTTTTCCAATTCAATCAACAGGTTTGTCAATACACTTTCACA;ANN=C|missense_variant|MODERATE|Ca_18010|Ca_18010|transcript|Ca_18010.1|Coding|1/8|c.43T>C|p.Ser15Pro|43/823|43/823|15/273||WARNING_TRAN…	GT:PL	0/1:119,0,103	0/0:0,33,198
Ca_LG_6	38212812	.	T	A	197.001	PASS	DP=148;VDB=0.876905;SGB=9.53539;RPB=0.748012;MQB=1;MQSB=1;BQB=0.040213;MQ0F=0;AF1=0.25;AC1=1;DP4=83,27,8,8;MQ=50;FQ=198.25;PV4=0.0685797,0.014245,1,0.208645;FS=GTAAGTTCTCTGTAGATGGTGAATCTAGGCCACCAACAACTTCCTCTATC[T/A]GTTCTGTTACTTTTCCCCACATTACACCATAAAGACCAATTGAGATTATT;ANN=A|missense_variant|MODERATE|Ca_18007|Ca_18007|transcript|Ca_18007.1|Coding|7/7|c.1001A>T|p.Gln334Leu|1101/1193|1001/1093|334/363|…	GT:PL	0/0:0,211,255	0/1:230,0,255
Ca_LG_5	38182744	.	G	C	212.001	PASS	DP=161;VDB=0.711495;SGB=13.0002;RPB=0.993955;MQB=1;MQSB=1;BQB=0.000141596;MQ0F=0;AF1=0.25;AC1=1;DP4=75,62,11,10;MQ=50;FQ=213.25;PV4=1,0.00671254,1,1;FS=AACAATTTGTTTTTTTGCATCAGGATTTTGAGTTCAAAGAGTTAGATGAA[G/C]TTGTAAAATATTATCCACATGGCCATCACGGTGTAGATAGGGAGGGAAGG;ANN=C|missense_variant|MODERATE|Ca_14466|Ca_14466|transcript|Ca_14466.1|Coding|4/14|c.466G>C|p.Val156Leu|678/2429|466/1881|156/626||	GT:PL	0/0:0,255,255	0/1:245,0,255
Ca_LG_3	38175180	.	T	G	46.0098	PASS	DP=21;VDB=0.0221621;SGB=0.620439;RPB=0.984335;MQB=1;MQSB=1;BQB=0.0286491;MQ0F=0;AF1=0.5;AC1=2;DP4=9,6,3,0;MQ=50;FQ=49.0189;PV4=0.514706,1,1,1;FS=TATTCCTGCAGAATGATGCAATGCTGTAGTTCCTAAATTGCTGGCAATAG[T/G]AGGATCAGCACCAAAATCAATAAGAAATTTAGCAGTAGCAGTGTGTCCCT;ANN=G|missense_variant|MODERATE|Ca_07593|Ca_07593|transcript|Ca_07593.1|Coding|3/12|c.346A>C|p.Thr116Pro|449/1628|346/1383|116/460||,G|downstream_ge…	GT:PL	0/1:76,0,255	0/1:0,0,0
Ca_LG_1	38161452	.	A	G	37.9999	PASS	DP=71;VDB=0.000411984;SGB=2.63044;RPB=0.957226;MQB=1;MQSB=1;BQB=0.767826;MQ0F=0;AF1=0.25;AC1=1;DP4=27,27,0,6;MQ=50;FQ=39.2481;PV4=0.0280358,0.225782,1,1;FS=ATAACTGAGTTGTTTTTGAGCCGCCTTGAACACAATATCACCAAAACAAC[A/G]CGGATAATCCGGGTGCTCAACAAGTTCATACGCACTCACAGTTTCCATAG;ANN=G|missense_variant|MODERATE|Ca_02705|Ca_02705|transcript|Ca_02705.1|Coding|1/7|c.1228T>C|p.Cys410Arg|1228/2757|1228/2757|410/918||,G|…	GT:PL	0/0:0,72,255	0/1:71,0,255
Ca_LG_1	38154881	.	G	A	55.3495	PASS	DP=39;VDB=0.0058656;SGB=1.27626;RPB=0.288985;MQB=1;MQSB=1;BQB=0.0827957;MQ0F=0;AF1=0.271441;AC1=1;DP4=11,13,4,0;MQ=50;FQ=56.7628;PV4=0.101587,1,1,1;FS=GCAGCGGCTGCCAAATCTTTGTTGAAAGTATACGAGGAATGCAAATAAAA[G/A]AGCACCAATTGGAATTATAATATCCCAAGCAGTGGAATAAAAATCCATTC;ANN=A|missense_variant|MODERATE|Ca_02704|Ca_02704|transcript|Ca_02704.1|Coding|1/1|c.2698C>T|p.Leu900Phe|2823/3136|2698/2820|900/939||,A|downs…	GT:PL	0/1:88,0,255	0/0:0,9,100
Ca_LG_3	38128172	.	A	G	999	PASS	DP=65;VDB=1.56945e-43;SGB=-1.38532;RPB=0.00390517;MQB=0.00390517;MQSB=1;BQB=0.00558439;MQ0F=0;AF1=1;AC1=4;DP4=4,0,60,1;MQ=48;FQ=-99.3403;PV4=1,1,1,1;FS=GAATCGGATTCGCGGTGGAGCCGGTTCGTGTGGACCTTCTAAAGAAGACA[A/G]GTAATAGAATAGTTTTGATGGACACATTATTTTGAAACAACACTTGTCTG;ANN=G|missense_variant&splice_region_variant|MODERATE|Ca_07588|Ca_07588|transcript|Ca_07588.1|Coding|6/8|c.1169A>G|p.Asn390Ser|1169/1521|1169…	GT:PL	1/1:255,78,0	1/1:209,68,0
Ca_LG_4	38124160	.	T	A	222.002	PASS	DP=277;VDB=0.000230029;SGB=15.7726;RPB=0.00024156;MQB=1;MQSB=1;BQB=0.000121005;MQ0F=0;AF1=0.25;AC1=1;DP4=155,89,13,12;MQ=50;FQ=223.25;PV4=0.282446,0.00103559,1,0.0544909;FS=TCCCCCACATAATTGTATTTGTGTATGCCTCCATCTTATAGATCTCAGAA[T/A]CTGAAGTCAGGATCTACATCCATTGCCCAAGCAAATTTTTCCAGTAGTGT;ANN=A|missense_variant|MODERATE|Ca_11021|Ca_11021|transcript|Ca_11021.1|Coding|16/16|c.2691A>T|p.Arg897Ser|2923/3045|269…	GT:PL	0/0:0,255,255	0/1:255,0,255
Ca_LG_7	38083739	.	T	C	76.9997	PASS	DP=71;VDB=0.00120872;SGB=2.63044;RPB=0.704349;MQB=1;MQSB=1;BQB=0.692116;MQ0F=0;AF1=0.25;AC1=1;DP4=30,35,3,3;MQ=50;FQ=78.2481;PV4=1,1,1,1;FS=TGAATCTGCTACCGGCGGTCTTGCTAATAAAATCAAAGACTCCTCTCATA[T/C]CTCCGGTTCGATTCGATTCGATTCATTTTTTATTTAATTTTGCAAATCAG;ANN=C|missense_variant|MODERATE|Ca_21456|Ca_21456|transcript|Ca_21456.1|Coding|1/6|c.200T>C|p.Ile67Thr|555/1658|200/1029|67/342||,C|downstream_gene_varia…	GT:PL	0/0:0,126,255	0/1:110,0,255
Ca_LG_1	38070849	.	A	C	32.0019	PASS	DP=415;VDB=0.441271;SGB=7.4578;RPB=0.0201537;MQB=1;MQSB=1;BQB=0.14562;MQ0F=0;AF1=0.25;AC1=1;DP4=169,232,7,6;MQ=50;FQ=33.2495;PV4=0.409754,0.0356776,1,0.0243642;FS=CCAGTAAGCTTTGTCTGCCTCTTTGTGAAACTTCTCTTGATTAGCCAAGA[A/C]TAACTGCTCCATAGACAAATTTCATTTGATATTCAAATTATTACAAGAGC;ANN=C|missense_variant|MODERATE|Ca_02689|Ca_02689|transcript|Ca_02689.1|Coding|3/3|c.532T>G|p.Phe178Val|650/1457|532/954|178/317||…	GT:PL	0/0:0,255,255	0/1:65,0,255
Ca_LG_1	38063573	.	T	A	55.9995	PASS	DP=51;VDB=0.01126;SGB=1.27626;RPB=0.0985988;MQB=1;MQSB=1;BQB=0.0225251;MQ0F=0;AF1=0.25;AC1=1;DP4=25,10,0,4;MQ=50;FQ=57.2478;PV4=0.0121701,0.037844,1,1;FS=CAATTACTGTCGCCGTCAACTCCCCTACACACCTCACATCGCTCCTCAAC[T/A]TGTGAAGATACCTATAAACCCTATCAGCCCTACCCTTCTTCGCACTAACC;ANN=A|missense_variant|MODERATE|Ca_02687|Ca_02687|transcript|Ca_02687.1|Coding|1/6|c.596A>T|p.Lys199Met|699/2040|596/1665|199/554||,A|upstr…	GT:PL	0/0:0,99,255	0/1:89,0,58
Ca_LG_4	38061674	.	A	T	999	PASS	DP=130;VDB=0.980572;SGB=33.7943;RPB=0.706125;MQB=1;MQSB=1;BQB=0.424495;MQ0F=0;AF1=0.5;AC1=2;DP4=42,30,29,22;MQ=50;FQ=217.229;PV4=1,1,1,1;FS=CAAAGAAATAAAGACAAAAGTTACCACGTTGTTGTTGTGGCGTGTCACCC[A/T]CAGAACGAACGGTATTACTATTAGCATCATGAAGAATGGCTCTAGCAGCA;ANN=T|missense_variant|MODERATE|Ca_11019|Ca_11019|transcript|Ca_11019.1|Coding|1/4|c.401T>A|p.Val134Glu|480/1895|401/1698|134/565||,T|downstream_gene_var…	GT:PL	1/1:255,154,0	0/0:0,217,255
Ca_LG_4	38058575	.	C	G	999	PASS	DP=644;VDB=2.18942e-12;SGB=257.158;RPB=0.442093;MQB=1;MQSB=1;BQB=0.00894348;MQ0F=0;AF1=0.5;AC1=2;DP4=63,24,262,113;MQ=50;FQ=217.229;PV4=0.697033,1,1,1;FS=TCCCTAAGCTGAACTGAGTTTTCAAAGCAGTGAAAGAAACCAAAATGAGG[C/G]AATCTCTCATACCAAGTATCTTGCATTTCGTGAGTGTCCCAGTGTTCCCC;ANN=G|missense_variant|MODERATE|Ca_11019|Ca_11019|transcript|Ca_11019.1|Coding|4/4|c.1614G>C|p.Leu538Phe|1693/1895|1614/1698|538/565||,G|do…	GT:PL	1/1:255,255,0	0/0:0,255,255
Ca_LG_4	38058535	.	G	C	999	PASS	DP=638;VDB=0.106589;SGB=281.418;RPB=0.523559;MQB=1;MQSB=1;BQB=5.53229e-07;MQ0F=0;AF1=0.5;AC1=2;DP4=59,24,298,112;MQ=50;FQ=217.229;PV4=0.788229,1,1,0.375817;FS=GGCGAATTAAAGCTCCTCTCTCTCGGATGGTTTCTGAACTTCCCTAAGCT[G/C]AACTGAGTTTTCAAAGCAGTGAAAGAAACCAAAATGAGGCAATCTCTCAT;ANN=C|missense_variant|MODERATE|Ca_11019|Ca_11019|transcript|Ca_11019.1|Coding|4/4|c.1654C>G|p.Gln552Glu|1733/1895|1654/1698|552/565||…	GT:PL	1/1:255,255,0	0/0:0,250,255
Ca_LG_7	38055510	.	C	A	161.011	PASS	DP=46;VDB=9.53031e-07;SGB=7.4578;RPB=0.514594;MQB=1;MQSB=1;BQB=0.475935;MQ0F=0;AF1=0.5;AC1=2;DP4=2,21,1,12;MQ=50;FQ=164.02;PV4=1,0.239894,1,1;FS=GCTCATGTTCCTGTTTTGTGTGAAGAGGCTGAGATTCCATATGTATACGT[C/A]CTATCTAAAGAAGTAAGTAACTAAATTTGCCTTAAATCTTGATGTTTTGA;ANN=A|missense_variant|MODERATE|Ca_21453|Ca_21453|transcript|Ca_21453.1|Coding|23/23|c.2555C>A|p.Ser852Tyr|2557/2569|2555/2567|852/854||WARNING_TRAN…	GT:PL	0/1:191,0,255	0/1:0,0,0
Ca_LG_7	38055498	.	A	G	999	PASS	DP=67;VDB=3.6287e-09;SGB=13.6932;RPB=0.91686;MQB=0.959251;MQSB=0.994067;BQB=0.412893;MQ0F=0;AF1=0.5;AC1=2;DP4=9,27,2,20;MQ=50;FQ=999;PV4=0.178339,1,0.101775,1;FS=ATCGATGTCATCGCTCATGTTCCTGTTTTGTGTGAAGAGGCTGAGATTCC[A/G]TATGTATACGTCCTATCTAAAGAAGTAAGTAACTAAATTTGCCTTAAATC;ANN=G|missense_variant|MODERATE|Ca_21453|Ca_21453|transcript|Ca_21453.1|Coding|23/23|c.2543A>G|p.His848Arg|2545/2569|2543/2567|848/…	GT:PL	0/1:249,0,255	0/1:0,0,0
Ca_LG_6	38051029	.	G	C	45.9995	PASS	DP=105;VDB=6.71664e-05;SGB=3.31571;RPB=0.000576113;MQB=1;MQSB=1;BQB=0.00186574;MQ0F=0;AF1=0.25;AC1=1;DP4=52,39,0,7;MQ=50;FQ=47.2477;PV4=0.00386895,0.0310536,1,0.133726;FS=TGCAGTCTAAAGATCCCCGTTTTCATGCACTTCCCCTTGCATCTCAAAGA[G/C]TTGCAGCATTTGCAGACACAGTTAATGAACTTGTATATGATGTCCTCATA;ANN=C|missense_variant|MODERATE|Ca_18001|Ca_18001|transcript|Ca_18001.1|Coding|9/10|c.1939G>C|p.Val647Leu|2067/2921|1939/2…	GT:PL	0/0:0,202,255	0/1:79,0,255
Ca_LG_5	38039485	.	C	T	999	PASS	DP=32;VDB=0.15334;SGB=4.69269;RPB=0.04462;MQB=1;MQSB=1;BQB=0.489956;MQ0F=0;AF1=0.499002;AC1=2;DP4=20,3,5,4;MQ=50;FQ=217.264;PV4=0.0763526,0.317304,1,0.16037;FS=TGAAAAATGAAGTTATATAAATAAAAAAGTAAAAGGAGACCTGGAAGAAT[C/T]CCCAAGAAGAGAGTGCAGAGTGGAGTTTATGAAGCTCTTGTTGTTGTGTT;ANN=T|missense_variant|MODERATE|Ca_14450|Ca_14450|transcript|Ca_14450.1|Coding|1/4|c.215G>A|p.Gly72Glu|238/1061|215/1038|72/345||,T|d…	GT:PL	1/1:255,27,0	0/0:0,69,255
Ca_LG_4	38012009	.	C	G	119	PASS	DP=94;VDB=2.26006e-08;SGB=6.07412;RPB=0.432994;MQB=1;MQSB=1;BQB=0.0812339;MQ0F=0;AF1=0.25;AC1=1;DP4=46,37,11,0;MQ=50;FQ=120.249;PV4=0.00297237,1,1,1;FS=GCATTCCTAATTATAGTTACCTTACCTCAACACATTGACAGAAAGTAAAA[C/G]TTGACTGCTGTGCCAGACAGAGGGTATAATCAAAGTGTGTCCATCAGAAA;ANN=G|missense_variant|MODERATE|Ca_11016|Ca_11016|transcript|Ca_11016.1|Coding|8/18|c.1402G>C|p.Val468Leu|1406/2677|1402/2481|468/826||	GT:PL	0/0:0,190,255	0/1:152,0,255
Ca_LG_4	37999562	.	A	T	999	PASS	DP=28;VDB=0.83118;SGB=-1.35517;MQSB=1;MQ0F=0;AF1=1;AC1=4;DP4=0,0,11,13;MQ=50;FQ=-63.7801;FS=CAAGTATTGCTTTAGAATACATATCAGAAAGCAATTCACGGGGAAATCGA[A/T]CATCGATATCAATTAGAATGTCACCTTGTACTGGTTTGGAAACATTTGGG;ANN=T|missense_variant|MODERATE|Ca_11015|Ca_11015|transcript|Ca_11015.1|Coding|1/8|c.2330T>A|p.Val777Asp|2330/3682|2330/3682|777/1226||WARNING_TRANSCRIPT_MULTIPLE_STOP_CODONS	GT:PL	1/1:255,39,0	1/1:255,33,0
Ca_LG_5	37998887	.	G	A	34.0011	PASS	DP=47;VDB=0.969328;SGB=1.27626;RPB=0.615565;MQB=1;MQSB=1;BQB=0.116422;MQ0F=0;AF1=0.25001;AC1=1;DP4=18,13,2,2;MQ=50;FQ=35.2491;PV4=1,0.0589531,1,0.10117;FS=ATAGATTGCATGCTATATAATGGAAATGCAAAGTGATTGAAGTACCTGAC[G/A]ACGTTCGCGTTTGAGTTGTCGTTTAGACTTCTTCTCCTTTGCGAGAACAG;ANN=A|missense_variant|MODERATE|Ca_14444|Ca_14444|transcript|Ca_14444.1|Coding|1/10|c.223C>T|p.Arg75Cys|223/1920|223/1920|75/639||WARNING_…	GT:PL	0/1:67,0,255	0/0:0,42,255
Ca_LG_5	37948672	.	C	A	999	PASS	DP=36;VDB=1.56066e-09;SGB=-1.36784;RPB=1;MQB=1;MQSB=1;BQB=1;MQ0F=0;AF1=1;AC1=4;DP4=0,1,7,22;MQ=50;FQ=-41.7478;PV4=1,1,1,0.373174;FS=AGCCCATTGAAGTGAGAAGTAATATGCAAGAAAACATTTTCTGCGCAAGA[C/A]ATTGTGAGGCCACCCATTGGATGATCATATCCGAATTCTTCCTCTGCTTG;ANN=A|missense_variant|MODERATE|Ca_14434|Ca_14434|transcript|Ca_14434.1|Coding|1/1|c.228G>T|p.Met76Ile|479/689|228/282|76/93||,A|upstream_gene_variant|MODIFIER|C…	GT:PL	1/1:255,10,0	1/1:207,39,0
Ca_LG_5	37948671	.	A	G	999	PASS	DP=36;VDB=1.74702e-09;SGB=-1.36784;RPB=1;MQB=1;MQSB=1;BQB=1;MQ0F=0;AF1=1;AC1=4;DP4=0,1,7,22;MQ=50;FQ=-42.7463;PV4=1,1,1,0.373321;FS=TAGCCCATTGAAGTGAGAAGTAATATGCAAGAAAACATTTTCTGCGCAAG[A/G]CATTGTGAGGCCACCCATTGGATGATCATATCCGAATTCTTCCTCTGCTT;ANN=G|missense_variant|MODERATE|Ca_14434|Ca_14434|transcript|Ca_14434.1|Coding|1/1|c.229T>C|p.Ser77Pro|480/689|229/282|77/93||,G|upstream_gene_variant|MODIFIER|C…	GT:PL	1/1:255,11,0	1/1:207,39,0
Ca_LG_3	37885656	.	C	G	57.0098	PASS	DP=16;VDB=0.913383;SGB=1.27626;RPB=0.971017;MQB=1;MQSB=1;BQB=0.288619;MQ0F=0;AF1=0.5;AC1=2;DP4=5,7,2,2;MQ=50;FQ=60.019;PV4=1,0.0750718,1,1;FS=ATTGATAAGCCTTTCAACAGCTTCAATCTCTTCTTGCCCAGTAAGAAATA[C/G]TAGTATATCACCAGGGGCCTCCCCTAAATGAACCTATAACATAGAAAATA;ANN=G|missense_variant|MODERATE|Ca_07564|Ca_07564|transcript|Ca_07564.1|Coding|6/13|c.877G>C|p.Val293Leu|1145/2830|877/2145|293/714||	GT:PL	0/1:87,0,255	0/1:0,0,0
Ca_LG_3	37881137	.	T	A	52.9995	PASS	DP=27;VDB=0.0221621;SGB=0.620439;RPB=0.925758;MQB=1;MQSB=1;BQB=0.82972;MQ0F=0;AF1=0.250001;AC1=1;DP4=15,6,0,3;MQ=50;FQ=54.2478;PV4=0.041502,0.356033,1,1;FS=TGGAATAAACAGGGTCCAAGGGCAGTCGTGCCATTTGACGTCCAACTGGA[T/A]CAGATAGTTGACAGTCATCTGTTAAAGCACCTAATAAAAATAGCTGCTCC;ANN=A|missense_variant|MODERATE|Ca_07564|Ca_07564|transcript|Ca_07564.1|Coding|9/13|c.1466A>T|p.Asp489Val|1734/2830|1466/2145|489/714||,A…	GT:PL	0/0:0,54,255	0/1:86,0,85
Ca_LG_1	37873207	.	G	A	269.094	PASS	DP=13;VDB=3.221e-08;SGB=-1.18652;MQ0F=0;AF1=1;AC1=4;DP4=0,0,0,13;MQ=50;FQ=-46.2233;FS=GATTCAAACTGTTAAAGATACAAATAGAATCAGTTCTGTGAAAATCAGGG[G/A]AATTTAGAAAAACTTGTCAGCATAAAGGTTATTTAGTTCAATGCAGCTCT;ANN=A|missense_variant&splice_region_variant|MODERATE|Ca_02673|Ca_02673|transcript|Ca_02673.1|Coding|9/17|c.2660G>A|p.Gly887Glu|2660/4899|2660/4899|887/1632||WARNING_TRANSCRIPT_MULTIPLE_STOP_CODONS	GT:PL	1/1:135,15,0	1/1:170,24,0
Ca_LG_3	37854548	.	A	G	94.0037	PASS	DP=14;VDB=0.00187095;SGB=1.94933;RPB=0.342519;MQB=1;MQSB=1;BQB=0.723173;MQ0F=0;AF1=0.486208;AC1=2;DP4=6,2,5,0;MQ=50;FQ=96.8078;PV4=0.487179,0.223069,1,1;FS=ATGAAATGGTGAGATGTGGATGCATGCCGGATGTGGTAGCATACACGGTA[A/G]TGATCACCGGATATGTGGTGGCCCGTGAGTTCGAGAAAGCTCAGGAAATG;ANN=G|missense_variant|MODERATE|Ca_07560|Ca_07560|transcript|Ca_07560.1|Coding|1/2|c.1231A>G|p.Met411Val|1653/2806|1231/1566|411/521||,G|…	GT:PL	0/0:0,24,231	1/1:134,15,0
Ca_LG_7	37842384	.	A	T	32.1807	PASS	DP=16;VDB=0.0221621;SGB=0.620439;RPB=0.032027;MQB=1;MQSB=1;BQB=0.641825;MQ0F=0;AF1=0.260648;AC1=1;DP4=9,4,0,3;MQ=50;FQ=33.5151;PV4=0.0625,1,1,0.00514426;FS=CAACGATACTAGAAGATGCAGAAATAAATACTCATGCAATGCTTGCCTCA[A/T]GAAGCTCAGGCAGAGTTCTTTCTGGGCTAGATTCATTCATGTTTAACCCC;ANN=T|missense_variant|MODERATE|Ca_21436|Ca_21436|transcript|Ca_21436.1|Coding|2/3|c.341T>A|p.Leu114His|654/1216|341/822|114/273||,T|down…	GT:PL	0/1:65,0,212	0/0:0,12,119
Ca_LG_7	37840181	.	G	T	42.9995	PASS	DP=309;VDB=0.000143113;SGB=4.00342;RPB=0.000112575;MQB=1;MQSB=1;BQB=0.867288;MQ0F=0;AF1=0.25;AC1=1;DP4=176,72,2,6;MQ=50;FQ=44.2478;PV4=0.011082,0.0472862,1,0.00135709;FS=AAACTATGCTAGTGAAAGGCCTCGTGGATATGGTGCTGGCGGTGACGGAG[G/T]TTTTGGTGGTTCTTATGGCAATGCATCCTATGGTGGTGGAGGTTCTCCAT;ANN=T|missense_variant|MODERATE|Ca_21435|Ca_21435|transcript|Ca_21435.1|Coding|5/5|c.395G>T|p.Gly132Val|489/1341|395/888|13…	GT:PL	0/0:0,255,255	0/1:76,0,255
Ca_LG_4	37839783	.	G	C	330.019	PASS	DP=17;VDB=3.33615e-07;SGB=-1.27426;MQ0F=0;AF1=1;AC1=4;DP4=0,0,0,17;MQ=50;FQ=-52.2348;FS=CATCTTCAGTTTTCGGTGGGAAAAACTCAAACGAAAAAACCACTCTGTTT[G/C]GATCAGCTGAAGCTGCTCGAATTTTGTCTATCACCTTCATATTTTTCTCT;ANN=C|missense_variant|MODERATE|Ca_11007|Ca_11007|transcript|Ca_11007.1|Coding|1/11|c.41C>G|p.Pro14Arg|41/1782|41/1782|14/593||WARNING_TRANSCRIPT_MULTIPLE_STOP_CODONS	GT:PL	1/1:195,30,0	1/1:171,21,0
Ca_LG_4	37834007	.	C	G	999	PASS	DP=501;VDB=0.221642;SGB=-1.38629;MQSB=1;MQ0F=0;AF1=1;AC1=4;DP4=0,0,193,292;MQ=50;FQ=-285.787;FS=AGCTTTTCCTTGGAGCAGAAGAACTCTAAGTATGCCTTCTGATAAACATA[C/G]CCATTAGGTCCACCCCAGCCTAGGCAATATGTCAAAACAATGAAGTTAGT;ANN=G|missense_variant|MODERATE|Ca_11007|Ca_11007|transcript|Ca_11007.1|Coding|10/11|c.1384G>C|p.Val462Leu|1384/1782|1384/1782|462/593||WARNING_TRANSCRIPT_MULTIPLE_STOP_CODONS	GT:PL	1/1:255,255,0	1/1:255,255,0
Ca_LG_7	37808159	.	C	A	38.2102	PASS	DP=31;VDB=0.02;SGB=0.00473136;RPB=0.12;MQB=1;MQSB=1;BQB=0.68;MQ0F=0;AF1=0.389996;AC1=2;DP4=18,7,0,2;MQ=50;FQ=40.248;PV4=0.102564,0.377734,1,0.0454123;FS=TCAGCAATAAGACCACTACTACCTAACACAGAATTTCCATTCTCAGCTAT[C/A]AAATTTGAATTCTCAATCCTCCTCTCTCTCCATAACCTTCTCCGAGCCGC;ANN=A|missense_variant|MODERATE|Ca_21433|Ca_21433|transcript|Ca_21433.1|Coding|1/3|c.780G>T|p.Leu260Phe|780/1406|780/1406|260/467||WARNING_T…	GT:PL	0/0:0,75,255	1/1:75,6,0
Ca_LG_5	37769461	.	T	A	58.0098	PASS	DP=15;VDB=0.00766117;SGB=1.27626;RPB=0.0161635;MQB=1;MQSB=1;BQB=0.926163;MQ0F=0;AF1=0.5;AC1=2;DP4=9,2,1,3;MQ=50;FQ=61.019;PV4=0.0769231,1,1,0.0672946;FS=ATAATTAAAGAAAATGATATTATTATTAATATTACATGGTCATCCCAAAC[T/A]TTAGCATTGTTGAAGATAACAGCAGCACCGAAGCTCCTTGCAGGGTTGAT;ANN=A|missense_variant&splice_region_variant|MODERATE|Ca_14410|Ca_14410|transcript|Ca_14410.1|Coding|2/3|c.718A>T|p.Arg240Trp|718/837|718/83…	GT:PL	0/1:88,0,204	0/1:0,0,0
Ca_LG_5	37769356	.	C	A	153.011	PASS	DP=13;VDB=1.33331e-05;SGB=4.00342;RPB=0.0137638;MQB=1;MQSB=0.961166;BQB=0.804959;MQ0F=0;AF1=0.5;AC1=2;DP4=1,4,6,2;MQ=50;FQ=93.0194;PV4=0.102564,0.445488,1,0.000612885;FS=GGTACGCAGCCGCCGCTAAAGCTCCCACGAAAGGCCCAACCCAGAAGATC[C/A]ACTGCATGCAATATTATGCATATTGAATAATCAATAATTAATTAATGAGA;ANN=A|missense_variant&splice_region_variant|MODERATE|Ca_14410|Ca_14410|transcript|Ca_14410.1|Coding|3/3|c.719G>T|p.Arg240M…	GT:PL	0/1:183,0,120	0/1:0,0,0
Ca_LG_5	37749558	.	G	A	208.241	PASS	DP=22;VDB=4.36568e-08;SGB=-5.64376;RPB=0.00436218;MQB=1;MQSB=1;BQB=0.870115;MQ0F=0;AF1=0.500006;AC1=2;DP4=6,4,12,0;MQ=50;FQ=199.918;PV4=0.0287081,0.214126,1,0.00056523;FS=GCGATAAAAGGTTTGCTGGTTTTGACAAGGAGAAAAAGGAGCTTGATGCT[G/A]AGGTTCACCGAAAGTATATCTTTGGGGGACATGTTACTGCCTACATGAAG;ANN=A|missense_variant&splice_region_variant|MODERATE|Ca_14408|Ca_14408|transcript|Ca_14408.1|Coding|5/7|c.454G>A|p.Glu152…	GT:PL	0/1:112,0,189	0/1:131,0,43
Ca_LG_6	37747497	.	C	G	283.049	PASS	DP=14;VDB=5.91892e-08;SGB=-1.24714;MQ0F=0;AF1=1;AC1=4;DP4=0,0,0,14;MQ=50;FQ=-48.7666;FS=GAACCTTTGAAGTAGGAGAGTGGGTCTTCCTAATATTAAAACCTCACAGA[C/G]AGCAATCTGTGGTGAAACGCATCAATAAAAAATTAGCAGATCGCTTTTAT;ANN=G|missense_variant&splice_region_variant|MODERATE|Ca_17983|Ca_17983|transcript|Ca_17983.1|Coding|6/7|c.1149C>G|p.Ser383Arg|1149/1560|1149/1560|383/519||WARNING_TRANSCRIPT_MULTIPLE_STOP_CODONS,G|downstr…	GT:PL	1/1:171,24,0	1/1:148,18,0
Ca_LG_3	37720493	.	C	T	131.35	PASS	DP=22;VDB=6.99472e-07;SGB=5.38303;RPB=0.00436218;MQB=0.804615;MQSB=1;BQB=0.821851;MQ0F=0;AF1=0.271441;AC1=1;DP4=11,1,10,0;MQ=48;FQ=132.764;PV4=1,0.401047,1,0.0192946;FS=AATGGCTCATATGGTTGTTCAGCCTAACAAAGACCTATCAGGATCTACAT[C/T]TTTTAAGGTATATGCATAGAAAATTTGTTTATTTGTATCATATAGTTTTG;ANN=T|missense_variant|MODERATE|Ca_07540|Ca_07540|transcript|Ca_07540.1|Coding|6/7|c.536C>T|p.Ser179Phe|605/1095|536/687|179…	GT:PL	0/0:0,9,99	0/1:164,0,138
Ca_LG_5	37699284	.	A	G	999	PASS	DP=57;VDB=0.872573;SGB=-1.17232;MQSB=1;MQ0F=0;AF1=1;AC1=4;DP4=0,0,25,25;MQ=50;FQ=-76.7539;FS=CTGGTTGTTGCTCAGATGGAGGGGGTTTCTCTTCATTTTCATTGTTCTCA[A/G]GGTGAAAATTGATGGGAAACTTTGTGACCCTTGGTTTATCACATAAAATA;ANN=G|missense_variant|MODERATE|Ca_14402|Ca_14402|transcript|Ca_14402.1|Coding|3/3|c.464T>C|p.Leu155Pro|586/969|464/585|155/194||,G|upstream_gene_variant|MODIFIER|Ca_14401|Ca_14401|transcript|Ca_14401…	GT:PL	1/1:255,105,0	1/1:255,45,0
Ca_LG_5	37686442	.	A	G	88.9999	PASS	DP=80;VDB=6.71664e-05;SGB=3.31571;RPB=0.546686;MQB=0.927536;MQSB=0.383274;BQB=0.104783;MQ0F=0;AF1=0.25;AC1=1;DP4=15,52,0,7;MQ=48;FQ=90.2482;PV4=0.332326,0.496127,1,1;FS=TTTGAAAAAGGATAAAGTGAATCAAGAAGAGAACAACGCGGGGCCGATGA[A/G]ACCAAAAGTGTTCATCCGATGGTTGTACAACCAAGTCACCTTCTATGGCT;ANN=G|missense_variant|MODERATE|Ca_14400|Ca_14400|transcript|Ca_14400.1|Coding|10/13|c.1064T>C|p.Phe355Ser|1064/1590|1064/15…	GT:PL	0/0:0,154,255	0/1:122,0,255
Ca_LG_6	37675231	.	A	T	149.245	PASS	DP=57;VDB=1.03095e-06;SGB=5.38303;RPB=0.179722;MQB=1;MQSB=1;BQB=0.999419;MQ0F=0;AF1=0.4995;AC1=2;DP4=17,26,0,10;MQ=50;FQ=152.246;PV4=0.0209884,0.156606,1,0.0521118;FS=TTGGGTCTTCAAGATTTGAAGGAAGATGAACTTGTTAGCATGATGAAAGA[A/T]GGTGATTTAGATAATGATGGAATACTTACTCAAATGGAATTTTGTGTTTT;ANN=T|missense_variant|MODERATE|Ca_17977|Ca_17977|transcript|Ca_17977.1|Coding|1/1|c.219A>T|p.Glu73Asp|275/435|219/375|73/124||	GT:PL	0/0:0,129,255	1/1:190,30,0
Ca_LG_5	37663641	.	A	T	999	PASS	DP=613;VDB=0.000172012;SGB=-1.38629;MQSB=0.124766;MQ0F=0;AF1=1;AC1=4;DP4=0,0,316,156;MQ=49;FQ=-285.787;FS=TTTTTGTTTCTCCTCCTCCATGTTGTTGCAATTTAACAAATTGAAAAGGG[A/T]TTTTAGAAATTGAAGTTGAAAATGAAAGTGAACGGGAGGAAGGTATTGAA;ANN=T|missense_variant|MODERATE|Ca_14398|Ca_14398|transcript|Ca_14398.1|Coding|1/2|c.92T>A|p.Ile31Asn|241/1270|92/825|31/274||,T|upstream_gene_variant|MODIFIER|Ca_14397|Ca_14397|transcrip…	GT:PL	1/1:255,255,0	1/1:255,255,0
Ca_LG_6	37601995	.	A	G	999	PASS	DP=26;VDB=0.0391684;SGB=6.76576;RPB=0.191331;MQB=0.941765;MQSB=0.88692;BQB=0.382893;MQ0F=0;AF1=0.5;AC1=2;DP4=6,6,10,2;MQ=49;FQ=999;PV4=0.193027,1,0.164092,0.0357508;FS=AAAGATAAGATTGTTGTCTACGATTTGGCTAATCAGCAAATAGGATGGAC[A/G]AATTATAATTGTAAGTTCACCCCTTAGAACTTTTATTTCCTACAAGTAGT;ANN=G|missense_variant|MODERATE|Ca_17972|Ca_17972|transcript|Ca_17972.1|Coding|6/7|c.514A>G|p.Lys172Glu|514/674|514/674|172/2…	GT:PL	0/1:202,0,255	0/1:0,0,0
Ca_LG_6	37600906	.	C	T	999	PASS	DP=77;VDB=9.54442e-05;SGB=-14.8495;RPB=0.27758;MQB=0.984102;MQSB=0.99372;BQB=0.491537;MQ0F=0;AF1=0.747349;AC1=3;DP4=24,11,34,8;MQ=50;FQ=999;PV4=0.289299,1,0.182383,1;FS=TATCCAAGTATTGTCTTATTTTTTGCAGATCTTGTCCTAAAAGATAAGAT[C/T]GTTGTCTACGATTTGGCTAATCAGCAAATAGGATGGACGAATTATAATTG;ANN=T|missense_variant|MODERATE|Ca_17972|Ca_17972|transcript|Ca_17972.1|Coding|4/7|c.319C>T|p.Arg107Cys|319/674|319/674|107/…	GT:PL	0/1:255,0,255	1/1:155,18,0
Ca_LG_1	37597628	.	G	C	118	PASS	DP=51;VDB=0.947685;SGB=4.00342;RPB=0.967014;MQB=1;MQSB=1;BQB=0.113766;MQ0F=0;AF1=0.25;AC1=1;DP4=26,17,4,4;MQ=50;FQ=119.249;PV4=0.702349,0.090456,1,0.264688;FS=CTATTTGTTGGTACTTTTTTTTCAGGGTAGCGACAGTTTGGTGGACGATT[G/C]TGTGTACCATTTTGTCTGTCCTTGTTGTACACTGTGTCAGGTGAGGTCAT;ANN=C|missense_variant|MODERATE|Ca_02645|Ca_02645|transcript|Ca_02645.1|Coding|4/5|c.554G>C|p.Cys185Ser|560/1260|554/747|185/248||,C|d…	GT:PL	0/0:0,84,255	0/1:151,0,255
Ca_LG_1	37595999	.	A	T	117	PASS	DP=40;VDB=6.61497e-06;SGB=4.69269;RPB=0.0681751;MQB=1;MQSB=1;BQB=0.859935;MQ0F=0;AF1=0.25;AC1=1;DP4=10,19,9,0;MQ=50;FQ=118.249;PV4=0.00113339,0.289904,1,0.146958;FS=GATGGTGAACAACGTGGTGAAGAGTTTGGTGGTGTTTTGAGGATGTGGGA[A/T]GGTGAAGTTCTTGATTGTTTCGATCATCGTTGCATTGCTCTTGAATCTAC;ANN=T|missense_variant|MODERATE|Ca_02645|Ca_02645|transcript|Ca_02645.1|Coding|1/5|c.246A>T|p.Glu82Asp|252/1260|246/747|82/248||…	GT:PL	0/0:0,60,255	0/1:150,0,154
Ca_LG_5	37586050	.	C	G	81.9998	PASS	DP=148;VDB=0.00010008;SGB=8.84268;RPB=0.37456;MQB=0.91093;MQSB=1.49815e-05;BQB=0.0222935;MQ0F=0;AF1=0.25;AC1=1;DP4=8,124,0,15;MQ=48;FQ=83.2481;PV4=1,1,1,1;FS=CTTGTCTTGTTTTGATATTGTAACAAAAGTGTACATGTGTCGCTAATCCT[C/G]TTGGACCCGAAATAGATTTTGGAACAAACATTACCATAAAGATAATTTGG;ANN=G|missense_variant|MODERATE|Ca_14389|Ca_14389|transcript|Ca_14389.1|Coding|2/2|c.1238G>C|p.Arg413Thr|1471/1699|1238/1362|413/453||	GT:PL	0/0:0,247,255	0/1:115,0,181
Ca_LG_5	37585970	.	T	C	102	PASS	DP=690;VDB=0.0386396;SGB=25.4765;RPB=0.610792;MQB=0.992399;MQSB=0.929247;BQB=0.00232951;MQ0F=0;AF1=0.25;AC1=1;DP4=215,293,20,19;MQ=50;FQ=103.248;PV4=0.315126,0.000108477,0.276463,0.486427;FS=GAGTACTTAGCAACGAGTTAGAGTTGGGGTATGAAGCCATGCCTTGAAAT[T/C]GCCTATTGGAATGAAATCAATCTTTGCCACTTGTCTTGTTTTGATATTGT;ANN=C|missense_variant|MODERATE|Ca_14389|Ca_14389|transcript|Ca_14389.1|Coding|2/2|c.1318A>G|p.Asn440A…	GT:PL	0/0:0,255,255	0/1:135,0,255
Ca_LG_3	37575446	.	G	A	214.22	PASS	DP=412;VDB=0.00149839;SGB=83.0078;RPB=0.00261545;MQB=1;MQSB=1;BQB=0.133503;MQ0F=0;AF1=0.5;AC1=2;DP4=137,114,70,52;MQ=50;FQ=217.229;PV4=0.657413,1,1,1;FS=ATTGGGGCGAGGACGAGGGAGAGGACGTGGACGCGGTCGTGGTCGTGGCC[G/A]TTAAATTATGTATCACATATTTTATGGATTTGGTTGTACCTTTGTTGTAG;ANN=A|missense_variant|MODERATE|Ca_07525|Ca_07525|transcript|Ca_07525.1|Coding|4/4|c.341G>A|p.Arg114His|478/754|341/345|114/114||,A|upstream…	GT:PL	0/0:0,255,255	1/1:255,255,0
Ca_LG_7	37557599	.	G	A	999	PASS	DP=72;VDB=0.447815;SGB=27.7263;RPB=0.516851;MQB=1;MQSB=1;BQB=0.0546721;MQ0F=0;AF1=0.500016;AC1=2;DP4=2,13,25,19;MQ=50;FQ=210.23;PV4=0.00581655,1,1,0.433654;FS=CACAAAGACGAAGAGCATCTGTTGGTCAAAGGCTGATACTGTGCCCGGCC[G/A]TCATCCAGAAAGGTGGCGCAAAGACGCCGCCGGTAACATTGTCTGCAAGC;ANN=A|missense_variant|MODERATE|Ca_21402|Ca_21402|transcript|Ca_21402.1|Coding|1/3|c.128G>A|p.Arg43His|169/1201|128/504|43/167||,A|dow…	GT:PL	1/1:255,132,0	0/0:0,45,248
Ca_LG_5	37511126	.	C	T	92.9999	PASS	DP=290;VDB=0.00303819;SGB=-5.02822;RPB=0.149516;MQB=1;MQSB=1;BQB=0.00631839;MQ0F=0;AF1=0.25;AC1=1;DP4=108,122,9,1;MQ=50;FQ=94.2483;PV4=0.00868643,0.00573363,1,1;FS=CATGCCACTGGAAGTGATCATCGAGTTCTTCTCCGTCGGAGCAAAACAAG[C/T]TGAGACTGCCAAGCATAACTGACTGAAGGATATGATAAATTGAAAGTTTT;ANN=T|missense_variant|MODERATE|Ca_14385|Ca_14385|transcript|Ca_14385.1|Coding|5/5|c.2201C>T|p.Ala734Val|2333/2508|2201/2223|734/…	GT:PL	0/0:0,255,255	0/1:126,0,255
Ca_LG_3	37493606	.	T	C	92.6454	PASS	DP=14;VDB=0.00155977;SGB=2.63044;RPB=0.00822975;MQB=1;MQSB=1;BQB=0.00822975;MQ0F=0;AF1=0.49407;AC1=2;DP4=6,2,0,6;MQ=50;FQ=95.5602;PV4=0.00965701,8.6987e-08,1,0.170976;FS=TGCCCTTGCTTCTGGTTGCCCCTGGCCTTGCATGCCCATTCTGACCTCTT[T/C]ATGGATCCAAAAGGTGAAGCGTTGGAGTGAGTACTTTGTGTTCAAGGCTT;ANN=C|missense_variant|MODERATE|Ca_07519|Ca_07519|transcript|Ca_07519.1|Coding|2/2|c.278T>C|p.Leu93Ser|302/1254|278/1230|93…	GT:PL	0/0:0,24,231	1/1:133,18,0
Ca_LG_7	37483459	.	A	G	144.001	PASS	DP=51;VDB=2.26006e-08;SGB=6.76576;RPB=0.103086;MQB=1;MQSB=1;BQB=0.0021232;MQ0F=0;AF1=0.250017;AC1=1;DP4=20,19,12,0;MQ=50;FQ=145.249;PV4=0.00172646,1,1,1;FS=AATTAATAGTTATTTTGGTAAATGTTGCAGGCATAACAAAGCCTTGAATC[A/G]TCTAGACAATGATGTGGATGAGTTGAATTTCCGAGTGAAAGGTGCTAATC;ANN=G|missense_variant|MODERATE|Ca_21391|Ca_21391|transcript|Ca_21391.1|Coding|6/6|c.848A>G|p.His283Arg|1057/1324|848/927|283/308||,G|dow…	GT:PL	0/0:0,111,255	0/1:177,0,34
Ca_LG_3	37386224	.	A	G	48.7586	PASS	DP=12;VDB=0.0221621;SGB=0.620439;RPB=0.346719;MQB=0.924584;BQB=0.115573;MQ0F=0;AF1=0.446834;AC1=2;DP4=6,0,3,0;MQ=50;FQ=51.1998;PV4=1,0.0609446,1,1;FS=AATTATGCTGCAAATACAGTATCTGTATACTCGCCGCCAATAACCGTTCC[A/G]CGAAGCTACCGGGAACTTCGCCGGTAAAAGCGTTATTGTTTAGATACAAG;ANN=G|missense_variant|MODERATE|Ca_07501|Ca_07501|transcript|Ca_07501.1|Coding|1/1|c.971T>C|p.Val324Ala|1010/1283|971/1185|324/394||	GT:PL	0/0:0,18,177	1/1:87,9,0
Ca_LG_4	37369870	.	G	C	999	PASS	DP=103;VDB=0.0535775;SGB=-0.629707;MQSB=1;MQ0F=0;AF1=1;AC1=4;DP4=0,0,35,41;MQ=50;FQ=-91.7541;FS=ACCCGACCCAGTTGATCTGGGTCGGGTACAGAATCTGCCCCTTCGCAAAC[G/C]CTAACCGCTACTCCCATATCCTCCACTAACAGCCTTGCATTCACATACTG;ANN=C|missense_variant|MODERATE|Ca_10983|Ca_10983|transcript|Ca_10983.1|Coding|1/1|c.1194C>G|p.Ser398Arg|1194/1464|1194/1404|398/467||,C|upstream_gene_variant|MODIFIER|Ca_10984|Ca_10984|transcript|…	GT:PL	1/1:255,169,0	1/1:255,60,0
Ca_LG_3	37327463	.	G	C	999	PASS	DP=103;VDB=0.0528483;SGB=35.1806;RPB=0.000235;MQB=1;MQSB=1;BQB=0.000955461;MQ0F=0;AF1=0.5;AC1=2;DP4=21,8,29,24;MQ=50;FQ=217.229;PV4=0.156548,4.18901e-07,1,0.0140032;FS=AAGTTTTAATTGAATGGGAGTACGAGGTGACTAGTACATTTATAGCCTTG[G/C]CAACCACAGGCACAGGTCTGTGCTCTAGAATAAGTGTCTGTGTTATACCC;ANN=C|missense_variant|MODERATE|Ca_07496|Ca_07496|transcript|Ca_07496.1|Coding|12/15|c.1256C>G|p.Ala419Gly|1823/3053|1256/222…	GT:PL	1/1:255,160,0	0/0:0,87,255
Ca_LG_1	37285177	.	G	T	121	PASS	DP=59;VDB=0.00187095;SGB=1.94933;RPB=0.638544;MQB=1;MQSB=1;BQB=0.0380051;MQ0F=0;AF1=0.25;AC1=1;DP4=29,9,5,0;MQ=50;FQ=122.249;PV4=0.566398,1,1,1;FS=CAACAAACCCAAGACCCGAATCTCATGCACCGGCGGCGACAATGAAATCA[G/T]CGACACAGCACTCACAACAGAGTTTGCAGAGGTAGCATCCATAGTCAAAG;ANN=T|missense_variant|MODERATE|Ca_02603|Ca_02603|transcript|Ca_02603.1|Coding|1/1|c.119G>T|p.Ser40Ile|139/579|119/474|40/157||,T|downstream_gene_…	GT:PL	0/0:0,99,255	0/1:154,0,154
Ca_LG_7	37283257	.	G	C	40.0112	PASS	DP=28;VDB=0.0058656;SGB=1.27626;RPB=0.575956;MQB=1;MQSB=1;BQB=0.352359;MQ0F=0;AF1=0.250664;AC1=1;DP4=11,13,4,0;MQ=50;FQ=41.2652;PV4=0.101587,1,1,1;FS=TAATTTGGTGGTGATGGGTGCCCTTCGTGGTCATACAAAGTCTATATTGT[G/C]TTTAGCTACGGTTTCTGATTTGGTGTGCAGTGGTTCTGAGGATAAAACAG;ANN=C|missense_variant|MODERATE|Ca_21374|Ca_21374|transcript|Ca_21374.1|Coding|2/2|c.430G>C|p.Val144Leu|430/677|430/677|144/224||WARNING_TRANSC…	GT:PL	0/0:0,24,239	0/1:73,0,255
Ca_LG_3	37277644	.	A	G	999	PASS	DP=38;VDB=0.477899;SGB=0.561893;MQSB=1;MQ0F=0;AF1=1;AC1=4;DP4=0,0,15,23;MQ=50;FQ=-52.7536;FS=TCTTGTATTACTCCTTCACACCACTCCTCAATCAGCTCCTCCAGGTAGTA[A/G]TCATTGGGTTTGTACCTATAACCCATACACTACTTAGTTCATAACTGAAG;ANN=G|missense_variant|MODERATE|Ca_07492|Ca_07492|transcript|Ca_07492.1|Coding|10/12|c.1745T>C|p.Ile582Thr|1745/2305|1745/2305|582/767||WARNING_TRANSCRIPT_MULTIPLE_STOP_CODONS,G|downstream_gene_varian…	GT:PL	1/1:255,93,0	1/1:192,21,0
Ca_LG_3	37277177	.	A	T	80.9728	PASS	DP=68;VDB=0.311141;SGB=-3.78882;RPB=0.0317223;MQB=1;MQSB=1;BQB=0.0014749;MQ0F=0;AF1=0.484221;AC1=2;DP4=33,29,1,5;MQ=50;FQ=83.7448;PV4=0.197447,2.84545e-07,1,0.00132642;FS=AGGCCATGCTACAAATGGTATTGTAGTGTAGCATTACATACCAAAAGCAT[A/T]GTTCTCTTTGATCATTCGAAGAACTGCAAGAATGACCAGGCGAGCTTCAA;ANN=T|missense_variant|MODERATE|Ca_07492|Ca_07492|transcript|Ca_07492.1|Coding|11/12|c.1990T>A|p.Tyr664Asn|1990/2305|1990/…	GT:PL	0/0:0,187,255	1/1:121,15,0
Ca_LG_1	37274855	.	C	T	999	PASS	DP=35;VDB=0.00251941;SGB=-1.29956;MQSB=1;MQ0F=0;AF1=1;AC1=4;DP4=0,0,16,11;MQ=50;FQ=-61.7193;FS=TTGAACTCTGAAGATGGGGAAAAAGCGTGTATTGGTGCCGGCGAAGGACG[C/T]AGACTTGTCCACAGTTAAATACGAATCTGAGATTCTCCAAGGTAATTCAG;ANN=T|missense_variant|MODERATE|Ca_02602|Ca_02602|transcript|Ca_02602.1|Coding|2/21|c.38C>T|p.Ala13Val|137/2080|38/1824|13/607||,T|upstream_gene_variant|MODIFIER|Ca_02601|Ca_02601|transcript|Ca_0260…	GT:PL	1/1:255,51,0	1/1:255,30,0
Ca_LG_3	37262008	.	A	C	39.0101	PASS	DP=10;VDB=0.02;SGB=0.00473136;RPB=0.333333;MQB=1;MQSB=0.992367;BQB=0;MQ0F=0;AF1=0.5;AC1=2;DP4=2,4,2,0;MQ=50;FQ=42.0191;PV4=0.428571,1,1,0.0564405;FS=TTAGACCACAAGAATTTTCTATGCTCCCTCCACCAACATTAATATGACCA[A/C]TTAGAGCAGAATCATTATTAGGCTGTGTAGCTTTGACATGATAAGCAGAA;ANN=C|missense_variant|MODERATE|Ca_07489|Ca_07489|transcript|Ca_07489.1|Coding|5/7|c.911T>G|p.Ile304Ser|1145/1611|911/1377|304/458||,C|upstream_…	GT:PL	0/1:69,0,174	0/1:0,0,0
Ca_LG_7	37261505	.	T	G	999	PASS	DP=10;VDB=0.000632106;SGB=4.42685;MQSB=1.00775;MQ0F=0;AF1=1;AC1=4;DP4=0,0,6,4;MQ=50;FQ=-30.7775;FS=CATAATTGTGTTTTGTAGGAAGAGGGTTTATGGAATAACCTTAATTCCCA[T/G]GAAGCTGGTAATGAAGGGGGCAATGAAGATGCAAAGGTTGGATTTTTCTT;ANN=G|missense_variant|MODERATE|Ca_21372|Ca_21372|transcript|Ca_21372.1|Coding|5/11|c.315T>G|p.His105Gln|315/1407|315/1155|105/384||,G|downstream_gene_variant|MODIFIER|Ca_21373|Ca_21373|transcri…	GT:PL	1/1:255,30,0	1/1:0,0,0
Ca_LG_1	37249751	.	G	A	63.0359	PASS	DP=10;VDB=0.0221621;SGB=0.620439;RPB=0.202566;MQB=1.01283;MQSB=1;BQB=0.202566;MQ0F=0;AF1=0.469834;AC1=2;DP4=2,2,3,0;MQ=50;FQ=65.7503;PV4=0.428571,0.032328,1,0.323114;FS=GAAACCCTGATGCTCTATTCCTTGCTTTAAAAATTCGAGAGAAAATTTCT[G/A]CTGACAGCCCCATCTATGGAAAATTACTGCCAAATCCGTTCAGCTCTAGC;ANN=A|missense_variant|MODERATE|Ca_02598|Ca_02598|transcript|Ca_02598.1|Coding|4/8|c.970G>A|p.Ala324Thr|994/4032|970/3774|32…	GT:PL	0/0:0,12,175	1/1:101,9,0
Ca_LG_3	37234884	.	G	A	63.9996	PASS	DP=33;VDB=0.00187095;SGB=1.94933;RPB=0.00236167;MQB=1;MQSB=1;BQB=0.00499675;MQ0F=0;AF1=0.25;AC1=1;DP4=3,22,0,5;MQ=50;FQ=65.2479;PV4=1,0.0338542,1,1;FS=GTTTGGGTGAGGTGGTGGGGTGGTCTAGGGTTTTGTTAGGGTTTTCGTCT[G/A]TTGAGTTAGCGGCGGTGGGGGTAGTGTCAGGGGTTGCCATCGGAAGTGGA;ANN=A|missense_variant|MODERATE|Ca_07483|Ca_07483|transcript|Ca_07483.1|Coding|1/5|c.41C>T|p.Thr14Ile|41/573|41/573|14/190||,A|downstream_gene…	GT:PL	0/0:0,60,255	0/1:97,0,113
Ca_LG_4	37217489	.	G	A	999	PASS	DP=12;VDB=0.306317;SGB=-0.377142;MQSB=0.916482;MQ0F=0;AF1=1;AC1=4;DP4=0,0,3,7;MQ=50;FQ=-34.7288;FS=TAGTAGGGAACCGGGTAACGGCTGTTCCGGTATCCATAACGACTCCTCCG[G/A]TTCCTAAATCGGTTACCGAAAAGATTTGTTCAGATATGGGTACTTGAATG;ANN=A|missense_variant|MODERATE|Ca_10974|Ca_10974|transcript|Ca_10974.1|Coding|2/2|c.1055C>T|p.Thr352Ile|1129/1630|1055/1437|352/478||	GT:PL	1/1:246,27,0	1/1:41,3,0
Ca_LG_7	37199629	.	A	G	53.0098	PASS	DP=20;VDB=0.0117389;SGB=1.27626;RPB=0.0388472;MQB=1;MQSB=1;BQB=0.443956;MQ0F=0;AF1=0.5;AC1=2;DP4=5,9,1,3;MQ=50;FQ=56.019;PV4=1,0.176299,1,0.055973;FS=AGTTGAGCAACCAGATGAAGTTAAAGTGGTAAAAGCAAGTGTTGTCAAAG[A/G]TCTAAGATTTAGGAGGTGGTTGACTCATCGATCTAGATTGCGTTCTGATC;ANN=G|missense_variant|MODERATE|Ca_21366|Ca_21366|transcript|Ca_21366.1|Coding|3/4|c.1136A>G|p.Asp379Gly|1219/2135|1136/1845|379/614||	GT:PL	0/1:83,0,255	0/1:0,0,0
Ca_LG_7	37156373	.	T	A	138.001	PASS	DP=86;VDB=2.26006e-08;SGB=6.76576;RPB=0.89953;MQB=1;MQSB=1;BQB=0.948261;MQ0F=0;AF1=0.25;AC1=1;DP4=27,45,0,12;MQ=50;FQ=139.249;PV4=0.00759912,0.466334,1,1;FS=CTGAACCAATTATGATTTTTTATTTGCTCATCTCCATTTGGACCATTGCC[T/A]AACCTTGTTGACGGATCCTTTTGCAGCAACTGTAACAAGCAAACAGACAT;ANN=A|missense_variant|MODERATE|Ca_21363|Ca_21363|transcript|Ca_21363.1|Coding|6/6|c.954A>T|p.Leu318Phe|1033/1727|954/1212|318/403||,A|d…	GT:PL	0/0:0,196,255	0/1:171,0,129
Ca_LG_3	37154904	.	C	T	111	PASS	DP=189;VDB=5.52906e-06;SGB=4.69269;RPB=0.000865007;MQB=1;MQSB=1;BQB=0.0737069;MQ0F=0;AF1=0.25;AC1=1;DP4=93,28,9,0;MQ=50;FQ=112.248;PV4=0.20369,1,1,1;FS=TTATAAGTATCAATGGGTGAGCAATGCTGCTGAAGAAACTGCTAGTCTTG[C/T]TTTTTATATTGTCATGTTCTACATGTTTAGACCTGTCGAGAGAAATGAGT;ANN=T|missense_variant|MODERATE|Ca_07474|Ca_07474|transcript|Ca_07474.1|Coding|1/1|c.1199C>T|p.Ala400Val|1326/1908|1199/1323|400/440||	GT:PL	0/0:0,255,255	0/1:144,0,255
Ca_LG_5	37141028	.	G	C	999	PASS	DP=56;VDB=0.332155;SGB=18.5451;RPB=5.44272e-05;MQB=1;MQSB=1;BQB=0.0701858;MQ0F=0;AF1=0.5;AC1=2;DP4=16,8,14,15;MQ=50;FQ=217.229;PV4=0.265961,1,1,0.409214;FS=ATGTTGCTACTAGAGTTGTTGCGGAGGGGTTATTACCGGACGAGACAACC[G/C]TGTCGAAAGTAATGACACGGAATCCTATCTTTGTTACATCAGATACACTA;ANN=C|missense_variant|MODERATE|Ca_14352|Ca_14352|transcript|Ca_14352.1|Coding|3/14|c.313G>C|p.Val105Leu|462/1985|313/1563|105/520||,C|up…	GT:PL	1/1:255,87,0	0/0:0,72,255
Ca_LG_4	37105077	.	G	C	999	PASS	DP=10;VDB=0.882441;SGB=3.16415;MQSB=1;MQ0F=0;AF1=1;AC1=4;DP4=0,0,7,1;MQ=50;FQ=-30.7466;FS=TTCTACTTTGAATTGGCATGCAATTTCATTTCAATCTGGTGGTTCTATTA[G/C]TAGCTTACCTGAGATGGTTCCAATGAGTAATTATTTTGGGTTGAATAATG;ANN=C|missense_variant|MODERATE|Ca_10969|Ca_10969|transcript|Ca_10969.1|Coding|1/9|c.98G>C|p.Ser33Thr|98/1034|98/1034|33/343||WARNING_TRANSCRIPT_MULTIPLE_STOP_CODONS	GT:PL	1/1:216,24,0	1/1:0,0,0
Ca_LG_1	37098204	.	A	G	33.0014	PASS	DP=42;VDB=0.0221621;SGB=0.620439;RPB=0.868815;MQB=1;MQSB=1;BQB=0.605479;MQ0F=0;AF1=0.25;AC1=1;DP4=23,9,3,0;MQ=50;FQ=34.2491;PV4=0.553094,0.192087,1,1;FS=CTGATATTCAGTTCCCAACTGCTTTCCCTATAAGAGTGACATCGTGTTTG[A/G]GAGATCATGGAACTGTTTACAAGGACTTGCAAACAGCAGCTGTATCTCCG;ANN=G|missense_variant|MODERATE|Ca_02580|Ca_02580|transcript|Ca_02580.1|Coding|16/17|c.1990A>G|p.Arg664Gly|2323/3437|1990/2688|664/895||,G|u…	GT:PL	0/0:0,75,255	0/1:66,0,137
Ca_LG_4	37081661	.	T	G	201.252	PASS	DP=11;VDB=0.00010965;SGB=-0.377142;MQSB=1;MQ0F=0;AF1=1;AC1=4;DP4=0,0,1,9;MQ=50;FQ=-34.7289;FS=TATTGAGAGTGTTTTCGTAACGGTTATGTTACCGTTGGTGTTATTTTCAG[T/G]GGAAATTATGTTTTGAATTGTGTCAAGTGTTTTTGGTGTGTTACCAATGT;ANN=G|missense_variant|MODERATE|Ca_10968|Ca_10968|transcript|Ca_10968.1|Coding|1/6|c.73A>C|p.Thr25Pro|117/1944|73/1815|25/604||	GT:PL	1/1:50,3,0	1/1:186,27,0
Ca_LG_1	37059872	.	G	A	999	PASS	DP=42;VDB=1.96876e-26;SGB=-1.3847;MQSB=1;MQ0F=0;AF1=1;AC1=4;DP4=0,0,40,2;MQ=50;FQ=-91.7438;FS=CATGCCGACTATGGCAGGTGGATTGAAAATCTCATCTTGCCTCTTGCGAG[G/A]TGGTAGGTTAGTGGATTGATTCGTCAATAAATAACCGAAAAATTAAATTG;ANN=A|missense_variant&splice_region_variant|MODERATE|Ca_02576|Ca_02576|transcript|Ca_02576.1|Coding|1/2|c.50G>A|p.Gly17Asp|50/469|50/469|17/155||WARNING_TRANSCRIPT_MULTIPLE_STOP_CODONS,A|upstream_ge…	GT:PL	1/1:255,63,0	1/1:207,63,0
Ca_LG_3	37010729	.	C	G	193.001	PASS	DP=376;VDB=0.992637;SGB=-11.1672;RPB=0.0125809;MQB=1;MQSB=1;BQB=0.000639417;MQ0F=0;AF1=0.25;AC1=1;DP4=176,160,14,16;MQ=50;FQ=194.25;PV4=0.572609,0.012383,1,0.076778;FS=GGCTTCAACTTACCCCCTCAATGATGGGCTTTTTACCCTTTTTCTTAATA[C/G]GCTTTTCAGCTTCCTGAAGTAAAGCCTGAGCCTCTTCATTTTCTCTTTCC;ANN=G|missense_variant|MODERATE|Ca_07459|Ca_07459|transcript|Ca_07459.1|Coding|10/14|c.1925G>C|p.Arg642Pro|2101/3459|1925/288…	GT:PL	0/0:0,255,255	0/1:226,0,255
Ca_LG_4	37005747	.	T	C	264.177	PASS	DP=13;VDB=0.0014789;SGB=-1.04872;MQSB=1;MQ0F=0;AF1=1;AC1=4;DP4=0,0,3,10;MQ=50;FQ=-43.6101;FS=GAAGGAGCTTGTTCGCGTGACGGATCTTGGATTAACTGAACAGCGACATT[T/C]TCGCGACCTTGTTCGGAGAACGAGAATGGTTTACGATTCGGTTCGTGTTT;ANN=C|missense_variant|MODERATE|Ca_10967|Ca_10967|transcript|Ca_10967.1|Coding|1/2|c.479T>C|p.Phe160Ser|643/2545|479/1989|160/662||	GT:PL	1/1:144,12,0	1/1:156,27,0
Ca_LG_4	37005633	.	C	T	334.196	PASS	DP=17;VDB=0.861992;SGB=-1.12178;MQSB=1;MQ0F=0;AF1=1;AC1=4;DP4=0,0,9,2;MQ=50;FQ=-43.2082;FS=TGAAGATCCAAATTCACGCGCCATCATTCCCGTTCCTGTTCCCGACGCGC[C/T]GCAAAATTACGATTCAACCCCTTCGGCGGGTGAAGTAACCGCACAGAAGA;ANN=T|missense_variant|MODERATE|Ca_10967|Ca_10967|transcript|Ca_10967.1|Coding|1/2|c.365C>T|p.Pro122Leu|529/2545|365/1989|122/662||	GT:PL	1/1:133,12,0	1/1:237,21,0
Ca_LG_4	37005386	.	G	C	999	PASS	DP=15;VDB=0.293274;SGB=-1.04872;MQSB=0.961166;MQ0F=0;AF1=1;AC1=4;DP4=0,0,6,7;MQ=50;FQ=-43.6101;FS=TACTAACTCCGAAGCTCGAACCTCTCGACGAACATATCGAACAAACTCAA[G/C]AACCCAACCTAAATGAGATACCGAACCTAAATCTCAACCTAAATCTCAAC;ANN=C|missense_variant|MODERATE|Ca_10967|Ca_10967|transcript|Ca_10967.1|Coding|1/2|c.118G>C|p.Glu40Gln|282/2545|118/1989|40/662||	GT:PL	1/1:248,27,0	1/1:123,12,0
Ca_LG_5	36989172	.	G	C	154.001	PASS	DP=108;VDB=0.964611;SGB=8.15014;RPB=0.250195;MQB=1;MQSB=1;BQB=0.000646851;MQ0F=0;AF1=0.25;AC1=1;DP4=60,34,7,7;MQ=50;FQ=155.249;PV4=0.381098,3.79658e-06,1,0.0246559;FS=TTTTATCTCAATTCATTGAAGTTGGGGGAGGAATCAAAATGGTCAACTTG[G/C]ACTTGGAACCACAGAGGACTCACTTGTGCCACAAAAGATTCAAAAGTTTC;ANN=C|missense_variant|MODERATE|Ca_14335|Ca_14335|transcript|Ca_14335.1|Coding|4/12|c.458G>C|p.Gly153Ala|727/1763|458/1332|153…	GT:PL	0/0:0,178,255	0/1:187,0,255
Ca_LG_4	36875457	.	T	C	999	PASS	DP=21;VDB=0.0641108;SGB=9.76429;MQSB=1;MQ0F=0;AF1=1;AC1=4;DP4=0,0,12,6;MQ=50;FQ=-30.7878;FS=TTTAAACTTGTTCTTAAACTCCAAGTGCAAAGCATAAGAAATGTAGAAAT[T/C]GGAATGAGTTTTTCCAATTCCGTTTGCATCCAAAAATGCATATATAACTT;ANN=C|missense_variant|MODERATE|Ca_10965|Ca_10965|transcript|Ca_10965.1|Coding|3/10|c.478A>G|p.Asn160Asp|506/1248|478/1143|160/380||	GT:PL	1/1:255,54,0	1/1:0,0,0
Ca_LG_3	36858079	.	G	A	999	PASS	DP=23;VDB=0.0321924;SGB=-1.11648;MQSB=1;MQ0F=0;AF1=1;AC1=4;DP4=0,0,13,6;MQ=50;FQ=-49.7187;FS=ATGAAGTTGTTTTTCCAGCACTTGGATGATCCTCACCATAAAGTTGCGCA[G/A]GCTGCTCTTTCAACACTAGCAGATATTGTTCCAACATGTCGAAAGCCTTT;ANN=A|missense_variant|MODERATE|Ca_07444|Ca_07444|transcript|Ca_07444.1|Coding|14/21|c.2533G>A|p.Gly845Ser|2533/4299|2533/4299|845/1432||WARNING_TRANSCRIPT_MULTIPLE_STOP_CODONS	GT:PL	1/1:255,39,0	1/1:191,18,0
Ca_LG_3	36851813	.	A	G	136.027	PASS	DP=11;VDB=5.52906e-06;SGB=3.78914;RPB=1;MQB=1;MQSB=1;BQB=0.722222;MQ0F=0;AF1=0.609142;AC1=2;DP4=1,1,0,9;MQ=50;FQ=42.2694;PV4=0.181818,0.28344,1,1;FS=CAATAATTGTTGAAAGAGCAGGATCTTCTGCTTGGGCACACAAGAGCTGG[A/G]GAGTCAGAGAGGAGTTTACGCGAACTGTGACATCTGCAATTAATCTATTT;ANN=G|missense_variant|MODERATE|Ca_07444|Ca_07444|transcript|Ca_07444.1|Coding|2/21|c.397A>G|p.Arg133Gly|397/4299|397/4299|133/1432||WARNING_TRA…	GT:PL	0/0:0,6,77	1/1:175,27,0
Ca_LG_7	36827376	.	C	T	999	PASS	DP=64;VDB=1.80061e-05;SGB=-11.4741;RPB=0.978543;MQB=1;MQSB=1;BQB=0.744001;MQ0F=0;AF1=0.733027;AC1=3;DP4=14,12,30,1;MQ=50;FQ=999;PV4=0.000210776,0.322396,1,1;FS=GTATATCTTGTTGGCATTTGGAGAGAGCTGTTGTACCATGTTCTCTACAT[C/T]CTTCTCGCGATCCGAAGATGTTGTCATTGTCAACACATAAGTTCCTCCAT;ANN=T|missense_variant|MODERATE|Ca_21328|Ca_21328|transcript|Ca_21328.1|Coding|19/19|c.2641G>A|p.Asp881Asn|2641/2934|2641/2877|881/95…	GT:PL	0/1:215,0,255	1/1:181,10,0
Ca_LG_7	36827357	.	T	C	285.023	PASS	DP=56;VDB=4.35334e-12;SGB=-9.32613;RPB=0.412893;MQB=1;MQSB=1;BQB=0.985612;MQ0F=0;AF1=0.733027;AC1=3;DP4=14,9,24,0;MQ=50;FQ=290.665;PV4=0.000599707,0.170768,1,1;FS=TCTGAGTTCCAGAAAGACGGTATATCTTGTTGGCATTTGGAGAGAGCTGT[T/C]GTACCATGTTCTCTACATCCTTCTCGCGATCCGAAGATGTTGTCATTGTC;ANN=C|missense_variant|MODERATE|Ca_21328|Ca_21328|transcript|Ca_21328.1|Coding|19/19|c.2660A>G|p.Gln887Arg|2660/2934|2660/2877|887…	GT:PL	0/1:140,0,255	1/1:182,10,0
Ca_LG_3	36817990	.	A	T	80.9998	PASS	DP=71;VDB=0.162453;SGB=-4.40924;RPB=0.0396473;MQB=1;MQSB=1;BQB=0.954706;MQ0F=0;AF1=0.25;AC1=1;DP4=30,24,1,7;MQ=50;FQ=82.2481;PV4=0.0528855,0.147981,1,0.0044138;FS=GAAAGTCCTTACTCTTCATCATCCTTCAGCCGTGCTTCAGGTTCTCCTGA[A/T]TCATCAGTATGCAGAGAGGCCAAGAAACGACTTTCTGAAAGATGGGCCAT;ANN=T|missense_variant|MODERATE|Ca_07441|Ca_07441|transcript|Ca_07441.1|Coding|4/6|c.1416A>T|p.Glu472Asp|1588/3310|1416/2955|472/9…	GT:PL	0/0:0,102,255	0/1:114,0,255
Ca_LG_4	36790362	.	T	G	999	PASS	DP=70;VDB=0.00118654;SGB=-1.37081;MQSB=1;MQ0F=0;AF1=1;AC1=4;DP4=0,0,24,37;MQ=50;FQ=-97.7542;FS=CCAGAGGATACAAGGGATGCAGCCTGTTCCGTCGTCGATTGCGAATCGGA[T/G]GAATTTTCCAGGTTTGTGATCGCGTAGGGTTATGGTTCCTAGGGTTTCGG;ANN=G|missense_variant|MODERATE|Ca_10956|Ca_10956|transcript|Ca_10956.1|Coding|1/1|c.193A>C|p.Ile65Leu|274/579|193/498|65/165||,G|upstream_gene_variant|MODIFIER|Ca_10957|Ca_10957|transcript|Ca_10957…	GT:PL	1/1:255,66,0	1/1:255,117,0
Ca_LG_4	36786113	.	T	G	999	PASS	DP=22;VDB=0.112637;SGB=-1.34415;MQSB=1;MQ0F=0;AF1=1;AC1=4;DP4=0,0,6,16;MQ=50;FQ=-60.7796;FS=TGAAGGGGGCTGGAGTAAAAGACTTGACTCAGTTCTTGATGGAGCAGGCA[T/G]GTATCTTTCTACTTCTGCTATATATTAGTCATATACTACAAATTATAGTT;ANN=G|missense_variant&splice_region_variant|MODERATE|Ca_10955|Ca_10955|transcript|Ca_10955.1|Coding|5/8|c.949T>G|p.Leu317Val|1031/1774|949/1278|317/425||,G|downstream_gene_variant|MODIFIER|Ca_10956|Ca…	GT:PL	1/1:255,36,0	1/1:188,30,0
Ca_LG_7	36767927	.	T	C	214.22	PASS	DP=265;VDB=0.0369654;SGB=37.9532;RPB=0.00665498;MQB=1;MQSB=1;BQB=0.738535;MQ0F=0;AF1=0.5;AC1=2;DP4=111,61,26,31;MQ=50;FQ=217.229;PV4=0.0130821,0.0122674,1,0.1137;FS=AAGGCGAGATACAGGCAAGAATAGCTCAATCTAAACCTGACCTGAATGTA[T/C]CTCCTCAATTGCAGCTTGAGCCACCTGAGCAGACAAATTTTCCAGGACAG;ANN=C|missense_variant|MODERATE|Ca_21319|Ca_21319|transcript|Ca_21319.1|Coding|5/5|c.409T>C|p.Ser137Pro|550/906|409/678|137/225|…	GT:PL	0/0:0,255,255	1/1:255,172,0
Ca_LG_5	36762397	.	A	C	177.069	PASS	DP=14;VDB=7.99768e-05;SGB=2.55596;MQ0F=0;AF1=1;AC1=4;DP4=0,0,7,0;MQ=50;FQ=-30.7059;FS=AAATAATGGGAGCTACCGATGATGAAGCAGTTTATGTTTCTTCACAAATC[A/C]ACAATCAAGAATCAGATATTGAACTCATTCAAACGTTACCTCACACAACT;ANN=C|missense_variant|MODERATE|Ca_14315|Ca_14315|transcript|Ca_14315.1|Coding|1/11|c.46A>C|p.Asn16His|95/2770|46/2721|16/906||,C|upstream_gene_variant|MODIFIER|Ca_14314|Ca_14314|transcript|Ca_14314.1|Coding…	GT:PL	1/1:0,0,0	1/1:210,21,0
Ca_LG_4	36756370	.	T	C	999	PASS	DP=54;VDB=0.0648259;SGB=1.61786;MQSB=1;MQ0F=0;AF1=1;AC1=4;DP4=0,0,18,26;MQ=50;FQ=-52.7536;FS=GCTCGTATACCTTTCGGTGAACATTCCTATTCGCATAGCGCGTTTTGCCA[T/C]TGTCCTCTCCCTTTTGTGAGCGTTTTGATGTCCGCCTAACGCTTGCGAGC;ANN=C|missense_variant|MODERATE|Ca_10953|Ca_10953|transcript|Ca_10953.1|Coding|2/2|c.382A>G|p.Met128Val|627/1104|382/774|128/257||	GT:PL	1/1:255,111,0	1/1:168,21,0
Ca_LG_7	36755758	.	A	T	35.0006	PASS	DP=38;VDB=0.0147072;SGB=2.63044;RPB=0.023288;MQB=1;MQSB=1;BQB=0.074024;MQ0F=0;AF1=0.250003;AC1=1;DP4=22,10,0,6;MQ=50;FQ=36.2486;PV4=0.00290073,0.0346591,1,0.0890294;FS=AAAACCACCACCAAAACGAACTTCCACCAAAGACCGTCACACCAAAGTAG[A/T]AGGCCGCGGCCGCCGTATCCGAATGCCGGCTCTCTGCGCCGCTAGAGTTT;ANN=T|missense_variant|MODERATE|Ca_21318|Ca_21318|transcript|Ca_21318.1|Coding|1/1|c.302A>T|p.Glu101Val|302/1326|302/1326|101…	GT:PL	0/0:0,48,255	0/1:68,0,255
Ca_LG_5	36734376	.	T	C	45.9995	PASS	DP=63;VDB=0.0221621;SGB=0.620439;RPB=0.309332;MQB=1;MQSB=1;BQB=0.0765288;MQ0F=0;AF1=0.25;AC1=1;DP4=16,31,3,0;MQ=50;FQ=47.2477;PV4=0.0494388,1,1,1;FS=GAAAGAATTTTCTAAACCATTTGCTCTTCTTACGAGTCTCATGGCTCTTT[T/C]GACTAGCATCCGAATCATATTCATCACTCATTAGATCATCATCAGTATCT;ANN=C|missense_variant|MODERATE|Ca_14312|Ca_14312|transcript|Ca_14312.1|Coding|1/5|c.602A>G|p.Gln201Arg|602/2182|602/1905|201/634||	GT:PL	0/0:0,99,255	0/1:79,0,177
Ca_LG_5	36734199	.	G	A	92.9999	PASS	DP=101;VDB=1.33331e-05;SGB=4.00342;RPB=0.224623;MQB=1;MQSB=1;BQB=0.845852;MQ0F=0;AF1=0.25;AC1=1;DP4=42,33,0,8;MQ=50;FQ=94.2483;PV4=0.00242242,0.062507,1,1;FS=GTTGAGCAAGCTCCCTGTGAATCTTCACCCTTTTTGATCCCTTTGTTTTA[G/A]CATGATTCATCAGGGGCTGCAGTCCTCTGTACCAATCAATAGCCCCGGGG;ANN=A|missense_variant|MODERATE|Ca_14312|Ca_14312|transcript|Ca_14312.1|Coding|1/5|c.779C>T|p.Ala260Val|779/2182|779/1905|260/634||	GT:PL	0/0:0,175,255	0/1:126,0,255
Ca_LG_1	36721216	.	A	C	999	PASS	DP=227;VDB=0.776136;SGB=112.12;RPB=0.967721;MQB=1;MQSB=1;BQB=0.714235;MQ0F=0;AF1=0.260648;AC1=1;DP4=39,24,101,63;MQ=50;FQ=999;PV4=1,0.184625,1,0.406089;FS=ATTAGTAGTAGGAATAACCACTATTATTAACAAAGGGTTTGTTTTGCAGA[A/C]TTCATCAAATTCCCATAGAGATAGTGATAGAGCTAAAGTAAGTAATAGTA;ANN=C|missense_variant&splice_region_variant|MODERATE|Ca_02530|Ca_02530|transcript|Ca_02530.1|Coding|12/13|c.962A>C|p.Asn321Thr|962/1387|9…	GT:PL	0/1:255,0,225	0/0:0,12,127
Ca_LG_1	36719925	.	G	A	999	PASS	DP=68;VDB=0.797176;SGB=22.0108;RPB=0.453709;MQB=1;MQSB=1;BQB=0.71343;MQ0F=0;AF1=0.255306;AC1=1;DP4=23,11,18,16;MQ=50;FQ=999;PV4=0.321587,0.170142,1,0.0899109;FS=TTTTCCATTTAAAATGTATAGAACTTGTTTTGCAGGTGGGTGGAAATGAT[G/A]GCACCAGTGTTTTCTAAAAAATCTTGGCAATGCGTGTGGCATATGATCCA;ANN=A|missense_variant|MODERATE|Ca_02530|Ca_02530|transcript|Ca_02530.1|Coding|9/13|c.759G>A|p.Met253Ile|759/1387|759/1119|253/372||	GT:PL	0/1:255,0,255	0/0:0,15,133
Ca_LG_1	36719290	.	C	A	64.0003	PASS	DP=81;VDB=0.0412858;SGB=4.69269;RPB=0.507005;MQB=1;MQSB=1;BQB=0.883217;MQ0F=0;AF1=0.250042;AC1=1;DP4=30,37,6,3;MQ=50;FQ=65.249;PV4=0.293735,0.329147,1,1;FS=AGATATCACAGCCTGCACTGGATCGTGGTAAATCAGAAATTCATCATCCA[C/A]TGACAGCACATATAGCAGGATCAAAAGTGCACAGGTTAACCTCATTTCCT;ANN=A|missense_variant|MODERATE|Ca_02530|Ca_02530|transcript|Ca_02530.1|Coding|7/13|c.643C>A|p.Leu215Met|643/1387|643/1119|215/372||	GT:PL	0/1:97,0,255	0/0:0,36,255
Ca_LG_1	36719267	.	G	A	999	PASS	DP=82;VDB=0.0163623;SGB=35.8738;RPB=0.232393;MQB=1;MQSB=1;BQB=0.565078;MQ0F=0;AF1=0.250011;AC1=1;DP4=11,12,27,27;MQ=50;FQ=309.251;PV4=1,1,1,1;FS=TATTATTAAAGAAGAAGGACTAGAGATATCACAGCCTGCACTGGATCGTG[G/A]TAAATCAGAAATTCATCATCCACTGACAGCACATATAGCAGGATCAAAAG;ANN=A|missense_variant|MODERATE|Ca_02530|Ca_02530|transcript|Ca_02530.1|Coding|7/13|c.620G>A|p.Gly207Asp|620/1387|620/1119|207/372||	GT:PL	0/1:255,0,86	0/0:0,42,255
Ca_LG_1	36719221	.	A	G	999	PASS	DP=56;VDB=0.325964;SGB=23.3971;RPB=0.419307;MQB=1;MQSB=1;BQB=0.847647;MQ0F=0;AF1=0.293096;AC1=1;DP4=8,8,25,11;MQ=50;FQ=999;PV4=0.220279,0.284301,1,1;FS=TATGCCCTGTGTTTTGATTTGTTCATTATGTGGTTAGGTATTTATCTATT[A/G]TTAAAGAAGAAGGACTAGAGATATCACAGCCTGCACTGGATCGTGGTAAA;ANN=G|missense_variant|MODERATE|Ca_02530|Ca_02530|transcript|Ca_02530.1|Coding|7/13|c.574A>G|p.Ile192Val|574/1387|574/1119|192/372||	GT:PL	0/1:255,0,226	0/0:0,6,74
Ca_LG_7	36702995	.	T	C	191.001	PASS	DP=50;VDB=2.26006e-08;SGB=6.07412;RPB=0.000147228;MQB=1;MQSB=1;BQB=0.00352788;MQ0F=0;AF1=0.250001;AC1=1;DP4=16,6,11,0;MQ=50;FQ=192.25;PV4=0.0769605,1,1,0.00113248;FS=TACTAAAGTACTACCTTAATCTGTTCTTTGTACTATTCTTTTATGGAAAT[T/C]CCTATGACAACCACAAGCAGCACAAGTAAGAGCTCCTTGATCGCCTGAAG;ANN=C|missense_variant|MODERATE|Ca_21313|Ca_21313|transcript|Ca_21313.1|Coding|1/1|c.220A>G|p.Asn74Asp|625/878|220/255|74/84||	GT:PL	0/0:0,51,255	0/1:224,0,106
Ca_LG_1	36702303	.	C	G	214.22	PASS	DP=68;VDB=0.197212;SGB=9.53539;RPB=0.965778;MQB=1;MQSB=1;BQB=0.158814;MQ0F=0;AF1=0.499992;AC1=2;DP4=23,12,3,13;MQ=50;FQ=217.229;PV4=0.0025301,0.000229462,1,1;FS=GTAAGAGTTCTGGTAAAAAGCTGCCTCATTATTTTACAAGTACAGCCGGC[C/G]CCTCATCAATGCCAGGGGAGAATGATGTCGCCCTTTGTACTTACCCTTTA;ANN=G|missense_variant|MODERATE|Ca_02527|Ca_02527|transcript|Ca_02527.1|Coding|2/2|c.538C>G|p.Pro180Ala|808/1763|538/1206|180/401||,…	GT:PL	0/0:0,105,255	1/1:255,48,0
Ca_LG_4	36659057	.	T	C	999	PASS	DP=200;VDB=2.61188e-10;SGB=2.60444;MQSB=9.21252e-05;MQ0F=0;AF1=1;AC1=4;DP4=0,0,102,98;MQ=45;FQ=-179.755;FS=GTCATGACCAATCAGTACAGCAGGAAGAATAAGTTGTTACCTGCAAATAC[T/C]GATATTTCTTGTGGCGAGCAGCCATTATGAGACCATCTTCAGTCCATGCT;ANN=C|missense_variant|MODERATE|Ca_10950|Ca_10950|transcript|Ca_10950.1|Coding|7/8|c.710A>G|p.Gln237Arg|758/1012|710/822|237/273||	GT:PL	1/1:255,255,0	1/1:255,148,0
Ca_LG_4	36634825	.	G	A	999	PASS	DP=53;VDB=0.00249961;SGB=-1.38583;MQSB=0.434568;MQ0F=0;AF1=1;AC1=4;DP4=0,0,44,9;MQ=41;FQ=-106.239;FS=CCTTTCATTGACTCTGTTCTCTTTATTTCTCTTATAGGAACATCATCTAC[G/A]TAAAATCTGTAAAAGAATAAAAAAAATTAAGATCATATAAACAAAGTAAA;ANN=A|missense_variant|MODERATE|Ca_10949|Ca_10949|transcript|Ca_10949.1|Coding|4/4|c.320C>T|p.Thr107Met|320/827|320/827|107/274||WARNING_TRANSCRIPT_MULTIPLE_STOP_CODONS	GT:PL	1/1:255,84,0	1/1:178,75,0
Ca_LG_4	36634788	.	C	A	999	PASS	DP=27;VDB=0.0307151;SGB=11.6141;RPB=0.305557;MQB=0.169201;MQSB=0.511891;BQB=0.892087;MQ0F=0;AF1=0.501989;AC1=2;DP4=6,2,18,1;MQ=42;FQ=65.2959;PV4=0.201026,1,1,0.117997;FS=GGTAGCATATAAAGTCATTGGCTTTGATGGGAAATCTCCTTTCATTGACT[C/A]TGTTCTCTTTATTTCTCTTATAGGAACATCATCTACGTAAAATCTGTAAA;ANN=A|missense_variant|MODERATE|Ca_10949|Ca_10949|transcript|Ca_10949.1|Coding|4/4|c.357G>T|p.Gln119His|357/827|357/827|119…	GT:PL	1/1:247,57,0	0/0:0,24,103
Ca_LG_5	36615425	.	A	G	70.9997	PASS	DP=93;VDB=5.52906e-06;SGB=4.69269;RPB=0.0117137;MQB=1;MQSB=1;BQB=0.0822654;MQ0F=0;AF1=0.25;AC1=1;DP4=34,50,0,9;MQ=50;FQ=72.248;PV4=0.0238023,1,1,0.039176;FS=AATAACCAAAGTCACAAATTTTTAAGCGGGGTGCAGGACTTCCATCTAAA[A/G]GGGTATTTTCTAGCTTCAGATCTCTGTGGCATATTTGCTGTAAAAAGAAG;ANN=G|missense_variant|MODERATE|Ca_14300|Ca_14300|transcript|Ca_14300.1|Coding|5/9|c.422T>C|p.Leu141Pro|422/879|422/879|141/292||,G|down…	GT:PL	0/0:0,151,255	0/1:104,0,255
Ca_LG_6	36530241	.	A	C	61.674	PASS	DP=14;VDB=0.0221621;SGB=0.620439;RPB=0.707404;MQB=1;MQSB=1;BQB=0.983051;MQ0F=0;AF1=0.440137;AC1=2;DP4=3,6,0,3;MQ=50;FQ=64.0244;PV4=0.509091,0.227216,1,1;FS=ATCACATTTGCAATCAAAGGCAATGAATCAACACTAGCATCATTAAAAAT[A/C]TCATCTTTCTTTGATGAAACAGCACCAAGTTCAGATTTTGAAACATACCC;ANN=C|missense_variant|MODERATE|Ca_17936|Ca_17936|transcript|Ca_17936.1|Coding|1/6|c.354T>G|p.Asp118Glu|382/2043|354/1746|118/581||	GT:PL	0/0:0,27,255	1/1:100,9,0
Ca_LG_3	36505734	.	G	A	30.0039	PASS	DP=37;VDB=0.7;SGB=0.00473136;RPB=0.442857;MQB=1;MQSB=1;BQB=0.828571;MQ0F=0;AF1=0.250026;AC1=1;DP4=17,18,1,1;MQ=50;FQ=31.2514;PV4=1,1,1,1;FS=TTTTAGGAGTCACGTGTGTGTCAACCTTCTTGTTTATTGGTTCCTGCTCC[G/A]GCTCCAGCTCCTGTTAAATGAAATCAAACAGTGGATGGTATGAGAGTATG;ANN=A|missense_variant|MODERATE|Ca_07408|Ca_07408|transcript|Ca_07408.1|Coding|2/10|c.194C>T|p.Pro65Leu|194/2375|194/2100|65/699||	GT:PL	0/1:63,0,32	0/0:0,102,255
Ca_LG_4	36496933	.	C	T	999	PASS	DP=60;VDB=0.395843;SGB=-1.37988;MQSB=1;MQ0F=0;AF1=1;AC1=4;DP4=0,0,31,29;MQ=50;FQ=-100.754;FS=GGATAATCAGTACTACAAGCTAAAATTTGCAAGCACCCTTACTTCTGTAA[C/T]GATATCTTCCTTGATTGCCATTATTTTGCCTTCCAAAGTCCTTAGGAGAA;ANN=T|missense_variant|MODERATE|Ca_10941|Ca_10941|transcript|Ca_10941.1|Coding|3/6|c.335G>A|p.Arg112His|531/1192|335/780|112/259||	GT:PL	1/1:255,111,0	1/1:255,69,0
Ca_LG_1	36477611	.	C	A	999	PASS	DP=33;VDB=0.307158;SGB=20.1047;MQSB=1;MQ0F=0;AF1=1;AC1=4;DP4=0,0,19,14;MQ=50;FQ=-30.7879;FS=TCTGCAAATCCTTATTTATCCATACCTTCCTCCAAGGCTTGCATTCAATG[C/A]TCTCAAAAGCCAAGGTTTTGACTTCTGAGACTCCTCGGCCCAACATTTCT;ANN=A|missense_variant|MODERATE|Ca_02509|Ca_02509|transcript|Ca_02509.1|Coding|6/27|c.880G>T|p.Ala294Ser|1102/5315|880/4860|294/1619||	GT:PL	1/1:255,99,0	1/1:0,0,0
Ca_LG_6	36473718	.	C	T	81.0227	PASS	DP=16;VDB=0.102049;SGB=1.94933;RPB=0.934728;MQB=1;MQSB=1;BQB=0.403532;MQ0F=0;AF1=0.251326;AC1=1;DP4=7,3,0,5;MQ=50;FQ=82.2825;PV4=0.025641,0.135926,1,0.376523;FS=ATCACTAACATCATTTTCAGCATCTGCTTCTGACTTTGGATAACTTTTTT[C/T]TGACATTTCGGCAGTACCACTAAGAAGGTCATTCTTATCTGGAAGAGATT;ANN=T|missense_variant|MODERATE|Ca_17933|Ca_17933|transcript|Ca_17933.1|Coding|3/12|c.655G>A|p.Glu219Lys|840/4541|655/4254|219/1417||	GT:PL	0/0:0,21,232	0/1:114,0,78
Ca_LG_6	36468408	.	C	G	999	PASS	DP=21;VDB=0.455826;SGB=9.76429;MQSB=1;MQ0F=0;AF1=1;AC1=4;DP4=0,0,16,2;MQ=50;FQ=-30.7878;FS=TCCTTTTAGGCCTTCGTTGATTTTTGTCATTGTTTGTTTTCTCTTTACAG[C/G]CTTTGTTTGCAGTGACTATCTCTTGATTGCCATTATAAGGAATCCTTGAA;ANN=G|missense_variant|MODERATE|Ca_17933|Ca_17933|transcript|Ca_17933.1|Coding|12/12|c.3473G>C|p.Gly1158Ala|3658/4541|3473/4254|1158/1417||	GT:PL	1/1:255,54,0	1/1:0,0,0
Ca_LG_6	36468406	.	A	T	999	PASS	DP=21;VDB=0.455826;SGB=9.76429;MQSB=1;MQ0F=0;AF1=1;AC1=4;DP4=0,0,16,2;MQ=50;FQ=-30.7878;FS=TTTCCTTTTAGGCCTTCGTTGATTTTTGTCATTGTTTGTTTTCTCTTTAC[A/T]GCCTTTGTTTGCAGTGACTATCTCTTGATTGCCATTATAAGGAATCCTTG;ANN=T|missense_variant|MODERATE|Ca_17933|Ca_17933|transcript|Ca_17933.1|Coding|12/12|c.3475T>A|p.Cys1159Ser|3660/4541|3475/4254|1159/1417||	GT:PL	1/1:255,54,0	1/1:0,0,0
Ca_LG_1	36468400	.	T	A	222.002	PASS	DP=255;VDB=0.669361;SGB=13.6932;RPB=0.0348011;MQB=1;MQSB=1;BQB=0.559282;MQ0F=0;AF1=0.25;AC1=1;DP4=96,137,11,11;MQ=50;FQ=223.25;PV4=0.499816,0.465998,1,0.229874;FS=CAGAGCCTCCCAGAGGTCAGCATCATTGTGTTCAGTAAATGGATCAAGAT[T/A]AAATCGCACAGTTCCTATAAAGAGTAAGAGGACCTCAATGTTATAACAGT;ANN=A|missense_variant|MODERATE|Ca_02509|Ca_02509|transcript|Ca_02509.1|Coding|24/27|c.3991A>T|p.Asn1331Tyr|4213/5315|3991/4860|13…	GT:PL	0/0:0,255,255	0/1:255,0,255
Ca_LG_3	36439967	.	A	G	999	PASS	DP=10;VDB=0.219282;SGB=4.42685;MQSB=0.916482;MQ0F=0;AF1=1;AC1=4;DP4=0,0,3,7;MQ=50;FQ=-30.7775;FS=GTCATTCTGAATCTGCTAAACAGTTTTATCGTGGTAATAAGTATAATCAA[A/G]TAGACTATATGCATGAGAACAATGGAAGAACCAAAAGCAAAAACATTTTA;ANN=G|missense_variant|MODERATE|Ca_07399|Ca_07399|transcript|Ca_07399.1|Coding|8/8|c.2395A>G|p.Ile799Val|2733/4341|2395/3795|799/1264||,G|downstream_gene_variant|MODIFIER|Ca_07400|Ca_07400|transcr…	GT:PL	1/1:255,30,0	1/1:0,0,0
Ca_LG_5	36382380	.	C	T	111	PASS	DP=105;VDB=0.000303188;SGB=3.31571;RPB=0.381241;MQB=1;MQSB=1;BQB=0.10146;MQ0F=0;AF1=0.25;AC1=1;DP4=41,31,7,0;MQ=50;FQ=112.248;PV4=0.0384994,1,1,1;FS=TTGTGGAAGTAATAGCAATGTTGAACAAGTTGCTACTTTCAGAACAGCAA[C/T]AGTTTCGGAGGGTAAGAATGAAGAACTCACAAACAGCGGATATTCTCATC;ANN=T|missense_variant|MODERATE|Ca_14266|Ca_14266|transcript|Ca_14266.1|Coding|7/8|c.1787C>T|p.Thr596Ile|1878/2410|1787/2025|596/674||	GT:PL	0/0:0,166,255	0/1:144,0,255
Ca_LG_1	36375311	.	G	C	52.9995	PASS	DP=52;VDB=0.0058656;SGB=1.27626;RPB=0.116416;MQB=1;MQSB=1;BQB=1;MQ0F=0;AF1=0.25;AC1=1;DP4=33,8,0,4;MQ=50;FQ=54.2478;PV4=0.00332226,0.302231,1,1;FS=ATTTGCTATTGCACAAAACATGCCCGAGTTACGCCATCTCCAGCTTTTTG[G/C]AAACAAAATGACTAATGATGGTTTGCTTGCTATTCTCGATGGCTGTCCTC;ANN=C|missense_variant|MODERATE|Ca_02501|Ca_02501|transcript|Ca_02501.1|Coding|2/2|c.641G>C|p.Gly214Ala|735/1289|641/969|214/322||,C|upstream_gene…	GT:PL	0/0:0,90,255	0/1:86,0,170
Ca_LG_5	36352280	.	T	C	84.9998	PASS	DP=75;VDB=0.000878343;SGB=2.63044;RPB=0.00850098;MQB=1;MQSB=1;BQB=0.230053;MQ0F=0;AF1=0.25;AC1=1;DP4=41,22,0,6;MQ=50;FQ=86.2482;PV4=0.00314271,1,1,0.00145134;FS=CCGGTTCAATAAAGGCATCCCAACCGACGATGACCTTGACCTCGATTCCT[T/C]TCTCCTCAGAATCGCCGCCCATTCTCATTCTCCACACACCCGCCCCATCC;ANN=C|missense_variant|MODERATE|Ca_14263|Ca_14263|transcript|Ca_14263.1|Coding|1/3|c.95T>C|p.Phe32Ser|320/1262|95/651|32/216||,C|mis…	GT:PL	0/0:0,157,255	0/1:118,0,210
Ca_LG_1	36340563	.	G	C	999	PASS	DP=42;VDB=0.92502;SGB=15.0794;RPB=0.158632;MQB=1;MQSB=1;BQB=0.260866;MQ0F=0;AF1=0.500002;AC1=2;DP4=8,10,11,13;MQ=50;FQ=217.229;PV4=1,1,1,1;FS=CACGTAACCCTTTCTCTTGGATCAAAGAAGCTTATTCTTCTTCTGAAAAA[G/C]ATGTTATTGCTATGTCTGGTGTTGATACTGCTGTTTACTTTGTCTTTCTC;ANN=C|missense_variant|MODERATE|Ca_02495|Ca_02495|transcript|Ca_02495.1|Coding|1/6|c.214G>C|p.Asp72His|362/2587|214/2169|72/722||	GT:PL	1/1:255,72,0	0/0:0,54,255
Ca_LG_1	36340465	.	C	T	57.0009	PASS	DP=35;VDB=0.0221621;SGB=0.620439;RPB=0.725112;MQB=1;MQSB=1;BQB=0.999442;MQ0F=0;AF1=0.250083;AC1=1;DP4=19,9,3,0;MQ=50;FQ=58.25;PV4=0.537486,0.306831,1,1;FS=TTTGTTTGCTTTGTTACAAAGTAAACCTGGGAACAATGTAGTTTACTACC[C/T]CAATCGGATCCTTAAGGGTTTGGATCCATTTGAAGATGGATACAAGACAC;ANN=T|missense_variant|MODERATE|Ca_02495|Ca_02495|transcript|Ca_02495.1|Coding|1/6|c.116C>T|p.Pro39Leu|264/2587|116/2169|39/722||	GT:PL	0/0:0,81,255	0/1:90,0,27
Ca_LG_7	36319785	.	C	T	999	PASS	DP=16;VDB=0.830889;SGB=3.78914;RPB=0.995736;MQB=1;MQSB=0.982603;BQB=0.432745;MQ0F=0;AF1=0.5;AC1=2;DP4=2,1,4,5;MQ=50;FQ=49.0189;PV4=1,1,1,0.0546453;FS=ATGAGCTTTGTAATTCGAATTTGCAAGTGGTTTTGTTGTCTCAATCTTCT[C/T]GTTGTGATGATAAGTTAGGAAGTGAAGAAAATGGCAATGTGGAAGGGAAG;ANN=T|missense_variant|MODERATE|Ca_21285|Ca_21285|transcript|Ca_21285.1|Coding|1/1|c.589C>T|p.Arg197Cys|589/741|589/741|197/246||,T|upstream_ge…	GT:PL	0/1:252,0,76	0/1:0,0,0
Ca_LG_1	36291579	.	C	A	72.6126	PASS	DP=20;VDB=0.0058656;SGB=1.27626;RPB=0.0103432;MQB=1;MQSB=1;BQB=0.167677;MQ0F=0;AF1=0.468724;AC1=2;DP4=5,11,4,0;MQ=50;FQ=75.205;PV4=0.0260062,0.0583653,1,0.00238221;FS=CACAGCTTTAACATACTTAGTTAAGGGTATAACAAACTCTGATGGACTAG[C/A]ACTGAAATTATAAAGAATAAAACGATGTCAATCAAAAGAAACATATCATT;ANN=A|missense_variant&splice_region_variant|MODERATE|Ca_02491|Ca_02491|transcript|Ca_02491.1|Coding|9/14|c.811G>T|p.Ala271Ser…	GT:PL	0/0:0,48,255	1/1:112,12,0
Ca_LG_3	36280560	.	C	T	120.922	PASS	DP=12;VDB=6.71664e-05;SGB=3.31571;RPB=0.200967;MQB=0.964642;MQSB=1;BQB=0.964642;MQ0F=0;AF1=0.527344;AC1=2;DP4=3,1,0,7;MQ=50;FQ=106.252;PV4=0.0242424,0.140446,1,1;FS=CGAGGTAAGCAGAGGTATAGGACACGCGTATTGGAAGCGGGAAGCGTTCA[C/T]TTTAAACTCATCGTTCCAAGTCCCAGAGTCCGAACGTGTGCCTTCTCCTT;ANN=T|missense_variant|MODERATE|Ca_07381|Ca_07381|transcript|Ca_07381.1|Coding|3/5|c.773C>T|p.Thr258Ile|773/1290|773/1290|258/42…	GT:PL	0/0:0,12,143	1/1:161,21,0
Ca_LG_4	36246430	.	C	G	80.0101	PASS	DP=26;VDB=0.25494;SGB=1.94933;RPB=0.354466;MQB=1;MQSB=1;BQB=0.252779;MQ0F=0;AF1=0.5;AC1=2;DP4=15,0,3,2;MQ=50;FQ=83.0193;PV4=0.0526316,0.204214,1,0.0677369;FS=ATGCCTTTCGCTTCTTCAGCTTCCCATTTCTTCTGCTGCCATTTTTATAG[C/G]CCATTGCATGATCTCCAGTATTATCTTCAAAGGGTAATCCTTTGATTTCA;ANN=G|missense_variant|MODERATE|Ca_10933|Ca_10933|transcript|Ca_10933.1|Coding|7/7|c.787G>C|p.Ala263Pro|787/854|787/854|263/283||WARNIN…	GT:PL	0/1:110,0,214	0/1:0,0,0
Ca_LG_6	36204439	.	C	A	43.8532	PASS	DP=11;VDB=0.0221621;SGB=0.620439;RPB=0.150134;MQB=0.900802;MQSB=0.992367;BQB=0.150134;MQ0F=0;AF1=0.454498;AC1=2;DP4=4,1,0,3;MQ=50;FQ=46.3914;PV4=0.142857,0.0319791,1,1;FS=AATCTCCGGATTAACAAGCTCCAAAGCTTCAATCCTTGGACACGCAGAAA[C/A]CAAAAGATTCAGATCCAATGCGGATATGGTAACACCACTCAATGAAAGAG;ANN=A|missense_variant|MODERATE|Ca_17914|Ca_17914|transcript|Ca_17914.1|Coding|1/1|c.511G>T|p.Val171Phe|576/1328|511/1263|…	GT:PL	0/0:0,15,186	1/1:82,9,0
Ca_LG_7	36193609	.	C	T	60.6617	PASS	DP=51;VDB=0.0221621;SGB=0.620439;RPB=0.997564;MQB=1;MQSB=1;BQB=0.973264;MQ0F=0;AF1=0.439175;AC1=2;DP4=24,17,0,3;MQ=50;FQ=62.9985;PV4=0.0860767,0.325098,1,1;FS=GAAGCTGGAGACCTTGACACGTGGAGAATCTGCTACACGGTTTCCTCTCT[C/T]TGTTAACCTCCACATGGTAAGGCCCAACGTCGGTGCAACCTTCCGTACAT;ANN=T|missense_variant|MODERATE|Ca_21280|Ca_21280|transcript|Ca_21280.1|Coding|4/5|c.686G>A|p.Arg229Lys|767/1452|686/1092|229/363||	GT:PL	0/0:0,123,255	1/1:99,9,0
Ca_LG_3	36136843	.	G	A	999	PASS	DP=39;VDB=0.497517;SGB=12.3071;RPB=0.977751;MQB=1;MQSB=1;BQB=0.000296786;MQ0F=0;AF1=0.500997;AC1=2;DP4=9,0,11,9;MQ=50;FQ=195.263;PV4=0.0270335,1.27677e-10,1,0.0291069;FS=CATTTGCTCTATCGGTTTCCGGGGATTTGACAGCTTTAGCCAACCAATGG[G/A]AAGAATTACTCCCTGGTACTATCAATCGAAGAGAAAGGTACCATGCCCTT;ANN=A|missense_variant|MODERATE|Ca_07361|Ca_07361|transcript|Ca_07361.1|Coding|4/6|c.985G>A|p.Glu329Lys|1287/2758|985/2196|…	GT:PL	1/1:255,60,0	0/0:0,27,233
Ca_LG_5	36119079	.	C	T	132.091	PASS	DP=18;VDB=5.52906e-06;SGB=4.69269;RPB=0.687289;MQB=1;MQSB=1;BQB=0.743567;MQ0F=0;AF1=0.255306;AC1=1;DP4=3,5,0,9;MQ=50;FQ=133.384;PV4=0.0823529,0.217868,1,1;FS=TTGAATTCTGATTAGGTGTCTCTAAACAACTCATGCTTTCAACATTTTTT[C/T]CTTTATTATAATATGCTTCATGAATATGAATATTCTCTTCATCCTCCATC;ANN=T|missense_variant|MODERATE|Ca_14243|Ca_14243|transcript|Ca_14243.1|Coding|1/2|c.53G>A|p.Gly18Glu|202/1217|53/717|18/238||,T|upstre…	GT:PL	0/0:0,15,179	0/1:165,0,69
Ca_LG_4	36102991	.	C	A	999	PASS	DP=56;VDB=0.998002;SGB=36.0437;MQSB=1;MQ0F=0;AF1=1;AC1=4;DP4=0,0,33,23;MQ=50;FQ=-30.7879;FS=TGTTTTAAATTTAGGACAATTATGCTTGTTCAGGGAGAAGCAAATAAGGG[C/A]TGCTGAGGAAAGACTACTGGAGGAGGATGTACCAAGGACTGCTGATGAGT;ANN=A|missense_variant|MODERATE|Ca_10922|Ca_10922|transcript|Ca_10922.1|Coding|35/42|c.4889C>A|p.Ala1630Asp|4964/6123|4889/6048|1630/2015||	GT:PL	1/1:255,169,0	1/1:0,0,0
Ca_LG_7	36075188	.	C	T	64.9996	PASS	DP=48;VDB=0.00187095;SGB=1.94933;RPB=0.00765006;MQB=1;MQSB=1;BQB=0.0836701;MQ0F=0;AF1=0.25;AC1=1;DP4=17,26,0,5;MQ=50;FQ=66.2479;PV4=0.145931,0.0466367,1,0.000169054;FS=TGCAGCATCAGCCAGAGAACAGCCGATACGCTCATTTGACATCCGATACA[C/T]ACCAACCTGCAAATAACCGTCAGAAGAAAATTAACATCTAAGGATCAACA;ANN=T|missense_variant|MODERATE|Ca_21269|Ca_21269|transcript|Ca_21269.1|Coding|3/7|c.1006G>A|p.Val336Met|1250/2893|1006/2130|…	GT:PL	0/0:0,114,255	0/1:98,0,112
Ca_LG_4	36071738	.	G	C,T	110.205	PASS	DP=11;VDB=5.52906e-06;SGB=-1.03866;RPB=1;MQB=1;BQB=0.611111;MQ0F=0;AF1=0.728606;AC1=3;DP4=0,2,0,9;MQ=50;FQ=8.43445;PV4=1,1,1,1;FS=GTTAAGAGACGAGATATAAATGGCGTGATATATAAACACACCTGCATACT[G/C]AAGTAGTGTACGATACACATATTCGATATCCACAAACATGATCCTGTCTC;ANN=C|missense_variant&splice_region_variant|MODERATE|Ca_10921|Ca_10921|transcript|Ca_10921.1|Coding|3/6|c.270C>G|p.Phe90Leu|270/704|270/704|90/233||WARNING_TRANSC…	GT:PL	0/1:112,60,99,13,0,50	1/1:95,9,0,95,9,95
Ca_LG_4	36071737	.	T	C	207.205	PASS	DP=14;VDB=3.87165e-08;SGB=-0.949327;RPB=0.782349;MQB=1;BQB=0.973096;MQ0F=0;AF1=0.72856;AC1=3;DP4=0,3,0,11;MQ=50;FQ=27.7696;PV4=1,1,1,0.172747;FS=TGTTAAGAGACGAGATATAAATGGCGTGATATATAAACACACCTGCATAC[T/C]GAAGTAGTGTACGATACACATATTCGATATCCACAAACATGATCCTGTCT;ANN=C|missense_variant&splice_region_variant|MODERATE|Ca_10921|Ca_10921|transcript|Ca_10921.1|Coding|3/6|c.271A>G|p.Arg91Gly|271/704|271/704|91/233|…	GT:PL	0/1:149,0,59	1/1:95,9,0
Ca_LG_3	36015666	.	A	T	120.011	PASS	DP=20;VDB=1.33331e-05;SGB=4.00342;RPB=0.0686612;MQB=1;MQSB=1;BQB=0.295105;MQ0F=0;AF1=0.5;AC1=2;DP4=6,1,0,8;MQ=50;FQ=123.02;PV4=0.0013986,0.00309466,1,1;FS=GCGTATAGCTGAATTTATATCAGAACCCATAATCTTATTCTTATCCTTGT[A/T]GTTGAAGTACTGGAACTTGAATTCATCTGCCAATTTCTTAAATGTTTTGA;ANN=T|missense_variant|MODERATE|Ca_07351|Ca_07351|transcript|Ca_07351.1|Coding|3/7|c.160T>A|p.Tyr54Asn|488/2639|160/1908|54/635||,T|downst…	GT:PL	0/1:0,0,0	0/1:150,0,193
Ca_LG_3	36015653	.	T	A	131.011	PASS	DP=19;VDB=0.0013547;SGB=2.63044;RPB=0.0102252;MQB=0.961166;MQSB=0.961166;BQB=0.143152;MQ0F=0;AF1=0.5;AC1=2;DP4=0,7,6,0;MQ=50;FQ=116.934;PV4=0.000582751,1,1,0.149845;FS=CCCAGTGCTGTTGGCGTATAGCTGAATTTATATCAGAACCCATAATCTTA[T/A]TCTTATCCTTGTAGTTGAAGTACTGGAACTTGAATTCATCTGCCAATTTC;ANN=A|missense_variant|MODERATE|Ca_07351|Ca_07351|transcript|Ca_07351.1|Coding|3/7|c.173A>T|p.Asn58Ile|501/2639|173/1908|58/6…	GT:PL	0/1:0,0,0	0/1:161,0,144
Ca_LG_5	36000829	.	C	A	132.012	PASS	DP=14;VDB=6.92946e-08;SGB=5.72994;RPB=0.166667;MQB=1;MQSB=1;BQB=0.916667;MQ0F=0;AF1=0.500148;AC1=2;DP4=1,1,12,0;MQ=50;FQ=6.20814;PV4=0.142857,1,1,0.0020689;FS=GTAATAAGGCATAACGATGTACCACAGGTCAACAACAGAAAGTGACGGCA[C/A]CTTCTAGCCCTTTTCGGACTTCTGCTCCTGCTGGGGCTTCTGCTGCGACT;ANN=A|missense_variant|MODERATE|Ca_14231|Ca_14231|transcript|Ca_14231.1|Coding|9/12|c.654G>T|p.Arg218Ser|654/878|654/878|218/291||WARN…	GT:PL	0/1:162,0,32	0/1:0,0,0
Ca_LG_6	35952018	.	A	G,T	154.001	PASS	DP=88;VDB=5.60519e-45;SGB=1.42352;MQSB=1;MQ0F=0;AF1=1;AC1=4;DP4=0,0,82,4;MQ=50;FQ=-30.7876;FS=ATAAAACATAAACCAAAACAAGTTAATACATCTAAAACAAAGATATTAAG[A/G]TCCTGTAAAATATCACACATAGTTAACATTTAACTTACTATGCATAACAG;ANN=G|missense_variant&splice_region_variant|MODERATE|Ca_17899|Ca_17899|transcript|Ca_17899.1|Coding|4/4|c.242T>C|p.Ile81Thr|242/247|242/247|81/81||WARNING_TRANSCRIPT_MULTIPLE_STOP_CODONS,T|missense_…	GT:PL	1/1:255,255,255,255,0,120	1/1:255,114,68,182,0,170
Ca_LG_5	35890050	.	G	C	999	PASS	DP=433;VDB=0.999965;SGB=242.602;RPB=0.399048;MQB=1;MQSB=1;BQB=0.692313;MQ0F=0;AF1=0.5;AC1=2;DP4=54,24,218,136;MQ=50;FQ=217.229;PV4=0.243959,1,1,1;FS=CAATCACCAGCAGTCGCCTTTGTAAGATGCTAGCCATGAAGAGGAAAATG[G/C]AGCACATGCCAAACATGACTGTGATGGGGAATGCATCCACCTGTACATAA;ANN=C|missense_variant|MODERATE|Ca_14214|Ca_14214|transcript|Ca_14214.1|Coding|8/9|c.1328C>G|p.Ser443Cys|1328/1447|1328/1447|443/481||WARNING_TR…	GT:PL	1/1:255,255,0	0/0:0,235,255
Ca_LG_1	35880725	.	C	G	118	PASS	DP=527;VDB=0.000465145;SGB=13.6932;RPB=4.1353e-05;MQB=1;MQSB=1;BQB=0.930365;MQ0F=0;AF1=0.25;AC1=1;DP4=297,198,11,11;MQ=50;FQ=119.249;PV4=0.379696,0.265852,1,0.05773;FS=TGATGCCCTTGGTAAACCTTAATATCTTCACCAGTTGACATAGACCAAAG[C/G]CTAGCAGTTGAATCAGAGGAGGCTGCAATGACAAGGTTTATGTGCGTAAA;ANN=G|missense_variant|MODERATE|Ca_02444|Ca_02444|transcript|Ca_02444.1|Coding|15/15|c.1558G>C|p.Ala520Pro|1558/1663|1558/166…	GT:PL	0/0:0,255,255	0/1:151,0,255
Ca_LG_1	35860112	.	C	A	78.9998	PASS	DP=50;VDB=0.000652271;SGB=2.63044;RPB=0.000914544;MQB=1;MQSB=1;BQB=0.608006;MQ0F=0;AF1=0.25;AC1=1;DP4=18,24,6,0;MQ=50;FQ=80.2481;PV4=0.0219363,0.26694,1,1;FS=AAAATACCGCAACATTTTTGCAATTTACATCGACGCCAGCTTCCATAAGC[C/A]AATGATAAGTTTTAAATTTCCTATAGCAACGCTCTGCTTCAGAATCAAGC;ANN=A|missense_variant|MODERATE|Ca_02442|Ca_02442|transcript|Ca_02442.1|Coding|4/5|c.1766G>T|p.Trp589Leu|1796/1957|1766/1824|589/607||,…	GT:PL	0/0:0,111,255	0/1:112,0,79
Ca_LG_5	35858759	.	C	T	999	PASS	DP=174;VDB=0.0035858;SGB=5.68942;MQSB=1;MQ0F=0;AF1=1;AC1=4;DP4=0,0,46,127;MQ=50;FQ=-142.755;FS=TTGCCGTATTTTTCGTTGAACAGAAGCCTTCACTTGATTCTGTGCAGACA[C/T]CTCTTCAGATGAAAATCTAAAAAAAAGAAATGAAAAGAAAAAATTATTTT;ANN=T|missense_variant|MODERATE|Ca_14211|Ca_14211|transcript|Ca_14211.1|Coding|2/8|c.28G>A|p.Val10Met|97/967|28/546|10/181||,T|downstream_gene_variant|MODIFIER|Ca_14210|Ca_14210|transcript|Ca_14210.…	GT:PL	1/1:255,255,0	1/1:255,111,0
Ca_LG_7	35853036	.	G	A	58.8532	PASS	DP=10;VDB=0.0221621;SGB=0.620439;RPB=0.900802;MQB=0.900802;MQSB=1;BQB=0.750668;MQ0F=0;AF1=0.454498;AC1=2;DP4=3,2,3,0;MQ=50;FQ=61.3915;PV4=0.464286,0.130273,1,1;FS=AACTTTTTTAGATCCCAAAATTGTTCACAATCCACCAACGACGATGAACA[G/A]TAATAATAATCCACCGAAGAATGCAACGACGCCGTCGATTCCCGCTAACC;ANN=A|missense_variant|MODERATE|Ca_21246|Ca_21246|transcript|Ca_21246.1|Coding|1/2|c.8G>A|p.Ser3Asn|121/2171|8/1584|3/527||,A|upst…	GT:PL	0/0:0,15,190	1/1:97,9,0
Ca_LG_1	35800145	.	C	G	999	PASS	DP=38;VDB=0.377753;SGB=9.76429;RPB=0.106077;MQB=1;MQSB=1;BQB=0.0395271;MQ0F=0;AF1=0.503969;AC1=2;DP4=7,0,17,1;MQ=50;FQ=172.365;PV4=1,0.000242585,1,0.0489764;FS=ATATCTATATATGCTTCTTCCATAACTCCTTATGGCAGCTTTCTGACCTT[C/G]CAGAATCATCTTCTTGACTCGGACTTCAAAACCATTCCATCCTATGGTGC;ANN=G|missense_variant|MODERATE|Ca_02434|Ca_02434|transcript|Ca_02434.1|Coding|10/10|c.1720G>C|p.Glu574Gln|1720/1806|1720/1806|574/60…	GT:PL	1/1:255,54,0	0/0:0,21,210
Ca_LG_1	35800084	.	G	A	138.678	PASS	DP=13;VDB=0.00262321;SGB=2.63044;RPB=0.623736;MQB=0.961166;MQSB=1;BQB=0.695312;MQ0F=0;AF1=0.49605;AC1=2;DP4=7,0,5,1;MQ=50;FQ=132.11;PV4=0.461538,0.119614,1,1;FS=GTTTGTTAATGCATGAACTAGCTTGCTAATGGTGTTTGCACATGCACTCT[G/A]AACACCTAGGATATCTATATATGCTTCTTCCATAACTCCTTATGGCAGCT;ANN=A|missense_variant|MODERATE|Ca_02434|Ca_02434|transcript|Ca_02434.1|Coding|10/10|c.1781C>T|p.Ser594Leu|1781/1806|1781/1806|594/6…	GT:PL	1/1:179,18,0	0/0:0,21,170
Ca_LG_4	35772007	.	A	C	999	PASS	DP=20;VDB=4.27928e-06;SGB=9.76429;MQSB=1;MQ0F=0;AF1=1;AC1=4;DP4=0,0,16,2;MQ=50;FQ=-30.7878;FS=TTTTCAGGTTATAGTTTTCTTCGAGTAATAAAGGCAAGCTCCATTTGGAG[A/C]AAAGTGAAACATCTAGCTTCCTGTCCATATTCTTTTAATAAACGTTTGAA;ANN=C|missense_variant|MODERATE|Ca_10906|Ca_10906|transcript|Ca_10906.1|Coding|4/4|c.499A>C|p.Lys167Gln|499/679|499/679|167/225||WARNING_TRANSCRIPT_MULTIPLE_STOP_CODONS	GT:PL	1/1:255,54,0	1/1:0,0,0
Ca_LG_4	35770337	.	A	C	70.9997	PASS	DP=48;VDB=0.0221621;SGB=0.620439;RPB=1;MQB=1;MQSB=1;BQB=0.373673;MQ0F=0;AF1=0.25;AC1=1;DP4=15,13,3,0;MQ=50;FQ=72.248;PV4=0.245161,1,1,1;FS=AAATATGGTCCAACAGTATGCAAGGCTGTGATTTATGCTCCACCTAATGG[A/C]TCTCCCTTCAACATACCTACAAAGCTAAATGAGGGAACCAACTTAGAATT;ANN=C|missense_variant|MODERATE|Ca_10906|Ca_10906|transcript|Ca_10906.1|Coding|3/4|c.328A>C|p.Ile110Leu|328/679|328/679|110/225||WARNING_TRANSCRIPT_MULTIP…	GT:PL	0/0:0,69,255	0/1:104,0,158
Ca_LG_1	35764709	.	A	G	74.9997	PASS	DP=92;VDB=6.71664e-05;SGB=3.31571;RPB=0.00162711;MQB=1;MQSB=1;BQB=0.757411;MQ0F=0;AF1=0.25;AC1=1;DP4=45,24,7,0;MQ=50;FQ=76.248;PV4=0.0903352,0.167735,1,0.000797959;FS=CAACAACAACCAAAGAAGGTGTAAGTTCAAATATCTCAGCAGCAATAGTC[A/G]ATGGTCCTGTCACACCTTCTCTTGTACCTTCCAAACTCACCCTACAATCC;ANN=G|missense_variant|MODERATE|Ca_02431|Ca_02431|transcript|Ca_02431.1|Coding|1/1|c.1244T>C|p.Leu415Ser|1388/1852|1244/1512|4…	GT:PL	0/0:0,141,255	0/1:108,0,255
Ca_LG_1	35753502	.	G	T	999	PASS	DP=70;VDB=0.98011;SGB=33.9643;RPB=0.995739;MQB=1;MQSB=1;BQB=0.768815;MQ0F=0;AF1=0.500008;AC1=2;DP4=5,11,35,18;MQ=50;FQ=217.229;PV4=0.020329,1,1,0.378033;FS=GCCTAAGTATATGATTCTTCACATGCGGCGATTTACTAAGAACAATTTTT[G/T]TGTGGAAAAGAATCCTACTTTAGGTAGGAATTTAATTGAAATGAACCAAA;ANN=T|missense_variant|MODERATE|Ca_02429|Ca_02429|transcript|Ca_02429.1|Coding|8/10|c.1388G>T|p.Cys463Phe|1538/2274|1388/1677|463/558||,T…	GT:PL	1/1:255,160,0	0/0:0,48,255
Ca_LG_7	35748435	.	G	T	173.001	PASS	DP=428;VDB=5.52906e-06;SGB=4.69269;RPB=0.000396445;MQB=1;MQSB=1;BQB=1.52016e-05;MQ0F=0;AF1=0.25;AC1=1;DP4=181,200,9,0;MQ=50;FQ=174.249;PV4=0.00139972,1,1,0.0418271;FS=AACTTCTGCAGCATTATCTACAGCCATGTCATCCTCATCTGTGGCTTTTT[G/T]CTTCTTCTTCTTGGATTTCTTGGCTGAAGCTTCTTCTGTTTCCATTTCTG;ANN=T|missense_variant|MODERATE|Ca_21237|Ca_21237|transcript|Ca_21237.1|Coding|8/8|c.1357C>A|p.Gln453Lys|1451/1906|1357/1578|4…	GT:PL	0/0:0,255,255	0/1:206,0,185
Ca_LG_3	35661562	.	C	T	32.0019	PASS	DP=94;VDB=0.0058656;SGB=1.27626;RPB=0.00625065;MQB=1;MQSB=1;BQB=0.00935431;MQ0F=0;AF1=0.25;AC1=1;DP4=41,37,4,0;MQ=50;FQ=33.2495;PV4=0.122946,1,1,0.0490935;FS=GCAATTACCATTATATAGCAGCAACAAAAATGGTCCAAATAGACCAAGAT[C/T]AGACTAAAAACTTATGTTGAATTCAGTTGGAGCCATTGCCATGCTACTTC;ANN=T|missense_variant|MODERATE|Ca_07316|Ca_07316|transcript|Ca_07316.1|Coding|17/17|c.1793C>T|p.Ser598Leu|2018/2372|1793/1800|598/599|…	GT:PL	0/0:0,148,255	0/1:65,0,255
Ca_LG_4	35659643	.	T	C	999	PASS	DP=20;VDB=0.99866;SGB=-1.12814;MQSB=1;MQ0F=0;AF1=1;AC1=4;DP4=0,0,11,4;MQ=50;FQ=-46.6142;FS=ATCGCATTCGGACTTTGAACTTTACCATCACGCTTCCGTCTTCTACCGTA[T/C]ATAACAAACACCAAAACCGCTACACCAAGTAATCCAACAATTCCAACCAC;ANN=C|missense_variant|MODERATE|Ca_10902|Ca_10902|transcript|Ca_10902.1|Coding|1/2|c.1467A>G|p.Ile489Met|1634/3108|1467/2775|489/924||	GT:PL	1/1:255,30,0	1/1:136,15,0
Ca_LG_4	35659119	.	G	A	999	PASS	DP=29;VDB=0.607773;SGB=-1.09901;MQSB=1;MQ0F=0;AF1=1;AC1=4;DP4=0,0,12,11;MQ=50;FQ=-52.7449;FS=GAGCAACATCTAAGGCAATGGAAAGCCTTCTCTTCCATCCAAGCGGTTCC[G/A]ACCCGTCATCTTTCCATTCAAAGAGATGTTGACTAAGAGGCCCTTGAGGC;ANN=A|missense_variant|MODERATE|Ca_10902|Ca_10902|transcript|Ca_10902.1|Coding|1/2|c.1991C>T|p.Ser664Leu|2158/3108|1991/2775|664/924||	GT:PL	1/1:255,48,0	1/1:152,21,0
Ca_LG_3	35645207	.	G	C	999	PASS	DP=345;VDB=0.0561517;SGB=87.1666;RPB=0.0595188;MQB=1;MQSB=1;BQB=0.64817;MQ0F=0;AF1=0.5;AC1=2;DP4=111,38,98,30;MQ=50;FQ=217.229;PV4=0.779685,0.42939,1,0.299747;FS=GTATCCACGCAAGGACGGCGTCGATTTCGAACCGAACTCAATTTGTCTGT[G/C]GAAGATGGTACAGAGTTTCATGGAAGAGAAACATTCCGTTTCTGTCACGT;ANN=C|missense_variant|MODERATE|Ca_07315|Ca_07315|transcript|Ca_07315.1|Coding|1/3|c.206G>C|p.Trp69Ser|206/997|206/997|69/331||WARN…	GT:PL	1/1:255,255,0	0/0:0,255,255
Ca_LG_1	35625707	.	A	G	71.2134	PASS	DP=20;VDB=0.00388909;SGB=-3.4825;RPB=0.028903;MQB=1;MQSB=1;BQB=0.252779;MQ0F=0;AF1=0.728396;AC1=3;DP4=5,10,4,1;MQ=50;FQ=76.7676;PV4=0.127322,0.0210574,1,0.00812266;FS=TTATTGGCTCTCTCTTCCTTAATGTGTGTAATGCCTTTAACTTTATATAG[A/G]TATGGTTGGGTGGCGCACATCCTCTATAAGGAGGGAAACCGAACTTGGTA;ANN=G|missense_variant&splice_region_variant|MODERATE|Ca_02416|Ca_02416|transcript|Ca_02416.1|Coding|8/11|c.911A>G|p.His304Arg…	GT:PL	0/1:25,0,255	1/1:83,9,0
Ca_LG_3	35606952	.	C	A	37.0001	PASS	DP=74;VDB=0.00187095;SGB=1.94933;RPB=0.0668193;MQB=1;MQSB=1;BQB=0.634189;MQ0F=0;AF1=0.25;AC1=1;DP4=26,36,0,5;MQ=50;FQ=38.2482;PV4=0.147875,0.174409,1,1;FS=AGGAGAAAGTCAGCAAAATCTTTAATTTCTGATGATAGTTCTGATGCCGA[C/A]AAAAAACCAAGTAGAAAAAGAAAAACATCTTCCAAAGACAGAAGGAAGAG;ANN=A|missense_variant|MODERATE|Ca_07312|Ca_07312|transcript|Ca_07312.1|Coding|9/14|c.621C>A|p.Asp207Glu|767/2546|621/2001|207/666||	GT:PL	0/0:0,135,255	0/1:70,0,255
Ca_LG_4	35576583	.	T	G	999	PASS	DP=22;VDB=0.0259883;SGB=-1.08565;MQ0F=0;AF1=1;AC1=4;DP4=0,0,16,0;MQ=50;FQ=-46.6832;FS=GATTAGTGAGTTTCTCATCCATAGCATTTGGACTAGGTAGTGCTTGCATT[T/G]TGTTTTTGACATAACCAGGTGGTGCCTTTTTGTCATATGCTTGTGCTATA;ANN=G|missense_variant|MODERATE|Ca_10898|Ca_10898|transcript|Ca_10898.1|Coding|3/3|c.351A>C|p.Gln117His|351/442|351/442|117/146||WARNING_TRANSCRIPT_MULTIPLE_STOP_CODONS	GT:PL	1/1:231,33,0	1/1:143,15,0
Ca_LG_4	35555727	.	G	A	999	PASS	DP=10;VDB=0.0816964;SGB=3.78914;MQSB=1;MQ0F=0;AF1=1;AC1=4;DP4=0,0,2,7;MQ=50;FQ=-30.7671;FS=AGGAGGAACATGAAATGGTTCGTTTGTAGTTGTTGAAGCACGGGGTGGTG[G/A]AGCGCGTAGACAAAGAAGGGGTTGGAAGGTTGTTGAGAGTGAAGAATGAC;ANN=A|missense_variant|MODERATE|Ca_10897|Ca_10897|transcript|Ca_10897.1|Coding|1/9|c.53C>T|p.Ser18Phe|53/1230|53/1230|18/409||	GT:PL	1/1:237,27,0	1/1:0,0,0
Ca_LG_4	35553255	.	G	C	999	PASS	DP=15;VDB=0.99995;SGB=-1.28311;MQSB=1;MQ0F=0;AF1=1;AC1=4;DP4=0,0,5,10;MQ=50;FQ=-50.9778;FS=ATAGCGACTGTTGCCATACCAATCCTTGCCGATATTCATCAACATCATCA[G/C]TTTCATCATCTGGGAAACGTCCAACGACAGCAATGGCATTCACTTTTGAC;ANN=C|missense_variant|MODERATE|Ca_10897|Ca_10897|transcript|Ca_10897.1|Coding|5/9|c.635C>G|p.Thr212Ser|635/1230|635/1230|212/409||,C|upstream_gene_variant|MODIFIER|Ca_10896|Ca_10896|transcript|Ca_10896…	GT:PL	1/1:211,21,0	1/1:179,24,0
Ca_LG_4	35548240	.	T	A	58.9995	PASS	DP=30;VDB=0.0058656;SGB=1.27626;RPB=0.232455;MQB=1;MQSB=1;BQB=0.457443;MQ0F=0;AF1=0.25;AC1=1;DP4=18,8,0,4;MQ=50;FQ=60.2478;PV4=0.0180624,1,1,0.283967;FS=TCTTAGCAGCAGGATGTTGAACCTCAAGTTCATTTACAATAGTGGCGGCA[T/A]CATTGGTCACAAAAAGTTTATCCAAATGATTTATAACCATTTTATTCATC;ANN=A|missense_variant|MODERATE|Ca_10896|Ca_10896|transcript|Ca_10896.1|Coding|2/13|c.203A>T|p.Asp68Val|352/2176|203/1641|68/546||,A|downstr…	GT:PL	0/0:0,63,255	0/1:92,0,93
Ca_LG_4	35544937	.	C	T	999	PASS	DP=99;VDB=0.296521;SGB=8.64497;MQSB=1;MQ0F=0;AF1=1;AC1=4;DP4=0,0,52,43;MQ=50;FQ=-64.7538;FS=CAGTACTTCCTCTTAAGACAACAGTTGATACAGAATTGCCACCTTCTTCA[C/T]TTTTTACAATGGTCACCTGAAACATTATACAAAAAAAGATGGAGTGTCAT;ANN=T|missense_variant|MODERATE|Ca_10896|Ca_10896|transcript|Ca_10896.1|Coding|9/13|c.1103G>A|p.Ser368Asn|1252/2176|1103/1641|368/546||	GT:PL	1/1:255,253,0	1/1:200,33,0
Ca_LG_4	35544562	.	T	G	999	PASS	DP=164;VDB=0.999914;SGB=1.90859;MQSB=1;MQ0F=0;AF1=1;AC1=4;DP4=0,0,85,79;MQ=50;FQ=-151.755;FS=CAAAAAAGATTAAAGGGAAATACATCATACCCTGTCTCTTTGAAAGAAAA[T/G]TCTTTGACCCGCTTAGCTAACTCAATTTCAGTTGCCGCAGCTCCAGGTAC;ANN=G|missense_variant|MODERATE|Ca_10896|Ca_10896|transcript|Ca_10896.1|Coding|10/13|c.1284A>C|p.Glu428Asp|1433/2176|1284/1641|428/546||	GT:PL	1/1:255,255,0	1/1:255,120,0
Ca_LG_1	35540391	.	A	G	72.6864	PASS	DP=13;VDB=0.318564;SGB=0.620439;RPB=0.716531;MQB=1;BQB=0.152558;MQ0F=0;AF1=0.441094;AC1=2;DP4=8,0,3,0;MQ=50;FQ=75.0501;PV4=1,1,1,1;FS=TCTTGGACTGGCAAATACTATGGCTGTAACTGGTGATGCTTTTATAGATG[A/G]ATCATTTGGTTTGTTATACCCATTTGTAACAATGTCCACTGCATTTAGAG;ANN=G|missense_variant|MODERATE|Ca_02408|Ca_02408|transcript|Ca_02408.1|Coding|2/2|c.748T>C|p.Ser250Pro|748/1209|748/1209|250/402||,G|upstream_gene_variant|MOD…	GT:PL	1/1:111,9,0	0/0:0,24,166
Ca_LG_4	35525719	.	C	T	999	PASS	DP=89;VDB=0.314216;SGB=12.8381;MQSB=0.00772721;MQ0F=0;AF1=1;AC1=4;DP4=0,0,62,26;MQ=47;FQ=-39.7848;FS=CCTCAAAGCTGTTGACTTGTATCTAGAGAAAAATAGCCTTCAATTGGAGG[C/T]TGAGGTAGTACTCTCTTTCACCGTTTCACACGTTCTTTCCCTTTTTGATT;ANN=T|missense_variant|MODERATE|Ca_10894|Ca_10894|transcript|Ca_10894.1|Coding|7/10|c.878C>T|p.Ala293Val|1101/1834|878/1224|293/407||,T|missense_variant|MODERATE|Ca_10894|Ca_10894|transcript|C…	GT:PL	1/1:255,255,0	1/1:9,9,0
Ca_LG_4	35525704	.	G	A	999	PASS	DP=64;VDB=0.0816388;SGB=8.20261;MQSB=0.0119053;MQ0F=0;AF1=1;AC1=4;DP4=0,0,48,16;MQ=47;FQ=-39.7848;FS=AGGTGTTACAAATGCCCTCAAAGCTGTTGACTTGTATCTAGAGAAAAATA[G/A]CCTTCAATTGGAGGCTGAGGTAGTACTCTCTTTCACCGTTTCACACGTTC;ANN=A|missense_variant|MODERATE|Ca_10894|Ca_10894|transcript|Ca_10894.1|Coding|7/10|c.863G>A|p.Ser288Asn|1086/1834|863/1224|288/407||,A|missense_variant|MODERATE|Ca_10894|Ca_10894|transcript|C…	GT:PL	1/1:255,184,0	1/1:9,9,0
Ca_LG_5	35525547	.	G	C	115.003	PASS	DP=25;VDB=1.33331e-05;SGB=4.00342;RPB=0.00222367;MQB=1;MQSB=1;BQB=0.973216;MQ0F=0;AF1=0.250167;AC1=1;DP4=13,4,0,8;MQ=50;FQ=116.253;PV4=0.000457666,0.152182,1,0.107631;FS=GTATCATTCTTATTCAATGCAAGTTCATGGCTATATCTCTTTGCCTGCAA[G/C]TGATGATGGTAGTTCATTTATCCTCGTCCATGGGGTAGGTCTTAATCTTA;ANN=C|missense_variant|MODERATE|Ca_14176|Ca_14176|transcript|Ca_14176.1|Coding|4/13|c.524G>C|p.Ser175Thr|524/2025|524/2025|…	GT:PL	0/0:0,30,255	0/1:148,0,142
Ca_LG_4	35521544	.	C	A	999	PASS	DP=50;VDB=0.368142;SGB=4.11627;MQSB=0.184185;MQ0F=0;AF1=1;AC1=4;DP4=0,0,23,27;MQ=46;FQ=-46.7536;FS=AACAGAAGAACCATTAATTTATTCATTTTACAGCTTCTCGCTTAAATTCC[C/A]AGGGCAATCAAAACTCAGGTATAAATTCTTCAATCACTTCTAAATTATCT;ANN=A|missense_variant|MODERATE|Ca_10894|Ca_10894|transcript|Ca_10894.1|Coding|2/10|c.101C>A|p.Pro34Gln|324/1834|101/1224|34/407||,A|missense_variant|MODERATE|Ca_10894|Ca_10894|transcript|Ca_108…	GT:PL	1/1:255,135,0	1/1:164,15,0
Ca_LG_5	35499235	.	A	G	999	PASS	DP=276;VDB=0.201201;SGB=130.142;RPB=0.00245691;MQB=1;MQSB=1;BQB=0.994327;MQ0F=0;AF1=0.5;AC1=2;DP4=38,43,90,100;MQ=50;FQ=217.229;PV4=1,1,1,1;FS=AATATAGCTTTATTTCATAGTATTTGATATCAAACAATATTTGCAGGAAG[A/G]GACACAAGAGGATTCTGAAAGCGAAGATGATGAGCAGCAGATTTATAATC;ANN=G|missense_variant|MODERATE|Ca_14174|Ca_14174|transcript|Ca_14174.1|Coding|5/7|c.356A>G|p.Glu119Gly|356/774|356/774|119/257||	GT:PL	1/1:255,255,0	0/0:0,244,255
Ca_LG_1	35477687	.	T	A	999	PASS	DP=97;VDB=0.690554;SGB=41.4189;RPB=0.914959;MQB=1;MQSB=1;BQB=0.506216;MQ0F=0;AF1=0.5;AC1=2;DP4=19,10,38,24;MQ=50;FQ=217.229;PV4=0.817278,1,1,0.01365;FS=CCCCAGTAGCCAGAAGGTAGTGATGGCTTTACTAGTCTCCGTATATTTAT[T/A]GAGTATGCAAACTTAACTTTCTCATTATCCTTCACTCGCGAAGCCTTTAT;ANN=A|missense_variant|MODERATE|Ca_02400|Ca_02400|transcript|Ca_02400.1|Coding|2/2|c.863A>T|p.Gln288Leu|863/1349|863/1349|288/448||WARNING_TR…	GT:PL	1/1:255,187,0	0/0:0,87,255
Ca_LG_1	35477246	.	C	T	999	PASS	DP=92;VDB=4.52531e-28;SGB=43.6683;RPB=0.302272;MQB=1;MQSB=1;BQB=0.799198;MQ0F=0;AF1=0.500008;AC1=2;DP4=16,0,64,3;MQ=50;FQ=176.229;PV4=1,1,1,1;FS=CATCATCAATACTTGGCTCGCTCTTGACTACTAGAAAAGATTTGCATGTC[C/T]TCTCTAAAAGCAAACAAAGCTTCCTCAATCAAAGACACCAAAACCTTAAA;ANN=T|missense_variant|MODERATE|Ca_02400|Ca_02400|transcript|Ca_02400.1|Coding|2/2|c.1304G>A|p.Arg435Lys|1304/1349|1304/1349|435/448||WARNING_TRANSC…	GT:PL	1/1:255,202,0	0/0:0,48,214
Ca_LG_1	35473396	.	A	G	999	PASS	DP=21;VDB=0.0730121;SGB=6.39181;RPB=1;MQB=1;MQSB=1;BQB=1;MQ0F=0;AF1=0.667268;AC1=3;DP4=0,1,5,8;MQ=50;FQ=-4.12103;PV4=1,1,1,0.241291;FS=GGCTATAACTGCCTCAATCTTAATTAGGGCTGCTACCGTTTTACTTCACC[A/G]GCCGCCAGCTTTTCTAGAGCAGAGACCTATAATCTGGGGAGGAATTACTG;ANN=G|missense_variant|MODERATE|Ca_02398|Ca_02398|transcript|Ca_02398.1|Coding|3/3|c.605A>G|p.Gln202Arg|769/860|605/696|202/231||,G|downstream_gene_variant|MO…	GT:PL	1/1:255,39,0	0/1:0,3,31
Ca_LG_1	35473264	.	C	T	124.091	PASS	DP=23;VDB=2.26006e-08;SGB=7.4578;RPB=0.0536647;MQB=1;MQSB=1;BQB=0.0130503;MQ0F=0;AF1=0.255306;AC1=1;DP4=5,5,13,0;MQ=50;FQ=125.384;PV4=0.00748908,0.00133017,1,1;FS=GAAACTGATTTCTTACATCATGGTTTGAATGCAGAATGATAATAGAAGAG[C/T]TGAGGAAAAAGAATGGATGGGAGAGAAGTATCTTGTACATTATTTTGATT;ANN=T|missense_variant|MODERATE|Ca_02398|Ca_02398|transcript|Ca_02398.1|Coding|3/3|c.473C>T|p.Ala158Val|637/860|473/696|158/231||,…	GT:PL	0/0:0,15,157	0/1:157,0,114
Ca_LG_1	35469873	.	A	G	999	PASS	DP=53;VDB=0.00550167;SGB=27.7263;MQSB=1;MQ0F=0;AF1=1;AC1=4;DP4=0,0,28,16;MQ=50;FQ=-30.7879;FS=AAGCACATCAACTTCTAAAACTTCAGTTTCAGTAACACCTACTTCCTCCA[A/G]TGCAAAAGGAACTCCTCCTTTAGGTAATGCTAAAGGGAGTGCCAAACCTA;ANN=G|missense_variant|MODERATE|Ca_02397|Ca_02397|transcript|Ca_02397.1|Coding|6/6|c.800A>G|p.Asn267Ser|879/1329|800/912|267/303||,G|upstream_gene_variant|MODIFIER|Ca_02398|Ca_02398|transcript|Ca_023…	GT:PL	1/1:255,132,0	1/1:0,0,0
Ca_LG_7	35467207	.	G	T	214.22	PASS	DP=191;VDB=0.410894;SGB=13.6932;RPB=0.369525;MQB=1;MQSB=1;BQB=0.331247;MQ0F=0;AF1=0.5;AC1=2;DP4=70,95,14,8;MQ=50;FQ=217.229;PV4=0.0703514,0.0651358,1,1;FS=CAAGAAAAAAAATACACAAAAATAAAAAACATACCTTTTCAGGATCATAA[G/T]CTAGAAGTTTATTCAACAAGTCATATCCCAACTCGGACAAAACTGGCAAA;ANN=T|missense_variant|MODERATE|Ca_21217|Ca_21217|transcript|Ca_21217.1|Coding|4/6|c.1427C>A|p.Ala476Asp|1890/2756|1427/1542|476/513||	GT:PL	0/0:0,255,255	1/1:255,66,0
Ca_LG_5	35432321	.	C	T	85.9998	PASS	DP=89;VDB=0.00215942;SGB=1.94933;RPB=0.147589;MQB=1;MQSB=1;BQB=0.188442;MQ0F=0;AF1=0.25;AC1=1;DP4=33,48,5,0;MQ=50;FQ=87.2482;PV4=0.0144127,1,1,0.373467;FS=TATTTACAGTATATTTTGTAGCTCTGCCCCAGTAAAATCTTCTGTTAGCT[C/T]TGCAATTTCCTTAAGTAGAGTATCCTTTTCCTCCTCTGAGCGAAAAGGCT;ANN=T|missense_variant|MODERATE|Ca_14166|Ca_14166|transcript|Ca_14166.1|Coding|8/16|c.1528G>A|p.Glu510Lys|1641/2670|1528/2535|510/844||,T|…	GT:PL	0/0:0,226,255	0/1:119,0,148
Ca_LG_1	35389532	.	A	C	999	PASS	DP=18;VDB=0.532627;SGB=6.39181;MQSB=1;MQ0F=0;AF1=1;AC1=4;DP4=0,0,12,1;MQ=50;FQ=-30.7865;FS=AACGAAGCAAATTCTCTAAACAACACATTTGTACCACAAAGGAATCACCA[A/C]CAAGCTTTGAATGGCTTAGAGCCAACAAGGACTATTGCCAAGAAGCACTA;ANN=C|missense_variant|MODERATE|Ca_02390|Ca_02390|transcript|Ca_02390.1|Coding|1/1|c.132A>C|p.Gln44His|148/577|132/561|44/186||WARNING_TRANSCRIPT_MULTIPLE_STOP_CODONS,C|downstream_gene_variant|MODIFIER|…	GT:PL	1/1:255,39,0	1/1:0,0,0
Ca_LG_1	35378774	.	T	C	34.2111	PASS	DP=45;VDB=0.44;SGB=0.00473136;RPB=0;MQB=1;MQSB=1;BQB=0.534884;MQ0F=0;AF1=0.389996;AC1=2;DP4=20,23,0,2;MQ=50;FQ=36.2486;PV4=0.494949,1,1,0.0558689;FS=AAGAAGAGAGAGAGAGAGAGAGAGAGAGAGAGAGAGAGAGGTTACTGGAA[T/C]GTGAAGATGAGGGAGGATTGAGGCTAAGAAAACGGTGATGATTTGGGAGA;ANN=C|missense_variant|MODERATE|Ca_02389|Ca_02389|transcript|Ca_02389.1|Coding|1/8|c.107A>G|p.His36Arg|221/1401|107/933|36/310||	GT:PL	1/1:71,6,0	0/0:0,129,255
Ca_LG_1	35313929	.	A	G	999	PASS	DP=40;VDB=0.21069;SGB=18.0279;RPB=0.00761185;MQB=1;MQSB=1;BQB=0.763845;MQ0F=0;AF1=0.5005;AC1=2;DP4=0,10,18,12;MQ=50;FQ=154.246;PV4=0.000814482,0.066481,1,0.0348632;FS=GGAAAGGAAACACCCTGTAGAACATAGGTCTCTACCTACATCTGAAGTCA[A/G]TATTATGCATGACATTCTGGATGCAACAAAGGTGTGCTGTCTATCCTTTT;ANN=G|missense_variant|MODERATE|Ca_02380|Ca_02380|transcript|Ca_02380.1|Coding|5/8|c.1385A>G|p.Asn462Ser|1418/2030|1385/1854|4…	GT:PL	1/1:255,90,0	0/0:0,30,192
Ca_LG_1	35312794	.	C	A	999	PASS	DP=45;VDB=0.786101;SGB=8.84268;RPB=0.592413;MQB=1;MQSB=1;BQB=0.905559;MQ0F=0;AF1=0.499984;AC1=2;DP4=15,15,7,8;MQ=50;FQ=217.23;PV4=1,1,1,1;FS=GAAACGCTAGATATGTACTATGTTGACCCCTATTCTCTACCTGATAAGGA[C/A]TTATCCTGTGGAGTGGTGGCCGAGTATGTCAACGTCTCCAGTAGAAAGGT;ANN=A|missense_variant|MODERATE|Ca_02380|Ca_02380|transcript|Ca_02380.1|Coding|4/8|c.1185C>A|p.Asp395Glu|1218/2030|1185/1854|395/617||,A|upstream_gene_v…	GT:PL	1/1:255,45,0	0/0:0,90,255
Ca_LG_1	35309801	.	T	A	160.069	PASS	DP=10;VDB=0.927312;SGB=2.55596;MQSB=1;MQ0F=0;AF1=1;AC1=4;DP4=0,0,6,1;MQ=50;FQ=-30.7059;FS=AGCAATTGCCGATTCATCAGACCAAAAGAGACTCCCTTGTGTCCGAACAT[T/A]CGAAAATGATTTGTCTCAACTCACTCTCGTCGGAGCCGTTGATTTCCGTC;ANN=A|missense_variant|MODERATE|Ca_02380|Ca_02380|transcript|Ca_02380.1|Coding|1/8|c.242T>A|p.Phe81Tyr|275/2030|242/1854|81/617||,A|downstream_gene_variant|MODIFIER|Ca_02379|Ca_02379|transcript|Ca_02379.…	GT:PL	1/1:193,21,0	1/1:0,0,0
Ca_LG_1	35309764	.	T	A	999	PASS	DP=10;VDB=0.385012;SGB=3.16415;MQSB=0.900802;MQ0F=0;AF1=1;AC1=4;DP4=0,0,3,5;MQ=50;FQ=-30.7466;FS=CGAAGACAATTCCGGTGACGGAGCAACAAGTTTTGAAAGCAATTGCCGAT[T/A]CATCAGACCAAAAGAGACTCCCTTGTGTCCGAACATTCGAAAATGATTTG;ANN=A|missense_variant|MODERATE|Ca_02380|Ca_02380|transcript|Ca_02380.1|Coding|1/8|c.205T>A|p.Ser69Thr|238/2030|205/1854|69/617||,A|downstream_gene_variant|MODIFIER|Ca_02379|Ca_02379|transcript|Ca…	GT:PL	1/1:255,24,0	1/1:0,0,0
Ca_LG_1	35306966	.	G	T	999	PASS	DP=36;VDB=0.0139152;SGB=12.3071;RPB=0.403532;MQB=1;MQSB=1;BQB=0.330924;MQ0F=0;AF1=0.500031;AC1=2;DP4=7,7,12,8;MQ=50;FQ=217.23;PV4=0.728237,0.0828244,1,0.171565;FS=ACAAGTTATCATTGTTCGTTTTCTTTAGGCTATGAGGCAAAAAAATGATG[G/T]CTTGGCAGAAGAAGTAGAACTTCTTAAGCATAGACTTCAAGAACTGGAAC;ANN=T|missense_variant|MODERATE|Ca_02379|Ca_02379|transcript|Ca_02379.1|Coding|4/4|c.371G>T|p.Gly124Val|371/510|371/510|124/169||,…	GT:PL	1/1:255,60,0	0/0:0,42,255
Ca_LG_3	35301863	.	T	A	63.0014	PASS	DP=26;VDB=0.0058656;SGB=1.27626;RPB=0.583645;MQB=1;MQSB=1;BQB=0.333237;MQ0F=0;AF1=0.250105;AC1=1;DP4=12,9,0,4;MQ=50;FQ=64.2506;PV4=0.0956522,0.255893,1,1;FS=CAGTGTCTTTTGGCTGAACTGTGACAATGCCCTTCTTTAATTGTTCCAAT[T/A]CTTCCTTTAAGCATTGAATCTCTTGTTGGTATTTCTTGATAAGCGACTTC;ANN=A|missense_variant|MODERATE|Ca_07289|Ca_07289|transcript|Ca_07289.1|Coding|13/22|c.920A>T|p.Glu307Val|920/2965|920/2688|307/895||,A|…	GT:PL	0/0:0,60,255	0/1:96,0,26
Ca_LG_5	35298894	.	C	A	54.0098	PASS	DP=10;VDB=0.00671048;SGB=1.27626;RPB=0.0559863;MQB=1.00775;MQSB=1.00775;BQB=0.335918;MQ0F=0;AF1=0.5;AC1=2;DP4=4,2,0,4;MQ=50;FQ=57.0189;PV4=0.0761905,1,1,0.000420536;FS=GTATTCGGTGTTTGCCTCCTTCCTCCGTCGCTATAACCATCCACGCTAAA[C/A]CCGGTTCCAAGTCCGCATCCGTAACAGGTCTCTCTCTCTCTCTCTCTCTC;ANN=A|missense_variant|MODERATE|Ca_14155|Ca_14155|transcript|Ca_14155.1|Coding|1/3|c.133C>A|p.Pro45Thr|133/363|133/363|45/120…	GT:PL	0/1:84,0,131	0/1:0,0,0
Ca_LG_5	35294654	.	T	C	64.9996	PASS	DP=267;VDB=2.26006e-08;SGB=6.07412;RPB=0.317521;MQB=1;MQSB=1;BQB=7.39618e-07;MQ0F=0;AF1=0.25;AC1=1;DP4=137,96,11,0;MQ=50;FQ=66.2479;PV4=0.00399531,1,1,1;FS=TCTTTGCTCAACGGTCTTCCCTTCGAACAGCATTTGGATCAGACACCATG[T/C]CCATCATCATTTTCTCGGGTGAATCCTCCCAATTTCCAAATGTCTTCAGG;ANN=C|missense_variant|MODERATE|Ca_14154|Ca_14154|transcript|Ca_14154.1|Coding|7/7|c.1565A>G|p.Asp522Gly|1608/1794|1565/1608|522/535||,C|…	GT:PL	0/0:0,255,255	0/1:98,0,255
Ca_LG_4	35264389	.	A	G	999	PASS	DP=102;VDB=0.336977;SGB=-1.37677;MQSB=1;MQ0F=0;AF1=1;AC1=4;DP4=0,0,47,33;MQ=50;FQ=-115.754;FS=AAGCAGAGAAAGTTTTCTCAGAGATGGAGCAAAAGGGATTTGATAAATGT[A/G]TTGTGGCTTATTCAAGCATGATTGTAATGTATGGTAAAACCGGTCGGTTA;ANN=G|missense_variant|MODERATE|Ca_10887|Ca_10887|transcript|Ca_10887.1|Coding|1/1|c.1309A>G|p.Ile437Val|1368/2087|1309/1821|437/606||,G|downstream_gene_variant|MODIFIER|Ca_10886|Ca_10886|transcript|…	GT:PL	1/1:255,157,0	1/1:255,84,0
Ca_LG_4	35264062	.	G	A	999	PASS	DP=33;VDB=1.67981e-09;SGB=0.963232;MQSB=1;MQ0F=0;AF1=1;AC1=4;DP4=0,0,21,5;MQ=50;FQ=-40.7538;FS=GTGAGGTTCATGTGGCCGAGGAACTTTTAATCGAAGCTAAAAACAAAACA[G/A]TGATAAGGGATCCTGAGGTTTATTTAAAGCTTGTGCTAATGTATGTTGAA;ANN=A|missense_variant|MODERATE|Ca_10887|Ca_10887|transcript|Ca_10887.1|Coding|1/1|c.982G>A|p.Val328Met|1041/2087|982/1821|328/606||,A|downstream_gene_variant|MODIFIER|Ca_10886|Ca_10886|transcript|C…	GT:PL	1/1:255,69,0	1/1:102,9,0
Ca_LG_4	35264041	.	A	G	999	PASS	DP=25;VDB=0.0297532;SGB=0.296136;MQSB=1;MQ0F=0;AF1=1;AC1=4;DP4=0,0,16,6;MQ=50;FQ=-40.7537;FS=TATGTTCTTTTGCGCGTTTGCGTGAGGTTCATGTGGCCGAGGAACTTTTA[A/G]TCGAAGCTAAAAACAAAACAGTGATAAGGGATCCTGAGGTTTATTTAAAG;ANN=G|missense_variant|MODERATE|Ca_10887|Ca_10887|transcript|Ca_10887.1|Coding|1/1|c.961A>G|p.Ile321Val|1020/2087|961/1821|321/606||,G|downstream_gene_variant|MODIFIER|Ca_10886|Ca_10886|transcript|Ca_…	GT:PL	1/1:255,57,0	1/1:86,9,0
Ca_LG_4	35263871	.	G	A	332.343	PASS	DP=39;VDB=0.572277;SGB=0.141883;MQSB=1;MQ0F=0;AF1=1;AC1=4;DP4=0,0,19,2;MQ=50;FQ=-40.7537;FS=TAATGAGTTTGAAAGTAGGAAGTTAAGAAATTCAAATCGATATTTAGGTC[G/A]AATCTATAGCGTTTTATGTGAGTCATTAGGGAAATTTGGAAGGGCTTTTG;ANN=A|missense_variant|MODERATE|Ca_10887|Ca_10887|transcript|Ca_10887.1|Coding|1/1|c.791G>A|p.Arg264Gln|850/2087|791/1821|264/606||,A|downstream_gene_variant|MODIFIER|Ca_10886|Ca_10886|transcript|Ca_10…	GT:PL	1/1:113,9,0	1/1:255,54,0
Ca_LG_4	35263149	.	T	G	999	PASS	DP=31;VDB=7.37681e-05;SGB=-1.34762;MQSB=1;MQ0F=0;AF1=1;AC1=4;DP4=0,0,7,19;MQ=50;FQ=-64.4879;FS=TCAGATTGGTCGCTAGCTTGCACAAATTGTTCCACAAGAAGATCAAACTT[T/G]CATGCATTCATCCCTTCTTTCTCCTCACTTTCAACCTCAAATCCAAAGTT;ANN=G|missense_variant|MODERATE|Ca_10887|Ca_10887|transcript|Ca_10887.1|Coding|1/1|c.69T>G|p.Phe23Leu|128/2087|69/1821|23/606||,G|downstream_gene_variant|MODIFIER|Ca_10886|Ca_10886|transcript|Ca_108…	GT:PL	1/1:255,33,0	1/1:213,45,0
Ca_LG_4	35263141	.	T	A	999	PASS	DP=43;VDB=0.367377;SGB=-1.34762;MQSB=1;MQ0F=0;AF1=1;AC1=4;DP4=0,0,19,7;MQ=50;FQ=-64.4879;FS=CATGTTCTTCAGATTGGTCGCTAGCTTGCACAAATTGTTCCACAAGAAGA[T/A]CAAACTTTCATGCATTCATCCCTTCTTTCTCCTCACTTTCAACCTCAAAT;ANN=A|missense_variant|MODERATE|Ca_10887|Ca_10887|transcript|Ca_10887.1|Coding|1/1|c.61T>A|p.Ser21Thr|120/2087|61/1821|21/606||,A|downstream_gene_variant|MODIFIER|Ca_10886|Ca_10886|transcript|Ca_10886.…	GT:PL	1/1:255,33,0	1/1:255,45,0
Ca_LG_3	35204301	.	A	C	69.6451	PASS	DP=14;VDB=0.71872;SGB=2.63044;RPB=0.586646;MQB=0.301194;MQSB=0.967216;BQB=0.399018;MQ0F=0;AF1=0.49407;AC1=2;DP4=4,4,4,2;MQ=44;FQ=72.5599;PV4=0.62704,0.0643092,0.0112211,0.0267836;FS=CACTCCCCGTTAGGTAATCTCGGCTTTGGAAGAGCCAGCTTCTTTTGTGG[A/C]TCGTTGGCGACAAAACCTCCAACAAATGGTCTGGAATTAAAGAAATACAG;ANN=C|missense_variant|MODERATE|Ca_07274|Ca_07274|transcript|Ca_07274.1|Coding|5/6|c.594T>G|p.Asp198Glu|664/129…	GT:PL	1/1:110,18,0	0/0:0,24,234
Ca_LG_4	35194848	.	G	T	225.665	PASS	DP=14;VDB=1.01272e-07;SGB=-0.33102;MQ0F=0;AF1=1;AC1=4;DP4=0,0,0,14;MQ=50;FQ=-37.7487;FS=GATAACATCGATATGGTTTCTCTTATATGTATGTATGTGGTACTTGCAGG[G/T]GAGCAGTTGTGGCAATCACCAAGCCTGGAATTGTAGGTGTTTAGCACTGA;ANN=T|missense_variant&splice_region_variant|MODERATE|Ca_10884|Ca_10884|transcript|Ca_10884.1|Coding|6/20|c.600G>T|p.Trp200Cys|600/1833|600/1833|200/610||	GT:PL	1/1:71,6,0	1/1:190,36,0
Ca_LG_5	35194808	.	T	G	80.9767	PASS	DP=16;VDB=0.00187095;SGB=1.94933;RPB=0.0181208;MQB=1;MQSB=1;BQB=0.044785;MQ0F=0;AF1=0.484471;AC1=2;DP4=6,5,5,0;MQ=50;FQ=83.7528;PV4=0.11859,0.000568007,1,0.000199708;FS=ACTTTGATTTTGACATAAATGAAAAACCTACCTCGAGGAAACAGTTTGGA[T/G]GGTAAGATTTTTTAGTGCTAATTTGTACAATGCTTCTCTTGAGAGCTGAG;ANN=G|missense_variant|MODERATE|Ca_14142|Ca_14142|transcript|Ca_14142.1|Coding|3/10|c.238A>C|p.Ile80Leu|445/2062|238/1524|80…	GT:PL	0/0:0,33,255	1/1:121,15,0
Ca_LG_4	35175599	.	T	C	56.011	PASS	DP=20;VDB=0.0058656;SGB=1.27626;RPB=0.0103432;MQB=1;MQSB=1;BQB=0.972484;MQ0F=0;AF1=0.250664;AC1=1;DP4=6,10,0,4;MQ=50;FQ=57.265;PV4=0.267492,1,1,0.000238902;FS=ACACACTAACATATATATTTGAAGAAGAACAAAAATGAGAAATGTACCTT[T/C]TGGGGAATAAGGGTGAAGAAGTCCTCCAGAAATTCCAGAAGCACCACCCC;ANN=C|missense_variant|MODERATE|Ca_10880|Ca_10880|transcript|Ca_10880.1|Coding|3/9|c.280A>G|p.Lys94Glu|468/1359|280/1171|94/389||WARNI…	GT:PL	0/0:0,24,221	0/1:89,0,187
Ca_LG_4	35175598	.	T	A	50.0109	PASS	DP=20;VDB=0.0058656;SGB=1.27626;RPB=0.0103432;MQB=1;MQSB=1;BQB=0.497806;MQ0F=0;AF1=0.250664;AC1=1;DP4=6,10,0,4;MQ=50;FQ=51.265;PV4=0.267492,0.243077,1,0.000240408;FS=CACACACTAACATATATATTTGAAGAAGAACAAAAATGAGAAATGTACCT[T/A]TTGGGGAATAAGGGTGAAGAAGTCCTCCAGAAATTCCAGAAGCACCACCC;ANN=A|missense_variant&splice_region_variant|MODERATE|Ca_10880|Ca_10880|transcript|Ca_10880.1|Coding|3/9|c.281A>T|p.Lys94Ile|46…	GT:PL	0/0:0,24,220	0/1:83,0,202
Ca_LG_5	35150374	.	C	T	126	PASS	DP=262;VDB=5.52906e-06;SGB=4.69269;RPB=0.0633703;MQB=1;MQSB=1;BQB=0.000276347;MQ0F=0;AF1=0.25;AC1=1;DP4=95,108,9,0;MQ=50;FQ=127.249;PV4=0.00136908,1,1,0.464204;FS=GTTTCTCGACAAATGGAGATCATGTCTTGAATAAGGTGTGTATGAAGCCA[C/T]ATACTTTCTGCCATATTACAAAGAACTCCACCAGGCCTTAATGCTTTAGC;ANN=T|missense_variant|MODERATE|Ca_14136|Ca_14136|transcript|Ca_14136.1|Coding|9/11|c.780G>A|p.Met260Ile|1005/1679|780/1086|260/36…	GT:PL	0/0:0,255,255	0/1:159,0,255
Ca_LG_7	35131640	.	T	A	129.422	PASS	DP=20;VDB=6.71664e-05;SGB=3.31571;RPB=0.382304;MQB=1;BQB=0.218794;MQ0F=0;AF1=0.496092;AC1=2;DP4=0,13,0,7;MQ=50;FQ=132.361;PV4=1,1,1,1;FS=AGAGAACACTGATGATGGTGGATCGCATGAATGACACATTGGTGAGAATG[T/A]AGTTGATAGAGATAGAGAAGGACCACAATCATCTGTTGATCGCCTTCTTT;ANN=A|missense_variant|MODERATE|Ca_21195|Ca_21195|transcript|Ca_21195.1|Coding|5/5|c.553A>T|p.Thr185Ser|641/897|553/648|185/215||,A|downstream_gene_variant|…	GT:PL	0/0:0,39,199	1/1:170,21,0
Ca_LG_3	35127811	.	A	C	198.246	PASS	DP=67;VDB=1.45525e-05;SGB=5.38303;RPB=0.334215;MQB=1;MQSB=1;BQB=0.143855;MQ0F=0;AF1=0.4995;AC1=2;DP4=32,1,10,0;MQ=50;FQ=201.246;PV4=1,1,1,1;FS=TCATGTATTCATTCCTTCATTCTGTCGAAACTCGAATTCCCCAAAACCCT[A/C]ATTTCGGAAAAATTTCCCCAAATTCGACAATGGAACATGAGAAGAGCCAA;ANN=C|missense_variant|MODERATE|Ca_07262|Ca_07262|transcript|Ca_07262.1|Coding|1/3|c.49A>C|p.Asn17His|75/1828|49/1482|17/493||,C|downstream_gene_varia…	GT:PL	0/0:0,99,255	1/1:239,30,0
Ca_LG_7	35120570	.	T	C	999	PASS	DP=36;VDB=0.27482;SGB=11.6141;RPB=0.991266;MQB=1;MQSB=1;BQB=0.640624;MQ0F=0;AF1=0.500004;AC1=2;DP4=4,12,9,10;MQ=50;FQ=217.23;PV4=0.292818,1,1,0.213845;FS=ACAGAAGCAATTCAGGCAGCCATATATTAAGCCGCCACCCATGCAAAAAA[T/C]GGAGGATTCTTCTCAAGGGGTGCCGTGTACATTTTCTAGCGTTCATCAGG;ANN=C|missense_variant|MODERATE|Ca_21191|Ca_21191|transcript|Ca_21191.1|Coding|4/4|c.572T>C|p.Met191Thr|629/1027|572/789|191/262||,C|upstre…	GT:PL	1/1:255,66,15	0/0:0,48,255
Ca_LG_7	35117832	.	G	A	999	PASS	DP=18;VDB=0.260032;SGB=8.40551;RPB=0.75;MQB=1;MQSB=1;BQB=0.59375;MQ0F=0;AF1=0.609997;AC1=2;DP4=2,0,12,4;MQ=50;FQ=38.2484;PV4=1,0.194092,1,0.202493;FS=AGACATGTAGGCGTCTGAAAGAGAAAAAGTCATACATGGTATACACAGCT[G/A]TAGGTTGCCTTGGGGTTTCTGCGTTGAGCGATCTCGTCAAAGAGGTATTG;ANN=A|missense_variant|MODERATE|Ca_21191|Ca_21191|transcript|Ca_21191.1|Coding|2/4|c.337G>A|p.Val113Ile|394/1027|337/789|113/262||,A|downstream…	GT:PL	1/1:255,48,0	0/0:0,6,73
Ca_LG_7	35105158	.	C	T	91.0102	PASS	DP=25;VDB=0.000803917;SGB=2.63044;RPB=0.00139213;MQB=1;MQSB=1;BQB=0.90557;MQ0F=0;AF1=0.5;AC1=2;DP4=10,9,3,3;MQ=50;FQ=94.0195;PV4=1,0.329063,1,0.0025139;FS=GATAGCTGGAATATTAGCAAGTAAAGAATAAACCTCTAATAACTTTGACT[C/T]GCTACTAGAGTGCAGGTAATGAGCAACCCTATCTTTCTCCCGTTTCAAGC;ANN=T|missense_variant|MODERATE|Ca_21190|Ca_21190|transcript|Ca_21190.1|Coding|7/20|c.733G>A|p.Glu245Lys|930/2840|733/2229|245/742||	GT:PL	0/1:121,0,255	0/1:0,0,0
Ca_LG_4	35104993	.	C	T	999	PASS	DP=81;VDB=0.352677;SGB=-0.46184;MQSB=1;MQ0F=0;AF1=1;AC1=4;DP4=0,0,43,13;MQ=50;FQ=-73.7539;FS=CTGATTCACTTATGTTGTTGTTGAATTGATCATTCATTGTGTTACTATTG[C/T]TATTTGGGAAGAAGCTTAGGTTAAAAGGTGAAAGTGATGATGAAGAGTTT;ANN=T|missense_variant|MODERATE|Ca_10877|Ca_10877|transcript|Ca_10877.1|Coding|3/3|c.1070G>A|p.Ser357Asn|1072/1755|1070/1701|357/566||	GT:PL	1/1:255,126,0	1/1:255,42,0
Ca_LG_3	35087663	.	G	C	78.9998	PASS	DP=87;VDB=1.33331e-05;SGB=4.00342;RPB=0.988822;MQB=1;MQSB=1;BQB=0.879814;MQ0F=0;AF1=0.25;AC1=1;DP4=29,32,0,8;MQ=50;FQ=80.2481;PV4=0.0171774,0.0626651,1,1;FS=AACAAAGGTTTTTATGGGTTGTGAGAAGCCCAAATGATAAAGTTGCTAAT[G/C]CTTCTTATTTTAGTGCTGACACACAAGCTGACCCTTTTGATTTTTTACCA;ANN=C|missense_variant|MODERATE|Ca_07257|Ca_07257|transcript|Ca_07257.1|Coding|1/1|c.952G>C|p.Ala318Pro|1110/1741|952/1443|318/480||,C|u…	GT:PL	0/0:0,105,255	0/1:112,0,255
Ca_LG_1	35075284	.	C	G	129	PASS	DP=120;VDB=2.26006e-08;SGB=7.4578;RPB=0.0493739;MQB=1;MQSB=1;BQB=0.00555909;MQ0F=0;AF1=0.25;AC1=1;DP4=60,30,13,0;MQ=50;FQ=130.249;PV4=0.00970307,0.0307514,1,1;FS=AAAATGAGAAGCACCAAGCTTCCTACCAGCTACAAGACTATTCTTTGTTG[C/G]TTCATAATCAATCAACCATGAATCCTTAACCCCTCCATTTCTACTAGCAA;ANN=G|missense_variant|MODERATE|Ca_02359|Ca_02359|transcript|Ca_02359.1|Coding|1/1|c.559G>C|p.Ala187Pro|685/1798|559/1263|187/420||…	GT:PL	0/0:0,226,255	0/1:162,0,255
Ca_LG_3	35066636	.	C	T	999	PASS	DP=45;VDB=0.395091;SGB=20.1047;RPB=0.84177;MQB=1;MQSB=1;BQB=0.934929;MQ0F=0;AF1=0.531284;AC1=2;DP4=4,0,28,5;MQ=50;FQ=86.2049;PV4=1,1,1,0.0497473;FS=GATAGCTTCAAATGTTAATCCAAAAGTTCCACCTGAATTGGCTACTTATG[C/T]TGTGCTTCCTCAAATTGGTTACTTTGAGTTCATTCCTCTTACACAGGGTG;ANN=T|missense_variant|MODERATE|Ca_07255|Ca_07255|transcript|Ca_07255.1|Coding|4/5|c.1052C>T|p.Ala351Val|1303/2033|1052/1743|351/580||	GT:PL	1/1:255,99,0	0/0:0,12,123
Ca_LG_7	35053368	.	G	A	999	PASS	DP=36;VDB=0.000827352;SGB=5.38303;RPB=0.00120568;MQB=1;MQSB=1;BQB=0.537081;MQ0F=0;AF1=0.250042;AC1=1;DP4=19,5,2,8;MQ=50;FQ=999;PV4=0.0021778,1,1,1;FS=TTTTTGCTTCATCTTTGGATTCATATCGGCAAAGTTCAAAAAAACACACT[G/A]GTTCTCAAGCATTGTATTTTGTTACAGTTGGTGAGCGAGGCATTGTGCGC;ANN=A|missense_variant|MODERATE|Ca_21187|Ca_21187|transcript|Ca_21187.1|Coding|4/13|c.799G>A|p.Gly267Ser|1101/2630|799/2328|267/775||	GT:PL	0/1:225,0,237	0/0:0,36,204
Ca_LG_7	35053299	.	G	A	999	PASS	DP=36;VDB=0.444671;SGB=7.4578;RPB=0.375057;MQB=1;MQSB=1;BQB=0.798171;MQ0F=0;AF1=0.252651;AC1=1;DP4=9,10,10,3;MQ=50;FQ=999;PV4=0.146888,1,1,1;FS=ATAGCAACAAGAAGACTGTCATCACAAATGAGGCAGTTGAAGCTGTTTGT[G/A]CAATTGGTGCTGGGAGTCTTTTTGCTTCATCTTTGGATTCATATCGGCAA;ANN=A|missense_variant|MODERATE|Ca_21187|Ca_21187|transcript|Ca_21187.1|Coding|4/13|c.730G>A|p.Ala244Thr|1032/2630|730/2328|244/775||	GT:PL	0/1:255,0,255	0/0:0,18,143
Ca_LG_7	35053275	.	A	T	999	PASS	DP=39;VDB=0.706638;SGB=9.53539;RPB=0.841959;MQB=1;MQSB=1;BQB=0.850396;MQ0F=0;AF1=0.252651;AC1=1;DP4=8,10,11,5;MQ=50;FQ=999;PV4=0.185391,1,1,0.0902639;FS=TAACATTGTGGGATCTTCATGATTATAGCAACAAGAAGACTGTCATCACA[A/T]ATGAGGCAGTTGAAGCTGTTTGTGCAATTGGTGCTGGGAGTCTTTTTGCT;ANN=T|missense_variant|MODERATE|Ca_21187|Ca_21187|transcript|Ca_21187.1|Coding|4/13|c.706A>T|p.Asn236Tyr|1008/2630|706/2328|236/775||	GT:PL	0/1:255,0,244	0/0:0,18,153
Ca_LG_5	35048709	.	G	A	999	PASS	DP=21;VDB=0.423319;SGB=-1.18112;MQSB=1;MQ0F=0;AF1=1;AC1=4;DP4=0,0,16,5;MQ=50;FQ=-52.719;FS=GGAGCCAATCATGGAGAAGAGATGGGTTTGGGAGAGTTTCTTTGAAGTTG[G/A]TAAGTTGTGAAGTAGTTGGGTCTTTTTGAGAGGAAGAGTGGGATGGTGAT;ANN=A|missense_variant|MODERATE|Ca_14123|Ca_14123|transcript|Ca_14123.1|Coding|1/1|c.122C>T|p.Thr41Ile|286/4029|122/3576|41/1191||	GT:PL	1/1:201,21,0	1/1:199,42,0
Ca_LG_5	35047534	.	G	A	63.7234	PASS	DP=11;VDB=0.0058656;SGB=1.27626;RPB=0.279932;MQB=1.00775;BQB=0.895781;MQ0F=0;AF1=0.476583;AC1=2;DP4=6,0,4,0;MQ=50;FQ=66.4323;PV4=1,0.120752,1,1;FS=GAAGCTTAAATCAAGAGCAACGAGGTTTGAACAGTTACCAAGCGTTGGTG[G/A]AATAAAACCCGTGAAACCGTTATTTTGTAGGTAAAGTTCCTTCAAATTAT;ANN=A|missense_variant|MODERATE|Ca_14123|Ca_14123|transcript|Ca_14123.1|Coding|1/1|c.1297C>T|p.Pro433Ser|1461/4029|1297/3576|433/1191||	GT:PL	0/0:0,18,158	1/1:103,12,0
Ca_LG_4	35038546	.	A	G	999	PASS	DP=15;VDB=0.971494;SGB=4.00342;RPB=0.720273;MQB=1;MQSB=1;BQB=0.161524;MQ0F=0;AF1=0.501981;AC1=2;DP4=0,7,4,4;MQ=50;FQ=128.431;PV4=0.0769231,0.103651,1,0.00126165;FS=GTTAATGATAGAAAATTGAAATAGATACCGTGAATACAAAATTGTATCCC[A/G]TCTCAAGAACTGATCGCAGGAAATCAATCCTTCTCCACATCATCTTCAAA;ANN=G|missense_variant|MODERATE|Ca_10875|Ca_10875|transcript|Ca_10875.1|Coding|2/4|c.527T>C|p.Met176Thr|617/1540|527/1086|176/361…	GT:PL	1/1:226,24,0	0/0:0,21,166
Ca_LG_4	35038082	.	C	T	999	PASS	DP=18;VDB=0.0287943;SGB=-1.28311;MQSB=1;MQ0F=0;AF1=1;AC1=4;DP4=0,0,4,11;MQ=50;FQ=-50.9778;FS=TTGACCTATTATTGGACTTCACATAGTTGAACCCTCCATTTGGTCTGTTA[C/T]GTATGTCGTCAAAGCTACCTGTGAAATAATCACAAGCTATCTGGAAATCT;ANN=T|missense_variant|MODERATE|Ca_10875|Ca_10875|transcript|Ca_10875.1|Coding|3/4|c.653G>A|p.Arg218His|743/1540|653/1086|218/361||	GT:PL	1/1:255,24,0	1/1:167,21,0
Ca_LG_4	35037546	.	G	C	999	PASS	DP=53;VDB=0.308966;SGB=-1.38583;MQSB=1;MQ0F=0;AF1=1;AC1=4;DP4=0,0,28,25;MQ=50;FQ=-106.239;FS=AATCGATGTATCGGAAACTAACATGTGCAATGAGAAGTTTTAATCTTCTT[G/C]AACACTCTTCTCTGGTGAACCATTGGGATTGAGAGAATTGAGGCTGAGAA;ANN=C|missense_variant|MODERATE|Ca_10875|Ca_10875|transcript|Ca_10875.1|Coding|4/4|c.1075C>G|p.Gln359Glu|1165/1540|1075/1086|359/361||	GT:PL	1/1:255,84,0	1/1:255,75,0
Ca_LG_7	35020793	.	A	C	60.2517	PASS	DP=12;VDB=0.0058656;SGB=1.27626;RPB=0.0249144;MQB=1;MQSB=1;BQB=0.793923;MQ0F=0;AF1=0.333523;AC1=1;DP4=8,0,0,4;MQ=50;FQ=62.0127;PV4=0.0020202,1,1,0.13964;FS=TGTTGTTTTTCTGAATCATATTACTTATTATTAAAATGTTGAATGCAGGG[A/C]GATCTTTATCCCCGCCTGCACCTGTTGAACCATCAGGTCCTCCTCATCCA;ANN=C|missense_variant&splice_region_variant|MODERATE|Ca_21183|Ca_21183|transcript|Ca_21183.1|Coding|7/10|c.815A>C|p.Glu272Ala|815/1479|8…	GT:PL	0/1:92,0,139	0/0:0,3,38
Ca_LG_4	35020066	.	A	T	148.069	PASS	DP=10;VDB=0.545382;SGB=2.55596;MQSB=1;MQ0F=0;AF1=1;AC1=4;DP4=0,0,5,2;MQ=50;FQ=-30.7059;FS=CTCATTGCAAACAATGTTGTTGGAATTATTATCAATGTTTGTTGTTGATG[A/T]TGATGATGATGATGATGTGAGTTTGAGTGTGTGTGGATGTTTTGGGAAAT;ANN=T|missense_variant|MODERATE|Ca_10874|Ca_10874|transcript|Ca_10874.1|Coding|1/1|c.166T>A|p.Ser56Thr|166/504|166/504|56/167||,T|downstream_gene_variant|MODIFIER|Ca_10873|Ca_10873|transcript|Ca_10873.1|…	GT:PL	1/1:181,21,0	1/1:0,0,0
Ca_LG_7	35018840	.	C	T	999	PASS	DP=144;VDB=0.379079;SGB=34.4875;RPB=0.444751;MQB=1;MQSB=1;BQB=0.986981;MQ0F=0;AF1=0.5;AC1=2;DP4=27,58,16,36;MQ=50;FQ=217.229;PV4=1,1,1,1;FS=GTTCAGAATGCTGTGAAATTTCTATCACACCCAAAAGTCAAAGGCTCACC[C/T]GTCATGTACAGGCGGTCATTTTTGGAGAAAAAAGGCCTTACAAAGGAGGA;ANN=T|missense_variant|MODERATE|Ca_21183|Ca_21183|transcript|Ca_21183.1|Coding|2/10|c.226C>T|p.Arg76Cys|226/1479|226/1479|76/492||WARNING_TRANSCRIPT_MULT…	GT:PL	1/1:255,157,0	0/0:0,255,255
Ca_LG_4	35015631	.	A	G	999	PASS	DP=67;VDB=0.999457;SGB=-1.38566;MQSB=1;MQ0F=0;AF1=1;AC1=4;DP4=0,0,37,18;MQ=50;FQ=-106.619;FS=CGTTTTCCGTGGAAAGAAACTGTTGCATGTTGGTCAAAACCCTTCTGGAT[A/G]TGCTAGTTGATAAACACTTTGAAGGAGAAAGTTTATCAGTAGTGTCAATG;ANN=G|missense_variant|MODERATE|Ca_10873|Ca_10873|transcript|Ca_10873.1|Coding|8/9|c.2350A>G|p.Met784Val|2508/3783|2350/3057|784/1018||,G|downstream_gene_variant|MODIFIER|Ca_10874|Ca_10874|transcript|…	GT:PL	1/1:255,90,0	1/1:255,75,0
Ca_LG_4	35015517	.	A	G	999	PASS	DP=79;VDB=0.952356;SGB=-1.34613;MQSB=1;MQ0F=0;AF1=1;AC1=4;DP4=0,0,31,35;MQ=50;FQ=-97.7542;FS=GGGAGGAGGCTCTACACTTTCTGAATGAGCTTGGCTGGTTGTTTCAAAGG[A/G]AAAGGTTCTCTAATGTGCACGAGGTTACAGATTATTCCCTTGACAGGTTC;ANN=G|missense_variant|MODERATE|Ca_10873|Ca_10873|transcript|Ca_10873.1|Coding|8/9|c.2236A>G|p.Lys746Glu|2394/3783|2236/3057|746/1018||,G|downstream_gene_variant|MODIFIER|Ca_10874|Ca_10874|transcript|…	GT:PL	1/1:255,66,0	1/1:255,132,0
Ca_LG_4	35015455	.	G	T	116	PASS	DP=91;VDB=1.33331e-05;SGB=4.00342;RPB=0.379662;MQB=1;MQSB=1;BQB=0.181172;MQ0F=0;AF1=0.25;AC1=1;DP4=40,12,8,0;MQ=50;FQ=117.249;PV4=0.338132,1,1,1;FS=GGAAAAAACATGTGATGCCATTTCAGAAGACCGTGAACATAATTTTCGGA[G/T]GCCCAAGTCAAGGGAGGAGGCTCTACACTTTCTGAATGAGCTTGGCTGGT;ANN=T|missense_variant|MODERATE|Ca_10873|Ca_10873|transcript|Ca_10873.1|Coding|8/9|c.2174G>T|p.Arg725Met|2332/3783|2174/3057|725/1018||,T|downstr…	GT:PL	0/0:0,75,255	0/1:149,0,233
Ca_LG_4	35015097	.	C	A	999	PASS	DP=10;VDB=0.000930798;SGB=4.42685;MQSB=1;MQ0F=0;AF1=1;AC1=4;DP4=0,0,2,8;MQ=50;FQ=-30.7775;FS=CACTGGTGCTGACTGTTACACATCATCAGAAGTTATAGGATCTCAATATC[C/A]TGGTATGGTCTATGATGAGATAAGATTGGGTGGATTTAAAGTTCAGAATA;ANN=A|missense_variant|MODERATE|Ca_10873|Ca_10873|transcript|Ca_10873.1|Coding|7/9|c.1940C>A|p.Pro647His|2098/3783|1940/3057|647/1018||,A|downstream_gene_variant|MODIFIER|Ca_10874|Ca_10874|transcript|…	GT:PL	1/1:250,30,0	1/1:0,0,0
Ca_LG_5	35007831	.	C	T	126.321	PASS	DP=57;VDB=1.33331e-05;SGB=4.00342;RPB=0.394694;MQB=1;MQSB=1;BQB=0.752103;MQ0F=0;AF1=0.49801;AC1=2;DP4=26,20,8,0;MQ=50;FQ=129.297;PV4=0.0201043,0.255817,1,1;FS=TCTAACAAGAAGAGGCCTGTGCTCCAAAATTTCTGAATACAATGTTTTAG[C/T]TTTACTCAAATACCCCATTGTCTCATAACAAAGTGCCAGCAAAAGCCTCC;ANN=T|missense_variant|MODERATE|Ca_14121|Ca_14121|transcript|Ca_14121.1|Coding|1/4|c.544G>A|p.Ala182Thr|600/1208|544/1017|182/338||,T|…	GT:PL	0/0:0,138,255	1/1:167,24,0
Ca_LG_4	35003638	.	A	G	999	PASS	DP=96;VDB=0.0266107;SGB=5.71427;MQSB=1;MQ0F=0;AF1=1;AC1=4;DP4=0,0,58,29;MQ=50;FQ=-70.7538;FS=AGAAATCAACACCAACAGAATCTGTTAATACAAAGGATGAACCGGCTTCT[A/G]AGGTTGCGGTACAAAAACCTGAAATAGATCAGACAACTAAAGCTAAAAAG;ANN=G|missense_variant|MODERATE|Ca_10872|Ca_10872|transcript|Ca_10872.1|Coding|7/8|c.2338A>G|p.Lys780Glu|2338/3051|2338/3051|780/1016||WARNING_TRANSCRIPT_MULTIPLE_STOP_CODONS	GT:PL	1/1:255,223,0	1/1:255,39,0
Ca_LG_4	35000729	.	C	T	999	PASS	DP=13;VDB=0.0133044;SGB=6.39181;MQSB=1;MQ0F=0;AF1=1;AC1=4;DP4=0,0,4,9;MQ=50;FQ=-30.7865;FS=TGATGATGCAGATGTGAAGGAATGTGCAGTTGAAGATACTCAAAATGGTT[C/T]AGAGAACGCAGTGGTTGAGTCTGTTTCTGATACGGTTGTTGAAAATGGTG;ANN=T|missense_variant|MODERATE|Ca_10872|Ca_10872|transcript|Ca_10872.1|Coding|1/8|c.959C>T|p.Ser320Leu|959/3051|959/3051|320/1016||WARNING_TRANSCRIPT_MULTIPLE_STOP_CODONS	GT:PL	1/1:255,39,0	1/1:0,0,0
Ca_LG_3	34992804	.	G	A	257.177	PASS	DP=13;VDB=2.26006e-08;SGB=-1.04872;MQ0F=0;AF1=1;AC1=4;DP4=0,0,13,0;MQ=50;FQ=-43.6101;FS=TCAAATTATTATTGGTGTTGATATGTTGGCGTCAGTTCCAGTCATATACG[G/A]TGTATGTGTCTGTGTTAAGTGTTTCATGGGAAATAATATCCTCTATTTGT;ANN=A|missense_variant&splice_region_variant|MODERATE|Ca_07245|Ca_07245|transcript|Ca_07245.1|Coding|1/4|c.29G>A|p.Gly10Asp|29/276|29/276|10/91||,A|downstream_gene_variant|MODIFIER|Ca_07246|Ca_07246|transc…	GT:PL	1/1:175,27,0	1/1:118,12,0
Ca_LG_5	34986205	.	G	A	999	PASS	DP=28;VDB=1.30483e-15;SGB=-1.35771;MQ0F=0;AF1=1;AC1=4;DP4=0,0,0,28;MQ=50;FQ=-67.488;FS=TGTGTTTGTTGTTGATAACCTTATCTTGTATGTGTTCCGTTTTTTCAAGG[G/A]CTGCATGATCAGCCATTGCATGGCTCATTCTGACAAGTTTGAATCTGAAA;ANN=A|missense_variant&splice_region_variant|MODERATE|Ca_14117|Ca_14117|transcript|Ca_14117.1|Coding|8/9|c.1916G>A|p.Gly639Asp|1916/2175|1916/2175|639/724||,A|upstream_gene_variant|MODIFIER|Ca_14118|Ca_1411…	GT:PL	1/1:203,48,0	1/1:192,36,0
Ca_LG_5	34986204	.	G	T	999	PASS	DP=28;VDB=1.30483e-15;SGB=-1.35771;MQ0F=0;AF1=1;AC1=4;DP4=0,0,0,28;MQ=50;FQ=-67.488;FS=ATGTGTTTGTTGTTGATAACCTTATCTTGTATGTGTTCCGTTTTTTCAAG[G/T]GCTGCATGATCAGCCATTGCATGGCTCATTCTGACAAGTTTGAATCTGAA;ANN=T|missense_variant&splice_region_variant|MODERATE|Ca_14117|Ca_14117|transcript|Ca_14117.1|Coding|8/9|c.1915G>T|p.Gly639Cys|1915/2175|1915/2175|639/724||,T|upstream_gene_variant|MODIFIER|Ca_14118|Ca_1411…	GT:PL	1/1:202,48,0	1/1:193,36,0
Ca_LG_5	34931287	.	A	T	110	PASS	DP=128;VDB=1.33331e-05;SGB=4.00342;RPB=0.374906;MQB=1;MQSB=1;BQB=0.158081;MQ0F=0;AF1=0.25;AC1=1;DP4=41,70,8,0;MQ=50;FQ=111.248;PV4=0.000575048,1,1,1;FS=TCACCTCAACAATCGCATTACATCTCCACCATTGGATCTTCATCGCTTCA[A/T]CTCTCTCAATGGAACCTCACCCAACGCCACTTCACTCTTCTCCAAGCATT;ANN=T|missense_variant|MODERATE|Ca_14110|Ca_14110|transcript|Ca_14110.1|Coding|1/5|c.189A>T|p.Gln63His|218/1050|189/726|63/241||,T|downstream…	GT:PL	0/0:0,255,255	0/1:143,0,158
Ca_LG_5	34921165	.	T	C	156.297	PASS	DP=15;VDB=0.000411984;SGB=1.97062;RPB=1;MQB=1;BQB=0.5;MQ0F=0;AF1=0.603121;AC1=2;DP4=2,0,6,0;MQ=50;FQ=49.4163;PV4=1,1,1,1;FS=TGATGATATGATATGTAGACCAGATGTTGTAGGCTTAGAAGAATCCAGCA[T/C]ATGCGGTGATATTAAAATCATCAAGCCACCTTTTGTTGTAGAGAGCTTGG;ANN=C|missense_variant|MODERATE|Ca_14109|Ca_14109|transcript|Ca_14109.1|Coding|2/11|c.332T>C|p.Ile111Thr|626/4795|332/3804|111/1267||	GT:PL	0/0:0,6,84	1/1:195,18,0
Ca_LG_7	34914111	.	T	C	214.22	PASS	DP=422;VDB=0.651191;SGB=77.4626;RPB=0.944989;MQB=1;MQSB=1;BQB=2.24333e-05;MQ0F=0;AF1=0.5;AC1=2;DP4=198,105,86,28;MQ=50;FQ=217.229;PV4=0.0590155,1,1,0.269751;FS=GGGTACTTCTGAACCCGGTTTCGAAGATTTTCTTGAAGACAAGAAGCGCG[T/C]TAGGAACCCTTTTGTCCCCGTTGGTAAAATACACTCATCTCTTTATTTTT;ANN=C|missense_variant|MODERATE|Ca_21168|Ca_21168|transcript|Ca_21168.1|Coding|1/2|c.53T>C|p.Val18Ala|234/624|53/249|18/82||,C|upstre…	GT:PL	0/0:0,255,255	1/1:255,255,0
Ca_LG_7	34911279	.	A	G	140.305	PASS	DP=17;VDB=5.52906e-06;SGB=4.69269;RPB=0.687289;MQB=1;MQSB=1;BQB=0.995381;MQ0F=0;AF1=0.500993;AC1=2;DP4=3,5,0,9;MQ=50;FQ=143.331;PV4=0.0823529,0.45163,1,1;FS=CCCAATGACCCAGTTACTGGTTTCTGCCAATAGGGACAGTAATGGTTGCG[A/G]TGTAGAGGGTTCAGTTTGAAAGCTGCCAATGGGAGCACCCTTGTAAAGGG;ANN=G|missense_variant|MODERATE|Ca_21167|Ca_21167|transcript|Ca_21167.1|Coding|4/7|c.466T>C|p.Ser156Pro|509/1161|466/1026|156/341||,G|up…	GT:PL	0/0:0,24,232	1/1:181,27,0
Ca_LG_5	34893927	.	A	G	30.0035	PASS	DP=356;VDB=5.52906e-06;SGB=4.69269;RPB=0.00339015;MQB=1;MQSB=1;BQB=0.000811272;MQ0F=0;AF1=0.25;AC1=1;DP4=218,116,9,0;MQ=50;FQ=31.2507;PV4=0.031331,0.0164072,1,0.258817;FS=TCTTGACCTTTACAATGCCAAAGAGCACTTGGAAACCAAAGAATGCACAG[A/G]AGACATATGCTGCAATTGCAGGCACCTGAAAAAGGTAACACATGATCAAG;ANN=G|missense_variant|MODERATE|Ca_14107|Ca_14107|transcript|Ca_14107.1|Coding|25/25|c.2627T>C|p.Phe876Ser|2627/2718|2627/…	GT:PL	0/0:0,255,255	0/1:63,0,255
Ca_LG_3	34881721	.	A	G	999	PASS	DP=11;VDB=0.0737652;SGB=5.07446;MQSB=0.964642;MQ0F=0;AF1=1;AC1=4;DP4=0,0,7,4;MQ=50;FQ=-30.7826;FS=AACGTATCAAGTTCTGGATTTGGAAATGAGTCGTTTGCGTGAAATTCAGC[A/G]ATGGCAAGCATCAGCTTCCTCAAAAGTATGGGTTGCGCTTAACATATTGT;ANN=G|missense_variant|MODERATE|Ca_07232|Ca_07232|transcript|Ca_07232.1|Coding|5/27|c.362A>G|p.Gln121Arg|362/2941|362/2941|121/979||WARNING_TRANSCRIPT_MULTIPLE_STOP_CODONS	GT:PL	1/1:255,33,0	1/1:0,0,0
Ca_LG_1	34858215	.	T	C	999	PASS	DP=1960;VDB=0.568887;SGB=-1.38629;MQSB=1;MQ0F=0;AF1=1;AC1=4;DP4=0,0,978,980;MQ=50;FQ=-285.787;FS=GCAGAGGTACAATAAACAAGGAAGATCAAGAAAGCATAAATACCGTGCTA[T/C]AAATGGAATGGGTATCTTTTAATCTATATATATTTGGGAATTTCATTATA;ANN=C|missense_variant|MODERATE|Ca_02339|Ca_02339|transcript|Ca_02339.1|Coding|10/11|c.1043T>C|p.Ile348Thr|1124/1630|1043/1182|348/393||,C|upstream_gene_variant|MODIFIER|Ca_02340|Ca_02340|transcri…	GT:PL	1/1:255,255,0	1/1:255,255,0
Ca_LG_1	34855628	.	A	G	999	PASS	DP=642;VDB=0.00676735;SGB=-1.38629;MQSB=1;MQ0F=0;AF1=1;AC1=4;DP4=0,0,300,341;MQ=50;FQ=-285.787;FS=TACTAAAGAAAAATTCTTTTATTGGGGACTGTAGATTGTTAGTGGTGATG[A/G]GAAAAGGGTTAAGCGACTCAATCCACTTCATTTCAATGAATTTAAAGACC;ANN=G|missense_variant|MODERATE|Ca_02339|Ca_02339|transcript|Ca_02339.1|Coding|4/11|c.488A>G|p.Glu163Gly|569/1630|488/1182|163/393||,G|upstream_gene_variant|MODIFIER|Ca_02338|Ca_02338|transcript|…	GT:PL	1/1:255,255,0	1/1:255,255,0
Ca_LG_1	34853958	.	C	A	999	PASS	DP=738;VDB=0.874094;SGB=-1.38629;MQSB=1;MQ0F=0;AF1=1;AC1=4;DP4=0,0,358,205;MQ=50;FQ=-285.787;FS=TTCTGATTTCAGACGAAGAGCATGATCACGATCATGAGCATGACCACGAT[C/A]ATGAACATGATCATGATGAAGGCCAGGAGCGCGATCATGTGGCTGATACT;ANN=A|missense_variant|MODERATE|Ca_02339|Ca_02339|transcript|Ca_02339.1|Coding|1/11|c.202C>A|p.His68Asn|283/1630|202/1182|68/393||,A|upstream_gene_variant|MODIFIER|Ca_02338|Ca_02338|transcript|Ca_0…	GT:PL	1/1:255,255,0	1/1:255,255,0
Ca_LG_1	34853957	.	T	A	999	PASS	DP=735;VDB=0.872812;SGB=-1.38629;MQSB=1;MQ0F=0;AF1=1;AC1=4;DP4=0,0,359,205;MQ=50;FQ=-285.787;FS=GTTCTGATTTCAGACGAAGAGCATGATCACGATCATGAGCATGACCACGA[T/A]CATGAACATGATCATGATGAAGGCCAGGAGCGCGATCATGTGGCTGATAC;ANN=A|missense_variant|MODERATE|Ca_02339|Ca_02339|transcript|Ca_02339.1|Coding|1/11|c.201T>A|p.Asp67Glu|282/1630|201/1182|67/393||,A|upstream_gene_variant|MODIFIER|Ca_02338|Ca_02338|transcript|Ca_0…	GT:PL	1/1:255,255,0	1/1:255,255,0
Ca_LG_1	34853842	.	G	T	999	PASS	DP=407;VDB=2.81755e-08;SGB=-1.38629;RPB=1;MQB=1;MQSB=1;BQB=1;MQ0F=0;AF1=1;AC1=4;DP4=0,1,221,156;MQ=50;FQ=-285.787;PV4=0.415344,0.384834,1,0.250643;FS=CGCCACCGCTCCGGCCGCCGGCGACCCCACCGCCTCGTCTCCTCCGCTCG[G/T]GGATCCTTTTACGGTTCCCGATCCAGATATTGACCTTGACGATGTTGCTG;ANN=T|missense_variant|MODERATE|Ca_02339|Ca_02339|transcript|Ca_02339.1|Coding|1/11|c.86G>T|p.Gly29Val|167/1630|86/1182|29/393||,T|upstream_gen…	GT:PL	1/1:255,255,0	1/1:255,255,0
Ca_LG_1	34853805	.	G	A	999	PASS	DP=445;VDB=0.999994;SGB=-1.38629;MQSB=1;MQ0F=0;AF1=1;AC1=4;DP4=0,0,156,217;MQ=50;FQ=-285.787;FS=CAATGGAAACCGGCGAACAGGTTCTCCCTTCAGCCACCGCCACCGCTCCG[G/A]CCGCCGGCGACCCCACCGCCTCGTCTCCTCCGCTCGGGGATCCTTTTACG;ANN=A|missense_variant|MODERATE|Ca_02339|Ca_02339|transcript|Ca_02339.1|Coding|1/11|c.49G>A|p.Ala17Thr|130/1630|49/1182|17/393||,A|upstream_gene_variant|MODIFIER|Ca_02338|Ca_02338|transcript|Ca_023…	GT:PL	1/1:255,255,0	1/1:255,255,0
Ca_LG_1	34838428	.	G	A	999	PASS	DP=102;VDB=0.478062;SGB=-1.38629;MQSB=1;MQ0F=0;AF1=1;AC1=4;DP4=0,0,56,34;MQ=50;FQ=-157.687;FS=ATGGAGATTTTGAGTTAAGCCCATCAAACGGGTTCCCTAGTGAAGCAATA[G/A]TAGAGGGACCGAGTGAAGTCCCAAACTGGAAATCAAACGGCACCGTTGAG;ANN=A|missense_variant|MODERATE|Ca_02337|Ca_02337|transcript|Ca_02337.1|Coding|2/3|c.154G>A|p.Val52Ile|254/1415|154/1182|52/393||	GT:PL	1/1:255,126,0	1/1:255,144,0
Ca_LG_3	34820449	.	G	A	122.001	PASS	DP=38;VDB=2.26006e-08;SGB=6.07412;RPB=0.00349404;MQB=1;MQSB=1;BQB=0.903456;MQ0F=0;AF1=0.250021;AC1=1;DP4=14,13,0,11;MQ=50;FQ=123.249;PV4=0.00255383,1,1,1;FS=TCAATATACCAGCATTAATCATTCTGTCTCTAACATCAGCATTTAGGTCA[G/A]CCTGCAAATCAAAACAACCCCATAGTCAACTATTATTTGCCATTTAATGT;ANN=A|missense_variant&splice_region_variant|MODERATE|Ca_07230|Ca_07230|transcript|Ca_07230.1|Coding|25/60|c.3671C>T|p.Ala1224Val|3894/8…	GT:PL	0/0:0,39,255	0/1:155,0,255
Ca_LG_7	34806374	.	A	C	142.614	PASS	DP=31;VDB=0.19611;SGB=2.63044;RPB=0.128695;MQB=1;MQSB=1;BQB=0.962893;MQ0F=0;AF1=0.49208;AC1=2;DP4=14,11,3,3;MQ=50;FQ=145.495;PV4=1,0.244431,1,0.397579;FS=ATTACAGATAAAACTCACCTGGTCGAGCAATGGCTAAAATTACTCCTGGA[A/C]GACCTGCACGGGTTCCGATGTCGACGAGTTTGAGCTTGTCTATGGAAGTG;ANN=C|missense_variant|MODERATE|Ca_21156|Ca_21156|transcript|Ca_21156.1|Coding|1/5|c.158T>G|p.Leu53Arg|158/498|158/498|53/165||WARNING_TRAN…	GT:PL	0/0:0,75,255	1/1:183,18,0
Ca_LG_7	34775757	.	T	G	142.415	PASS	DP=10;VDB=6.61497e-06;SGB=3.78914;RPB=1;MQB=1;BQB=1;MQ0F=0;AF1=1;AC1=4;DP4=1,0,9,0;MQ=50;FQ=-30.295;PV4=1,1,1,1;FS=AACCATATACCTACCTAACCTCATCAAAATCATACCCAAGCCACAAACTA[T/G]GCTGCTATTTATTTTTCAATTGTTTTAGTATGTAACTGATAAAATGTAAT;ANN=G|missense_variant&splice_region_variant|MODERATE|Ca_21153|Ca_21153|transcript|Ca_21153.1|Coding|6/7|c.1160A>C|p.Asp387Ala|1160/1274|1160/1274|387/423||WARNING_TRANSCRIPT_MUL…	GT:PL	1/1:175,13,0	1/1:0,0,0
Ca_LG_1	34695798	.	G	A	214.22	PASS	DP=362;VDB=0.765298;SGB=31.7149;RPB=0.122107;MQB=1;MQSB=1;BQB=0.000136957;MQ0F=0;AF1=0.5;AC1=2;DP4=171,59,45,3;MQ=50;FQ=217.229;PV4=0.00208875,1,1,1;FS=AAATATGCAAACCTTTTGCTGTGAATGTTTTTGACTGTCAAGTTTATGTC[G/A]TAGGTCGAAATCTTCTGGTTGCTGTTGGTCATATCTCTAAACTGAACCCA;ANN=A|missense_variant|MODERATE|Ca_02325|Ca_02325|transcript|Ca_02325.1|Coding|2/2|c.1057G>A|p.Val353Ile|1729/1971|1057/1218|353/405||,A|upst…	GT:PL	0/0:0,255,255	1/1:255,144,0
Ca_LG_1	34694973	.	A	G	999	PASS	DP=97;VDB=0.991159;SGB=-1.38629;MQSB=1;MQ0F=0;AF1=1;AC1=4;DP4=0,0,40,45;MQ=50;FQ=-155.991;FS=CTCTAAATTGTCTTCTTCGTCTTCCGGTTCAAAGTCATTCATCGTGTAGG[A/G]TTGTCTGCAAAAGGTGGCATATGTTACTTTGCAACAAAGAGAGGTTTTTT;ANN=G|missense_variant|MODERATE|Ca_02325|Ca_02325|transcript|Ca_02325.1|Coding|2/2|c.232A>G|p.Ile78Val|904/1971|232/1218|78/405||,G|upstream_gene_variant|MODIFIER|Ca_02324|Ca_02324|transcript|Ca_02324…	GT:PL	1/1:255,129,0	1/1:255,126,0
Ca_LG_7	34684375	.	T	C	109.046	PASS	DP=27;VDB=0.00187095;SGB=1.94933;RPB=0.118756;MQB=1;MQSB=1;BQB=0.00827899;MQ0F=0;AF1=0.252651;AC1=1;DP4=13,3,5,0;MQ=50;FQ=110.317;PV4=0.548872,1,1,0.144001;FS=GAAATTGAGATTGGCACATTGTGTGAATTGGAATAGCCTGTGGAAGCCGT[T/C]CCATGTGGCTTTCTCGAAGGAGATGTCTATGGCGGGAGCGGACATCCAGA;ANN=C|missense_variant|MODERATE|Ca_21146|Ca_21146|transcript|Ca_21146.1|Coding|1/1|c.190A>G|p.Asn64Asp|231/742|190/645|64/214||,C|down…	GT:PL	0/0:0,18,206	0/1:142,0,166
Ca_LG_7	34667104	.	T	C	72.9997	PASS	DP=82;VDB=0.000411984;SGB=2.63044;RPB=0.140686;MQB=1;MQSB=1;BQB=0.683056;MQ0F=0;AF1=0.25;AC1=1;DP4=48,15,6,0;MQ=50;FQ=74.248;PV4=0.32728,0.139993,1,1;FS=AAAATCAAGATACCTCTCTCCTATCCATTCTGCCAACACTTTCAACATTT[T/C]TCTTGTCAGCTGTTTATAATCTGCATTTTTTATGCTCAATATAGGCTGCA;ANN=C|missense_variant|MODERATE|Ca_21143|Ca_21143|transcript|Ca_21143.1|Coding|5/5|c.901A>G|p.Lys301Glu|1127/1764|901/1017|301/338||	GT:PL	0/0:0,138,255	0/1:106,0,221
Ca_LG_3	34666136	.	G	C	251.241	PASS	DP=94;VDB=3.33741e-08;SGB=-10.2467;RPB=0.0377739;MQB=0.0833066;MQSB=5.42109e-05;BQB=0.951139;MQ0F=0;AF1=0.5;AC1=2;DP4=18,42,0,27;MQ=45;FQ=254.25;PV4=0.000995543,0.0385696,1,1;FS=TACCAATCTGGCCAGGGTGATTCATGATGATAACTTGGGATGTAAAGTTA[G/C]CAGCCTCCTTGGCGGGGTCATCCTTGGAGTTTGATGCAACATAACCACGC;ANN=C|missense_variant|MODERATE|Ca_07213|Ca_07213|transcript|Ca_07213.1|Coding|2/2|c.977C>G|p.Ala326Gly|977/1329|97…	GT:PL	0/1:124,0,255	0/1:162,0,166
Ca_LG_7	34626555	.	G	T	82.9998	PASS	DP=59;VDB=5.52906e-06;SGB=4.69269;RPB=7.32231e-05;MQB=1;MQSB=1;BQB=0.0679564;MQ0F=0;AF1=0.25;AC1=1;DP4=32,18,0,9;MQ=50;FQ=84.2481;PV4=0.000372986,0.00434068,1,0.000373611;FS=AGGTAACTGCTGCAAAGAGACCCACGAATAGTGCATTGGAAGTTGATCTT[G/T]ACTTTGAGCATAATGTTAGACCTACTCCTGTAATCACTGAGGAGGTTACT;ANN=T|missense_variant|MODERATE|Ca_21139|Ca_21139|transcript|Ca_21139.1|Coding|6/14|c.817G>T|p.Asp273Tyr|817/1438|817/1…	GT:PL	0/0:0,99,255	0/1:116,0,255
Ca_LG_6	34608050	.	A	T	999	PASS	DP=24;VDB=9.23931e-15;SGB=-1.20208;MQ0F=0;AF1=1;AC1=4;DP4=0,0,24,0;MQ=50;FQ=-55.7363;FS=TTCTAAAAGGAAACAGGGAAGAGATATGAGTTCAAGTCTAGCCTCATTTT[A/T]CAAGGTTAACATAAGAAATTAAATATAGAAGAAAGAAATATCTTGAACTT;ANN=T|missense_variant|MODERATE|Ca_17830|Ca_17830|transcript|Ca_17830.1|Coding|1/3|c.26A>T|p.Tyr9Phe|26/1095|26/1095|9/364||	GT:PL	1/1:201,48,0	1/1:171,24,0
Ca_LG_4	34589912	.	C	T	999	PASS	DP=159;VDB=6.06492e-06;SGB=-1.38629;MQSB=1;MQ0F=0;AF1=1;AC1=4;DP4=0,0,12,147;MQ=50;FQ=-275.671;FS=GTTTCTGATTATATTCTATGTTTACTCAACAGAATGGTGCACCATCAAAG[C/T]ATCATCAAGGGAGAAATATATGGGCAACAGTTGGATTTGCCATAATTGTT;ANN=T|missense_variant|MODERATE|Ca_10850|Ca_10850|transcript|Ca_10850.1|Coding|3/3|c.511C>T|p.His171Tyr|511/591|511/591|171/196||,T|downstream_gene_variant|MODIFIER|Ca_10851|Ca_10851|transcript|C…	GT:PL	1/1:255,235,0	1/1:255,244,0
Ca_LG_4	34589412	.	C	T	999	PASS	DP=310;VDB=9.68034e-05;SGB=-1.38629;MQSB=1;MQ0F=0;AF1=1;AC1=4;DP4=0,0,134,165;MQ=50;FQ=-285.787;FS=TCCGGCACCAACTGTCATTCACAAGAGTCCACCAGCACCACCAACTGATG[C/T]TGATGCCGATACAACACCGGCACCAGCACCTAGTCTTAATTTGGTAATAT;ANN=T|missense_variant|MODERATE|Ca_10850|Ca_10850|transcript|Ca_10850.1|Coding|2/3|c.449C>T|p.Ala150Val|449/591|449/591|150/196||,T|downstream_gene_variant|MODIFIER|Ca_10851|Ca_10851|transcript|…	GT:PL	1/1:255,255,0	1/1:255,255,0
Ca_LG_4	34589229	.	C	T	37.9999	PASS	DP=74;VDB=0.00187095;SGB=1.94933;RPB=0.62494;MQB=1;MQSB=1;BQB=0.999616;MQ0F=0;AF1=0.25;AC1=1;DP4=51,2,5,0;MQ=50;FQ=39.2481;PV4=1,0.152642,1,1;FS=ACCGGTGAAGGCAACACCGGTCCCAGCGCCTGCACCCACAAAGCAATCAC[C/T]TTCTCCTACACCTGTTCCTTCACCACCAATACCGGCACCAACGCCTACAA;ANN=T|missense_variant|MODERATE|Ca_10850|Ca_10850|transcript|Ca_10850.1|Coding|2/3|c.266C>T|p.Pro89Leu|266/591|266/591|89/196||,T|downstream_gene_va…	GT:PL	0/1:71,0,255	0/0:0,87,255
Ca_LG_4	34588991	.	A	G	332.039	PASS	DP=21;VDB=0.000269017;SGB=-1.15702;MQSB=1;MQ0F=0;AF1=1;AC1=4;DP4=0,0,1,17;MQ=50;FQ=-49.6843;FS=AACCACCTACCGTGGTGGCGCCGTCTCCTCCCATCACAATCCAACCACCT[A/G]CAAATGTAGCTCCTAAATCTTCTCCAGTCACATCACCAGCACCCAAGGTT;ANN=G|missense_variant|MODERATE|Ca_10850|Ca_10850|transcript|Ca_10850.1|Coding|1/3|c.178A>G|p.Thr60Ala|178/591|178/591|60/196||,G|downstream_gene_variant|MODIFIER|Ca_10851|Ca_10851|transcript|Ca_108…	GT:PL	1/1:175,18,0	1/1:193,36,0
Ca_LG_4	34588950	.	C	T	999	PASS	DP=50;VDB=0.00860194;SGB=-1.23603;MQSB=1;MQ0F=0;AF1=1;AC1=4;DP4=0,0,2,46;MQ=50;FQ=-76.7539;FS=GCCACCTACAACCCCAACGGCAACGTCGCCGGTCACAACACAACCACCTA[C/T]CGTGGTGGCGCCGTCTCCTCCCATCACAATCCAACCACCTACAAATGTAG;ANN=T|missense_variant|MODERATE|Ca_10850|Ca_10850|transcript|Ca_10850.1|Coding|1/3|c.137C>T|p.Thr46Ile|137/591|137/591|46/196||,T|downstream_gene_variant|MODIFIER|Ca_10851|Ca_10851|transcript|Ca_1085…	GT:PL	1/1:255,45,0	1/1:215,99,0
Ca_LG_3	34555158	.	A	G	66.9996	PASS	DP=64;VDB=0.00187095;SGB=1.94933;RPB=0.026889;MQB=1;MQSB=1;BQB=0.789278;MQ0F=0;AF1=0.25;AC1=1;DP4=19,40,0,5;MQ=50;FQ=68.2479;PV4=0.310461,1,1,1;FS=ATTGTTTGCAGATTTTTTCAATTGGAATAGAGTAAAGCTTCGTTATTGTG[A/G]TGGTGGCTCATTTACTGGGGATGGTGAAGATCAGGTAGCTAGAGTTTCAT;ANN=G|missense_variant|MODERATE|Ca_07201|Ca_07201|transcript|Ca_07201.1|Coding|4/12|c.467A>G|p.Asp156Gly|728/1645|467/1266|156/421||,G|downstream_…	GT:PL	0/0:0,144,255	0/1:100,0,174
Ca_LG_3	34547485	.	G	A	140.001	PASS	DP=98;VDB=0.855875;SGB=8.15014;RPB=0.495156;MQB=1;MQSB=1;BQB=0.12674;MQ0F=0;AF1=0.25;AC1=1;DP4=48,35,7,7;MQ=50;FQ=141.249;PV4=0.771612,0.0601403,1,1;FS=CAGAGTCACACGAAGAACTATATGAAATCAGTGATAAAGATACAACAGTT[G/A]AAAAAATTGTCCACACAAATCAAATGAGGTGACTTTACATTTTTCATTCA;ANN=A|missense_variant|MODERATE|Ca_07200|Ca_07200|transcript|Ca_07200.1|Coding|5/6|c.823G>A|p.Glu275Lys|1019/2211|823/1740|275/579||	GT:PL	0/0:0,96,255	0/1:173,0,255
Ca_LG_1	34544187	.	A	G	110.613	PASS	DP=31;VDB=0.000411984;SGB=2.63044;RPB=0.0460077;MQB=1;MQSB=1;BQB=0.981946;MQ0F=0;AF1=0.492081;AC1=2;DP4=12,7,0,6;MQ=50;FQ=113.495;PV4=0.0149068,0.139645,1,1;FS=AAGGCCTGCAATGGCTGGCAGATGAATCACCCTTGCAACCCAACCTCCAA[A/G]GTGTGAAAATACGAGAACTTGTTCAGACACACATTAGTTATTTCTCTGGG;ANN=G|missense_variant|MODERATE|Ca_02307|Ca_02307|transcript|Ca_02307.1|Coding|1/1|c.676A>G|p.Ser226Gly|676/1680|676/1680|226/559||	GT:PL	0/0:0,57,255	1/1:151,18,0
Ca_LG_3	34534444	.	G	A	222.002	PASS	DP=88;VDB=0.00294196;SGB=9.53539;RPB=0.207221;MQB=1;MQSB=1;BQB=0.0918246;MQ0F=0;AF1=0.25;AC1=1;DP4=39,33,8,8;MQ=50;FQ=223.25;PV4=0.788393,0.0133163,1,1;FS=TTGTAGCTGCATTTTTGACCAAACATCAATTGGGGAAATTAGTCCATCTA[G/A]CTAATTTGGAGCTCAGGTAACTAGCTAATCCAGACTCAAATGGGCATTTA;ANN=A|missense_variant|MODERATE|Ca_07198|Ca_07198|transcript|Ca_07198.1|Coding|3/4|c.3154G>A|p.Ala1052Thr|3155/3370|3154/3369|1052/1122||,…	GT:PL	0/0:0,154,255	0/1:255,0,190
Ca_LG_1	34531074	.	A	G	165.18	PASS	DP=23;VDB=0.127533;SGB=5.38303;RPB=0.0669153;MQB=1;MQSB=1;BQB=0.976718;MQ0F=0;AF1=0.260648;AC1=1;DP4=6,7,8,2;MQ=50;FQ=166.515;PV4=0.196796,0.319784,1,1;FS=GGAGAACGTGAAAGGAAAGGGGATCTTGACCAGTATGAACGCGTGGATGG[A/G]GATAGAAATGTGACCAGCAGACTTCTTGCAGTTAAGAAGGTGATTCTCAT;ANN=G|missense_variant|MODERATE|Ca_02305|Ca_02305|transcript|Ca_02305.1|Coding|7/14|c.1270A>G|p.Arg424Gly|1270/2978|1270/2978|424/991||WAR…	GT:PL	0/1:198,0,191	0/0:0,12,125
Ca_LG_1	34530327	.	G	C	325.242	PASS	DP=22;VDB=0.00289683;SGB=-0.995886;RPB=0.623442;MQB=1;MQSB=1;BQB=1;MQ0F=0;AF1=0.500001;AC1=2;DP4=3,2,7,7;MQ=50;FQ=94.2483;PV4=1,0.0832324,1,1;FS=TTTATATTGTGTTGTCAGTGAAATGTTAGCCAAGGCAAAGCGTTTAGCTC[G/C]CTTCAAGGTAGACTTGAGCAAATCTGAACATAATAATGATGATGTTGCAG;ANN=C|missense_variant|MODERATE|Ca_02305|Ca_02305|transcript|Ca_02305.1|Coding|6/14|c.988G>C|p.Ala330Pro|988/2978|988/2978|330/991||WARNING_TRANSCRI…	GT:PL	0/1:127,0,74	0/1:233,0,52
Ca_LG_5	34524146	.	T	C	31.0026	PASS	DP=121;VDB=6.71664e-05;SGB=3.31571;RPB=0.023966;MQB=1;MQSB=1;BQB=0.998267;MQ0F=0;AF1=0.25;AC1=1;DP4=49,36,0,7;MQ=50;FQ=32.2501;PV4=0.00367832,0.0991919,1,0.0980443;FS=GTTCTTGGTAATCTTGGACAACAACTTGTAAAGTCCAACAATTGGATTTT[T/C]TCTGATAGAACTGTTGTCTTCTTTCATTTGATTATCTTGTTTTGATTGAT;ANN=C|missense_variant|MODERATE|Ca_14067|Ca_14067|transcript|Ca_14067.1|Coding|3/6|c.838A>G|p.Lys280Glu|890/1834|838/1431|280/…	GT:PL	0/0:0,138,255	0/1:64,0,255
Ca_LG_4	34495116	.	G	T	318.086	PASS	DP=16;VDB=5.85806e-06;SGB=-1.12814;MQSB=1;MQ0F=0;AF1=1;AC1=4;DP4=0,0,13,2;MQ=50;FQ=-46.6142;FS=AAAGAGGGGCCTTCAAACCGTCGCATTAATCCAGGGGAATGGGAATGCGA[G/T]TCGTAAGTTCTTAATATTTTGTTTCAGTTACTTTAGTTATTTTGTTTTAC;ANN=T|missense_variant&splice_region_variant|MODERATE|Ca_10841|Ca_10841|transcript|Ca_10841.1|Coding|5/6|c.723G>T|p.Glu241Asp|723/1215|723/1215|241/404||	GT:PL	1/1:179,15,0	1/1:175,30,0
Ca_LG_4	34495088	.	G	A	999	PASS	DP=21;VDB=0.810281;SGB=-1.34034;MQSB=1;MQ0F=0;AF1=1;AC1=4;DP4=0,0,14,6;MQ=50;FQ=-58.7412;FS=TGCAAGGAATACAAGATGTTTGCAATGCAAAGAGGGGCCTTCAAACCGTC[G/A]CATTAATCCAGGGGAATGGGAATGCGAGTCGTAAGTTCTTAATATTTTGT;ANN=A|missense_variant|MODERATE|Ca_10841|Ca_10841|transcript|Ca_10841.1|Coding|5/6|c.695G>A|p.Arg232His|695/1215|695/1215|232/404||	GT:PL	1/1:255,30,0	1/1:194,30,0
Ca_LG_7	34490112	.	A	C	999	PASS	DP=32;VDB=0.932901;SGB=11.6141;RPB=0.999816;MQB=1;MQSB=1;BQB=0.459548;MQ0F=0;AF1=0.500062;AC1=2;DP4=13,0,12,7;MQ=50;FQ=169.231;PV4=0.0251669,0.0442049,1,0.00502369;FS=AACATAAGAGAGTAAATGTACTTCTCTCTGGTTGGCTGGATGAAGTATAT[A/C]GCGTCCATGGTGGGTAATGGCTGCCTTCGCTTGTATATGTCTTCAACCAC;ANN=C|missense_variant|MODERATE|Ca_21122|Ca_21122|transcript|Ca_21122.1|Coding|3/20|c.187T>G|p.Tyr63Asp|188/1912|187/1911|63/6…	GT:PL	1/1:255,57,0	0/0:0,39,207
Ca_LG_1	34484636	.	C	T	152.001	PASS	DP=66;VDB=5.52906e-06;SGB=4.69269;RPB=0.00961778;MQB=1;MQSB=1;BQB=0.00019282;MQ0F=0;AF1=0.25;AC1=1;DP4=30,13,9,0;MQ=50;FQ=153.249;PV4=0.0909949,1,1,1;FS=CTTGATCGAACGCATTAGAGTTCCGCCGGCGAGTTTTTACCGGCGAAGAC[C/T]TTATGGAAATTGCTATAACAATAATAATTATGGTAATAGTAATAATTTTT;ANN=T|missense_variant|MODERATE|Ca_02300|Ca_02300|transcript|Ca_02300.1|Coding|1/1|c.83C>T|p.Pro28Leu|617/1611|83/576|28/191||	GT:PL	0/0:0,72,255	0/1:185,0,255
Ca_LG_4	34482697	.	A	G	999	PASS	DP=230;VDB=1.59985e-18;SGB=-1.38629;MQSB=1;MQ0F=0;AF1=1;AC1=4;DP4=0,0,54,120;MQ=50;FQ=-278.588;FS=TGGAACACCGACGTGGCATAATGGGGATTTGTTGTTGTGTAGTGATGAGG[A/G]TGGAGATCATGGTGATTGGGATAAGTTGAAAGGTGCTTTTCAAGAACCAC;ANN=G|missense_variant|MODERATE|Ca_10839|Ca_10839|transcript|Ca_10839.1|Coding|1/1|c.2042A>G|p.Asp681Gly|2117/2592|2042/2115|681/704||,G|downstream_gene_variant|MODIFIER|Ca_10840|Ca_10840|transcr…	GT:PL	1/1:255,255,0	1/1:255,247,0
[truncated: 2,904 more rows]
