# Supplementary material for: Discovery of Putative Herbicide Resistance Genes and Its Regulatory Network in Chickpea Using Transcriptome Sequencing
Source: Front Plant Sci. 2017 Jun 7;8:958. doi: 10.3389/fpls.2017.00958 (PMC5461349; doi:10.3389/fpls.2017.00958)
Supplement: Additional File 9 — qRT-PCR analysis results of randomly selected 20 transcripts. [file Table9.XLSX]

## Sheet: RT PCR
qRT-PCR analysis of randomly selected 20 transcripts
Transcript ID	Forward	Reverse	logFC	logFC using qPCR	SE
XLOC_006397	CATGGGAGGGTCGATTTTGG	CATGGGAGGGTCGATTTTGG	7.73682	10.139	0.214773
XLOC_007100	TTGAAGGTGATCAACGAAGCAGA	TGTGACTCCATCAGGAAGAACAGG	14.7976	16.4403	0.321537
XLOC_008582	TGTGACTCCATCAGGAAGAACAGG	TCCATTTTCCCCTTTCCCAAA	4.3681	7.38637	0.163082
XLOC_009093	TGGCTGCACAAAATTCAGTCCT	TCGCTTCCTCAGCGGAGTTC	7.15812	10.2642	0.0790692
XLOC_010967	CACTGCGGCAACAGGAAGAA	GAGCCCCAACCCCAACTGTA	4.08898	4.35605	0.590044
XLOC_012540	GAGCCCCAACCCCAACTGTA	CCCCAAAACCTCGCTTGAGA	14.5124	17	0.0602094
XLOC_012541	TTTGGCCAAGCTCATATGGAA	TTTGGCCAAGCTCATATGGAA	14.7117	14.3661	0.138192
XLOC_013978	GGCGCAACCTTCGTCGTATC	ATCCTCGGCCAACTTCGTGA	14.0527	16.3399	1.05043
XLOC_013229	GCTATGCCAATCAACGCAAGG	TCACCGCTTCTGTGCCACTC	14.0304	16.2437	0.181334
XLOC_015502	GCGAGACATGGGGATTGGAC	CCACCGCAGTCACCAGTTTG	8.40273	12.0963	0.221912
XLOC_016783	TGGGACGACCAGCCACTTTT	CGCAACCTGAGCCTTGGTCT	4.55982	5.47668	0.209219
XLOC_017571	CACCAGCTCCATCCCCAAAA	GGTGATTGTGGTAATGCTGGGACT	7.93836	8.18742	0.107777
XLOC_019255	TGTGTGAAGGCCCAAATGGA	GCATCACCCTTTGCCTTTCC	8.2744	10.0183	1.01229
XLOC_019316	GTTATCCGCTCCGCACTTGG	TTCCAAGGGTTGGGCTTTCC	4.39358	6.03829	0.681018
XLOC_019896	CAATGGGAGCGGACACATCA	GAAGTGACAGCGGGGAAGGA	5.05645	4.44399	0.263125
XLOC_019956	CGAAAAGTGTCATGGGCGAAG	CAGTGTCATGCTCCAACCCATC	13.5505	16.2462	0.593117
XLOC_022743	CCCATCTGAATTTGGGCTTGA	GGAATTCCTGCAGCTTCAGTTTCT	13.6451	16.7407	0.213146
XLOC_024359	TTGGGCGGATTCCTCCTTTT	GTGGCGGACGGGTGAGTAAC	4.36927	5.18969	0.191635
XLOC_029281	TGTGTTCCGAAAGCCAATGGT	TGCAGCATGGTGCTGGTACA	4.50097	8.0944	0.262455
XLOC_029990	TGTCGTCAGCTCGTGTCGTG	CGTCGTCGTCACTTCGGTTG	4.28787	9.0181	0.3126
GAPDH (HKG)	CCAAGGTCAAGATCGGAATCA	CAAAGCCACTCTAGCAACCAAA
